# Supplementary material for: RNA Profiles of Porcine Embryos during Genome Activation Reveal Complex Metabolic Switch Sensitive to In Vitro Conditions
Source: PLoS One. 2013 Apr 29;8(4):e61547. doi: 10.1371/journal.pone.0061547 (PMC3639270; doi:10.1371/journal.pone.0061547)
Supplement: Table S1 — Gene lists analysed for differential expression by the 2 statistical models (SP = Standard Poission; OP = Overdispersed Poisson) and their log fold changes between 2- and 4-cell stages. (XLSX) [file pone.0061547.s001.xlsx]

## Sheet: diffexp_BH_results_w_counts
								2-cell stage			4-cell stage
ID	gene_name	DP	Pval.CS.SP	Pval.CS.OP	BH.Pval.CS.SP	BH.Pval.CS.OP	log.fold.change.CS	2_vivo_1	2_vitro_1	2_vitro_2	4_vitro_1	4_vivo_1	4_vivo_2		Poisson model with overdispersion
ENSSSCG00000018082	MT-CO3	477.994	0	0.00480066	0	0.0156368	-0.229471	3112	652	43578	19929	2425	765		standard Poisson model
ENSSSCG00000015866	FMNL2	37.9064	0	6.84e-05	0	0.000662427	0.948335	2282	0	0	0	1	73		not significant
ENSSSCG00000017202	not_defined	244.913	0	0.00557796	0	0.0175095	0.614604	2189	3	5516	465	37	37
ENSSSCG00000016395	RIF1	37.6236	0	7.94e-05	0	0.000741138	2.43629	1749	2	146	2	0	0		ID: gene identifier
ENSSSCG00000016103	STRADB	24.5017	0	5.27e-05	0	0.000538866	1.01716	1601	0	25	0	0	45		DP: estimated dispersion parameter
ENSSSCG00000018065	MT-ND1	3754.69	0	0.0114474	0	0.031183	-0.667583	1526	1961	13372	22223	214	140		Pval: raw (uncorrected) P-value
ENSSSCG00000015326	COL1A2	1284.11	0	0.0196995	0	0.0468742	0.4522	1463	378	73850	5550	989	1154		BH.Pval.:The BH corrected P-values
ENSSSCG00000011134	RBM17	110.362	0	0.00210184	0	0.00785354	1.50541	1303	0	254	14	0	0		CS: cell stage comparision
ENSSSCG00000007907	USP7	0.619027	0	6.56e-09	0	7.09e-07	NA	1278	0	56	0	0	0
ENSSSCG00000009178	H2AFZ	11.4831	0	9.92e-06	0	0.000145007	1.37833	1269	0	474	6	14	1
ENSSSCG00000007000	FAT1	4.3642	0	8.36e-07	0	2.41e-05	NA	1252	15	177	0	0	0
ENSSSCG00000007253	MAPRE1	5.52537	0	2.12e-06	0	4.29e-05	1.42472	1206	0	87	0	2	12
ENSSSCG00000017024	CCNG1	47.8635	0	0.000576326	1.15e-307	0.00272026	0.966605	1138	1	244	18	20	5
ENSSSCG00000013460	OAZ1	40.0217	0	0.000300316	0	0.00184944	1.19	1081	2	696	23	4	6
ENSSSCG00000016223	ACSL3	0.70811	0	1.57e-08	0	1.41e-06	2.19165	1054	0	26	0	2	0
ENSSSCG00000007721	not_defined	19.4365	0	4.65e-05	0	0.000495164	1.47115	1032	0	818	10	0	8
ENSSSCG00000004561	HERC1	18.0817	1.24e-307	5.77e-05	6.17e-306	0.000578248	1.48619	1031	0	33	2	5	3
ENSSSCG00000008592	not_defined	73.9373	5.08833267995441e-319	0.00144612	2.93540259701516e-317	0.0057934	2.47293	1011	2	19	1	0	0
ENSSSCG00000006544	UBE2Q1	33.8689	1.97215787758022e-314	0.000246668	1.0448411939165e-312	0.00180381	1.40406	1007	1	313	10	1	4
ENSSSCG00000004199	EPB41L2	85.7354	3.94e-272	0.0028478	1.68e-270	0.0101134	1.11638	941	2	283	22	3	2
ENSSSCG00000008857	SC4MOL	54.9643	3.53e-289	0.000925921	1.64e-287	0.00403304	1.37271	932	1	296	13	1	1
ENSSSCG00000015558	SMG7	0.647995	7.73e-293	1.71e-08	3.65e-291	1.48e-06	2.43238	930	0	10	0	0	1
ENSSSCG00000007830	RBBP6	110.619	2.09e-270	0.00495139	8.6e-269	0.0160072	1.17124	925	0	260	22	1	0
ENSSSCG00000017092	GPX3	25.0682	3.69e-271	0.000172051	1.55e-269	0.00137008	1.64724	890	0	35	2	2	2
ENSSSCG00000004574	VPS13C	7.80983	1.64e-257	1.15e-05	6.25e-256	0.000163831	1.62261	848	1	25	1	3	2
ENSSSCG00000007815	GTF3C1	12.4858	3.75193451451843e-319	2.14e-05	2.21364136356587e-317	0.000271878	1.89222	835	0	791	4	2	0
ENSSSCG00000013084	TMEM216	0.287405	6.87e-266	2.86e-09	2.74e-264	4.95e-07	NA	830	0	26	0	0	0
ENSSSCG00000006760	HIPK1	5.72777	1.86e-239	6.41e-06	6.27e-238	0.000102079	1.38301	811	0	28	0	0	10
ENSSSCG00000012148	SYAP1	1.29332	1.93e-252	1.39e-07	7.15e-251	6.95e-06	NA	762	0	117	0	0	0
ENSSSCG00000009400	RCBTB2	0.309513	7.8e-242	4.37e-09	2.66e-240	5.95e-07	NA	753	0	28	0	0	0
ENSSSCG00000005455	SVEP1	8.49695	3.77e-216	2.18e-05	1.14e-214	0.000274901	1.54974	716	0	23	1	5	0
ENSSSCG00000012403	OGT	35.7105	6.7e-97	0.00411276	6.74e-96	0.0137233	0.148522	716	0	81	0	162	1
ENSSSCG00000011980	CLDND1	56.242	1.04e-125	0.00607971	1.44e-124	0.0187892	0.363546	697	1	24	12	77	1
ENSSSCG00000003520	CDC42	47.4047	3.78e-205	0.00145035	1.06e-203	0.00580138	1.1549	667	2	373	19	2	0
ENSSSCG00000015509	RFWD2	126.097	1.5e-185	0.0136518	3.52e-184	0.03569	1.29	638	0	43	8	2	0
ENSSSCG00000014578	DENND5A	7.51023	2.64e-193	2.13e-05	6.72e-192	0.000271878	1.58441	634	0	33	1	0	4
ENSSSCG00000014967	FAM76B	0.210027	3.9e-200	2.68e-09	1.05e-198	4.95e-07	NA	623	0	19	0	0	0
ENSSSCG00000011074	ARHGAP21	0.596431	5.65e-182	4.61e-08	1.29e-180	2.92e-06	2.23377	574	1	20	0	0	1
ENSSSCG00000015791	KIAA1430	0.87327	9.44e-188	1.1e-07	2.23e-186	5.73e-06	NA	567	0	79	0	0	0
ENSSSCG00000008811	COMMD8	15.1479	1.06e-99	0.000573673	1.12e-98	0.00271762	0.32074	566	0	1	0	77	1
ENSSSCG00000008394	FANCL	0.143703	1.82e-179	1.37e-09	4.04e-178	4.18e-07	NA	559	0	13	0	0	0
ENSSSCG00000012202	GK	0.706318	1.34e-173	7.92e-08	2.84e-172	4.29e-06	2.21053	549	0	15	0	0	1
ENSSSCG00000003757	SSX2IP	0.433297	4.21e-171	2.43e-08	8.61e-170	1.8e-06	1.91562	545	1	26	0	2	0
ENSSSCG00000014970	MTMR2	3.812	2.68e-148	7.77e-06	4.4e-147	0.000117998	1.01404	540	0	34	0	16	0
ENSSSCG00000012902	CDK2AP2	21.8192	8.59e-195	0.000273669	2.23e-193	0.00184944	1.27181	530	0	704	16	3	0
ENSSSCG00000009230	WDFY3	0.221081	1.04e-163	5.06e-09	2.01e-162	5.97e-07	NA	507	0	20	0	0	0
ENSSSCG00000005041	not_defined	2.25066	1.7e-170	1.49e-06	3.45e-169	3.52e-05	2.29	493	0	181	0	1	0
ENSSSCG00000012167	PHEX	54.0215	9.72e-70	0.0180587	7.06e-69	0.0437318	0.159991	490	1	1	0	2	96
ENSSSCG00000008382	USP34	0.35436	1.66e-150	2.03e-08	2.82e-149	1.6e-06	2.14856	476	0	13	0	1	0
ENSSSCG00000005973	RNF139	0.198973	1.85e-153	4.58e-09	3.28e-152	5.95e-07	NA	475	0	18	0	0	0
ENSSSCG00000011197	OXNAD1	0.158674	9.16e-151	2.72e-09	1.56e-149	4.95e-07	NA	467	1	15	0	0	0
ENSSSCG00000004106	LATS1	0.192325	4.2e-149	4.53e-09	7.09e-148	5.95e-07	NA	462	1	14	0	0	0
ENSSSCG00000017877	ANKFY1	0.243189	4.38e-149	8.14e-09	7.34e-148	8.45e-07	NA	460	0	22	0	0	0
ENSSSCG00000018033	not_defined	19.7877	4.58e-135	0.000519869	6.83e-134	0.00251318	0.985141	453	0	319	14	1	8
ENSSSCG00000013174	CTNND1	6.68166	2.23e-146	3.18e-05	3.58e-145	0.000370727	1.37571	448	1	211	0	0	8
ENSSSCG00000009090	KIAA1109	0.788524	6.94e-131	2.13e-07	9.9e-130	9.54e-06	2.09574	411	0	22	0	0	1
ENSSSCG00000012639	THOC2	9.24232	4.97e-153	6.28e-05	8.71e-152	0.000627231	1.31426	411	1	519	6	0	7
ENSSSCG00000011469	not_defined	10.4639	5.83e-129	0.000128901	8.26e-128	0.00108646	1.80266	410	0	31	1	0	1
ENSSSCG00000001834	MFGE8	40.7748	3.96e-105	0.00456038	4.51e-104	0.0149749	0.83522	379	1	333	27	2	1
ENSSSCG00000011732	TRIM59	0.210027	4.14e-121	9.57e-09	5.48e-120	9.55e-07	NA	372	0	19	0	0	0
ENSSSCG00000004272	LMBRD1	0.453216	9.83e-117	7.17e-08	1.27e-115	4.04e-06	NA	352	0	41	0	0	0
ENSSSCG00000009141	CCDC109B	0.132649	8.41e-104	4.5e-09	9.5e-103	5.95e-07	NA	319	0	12	0	0	0
ENSSSCG00000000194	TUBA1C	17.5562	7.88e-84	0.00120659	6.86e-83	0.00502779	1.00021	289	0	128	8	2	2
ENSSSCG00000009670	ESCO2	0.557278	2.11e-89	2.37e-07	1.99e-88	1.01e-05	1.63534	288	0	12	0	2	0
ENSSSCG00000010687	INPP5F	49.1337	7.29e-83	0.0108422	6.25e-82	0.0300106	1.22566	286	2	4	2	2	1
ENSSSCG00000018092	MT-ND6	12.9657	4.05e-125	0.000231312	5.57e-124	0.00171568	1.10936	283	0	834	17	2	6
ENSSSCG00000005056	DLGAP5	37.3354	1.23e-87	0.00558981	1.12e-86	0.0175256	1.63966	281	0	22	2	0	0
ENSSSCG00000002799	CNOT1	20.4414	3.62e-71	0.00245569	2.74e-70	0.00894106	0.675606	279	0	297	22	0	13
ENSSSCG00000013176	TMX2	5.60795	5.9e-101	5.23e-05	6.39e-100	0.000536297	1.569	275	1	239	3	1	0
ENSSSCG00000005052	WDHD1	0.496164	2.03e-82	2.18e-07	1.72e-81	9.61e-06	1.43545	271	0	13	0	1	2
ENSSSCG00000008573	RAB10	0.773783	2.78e-90	5.23e-07	2.66e-89	1.72e-05	NA	260	0	70	0	0	0
ENSSSCG00000003830	MYSM1	0.0663243	3.68e-82	1.45e-09	3.11e-81	4.18e-07	NA	252	0	6	0	0	0
ENSSSCG00000005170	DENND4C	0.158674	4.8e-77	1.51e-08	3.91e-76	1.4e-06	NA	233	1	15	0	0	0
ENSSSCG00000002461	BTBD7	0.867308	6.17e-75	1.12e-06	4.9e-74	2.9e-05	1.87255	231	0	28	0	0	1
ENSSSCG00000010924	UBE2T	29.8518	1.98e-67	0.00614242	1.39e-66	0.018893	1.14797	226	0	67	6	0	0
ENSSSCG00000014259	ADAMTS19	0.450919	2.6e-69	2.68e-07	1.88e-68	1.07e-05	1.83216	215	0	21	0	1	0
ENSSSCG00000017878	UBE2G1	0.0542813	7.34e-71	1.28e-09	5.47e-70	4.18e-07	NA	212	1	20	0	0	0
ENSSSCG00000008987	CCNI	14.4876	1.18e-65	0.00137963	8.08e-65	0.00557868	1.2113	200	0	139	6	0	0
ENSSSCG00000011010	C9orf72	0.312548	1.72e-59	1.6e-07	1.12e-58	7.4e-06	1.75151	187	0	9	0	1	0
ENSSSCG00000002851	UQCRFS1	14.63	1.11e-49	0.00266842	6.09e-49	0.00960779	0.954102	172	0	78	6	0	2
ENSSSCG00000014071	BTF3	3.80259	3.31e-86	3.01e-05	2.97e-85	0.000355039	NA	171	0	344	0	0	0
ENSSSCG00000003104	STRN4	0.829054	2.43e-62	1.6e-06	1.62e-61	3.65e-05	NA	170	0	75	0	0	0
ENSSSCG00000006984	VPS37A	0.342676	2.21e-54	2.53e-07	1.3e-53	1.03e-05	NA	157	0	31	0	0	0
ENSSSCG00000007748	PSPH	0.320567	1.11e-51	2.45e-07	6.28e-51	1.01e-05	NA	149	0	29	0	0	0
ENSSSCG00000004921	ATP8B1	19.2101	1.01e-42	0.00658573	4.89e-42	0.019996	1.05695	143	0	55	5	0	0
ENSSSCG00000009104	MAD2L1	0.619027	7.75e-52	1.25e-06	4.42e-51	3.18e-05	NA	142	0	56	0	0	0
ENSSSCG00000007669	GNB2	9.403	2.18e-88	0.00025064	2.01e-87	0.00182258	1.50233	142	0	631	7	0	0
ENSSSCG00000018087	MT-ND4	3611.32	0	0.0165477	0	0.0406799	-0.695337	142	2290	9347	15772	243	800
ENSSSCG00000004653	SECISBP2L	16.0356	2.22e-22	0.017622	6.68e-22	0.0428741	0.216213	138	0	22	0	0	28
ENSSSCG00000011183	ATP2C1	0.862216	3.46e-52	2.79e-06	1.98e-51	5.37e-05	NA	137	0	78	0	0	0
ENSSSCG00000006100	KIAA1429	3.94415	1.11e-64	6.75e-05	7.53e-64	0.000656691	1.61862	136	0	297	2	1	0
ENSSSCG00000011001	APTX	0.287405	1.11e-46	2.43e-07	5.79e-46	1.01e-05	NA	134	0	26	0	0	0
ENSSSCG00000007520	GNAS	433.457	0	0.0169069	0	0.0414843	0.703456	132	1	14782	535	215	100
ENSSSCG00000010381	ARHGAP22	13.0202	5.51e-39	0.00358572	2.46e-38	0.0121824	1.01555	125	0	91	6	0	0
ENSSSCG00000000457	USP15	1.2532	1.87e-38	1.55e-05	8.23e-38	0.000210434	1.29494	124	0	13	0	0	2
ENSSSCG00000016970	not_defined	2.60076	1.46e-34	0.000120274	5.92e-34	0.00103319	0.7992	124	0	51	0	8	0
ENSSSCG00000002535	HSP90AA1	16.1355	1.03e-33	0.00767062	4.12e-33	0.0226799	0.351757	122	10	1773	188	24	32
ENSSSCG00000007282	PIGU	0.247645	1.14e-25	8.15e-07	3.83e-25	2.38e-05	0.459252	119	0	1	0	6	6
ENSSSCG00000015712	DDX18	2.23292	1.77e-55	2.49e-05	1.07e-54	0.000303517	NA	113	0	202	0	0	0
ENSSSCG00000016226	FARSB	9.37786	1.61e-85	0.000269804	1.43e-84	0.00184944	1.43748	109	0	747	8	1	0
ENSSSCG00000018084	MT-ND3	23.1825	4.85656648549029e-318	9.7e-05	2.74079275766622e-316	0.000876048	-0.158446	107	548	15833	6364	293	180
ENSSSCG00000008517	SPAST	0.869306	1.11e-34	8.24e-06	4.51e-34	0.000124297	1.56984	103	0	26	0	0	1
ENSSSCG00000016007	not_defined	0.508486	2.55e-38	1.68e-06	1.12e-37	3.76e-05	NA	102	0	46	0	0	0
ENSSSCG00000001866	RCN2	0.543688	8.92e-31	3.54e-06	3.38e-30	6.33e-05	1.11567	96	0	40	0	2	1
ENSSSCG00000020479	not_defined	12.9194	2.29e-60	0.00129668	1.51e-59	0.00531783	0.518614	94	73	1782	106	29	35
ENSSSCG00000012247	ATP6AP2	0.409	2.3e-34	1.3e-06	9.29e-34	3.29e-05	NA	92	0	37	0	0	0
ENSSSCG00000015321	CCDC132	0.785911	4.51e-33	7.27e-06	1.78e-32	0.000113062	1.60227	92	0	47	0	1	0
ENSSSCG00000006624	SELENBP1	12.2965	1.54e-22	0.0105437	4.63e-22	0.0293684	0.557318	86	0	102	0	0	15
ENSSSCG00000008677	TACC3	12.4312	4.51e-24	0.00936691	1.43e-23	0.0267803	0.738005	85	0	105	10	0	0
ENSSSCG00000015842	PPP2CB	8.64427	4.15e-97	0.000163163	4.19e-96	0.00131359	NA	84	0	782	0	0	0
ENSSSCG00000005264	ZFAND5	0.11054	3.85e-29	7.78e-08	1.4e-28	4.29e-06	NA	83	0	10	0	0	0
ENSSSCG00000016094	BZW1	11.3292	2.54e-56	0.00113427	1.57e-55	0.0047957	1.02123	83	0	610	11	0	8
ENSSSCG00000000078	TNRC6B	0.254243	5.74e-30	5.75e-07	2.13e-29	1.81e-05	NA	82	0	23	0	0	0
ENSSSCG00000005983	ATAD2	0.320567	3.53e-30	1e-06	1.31e-29	2.78e-05	NA	81	0	29	0	0	0
ENSSSCG00000000887	TMPO	3.36025	2.77e-20	0.000848648	7.78e-20	0.00371516	0.62062	81	0	6	0	0	6
ENSSSCG00000000093	DNAL4	0.382452	1.86e-26	2.21e-06	6.4e-26	4.45e-05	1.43238	80	0	14	0	1	0
ENSSSCG00000010189	NUP133	0.486378	7.29e-31	2.66e-06	2.77e-30	5.2e-05	NA	79	0	44	0	0	0
ENSSSCG00000015030	not_defined	0.386892	1.94e-29	1.71e-06	7.1e-29	3.76e-05	NA	77	0	35	0	0	0
ENSSSCG00000011562	TMEM111	1.72443	9.37e-40	3.1e-05	4.28e-39	0.000363083	NA	76	0	156	0	0	0
ENSSSCG00000007580	WIPI2	2.04152	1.1e-36	5.76e-05	4.65e-36	0.000578248	1.8056	76	0	146	0	1	0
ENSSSCG00000011825	ATP13A3	11.9081	3.29e-105	0.000287353	3.78e-104	0.00184944	2.46314	76	0	933	0	1	0
ENSSSCG00000017489	PSMD3	10.2461	2.29e-80	0.000386161	1.9e-79	0.00198904	1.45293	74	0	813	9	0	0
ENSSSCG00000009070	SCLT1	0.221081	1.56e-26	5.62e-07	5.39e-26	1.8e-05	NA	72	0	20	0	0	0
ENSSSCG00000014304	SEC24A	0.192325	1.85e-25	4.44e-07	6.18e-25	1.55e-05	NA	70	1	14	0	0	0
ENSSSCG00000004603	RFX7	0.39803	2e-23	3.39e-06	6.19e-23	6.18e-05	1.38867	70	0	15	0	1	0
ENSSSCG00000015771	NEIL3	0.96727	1.37e-17	6.49e-05	3.55e-17	0.000639266	0.60538	69	0	15	0	2	4
ENSSSCG00000006037	not_defined	0.342676	3.11e-26	1.72e-06	1.06e-25	3.76e-05	NA	68	0	31	0	0	0
ENSSSCG00000009340	BRCA2	9.2111	1.64e-14	0.0154545	3.73e-14	0.0388993	0.413494	68	0	4	2	6	0
ENSSSCG00000014075	NSA2	6.34868	2.74e-27	0.00171898	9.62e-27	0.0066307	0.954102	67	0	183	8	0	0
ENSSSCG00000004782	BUB1B	0.508486	6.41e-27	4.28e-06	2.23e-26	7.4e-05	NA	66	0	46	0	0	0
ENSSSCG00000003591	PUM1	1.22713	3.21e-25	4.43e-05	1.06e-24	0.000474704	1.52	66	0	50	0	0	1
ENSSSCG00000008179	REV1	3.88058	2.32e-41	0.000198898	1.1e-40	0.00151865	1.50976	66	0	271	0	2	1
ENSSSCG00000009994	MTMR3	0.51954	2.26e-26	4.76e-06	7.73e-26	7.98e-05	NA	64	0	47	0	0	0
ENSSSCG00000008216	RMND5A	2.03395	4.22e-38	5.18e-05	1.84e-37	0.000536297	NA	63	0	184	0	0	0
ENSSSCG00000008540	PPP1CB	91.8996	1.73e-155	0.0105077	3.12e-154	0.0292997	1.211	63	0	2139	16	0	23
ENSSSCG00000007355	TOP1	3.63678	1.66e-50	0.00010322	9.21e-50	0.000914539	NA	62	0	329	0	0	0
ENSSSCG00000011678	XRN1	4.40825	6.2e-22	0.00129251	1.84e-21	0.00530909	1.19961	62	0	48	2	0	0
ENSSSCG00000017032	not_defined	3.73366	2.39e-07	0.0131744	4.17e-07	0.0347505	0.0542497	61	0	61	0	15	16
ENSSSCG00000013046	COX8A	18.9319	7.66e-41	0.00703602	3.58e-40	0.0210361	0.575007	59	0	1142	76	1	15
ENSSSCG00000002330	PCNX	0.453216	2.64e-23	4.73e-06	8.12e-23	7.98e-05	NA	56	0	41	0	0	0
ENSSSCG00000016554	MEST	5.36619	1.59e-23	0.00169056	4.93e-23	0.00653081	0.95261	56	0	162	7	0	0
ENSSSCG00000002935	ZNF568	0.154757	1.32e-20	4.59e-07	3.77e-20	1.55e-05	NA	55	0	14	0	0	0
ENSSSCG00000003931	KIF2C	1.02803	2.98e-27	2.34e-05	1.05e-26	0.000288534	NA	54	0	93	0	0	0
ENSSSCG00000003153	FTL	35.7289	3.65e-76	0.00685597	2.93e-75	0.0206148	0.521687	54	0	3202	265	9	8
ENSSSCG00000013406	CTR9	9.35847	5.56e-15	0.0148789	1.27e-14	0.0376468	0.698134	54	0	50	6	0	0
ENSSSCG00000012642	STAG2	0.176865	3.81e-20	6.81e-07	1.06e-19	2.06e-05	NA	53	0	16	0	0	0
ENSSSCG00000008451	PPM1B	0.0542813	2.87e-20	3.53e-08	8.03e-20	2.47e-06	NA	52	1	20	0	0	0
ENSSSCG00000009077	HSPA4L	0.0663243	6.07e-19	7.01e-08	1.62e-18	4.04e-06	NA	52	0	6	0	0	0
ENSSSCG00000009467	LMO7	1.95924	3.75e-11	0.00116951	7.63e-11	0.00493423	0.397104	50	0	28	1	8	0
ENSSSCG00000016737	PPIA	170.191	5.64e-246	0.0140351	1.95e-244	0.0363261	0.848459	50	0	5218	156	8	51
ENSSSCG00000014179	FAM174A	0.232135	2.59e-19	1.5e-06	6.99e-19	3.52e-05	NA	49	0	21	0	0	0
ENSSSCG00000016857	DAB2	0.342676	3.38e-20	3.49e-06	9.46e-20	6.3e-05	NA	49	0	31	0	0	0
ENSSSCG00000016430	GALNT11	10.2012	1.16e-29	0.00395535	4.24e-29	0.0132834	1.00332	49	0	266	0	2	7
ENSSSCG00000011214	NGLY1	0.154757	2.02e-17	7.3e-07	5.21e-17	2.18e-05	NA	45	0	14	0	0	0
ENSSSCG00000004127	not_defined	0.132649	6.34e-17	5.39e-07	1.6e-16	1.75e-05	NA	44	0	12	0	0	0
ENSSSCG00000019556	7SK	10.1506	2.87e-37	0.00232337	1.23e-36	0.008507	0.815277	44	0	637	30	0	0
ENSSSCG00000006740	ATP1A1	7.05468	5.13e-25	0.00266098	1.68e-24	0.0095943	0.721505	43	0	396	18	0	6
ENSSSCG00000008913	IGFBP7	295.424	0	0.0207338	0	0.0487103	0.489218	43	23	17677	1468	89	99
ENSSSCG00000009683	KIF13B	0.514197	1.02e-12	3.42e-05	2.2e-12	0.000391221	0.839463	42	0	6	0	2	0
ENSSSCG00000007085	DSTN	36.4231	4.47e-106	0.00352583	5.18e-105	0.0120594	-0.33163	42	0	1426	888	18	1
ENSSSCG00000004298	ZNF292	6.70191	1.13e-19	0.0041784	3.09e-19	0.0139108	0.797708	42	0	176	1	9	0
ENSSSCG00000013736	PRDX2	5.14546	8.01e-10	0.0122191	1.56e-09	0.0328033	0.279004	41	15	360	25	20	18
ENSSSCG00000001862	ETFA	0.243189	1.56e-16	2.59e-06	3.85e-16	5.14e-05	NA	40	0	22	0	0	0
ENSSSCG00000000560	LYRM5	0.375838	1.35e-17	6.4e-06	3.49e-17	0.000102079	NA	40	0	34	0	0	0
ENSSSCG00000000804	ANO6	0.0884324	5.66e-15	2.77e-07	1.3e-14	1.09e-05	NA	39	0	8	0	0	0
ENSSSCG00000004077	FBXO5	0.66155	3.51e-13	5.72e-05	7.68e-13	0.000578248	1.13135	39	0	8	0	0	1
ENSSSCG00000006777	RHOC	10.4274	6.39e-40	0.00210255	2.93e-39	0.00785354	0.845043	39	0	666	23	0	6
ENSSSCG00000004196	MED23	5.2412	1.55e-12	0.00719235	3.31e-12	0.0214367	0.845453	39	0	34	3	0	0
ENSSSCG00000011710	EIF2A	0.154757	3.47e-15	1.07e-06	8.01e-15	2.9e-05	NA	38	0	14	0	0	0
ENSSSCG00000009359	FAM48A	0.35373	3.83e-16	7e-06	9.25e-16	0.000109478	NA	36	0	32	0	0	0
ENSSSCG00000017822	RPA1	2.8375	7.15e-14	0.00151812	1.59e-13	0.00599853	1.07204	36	0	46	2	0	0
ENSSSCG00000017583	SGCA	22.8726	3.69e-81	0.0023364	3.11e-80	0.00854266	-0.237	36	2	2184	1024	48	33
ENSSSCG00000016174	FN1	156.032	0	0.00436933	0	0.014431	-0.194	36	0	13805	6119	78	28
ENSSSCG00000006775	CAPZA1	22.9828	1.33e-36	0.0128904	5.64e-36	0.0342513	0.811434	35	0	595	10	18	0
ENSSSCG00000012604	LAMP2	0.176865	4.39e-14	1.85e-06	9.82e-14	3.93e-05	NA	34	0	16	0	0	0
ENSSSCG00000010961	RMI1	0.265297	8.54e-15	4.39e-06	1.95e-14	7.5e-05	NA	34	0	24	0	0	0
ENSSSCG00000002822	AMFR	0.667054	1.24e-11	8.29e-05	2.56e-11	0.000768844	1.0825	34	0	8	0	0	1
ENSSSCG00000003105	SLC1A5	7.44538	5.98e-12	0.015786	1.25e-11	0.0394044	0.524644	34	0	245	24	0	0
ENSSSCG00000006759	OLFML3	18.9144	3.74e-90	0.00120633	3.57e-89	0.00502779	1.19398	33	0	1270	15	5	4
ENSSSCG00000006994	PCM1	1.10631	1.64e-11	0.000286129	3.39e-11	0.00184944	0.765677	32	0	49	0	3	1
ENSSSCG00000016794	MYO10	8.37356	3.14e-55	0.000595157	1.88e-54	0.00276887	1.91333	32	0	537	0	1	1
ENSSSCG00000015714	CCDC93	2.20151	2.89e-12	0.00118252	6.12e-12	0.00495932	1.21513	32	0	25	1	0	0
ENSSSCG00000012149	RBBP7	9.90116	1.04e-45	0.00136734	5.36e-45	0.00554629	-0.372224	31	0	538	345	27	14
ENSSSCG00000012319	not_defined	5.12735	3.57e-22	0.00176321	1.07e-21	0.00677113	0.887926	31	0	291	12	0	0
ENSSSCG00000003653	NDUFS5	17.8449	6.1e-28	0.0137655	2.17e-27	0.0358788	0.557246	31	0	771	36	13	15
ENSSSCG00000016692	TAX1BP1	0.0994864	3.52e-12	6.71e-07	7.43e-12	2.05e-05	NA	30	0	9	0	0	0
ENSSSCG00000008180	EIF5B	25.9585	7.18e-164	0.000618594	1.39e-162	0.00285974	1.44211	30	0	2181	20	3	0
ENSSSCG00000007556	PSMG3	3.10949	3.08e-13	0.00209438	6.75e-13	0.00784561	0.763	30	0	131	7	0	1
ENSSSCG00000017731	PSMD11	2.72025	3.4e-25	0.000299704	1.12e-24	0.00184944	1.28044	29	1	235	4	0	0
ENSSSCG00000010032	PISD	1.164	2.77e-05	0.0030356	4.33e-05	0.0106205	0.192984	29	3	33	2	7	3
ENSSSCG00000013772	ASF1B	5.83157	1.6e-08	0.02118	2.96e-08	0.0495101	0.503455	29	0	126	14	0	0
ENSSSCG00000003544	RCAN3	0.132649	8.36e-12	1.5e-06	1.74e-11	3.52e-05	NA	28	0	12	0	0	0
ENSSSCG00000010790	ECHS1	25.4419	1.35e-39	0.013352	6.13e-39	0.0350592	0.578727	28	0	1236	72	7	17
ENSSSCG00000015135	SORL1	0.463802	4.45e-10	5.2e-05	8.77e-10	0.000536297	1.0825	27	1	14	0	1	0
ENSSSCG00000017310	KIAA1267	2.5936	3.51e-07	0.00684487	6.06e-07	0.020614	0.448256	27	0	12	0	0	4
ENSSSCG00000004151	UBE2NL	0.143703	2.99e-11	2.11e-06	6.1e-11	4.29e-05	NA	26	0	13	0	0	0
ENSSSCG00000005078	DAAM1	4.5167	1.15e-26	0.000844328	3.99e-26	0.00370249	1.09398	26	0	319	8	0	0
ENSSSCG00000001528	RPS10	48.4907	8.38e-77	0.0122793	6.82e-76	0.0328969	0.452581	24	52	4188	364	35	34
ENSSSCG00000013002	not_defined	26.0042	4.4e-41	0.0129313	2.06e-40	0.0342897	0.477509	24	14	1881	150	13	21
ENSSSCG00000009629	BIN3	0.0884324	7.77e-10	9.41e-07	1.52e-09	2.66e-05	NA	23	0	8	0	0	0
ENSSSCG00000006622	POGZ	1.14962	2.26e-18	8.77e-05	5.95e-18	0.000806974	NA	23	0	104	0	0	0
ENSSSCG00000018049	PRPSAP2	0.656066	5.7e-10	0.000123913	1.12e-09	0.00105816	1.16682	23	0	28	0	1	0
ENSSSCG00000001509	DAXX	2.98679	7.9e-16	0.00121641	1.88e-15	0.00505406	0.853314	23	0	200	8	1	0
ENSSSCG00000015777	C4orf41	0.87269	8.72e-11	0.000195694	1.75e-10	0.00149859	1.25859	22	0	41	0	1	0
ENSSSCG00000005011	NEMF	1.80792	8.44e-16	0.000385041	2e-15	0.00198721	1.54204	22	0	99	0	1	0
ENSSSCG00000007188	not_defined	5.9799	5.98e-27	0.00155058	2.09e-26	0.00607517	0.841269	22	0	460	16	4	0
ENSSSCG00000008942	DCK	0.154757	2.1e-09	4.31e-06	4.02e-09	7.42e-05	NA	20	0	14	0	0	0
ENSSSCG00000015440	HBP1	0.187919	1.13e-09	6.4e-06	2.19e-09	0.000102079	NA	20	0	17	0	0	0
ENSSSCG00000008498	HEATR5B	13.4318	2.53e-43	0.00302297	1.23e-42	0.0105906	1.82286	20	0	442	0	0	2
ENSSSCG00000002137	APEX1	4.97603	5.04e-16	0.00361259	1.21e-15	0.0122432	0.725732	20	0	294	17	0	0
ENSSSCG00000001918	NPTN	0.574811	1.76e-12	4.74e-05	3.77e-12	0.000500023	NA	19	0	52	0	0	0
ENSSSCG00000011013	WAC	0.132649	1.41e-08	3.9e-06	2.62e-08	6.88e-05	NA	18	0	12	0	0	0
ENSSSCG00000009047	SMARCA5	2.25503	1.32e-25	0.000184311	4.41e-25	0.00145118	NA	18	0	204	0	0	0
ENSSSCG00000010030	EIF4ENIF1	0.873861	2.13e-07	0.000583586	3.72e-07	0.00274455	0.99073	18	0	16	0	0	1
ENSSSCG00000017388	CCDC56	5.40427	5.78e-09	0.0164951	1.09e-08	0.0405888	0.509836	18	0	173	8	9	0
ENSSSCG00000007475	MOCS3	3.49308	3.84e-35	0.000233124	1.59e-34	0.00172419	NA	17	0	316	0	0	0
ENSSSCG00000002435	CALM1	47.8953	1.05e-107	0.00604276	1.24e-106	0.0187196	0.666868	17	7	3218	174	12	15
ENSSSCG00000000374	not_defined	114.196	4.32e-180	0.0119813	9.67e-179	0.0322317	0.785005	17	0	4302	154	20	30
ENSSSCG00000006334	RGS5	51.9007	1.5e-82	0.0121341	1.28e-81	0.032609	0.919	17	6	1535	32	6	16
ENSSSCG00000013905	FKBP8	57.9515	1.67e-71	0.0195659	1.27e-70	0.0465991	0.712	17	8	1802	69	9	24
ENSSSCG00000008167	C2orf29	0.0884324	1.45e-07	2.11e-06	2.56e-07	4.29e-05	NA	16	0	8	0	0	0
ENSSSCG00000013124	PATL1	0.11054	9.56e-08	3.4e-06	1.7e-07	6.18e-05	NA	16	0	10	0	0	0
ENSSSCG00000004363	not_defined	0.176865	2.74e-08	8.81e-06	5.02e-08	0.000131482	NA	16	0	16	0	0	0
ENSSSCG00000011637	CDV3	0.265297	5.22e-09	1.85e-05	9.91e-09	0.000248015	NA	16	0	24	0	0	0
ENSSSCG00000004146	REPS1	0.685351	2.08e-12	7.38e-05	4.43e-12	0.000701557	NA	16	0	62	0	0	0
ENSSSCG00000011445	PBRM1	19.3061	8.91e-99	0.00102264	9.15e-98	0.00439137	2.49708	16	0	1075	0	1	0
ENSSSCG00000003613	HDAC1	14.1726	4.19e-63	0.0014396	2.81e-62	0.00577619	0.83696	16	3	1365	58	0	0
ENSSSCG00000001922	ARIH1	2.04988	6.14e-10	0.00175998	1.2e-09	0.00676874	0.902515	16	0	95	4	0	0
ENSSSCG00000001656	KLHDC3	19.2883	4.24e-44	0.00620561	2.1e-43	0.0189973	-0.315417	16	0	777	394	28	50
ENSSSCG00000011731	SMC4	3.96075	1.57e-09	0.00787519	3.02e-09	0.0231529	0.603307	16	0	193	15	0	0
ENSSSCG00000020625	not_defined	22.5513	1.05e-40	0.0100209	4.87e-40	0.0280931	1.3792	16	0	483	0	6	0
ENSSSCG00000001951	PSMA6	5.30862	7.96e-10	0.0129569	1.55e-09	0.0343227	0.717957	16	0	111	1	6	0
ENSSSCG00000017239	RPL38	55.9249	3.74e-72	0.0180433	2.92e-71	0.0437318	0.667478	16	0	2003	85	30	10
ENSSSCG00000003026	not_defined	0.176865	5.8e-08	9.97e-06	1.05e-07	0.000145007	NA	15	0	16	0	0	0
ENSSSCG00000002545	ZFYVE21	26.8472	4.12e-69	0.00468317	2.95e-68	0.0153053	0.628044	15	0	2286	150	6	0
ENSSSCG00000007693	HSPB1	124.6	1.61e-160	0.0175264	2.99e-159	0.042802	0.873968	15	3	3360	96	5	29
ENSSSCG00000013771	PRKACA	2.75408	3.92e-25	0.000310489	1.29e-24	0.00184944	0.655905	14	10	668	41	3	0
ENSSSCG00000005621	CDK9	6.93409	1.83e-56	0.000363507	1.13e-55	0.00189491	1.961	14	0	621	2	0	0
ENSSSCG00000017136	TBCD	8.17148	8.4e-58	0.000503974	5.26e-57	0.00245463	1.2374	14	2	824	14	0	0
ENSSSCG00000006488	C1orf85	30.2514	2.94e-121	0.00175088	3.92e-120	0.00674376	-0.78559	14	0	192	358	0	4
ENSSSCG00000013034	PLCB3	1.81354	1.01e-05	0.00610721	1.63e-05	0.0188294	0.76	14	0	26	2	0	0
ENSSSCG00000009303	RPL21	101.911	3.37e-188	0.00880875	8.1e-187	0.0254502	0.674034	14	1	5675	298	31	18
ENSSSCG00000005232	SMARCA2	30.3045	9.91e-40	0.0183261	4.52e-39	0.0442965	1.10799	14	2	563	4	1	8
ENSSSCG00000008735	BOD1L	0.191706	1.39e-13	2.5e-06	3.08e-13	5e-05	NA	13	4	82	0	0	0
ENSSSCG00000000265	ESPL1	0.276351	3.99e-08	2.8e-05	7.25e-08	0.000338329	NA	13	0	25	0	0	0
ENSSSCG00000005904	VPS28	14.9858	7.07e-103	0.000519424	7.91e-102	0.00251318	-0.418378	13	0	830	624	12	0
ENSSSCG00000011552	ARPC4	2.88851	5.19e-20	0.000620354	1.44e-19	0.00286046	1.2428	13	0	230	4	0	0
ENSSSCG00000009968	TTC28	0.638484	6.39e-05	0.00100462	9.76e-05	0.00432502	0.538433	13	0	23	0	2	1
ENSSSCG00000003941	KIAA0467	14.2629	4.66e-48	0.00272253	2.5e-47	0.00977549	1.89	13	0	522	0	2	0
ENSSSCG00000017339	NMT1	1.8344	1.01e-06	0.00399461	1.71e-06	0.013398	0.60538	13	0	99	7	1	0
ENSSSCG00000014946	KIAA1731	28.3375	7.11e-71	0.00496444	5.34e-70	0.0160295	-0.705982	13	0	149	236	1	0
ENSSSCG00000015070	APOA1	9.14884	1.16e-16	0.0113586	2.88e-16	0.0311044	0.501313	13	0	637	50	3	6
ENSSSCG00000012965	DRAP1	16.2444	1.11e-20	0.021068	3.18e-20	0.0493615	0.711498	13	0	416	10	12	2
ENSSSCG00000005269	TRPM6	0.0884324	2.97e-06	3.9e-06	4.89e-06	6.88e-05	NA	12	0	8	0	0	0
ENSSSCG00000004392	AMD1	0.420054	5.68e-09	5.76e-05	1.08e-08	0.000578248	NA	12	0	38	0	0	0
ENSSSCG00000014913	PICALM	0.884324	9.96e-13	0.00012694	2.15e-12	0.00107468	NA	12	0	80	0	0	0
ENSSSCG00000014620	MRPL17	1.58073	2.57e-18	0.000189598	6.74e-18	0.00147428	NA	12	0	143	0	0	0
ENSSSCG00000002655	not_defined	2.62886	1.02e-10	0.00248998	2.03e-10	0.00904054	0.644298	12	2	231	16	0	0
ENSSSCG00000004484	not_defined	34.0439	1.61e-85	0.00486464	1.43e-84	0.015766	1.97777	12	0	978	0	3	0
ENSSSCG00000013281	EXT2	19.7236	1.12e-33	0.0113955	4.46e-33	0.0311069	1.20647	12	0	435	0	6	2
ENSSSCG00000011266	not_defined	158.037	8.82e-223	0.0147333	2.76e-221	0.037556	0.706918	12	0	6214	279	57	16
ENSSSCG00000014559	PSMD13	34.6264	1.6e-192	0.000824188	4e-191	0.00362643	-0.853678	11	0	241	517	0	1
ENSSSCG00000013045	OTUB1	10.664	8.89e-48	0.00145539	4.71e-47	0.00581261	2.17	11	0	507	0	1	0
ENSSSCG00000003491	not_defined	11.5463	2.57e-17	0.0162253	6.59e-17	0.0400771	-0.601164	11	6	50	70	3	4
ENSSSCG00000013884	MAP1S	1.47278	0.00235665	0.0192523	0.00323524	0.0461463	0.343858	11	0	58	7	2	0
ENSSSCG00000009811	not_defined	0.132649	5.84e-06	1.24e-05	9.49e-06	0.000174469	NA	10	0	12	0	0	0
ENSSSCG00000017678	APPBP2	0.176865	2.51e-06	2.07e-05	4.15e-06	0.000267382	NA	10	0	16	0	0	0
ENSSSCG00000005932	not_defined	0.254243	5.78e-07	3.69e-05	9.91e-07	0.0004044	NA	10	0	23	0	0	0
ENSSSCG00000015104	TRAPPC4	0.254243	5.78e-07	3.69e-05	9.91e-07	0.0004044	NA	10	0	23	0	0	0
ENSSSCG00000011946	ALCAM	0.287405	3.08e-07	4.41e-05	5.35e-07	0.000474704	NA	10	0	26	0	0	0
ENSSSCG00000009818	IFT81	0.320567	1.65e-07	5.13e-05	2.9e-07	0.000534587	NA	10	0	29	0	0	0
ENSSSCG00000013722	WDR83	0.431108	2.06e-08	7.43e-05	3.78e-08	0.000704243	NA	10	0	39	0	0	0
ENSSSCG00000017246	C17orf80	0.862216	6.58e-12	0.00014389	1.37e-11	0.00119341	NA	10	0	78	0	0	0
ENSSSCG00000003806	LEPROT	1.38176	4.38e-16	0.000194578	1.06e-15	0.00149859	NA	10	0	125	0	0	0
ENSSSCG00000010457	KIF20B	1.05771	1.08e-05	0.00197004	1.74e-05	0.0074443	1.02745	10	2	25	1	0	0
ENSSSCG00000017514	KPNB1	27.3462	2.36e-94	0.00246241	2.32e-93	0.00895298	-0.753673	10	0	167	289	0	0
ENSSSCG00000012257	MAOA	9.6086	5.48e-32	0.00293197	2.13e-31	0.0103416	0.742553	10	2	756	35	5	0
ENSSSCG00000004499	ATP5A1	102.855	8.91e-239	0.00552272	2.97e-237	0.0174396	0.968155	10	14	4624	128	0	16
ENSSSCG00000003138	HSD17B14	3.86119	1.5e-08	0.00974113	2.78e-08	0.0275168	0.635	10	11	144	7	1	3
ENSSSCG00000015317	FAM133B	18.9192	4.69e-34	0.0102778	1.88e-33	0.0286894	1.46891	10	0	399	0	4	0
ENSSSCG00000000891	LTA4H	5.29543	3.75e-10	0.0119661	7.41e-10	0.032224	0.464272	10	0	425	41	2	0
ENSSSCG00000003768	NEXN	56.7915	3.19e-69	0.0200347	2.29e-68	0.0474979	0.766287	10	0	1592	45	20	14
ENSSSCG00000007562	GNA12	1.84854	0.000856494	0.0201597	0.001215	0.047707	0.573195	10	0	16	2	0	0
ENSSSCG00000011346	PLXNB1	21.9048	8.33e-28	0.0202328	2.95e-27	0.0477927	0.655632	10	0	713	27	14	5
ENSSSCG00000009094	CCNA2	0.254243	1.23e-06	4.3e-05	2.07e-06	0.000467495	NA	9	0	23	0	0	0
ENSSSCG00000003532	not_defined	8.43036	5.09e-69	0.000353004	3.64e-68	0.00184944	2.34574	9	0	761	1	0	0
ENSSSCG00000015140	not_defined	7.39516	1.43e-63	0.000316795	9.61e-63	0.00184944	NA	9	0	669	0	0	0
ENSSSCG00000001959	CFL2	1.91151	9.22e-11	0.00121688	1.85e-10	0.00505406	0.81384	9	1	171	8	0	0
ENSSSCG00000017577	not_defined	33.115	3.33e-70	0.00696775	2.46e-69	0.0208872	1.89594	9	0	811	0	3	0
ENSSSCG00000011137	GDI2	90.4459	7.19e-111	0.019402	8.77e-110	0.0463363	0.791016	9	0	2567	80	33	7
ENSSSCG00000011004	TOPORS	1.96293	0.00055342	0.0195656	0.000798599	0.0465991	0.500644	9	0	57	6	0	0
ENSSSCG00000011760	TBL1XR1	0.0663243	9.75e-05	4.97e-06	0.00014751	8.27e-05	NA	8	0	6	0	0	0
ENSSSCG00000000841	APPL2	0.176865	1.15e-05	2.98e-05	1.85e-05	0.000353413	NA	8	0	16	0	0	0
ENSSSCG00000013662	not_defined	0.364784	3.22e-07	7.93e-05	5.57e-07	0.000741138	NA	8	0	33	0	0	0
ENSSSCG00000002372	YLPM1	0.51954	1.74e-08	0.000113618	3.22e-08	0.000986466	NA	8	0	47	0	0	0
ENSSSCG00000005680	PRRX2	0.884324	1.92e-11	0.000170916	3.94e-11	0.00136522	NA	8	0	80	0	0	0
ENSSSCG00000007312	SCAND1	1.01697	1.63e-12	0.000185855	3.49e-12	0.00145764	NA	8	0	92	0	0	0
ENSSSCG00000003791	SRSF11	9.75201	5.09e-71	0.000463224	3.83e-70	0.00231911	-0.360214	8	0	827	515	20	16
ENSSSCG00000008694	GRK4	8.54375	6.86e-40	0.0013537	3.14e-39	0.00549953	2.09774	8	3	424	0	1	0
ENSSSCG00000016545	CHCHD3	1.02705	6.78e-06	0.00166025	1.1e-05	0.00643284	0.914096	8	0	49	2	0	0
ENSSSCG00000007621	not_defined	23.0198	5.42e-69	0.00339856	3.86e-68	0.0116664	-1.3382	8	0	14	122	16	0
ENSSSCG00000009744	SFSWAP	2.63822	1.46e-08	0.00448926	2.7e-08	0.0147895	1.32	8	0	65	0	0	1
ENSSSCG00000006032	TTC35	2.09717	4.19e-07	0.00455194	7.22e-07	0.0149749	1.20744	8	0	48	0	0	1
ENSSSCG00000013936	NDUFA13	5.72102	2.57e-16	0.00464242	6.25e-16	0.0152168	-0.299123	8	8	291	147	8	21
ENSSSCG00000016075	SF3B1	12.8314	7.54e-32	0.00544713	2.92e-31	0.0172659	0.715595	8	2	802	39	1	5
ENSSSCG00000000010	FBLN1	15.675	3.99e-38	0.00555303	1.74e-37	0.0174524	-0.185296	8	0	1325	581	5	2
ENSSSCG00000009864	MED13L	65.1391	4.06e-109	0.0108452	4.84e-108	0.0300106	-1.25675	8	0	32	208	0	0
ENSSSCG00000017355	GRN	15.52	5.78e-27	0.0113558	2.02e-26	0.0311044	0.64585	8	0	745	36	7	6
ENSSSCG00000002006	PSME1	12.4838	8.34e-22	0.0116396	2.45e-21	0.031574	0.544964	8	0	796	56	8	2
ENSSSCG00000011299	CLEC3B	2.6629	1.73e-05	0.0144693	2.73e-05	0.0372642	0.259422	8	18	864	140	0	1
ENSSSCG00000009668	CLU	12.7346	2.63e-18	0.017331	6.89e-18	0.0423648	0.561914	8	0	600	38	3	7
ENSSSCG00000004747	RTF1	0.331621	1.28e-06	8.27e-05	2.15e-06	0.000768844	NA	7	0	30	0	0	0
ENSSSCG00000016509	LUC7L2	0.829054	1.13e-10	0.000178332	2.25e-10	0.00141575	NA	7	0	75	0	0	0
ENSSSCG00000011485	PTPRG	6.65454	4.53e-57	0.00032152	2.82e-56	0.00184944	NA	7	0	602	0	0	0
ENSSSCG00000013431	ATP5D	10.5369	2.91e-74	0.000498355	2.3e-73	0.0024416	1.59325	7	0	946	7	0	0
ENSSSCG00000012178	not_defined	3.94121	1.82e-14	0.00281107	4.12e-14	0.0100241	0.750676	7	0	306	16	0	0
ENSSSCG00000007790	PRR14	1.75036	6.61e-06	0.00519159	1.07e-05	0.0166387	0.591369	7	0	115	8	0	1
ENSSSCG00000009793	CLIP1	1.88358	6.06e-06	0.00593138	9.84e-06	0.0183965	1.11	7	0	38	0	0	1
ENSSSCG00000005383	ALG2	2.34123	1.97e-06	0.00743882	3.27e-06	0.0221205	0.827228	7	0	63	0	2	1
ENSSSCG00000008858	KLHL2	2.06121	2.29e-05	0.00941607	3.6e-05	0.0268912	0.839463	7	0	41	0	2	0
ENSSSCG00000007782	SETD1A	0.0663243	0.000465776	8.81e-06	0.000675128	0.000131482	NA	6	0	6	0	0	0
ENSSSCG00000007356	PLCG1	0.106273	3.49e-05	1.16e-05	5.43e-05	0.00016415	NA	6	1	17	0	0	0
ENSSSCG00000005381	not_defined	0.970842	1e-29	1.62e-05	3.7e-29	0.000218978	-0.280821	6	23	515	283	8	8
ENSSSCG00000007928	not_defined	0.11054	0.000194839	2.22e-05	0.000289858	0.000277695	NA	6	0	10	0	0	0
ENSSSCG00000014060	not_defined	0.176865	5.35e-05	4.57e-05	8.21e-05	0.000488251	NA	6	0	16	0	0	0
ENSSSCG00000001409	PRRC2A	4.81726	6.29e-65	0.000108389	4.29e-64	0.000944221	-0.460951	6	10	407	344	0	8
ENSSSCG00000001437	AGER	0.619027	1.2e-08	0.00016344	2.24e-08	0.00131359	NA	6	0	56	0	0	0
ENSSSCG00000006066	RNF19A	1.06119	3.15e-12	0.000219221	6.65e-12	0.00164005	NA	6	0	96	0	0	0
ENSSSCG00000002899	HSPB6	0.77249	4.79e-08	0.000341673	8.66e-08	0.00184944	0.559	6	8	225	19	0	0
ENSSSCG00000010896	ASPM	2.39794	1.73e-20	0.000378681	4.91e-20	0.00196219	1.7997	6	0	213	1	0	0
ENSSSCG00000016572	TNPO3	0.744652	2.57e-06	0.000649149	4.23e-06	0.00295648	0.635	6	1	113	6	1	1
ENSSSCG00000003402	PGD	4.15449	1.43e-26	0.000703303	4.96e-26	0.00315754	1.25	6	0	362	6	0	0
ENSSSCG00000000842	C12orf41	1.60156	1.67e-10	0.000869641	3.31e-10	0.00380065	1.0994	6	0	125	3	0	0
ENSSSCG00000014195	MAN2A1	0.602861	0.000242068	0.00133601	0.000356645	0.00545286	NA	6	1	8	0	0	0
ENSSSCG00000002874	not_defined	2.88088	1.9e-14	0.00141556	4.3e-14	0.00569734	0.932739	6	0	232	8	0	0
ENSSSCG00000017760	PIGS	23.3317	4.25e-88	0.0020292	3.89e-87	0.00762346	1.99833	6	1	1031	1	1	1
ENSSSCG00000003376	PLEKHG5	0.886855	8.97e-05	0.00230503	0.000136079	0.0084518	0.839	6	0	42	2	0	0
ENSSSCG00000007128	not_defined	5.38205	2.11e-20	0.00239712	5.96e-20	0.00875234	0.807864	6	0	418	17	2	0
ENSSSCG00000017090	not_defined	74.0724	3.2e-233	0.00290721	1.01e-231	0.0102858	0.981	6	1	4480	119	10	6
ENSSSCG00000008309	SPR	3.58862	9.65e-12	0.0038538	2e-11	0.0129702	-0.180818	6	2	402	172	5	2
ENSSSCG00000005319	GBA2	2.33324	1.45e-05	0.0108551	2.3e-05	0.0300106	0.46643	6	0	177	16	2	0
ENSSSCG00000000915	DCN	17.858	3.79e-31	0.0110467	1.45e-30	0.0304199	0.444452	6	5	1893	193	2	2
ENSSSCG00000017817	PRPF8	39.4784	5.45e-63	0.0122559	3.65e-62	0.0328681	1.57873	6	0	784	0	3	3
ENSSSCG00000015566	EDEM3	1.75903	0.000332515	0.0137286	0.000485767	0.0358187	0.714524	6	0	30	0	2	0
ENSSSCG00000000685	TPI1	22.8861	3.58e-31	0.0175592	1.37e-30	0.0428419	-0.225637	6	22	881	395	6	39
ENSSSCG00000003568	FAM46B	0.0884324	0.00066221	2.07e-05	0.000947683	0.000267382	NA	5	0	8	0	0	0
ENSSSCG00000015078	not_defined	2.33523	1.94e-12	0.00130131	4.13e-12	0.00532839	1.01313	5	0	174	4	1	0
ENSSSCG00000000274	PCBP2	11.7139	2.6e-37	0.00315885	1.11e-36	0.0110072	-0.245584	5	0	804	409	1	0
ENSSSCG00000003787	ZRANB2	61.8108	1.19e-172	0.00378369	2.49e-171	0.012773	1.93637	5	1	2094	3	2	2
ENSSSCG00000003090	PVRL2	0.662315	0.00736982	0.00715915	0.00981131	0.0213622	0.459252	5	1	24	1	2	0
ENSSSCG00000017137	METRNL	1.57145	9.28e-05	0.00771912	0.000140685	0.0227973	0.670105	5	0	60	2	2	0
ENSSSCG00000003299	SSC5D	3.58661	9.56e-09	0.00796982	1.8e-08	0.0233751	0.546581	5	0	264	19	1	2
ENSSSCG00000017509	not_defined	69.5401	5.02e-124	0.00955352	6.86e-123	0.027194	0.611	5	42	4265	256	35	13
ENSSSCG00000016275	not_defined	120.952	6.28e-177	0.0138208	1.37e-175	0.0359164	1.41918	5	1	2456	12	13	2
ENSSSCG00000007067	JAG1	6.90509	8.47e-79	0.000159201	6.98e-78	0.00129152	-0.933424	4	7	72	187	18	0
ENSSSCG00000016593	ARF5	2.67508	1.64e-24	0.000309049	5.27e-24	0.00184944	NA	4	0	242	0	0	0
ENSSSCG00000009666	EPHX2	1.74654	4.29e-17	0.000288328	1.09e-16	0.00184944	NA	4	0	158	0	0	0
ENSSSCG00000017707	TAF15	4.4516	3.09e-31	0.000552485	1.19e-30	0.00264622	1.21608	4	1	452	8	0	0
ENSSSCG00000000034	TTLL12	1.83496	7.74e-14	0.000566565	1.72e-13	0.00269378	1.37041	4	0	159	2	0	0
ENSSSCG00000014569	RPL27A	46.3549	6.33e-208	0.00133802	1.82e-206	0.00545286	-0.331878	4	1	2918	1681	90	36
ENSSSCG00000014015	C5orf45	6.05027	3.21e-27	0.0015539	1.12e-26	0.00607517	-1.27751	4	1	6	46	12	2
ENSSSCG00000009782	ARL6IP4	2.8041	1.25e-10	0.00292738	2.5e-10	0.0103394	0.738005	4	0	224	12	0	0
ENSSSCG00000003289	ISOC2	2.61461	2.74e-09	0.00356699	5.23e-09	0.0121681	0.698134	4	0	204	12	0	0
ENSSSCG00000004535	TCF4	18.5148	1.15e-54	0.00357196	6.87e-54	0.012169	1.1081	4	1	886	16	1	3
ENSSSCG00000016372	STK25	9.42413	2.16e-25	0.00475781	7.18e-25	0.0155167	0.635	4	0	790	51	2	0
ENSSSCG00000009479	RBM26	1.72228	6.68e-06	0.00503178	1.08e-05	0.0162066	0.646067	4	0	119	8	0	0
ENSSSCG00000002963	EIF3K	21.3639	6.01e-49	0.00611843	3.29e-48	0.0188416	-0.286657	4	0	951	470	51	11
ENSSSCG00000004970	not_defined	26.32	3.06e-44	0.0114092	1.52e-43	0.0311116	1.12075	4	0	684	7	4	4
ENSSSCG00000013525	RPL36	67.5881	4.49e-103	0.013007	5.04e-102	0.0344202	0.664616	4	0	3141	164	22	10
ENSSSCG00000007517	NPEPL1	4.45667	2.76e-08	0.0138183	5.04e-08	0.0359164	-0.346368	4	0	93	55	0	7
ENSSSCG00000017164	TIMP2	38.6892	1.59e-55	0.0150913	9.63e-55	0.0381098	0.944388	4	0	1035	22	4	8
ENSSSCG00000008195	not_defined	14.8213	4.08e-20	0.0188868	1.14e-19	0.0454404	0.973799	4	1	322	5	1	4
ENSSSCG00000004382	SEC63	24.0393	1.16e-30	0.0198083	4.37e-30	0.04709	-0.133849	4	4	1804	668	20	22
ENSSSCG00000006894	FNBP1L	4.94502	1.25e-07	0.0202127	2.21e-07	0.0477888	-0.571783	4	0	23	28	0	1
ENSSSCG00000009570	MPHOSPH8	8.28909	1.89e-253	1.38e-05	7.11e-252	0.000191015	-0.928	3	0	254	618	0	9
ENSSSCG00000012916	POLD4	9.81319	4.75e-203	3.62e-05	1.31e-201	0.000403358	-1.01597	3	0	150	455	0	2
ENSSSCG00000001877	SNUPN	5.07057	4.39e-72	9.46e-05	3.4e-71	0.000858331	-0.719597	3	0	154	225	2	10
ENSSSCG00000009792	ZCCHC8	11.242	9.79e-70	0.000672725	7.1e-69	0.00303194	-0.907045	3	1	70	172	0	0
ENSSSCG00000015056	REXO2	4.673	1.76e-23	0.00124668	5.45e-23	0.0051453	-0.274087	3	1	421	222	3	5
ENSSSCG00000006752	CSDE1	5.41579	5.68e-22	0.00203396	1.69e-21	0.0076303	1.42146	3	0	272	2	1	0
ENSSSCG00000001475	SLC39A7	89.5708	8.87e-262	0.00340194	3.44e-260	0.0116664	1.53	3	2	3545	22	6	2
ENSSSCG00000012957	SF3B2	42.2065	4.44e-98	0.00567399	4.52e-97	0.0177466	1.26366	3	0	1463	15	5	3
ENSSSCG00000010017	SMTN	10.9246	4.45e-21	0.00966174	1.29e-20	0.0274419	0.683463	3	10	540	26	7	0
ENSSSCG00000012837	CHID1	20.7913	6.64e-35	0.0117225	2.72e-34	0.0317597	1.21087	3	0	505	5	4	0
ENSSSCG00000010726	BUB3	123.192	1.06e-188	0.0126495	2.59e-187	0.0337492	2.49708	3	1	2178	0	2	0
ENSSSCG00000011417	VPRBP	5.35413	5.91e-10	0.0127809	1.16e-09	0.0340301	-0.578537	3	0	30	36	0	0
ENSSSCG00000006081	RPL30	9.60837	7.96e-252	2.02e-05	2.87e-250	0.000266146	-0.64869	2	0	721	897	14	16
ENSSSCG00000001512	CUTA	3.9831	3.96e-105	2.05e-05	4.51e-104	0.000267382	-0.685485	2	0	266	347	20	7
ENSSSCG00000018068	not_defined	3.95171	1.05e-88	3.08e-05	9.66e-88	0.0003614	-0.61421	2	8	283	332	3	12
ENSSSCG00000009931	MVK	5.47936	3.52e-89	6.72e-05	3.31e-88	0.00065608	-0.897827	2	0	96	222	1	0
ENSSSCG00000001651	CNPY3	2.9977	3.86e-48	7.31e-05	2.07e-47	0.000697492	-0.927693	2	0	46	114	1	2
ENSSSCG00000017091	TNIP1	2.28197	1.7e-32	0.00010283	6.67e-32	0.000914204	-0.642405	2	0	89	112	3	0
ENSSSCG00000006612	S100A10	9.91367	4.15e-106	0.000182253	4.83e-105	0.00144246	-0.432301	2	0	799	607	13	4
ENSSSCG00000013309	CD59	11.0171	1.15e-114	0.000194058	1.46e-113	0.00149859	-1.04871	2	0	75	248	0	0
ENSSSCG00000013155	not_defined	15.2087	1.03e-151	0.000212144	1.77e-150	0.00160561	-1.01427	2	0	119	334	0	26
ENSSSCG00000016212	ANKZF1	5.76894	2.64e-56	0.000237204	1.63e-55	0.00174443	2.26679	2	2	638	1	0	0
ENSSSCG00000014147	CCNH	11.9557	4.57e-100	0.000327285	4.85e-99	0.00184944	-1.09538	2	0	56	208	0	0
ENSSSCG00000008164	MAP4K4	6.98616	4.03e-58	0.000344772	2.54e-57	0.00184944	NA	2	0	632	0	0	0
ENSSSCG00000004684	not_defined	6.16816	1.23e-51	0.000343564	6.96e-51	0.00184944	NA	2	0	558	0	0	0
ENSSSCG00000005387	ERP44	5.74811	2.65e-48	0.000342814	1.42e-47	0.00184944	NA	2	0	520	0	0	0
ENSSSCG00000001227	not_defined	2.38767	1.39e-21	0.0003278	4.07e-21	0.00184944	NA	2	0	216	0	0	0
ENSSSCG00000008468	PKDCC	1.83497	3.65e-17	0.000320423	9.31e-17	0.00184944	NA	2	0	166	0	0	0
ENSSSCG00000003263	PRPF31	1.06023	2.05e-11	0.000264864	4.21e-11	0.00184944	-0.495781	2	0	59	49	5	1
ENSSSCG00000016262	SP140	3.15635	9.53e-27	0.000365222	3.31e-26	0.00190003	-0.626377	2	0	76	94	0	1
ENSSSCG00000010834	MIA3	2.04556	3.84e-17	0.000414847	9.78e-17	0.00211581	0.786042	2	4	376	18	0	0
ENSSSCG00000014817	ARAP1	3.62681	5.31e-25	0.000598349	1.73e-24	0.00277874	1.14049	2	1	381	8	0	0
ENSSSCG00000003654	MACF1	3.21448	1.63e-21	0.000660724	4.77e-21	0.00298822	-0.313412	2	1	289	170	3	0
ENSSSCG00000017212	SUMO2	41.3403	2.4e-237	0.00076161	7.8e-236	0.00338551	-0.871188	2	2	310	606	0	66
ENSSSCG00000011447	SPCS1	13.6684	2.79e-71	0.000998972	2.11e-70	0.00430786	1.49	2	1	957	8	1	0
ENSSSCG00000005399	RNF20	24.8746	1.28e-109	0.00142416	1.55e-108	0.00572308	-1.43238	2	0	22	187	0	0
ENSSSCG00000001502	RPS18	10.4697	1.06e-45	0.00154956	5.42e-45	0.00607517	0.900438	2	0	937	34	0	0
ENSSSCG00000005639	not_defined	3.67429	4.6e-17	0.0016009	1.17e-16	0.0062308	0.890615	2	0	322	12	0	0
ENSSSCG00000005656	SET	3.55125	4.26e-13	0.00287242	9.28e-13	0.0101869	1.12	2	0	181	3	1	0
ENSSSCG00000000737	TULP3	5.88948	4.02e-19	0.00339702	1.08e-18	0.0116664	1.13289	2	0	281	5	0	1
ENSSSCG00000008701	LRPAP1	6.81666	1.06e-20	0.00384728	3.04e-20	0.0129702	-0.228723	2	0	478	234	0	0
ENSSSCG00000004193	ENPP1	25.4593	4.72e-70	0.00406948	3.46e-69	0.0136139	1.63244	2	2	890	4	2	0
ENSSSCG00000014855	not_defined	10.0409	2.87e-25	0.00548447	9.49e-25	0.017363	-0.211405	2	0	711	323	10	1
ENSSSCG00000009222	SPARCL1	171.881	0	0.00636319	0	0.0194339	1.69406	2	4	4802	18	4	6
ENSSSCG00000015006	not_defined	10.0357	4.27e-23	0.00668757	1.31e-22	0.0202578	0.913588	2	0	425	11	2	2
ENSSSCG00000003132	KDELR1	6.65828	7.31e-16	0.00676938	1.74e-15	0.0204341	0.58878	2	0	537	39	0	1
ENSSSCG00000010640	NRAP	2.41773	1.9e-06	0.00788611	3.17e-06	0.0231588	0.551797	2	0	196	16	0	0
ENSSSCG00000014812	FOLR3	52.0819	5.19e-99	0.00850374	5.39e-98	0.0247469	1.27	2	15	1458	13	8	2
ENSSSCG00000006835	SARS	11.1516	4.89e-22	0.0091426	1.45e-21	0.0262471	0.989568	2	0	371	8	3	0
ENSSSCG00000006088	SDC2	11.4115	2.48e-22	0.00929578	7.42e-22	0.0266062	1.5831	2	21	243	1	1	0
ENSSSCG00000013107	PRPF19	3.08502	7.57e-07	0.0108951	1.29e-06	0.0300891	-0.494991	2	0	28	27	0	0
ENSSSCG00000006924	not_defined	1.86543	0.000101006	0.0110501	0.000152626	0.0304199	0.640142	2	0	89	5	0	1
ENSSSCG00000003188	not_defined	26.8884	6.89e-42	0.0132535	3.28e-41	0.0348947	0.763311	2	0	1005	38	6	6
ENSSSCG00000003106	AP2S1	24.4746	1.06e-34	0.0161117	4.34e-34	0.0398342	0.671611	2	0	1009	55	1	6
ENSSSCG00000006610	S100A11	95.5525	2.49e-123	0.0176068	3.34e-122	0.0428741	0.699455	2	2	3508	166	13	23
ENSSSCG00000009019	RPS3A	24.445	5.83e-32	0.018853	2.26e-31	0.0454011	1.00021	2	0	554	12	0	4
ENSSSCG00000015581	CENPF	1.3373	0.0036303	0.019321	0.00492385	0.0462281	-0.185361	2	0	66	29	1	0
ENSSSCG00000012954	CNIH2	5.73465	2.27e-252	5.64e-06	8.31e-251	9.32e-05	-1.55569	1	0	39	412	2	0
ENSSSCG00000010203	HNRNPF	5.88814	1.04e-248	6.24e-06	3.7e-247	0.000101287	-1.56949	1	0	37	404	2	0
ENSSSCG00000005832	not_defined	1.67564	1.82e-45	2.05e-05	9.24e-45	0.000267382	-0.764763	1	0	79	130	1	3
ENSSSCG00000012622	CXorf56	2.84786	3.03e-68	2.67e-05	2.14e-67	0.000324079	-1.01216	1	0	50	150	0	1
ENSSSCG00000015849	TMEM66	5.08369	4.03e-111	3.24e-05	4.94e-110	0.000375699	-0.982492	1	1	96	250	21	0
ENSSSCG00000000753	WNK1	10.2117	9.75e-190	4.71e-05	2.41e-188	0.00049952	-1.22481	1	0	82	349	50	2
ENSSSCG00000012112	ARHGAP6	1.51621	6.53e-24	8.5e-05	2.05e-23	0.00078525	NA	1	2	244	0	0	0
ENSSSCG00000012675	RAP2C	12.3094	5.78e-149	0.000133873	9.62e-148	0.00112108	-1.41751	1	0	33	256	0	0
ENSSSCG00000007482	TSHZ2	13.1835	9.59e-153	0.000148444	1.67e-151	0.00122337	-1.4489	1	0	31	259	0	0
ENSSSCG00000006144	not_defined	14.0656	1.11e-142	0.000204331	1.71e-141	0.00155555	-1.54248	1	0	24	225	0	26
ENSSSCG00000002374	DLST	31.4634	1.18e-298	0.000234263	5.76e-297	0.00172769	-1.83416	1	0	22	452	0	0
ENSSSCG00000003413	MTOR	4.85347	8.35e-47	0.000248612	4.35e-46	0.00181291	-1.34062	1	0	12	81	1	0
ENSSSCG00000000176	CACNB3	5.74811	5.48e-48	0.000348379	2.92e-47	0.00184944	NA	1	0	520	0	0	0
ENSSSCG00000007675	EPHB4	4.96327	9.28e-42	0.000347491	4.39e-41	0.00184944	NA	1	0	449	0	0	0
ENSSSCG00000015789	SNX25	4.66481	2.17e-39	0.000347076	9.77e-39	0.00184944	NA	1	0	422	0	0	0
ENSSSCG00000014816	PDE2A	3.85786	5.62e-33	0.000345637	2.21e-32	0.00184944	NA	1	0	349	0	0	0
ENSSSCG00000005671	CRAT	3.44886	1.01e-29	0.000344655	3.7e-29	0.00184944	NA	1	0	312	0	0	0
ENSSSCG00000018040	not_defined	3.22778	5.79e-28	0.000344023	2.07e-27	0.00184944	NA	1	0	292	0	0	0
ENSSSCG00000013931	GMIP	3.02881	2.23e-26	0.000343377	7.64e-26	0.00184944	NA	1	0	274	0	0	0
ENSSSCG00000003638	TRAPPC3	1.62336	1.2e-16	0.000260261	2.99e-16	0.00184944	1.46785	1	1	202	2	0	0
ENSSSCG00000002897	PSENEN	12.6606	1.05e-83	0.000573458	9.09e-83	0.00271762	1.47666	1	0	1144	11	0	0
ENSSSCG00000000452	OS9	6.22191	1.73e-37	0.000764896	7.45e-37	0.00339431	-0.359911	1	2	411	260	12	1
ENSSSCG00000014280	RAD50	2.28524	1.84e-14	0.000836124	4.18e-14	0.00367272	1.16895	1	0	204	4	0	0
ENSSSCG00000013282	ACCS	1.85044	2.84e-11	0.000998347	5.8e-11	0.00430786	1.07468	1	0	164	4	0	0
ENSSSCG00000007170	CPXM1	2.85354	9.82e-16	0.00111425	2.31e-15	0.00473828	-0.342246	1	0	168	107	0	0
ENSSSCG00000013849	TPM4	15.8371	7.5e-71	0.00141218	5.58e-70	0.00569257	0.933043	1	0	1428	48	0	0
ENSSSCG00000007284	NCOA6	6.31117	9.7e-29	0.00149889	3.5e-28	0.00593162	0.911805	1	0	566	20	0	0
ENSSSCG00000004136	AIG1	11.2022	6.17e-49	0.00153619	3.36e-48	0.00605152	1.34574	1	1	691	8	1	0
ENSSSCG00000003201	ATF5	1.71123	1.76e-08	0.00181317	3.25e-08	0.00692204	-0.950923	1	0	13	10	18	8
ENSSSCG00000007046	TRMT6	33.8435	5.87e-127	0.00202283	8.24e-126	0.00761053	1.94949	1	1	1544	4	1	0
ENSSSCG00000005890	ZNF7	2.14196	2.48e-09	0.00229316	4.75e-09	0.00843209	-0.622935	1	0	23	29	0	0
ENSSSCG00000007715	ABHD11	27.6675	1.33e-89	0.00283249	1.26e-88	0.0100866	1.67372	1	0	1146	6	0	1
ENSSSCG00000015325	BET1	7.9421	9.29e-27	0.00293717	3.23e-26	0.0103459	-0.970873	1	0	25	56	0	14
ENSSSCG00000001089	GPLD1	1.70349	7.02e-07	0.00320097	1.2e-06	0.0110944	-1.68688	1	0	0	6	7	1
ENSSSCG00000001504	WDR46	2.47499	1.05e-08	0.00376172	1.97e-08	0.0127154	0.671644	1	1	210	12	1	0
ENSSSCG00000005982	WDYHV1	1.80249	1.79e-06	0.00427392	2.98e-06	0.0141368	0.649583	1	0	154	10	0	0
ENSSSCG00000005459	KIAA0368	15.9162	2.53e-42	0.00456285	1.22e-41	0.0149749	0.832623	1	1	943	37	3	0
ENSSSCG00000006940	CYR61	19.9057	9.04e-52	0.0046871	5.14e-51	0.0153053	1.05225	1	0	900	21	0	2
ENSSSCG00000010965	CCL21	13.3588	2.9e-31	0.00616096	1.12e-30	0.0189053	0.916629	1	0	601	17	2	2
ENSSSCG00000013404	ZBED5	1.92494	1.25e-05	0.0072079	2e-05	0.0214584	0.560152	1	0	163	13	0	0
ENSSSCG00000000361	CD63	4.78408	2.35e-11	0.00755738	4.81e-11	0.0224217	0.90641	1	0	195	6	0	1
ENSSSCG00000012025	not_defined	17.7349	4.27e-36	0.00801596	1.79e-35	0.0234341	1.08545	1	0	591	11	3	0
ENSSSCG00000013660	EIF3G	28.746	2.27e-54	0.00890869	1.33e-53	0.0256449	0.827696	1	0	1237	49	0	4
ENSSSCG00000000116	POLR2F	1.36575	0.000677987	0.0106155	0.000969727	0.0295051	0.50847	1	0	111	10	0	0
ENSSSCG00000007173	IDH3B	9.70488	2.66e-17	0.0117325	6.83e-17	0.0317597	1.09607	1	0	259	4	2	0
ENSSSCG00000011553	not_defined	12.2558	3.13e-21	0.0118827	9.1e-21	0.0320699	0.931895	1	0	385	10	3	0
ENSSSCG00000002704	KARS	25.241	5.78e-39	0.013581	2.58e-38	0.0355405	0.653387	1	0	1203	70	7	0
ENSSSCG00000009145	OSTC	25.3452	9e-39	0.0138214	4e-38	0.0359164	0.581771	1	0	1431	97	6	5
ENSSSCG00000002743	KIAA0174	0.944925	0.00722521	0.0141338	0.00962372	0.0365451	0.477476	1	0	72	7	0	0
ENSSSCG00000004575	not_defined	1.37966	0.00159502	0.0146982	0.00222616	0.037556	0.467077	1	0	111	11	0	0
ENSSSCG00000009119	LARP7	7.63107	2.54e-12	0.0154638	5.38e-12	0.0388993	0.450991	1	0	676	69	0	0
ENSSSCG00000013381	RPS13	125.739	2.04e-172	0.0156002	4.23e-171	0.0390532	0.846664	1	0	3830	118	16	23
ENSSSCG00000010795	NDUFAB1	15.3989	7.61e-22	0.0171743	2.24e-21	0.0420609	1.31658	1	0	287	1	2	1
ENSSSCG00000017772	SDF2	78.384	2.15e-101	0.0176663	2.36e-100	0.0429418	2.52371	1	1	1158	0	1	0
ENSSSCG00000003609	KPNA6	22.5406	1.93e-30	0.0178855	7.19e-30	0.0433931	1.71573	1	0	360	0	1	1
ENSSSCG00000001904	CLK3	52.0682	5.38e-65	0.0192691	3.67e-64	0.0461463	-1.18789	1	0	47	91	13	109
ENSSSCG00000016925	PLK2	83.4597	4.36e-101	0.0198945	4.75e-100	0.0472518	1.08866	1	0	1703	25	14	1
ENSSSCG00000016272	PSMD1	13.5854	4.88e-18	0.020065	1.27e-17	0.0475262	0.736013	1	0	434	20	0	3
ENSSSCG00000010145	HEATR1	0.782601	0.0243184	0.0206801	0.0306162	0.0486431	0.436975	1	0	56	6	0	0
ENSSSCG00000009473	MYCBP2	5.02334	1.53e-07	0.021348	2.7e-07	0.0498377	-0.306665	1	1	118	55	14	1
ENSSSCG00000001869	not_defined	0.0136302	1.32e-138	7.3e-12	2.02e-137	1.89e-08	-1.35013	0	1	37	245	0	0
ENSSSCG00000008887	NAF1	0.0884324	0	4.38e-11	0	5.68e-08	-2.42085	0	0	8	607	0	0
ENSSSCG00000011930	ATG3	0.0834353	8.3e-287	1.07e-10	3.78e-285	9.29e-08	-1.4932	0	2	52	478	4	2
ENSSSCG00000015482	VAMP4	0.187919	0	2.38e-10	0	1.54e-07	-2.13896	0	0	17	674	0	0
ENSSSCG00000015599	PPP2R5A	0.11054	1.71e-176	7.4e-10	3.7e-175	3.84e-07	-1.95405	0	0	10	259	0	0
ENSSSCG00000004058	EZR	0.0663243	7.86e-85	1.33e-09	6.92e-84	4.18e-07	-1.85951	0	0	6	125	0	0
ENSSSCG00000008266	LOXL3	0.154757	1.53e-168	1.93e-09	3.06e-167	4.85e-07	-1.80116	0	0	14	255	0	0
ENSSSCG00000000734	TSPAN11	0.11054	4.49e-118	2.05e-09	5.86e-117	4.85e-07	-1.79117	0	0	10	178	0	0
ENSSSCG00000010351	FAM190B	0.410073	0	2.53e-09	0	4.95e-07	-2.04815	0	0	18	578	1	0
ENSSSCG00000000019	NUP50	0.0261325	1.57e-22	4.25e-09	4.71e-22	5.95e-07	-0.734145	0	1	40	64	0	0
ENSSSCG00000010981	NUDT2	0.486378	0	4.98e-09	0	5.97e-07	-1.65317	0	0	44	570	0	0
ENSSSCG00000010738	ZRANB1	0.00706758	1.35e-06	6.04e-09	2.27e-06	6.82e-07	-0.489596	0	1	26	24	0	0
ENSSSCG00000015129	ARHGEF12	0.154757	4.62e-77	1.42e-08	3.78e-76	1.36e-06	-1.49499	0	0	14	126	0	0
ENSSSCG00000003054	ZNF575	0.276351	2.25e-123	1.81e-08	3.04e-122	1.52e-06	-1.45878	0	0	25	207	0	0
ENSSSCG00000003815	ALG6	0.298459	3.76e-127	2.03e-08	5.31e-126	1.6e-06	-1.44182	0	0	27	215	0	0
ENSSSCG00000005587	NEK6	0.355875	9.86e-146	2.23e-08	1.55e-144	1.7e-06	-0.969295	0	2	124	338	0	0
ENSSSCG00000005178	CNTLN	0.685351	1.34e-246	3.03e-08	4.68e-245	2.18e-06	-1.38384	0	0	62	432	0	0
ENSSSCG00000016095	CLK1	1.06119	0	3.7e-08	0	2.48e-06	-1.35505	0	0	96	626	0	0
ENSSSCG00000011387	RNF123	0.203358	5.49e-69	3.73e-08	3.9e-68	2.48e-06	-0.933392	0	1	65	163	0	0
ENSSSCG00000010681	SFXN4	0.652189	8.16e-203	4.38e-08	2.23e-201	2.85e-06	-1.331	0	0	59	364	0	0
ENSSSCG00000009405	SUCLA2	0.5859	4.54e-167	5.48e-08	8.99e-166	3.39e-06	-1.47094	0	0	33	280	1	0
ENSSSCG00000006893	BCAR3	1.0374	7.37e-273	6.61e-08	3.19e-271	3.94e-06	-1.63617	0	0	35	433	3	0
ENSSSCG00000002540	PPP2R5C	0.806946	7.16e-212	6.68e-08	2.14e-210	3.94e-06	-1.27182	0	0	73	393	0	0
ENSSSCG00000005575	RC3H2	0.154757	3.7e-36	1.01e-07	1.56e-35	5.38e-06	-1.21416	0	0	14	66	0	0
ENSSSCG00000010742	UROS	0.98381	3.77e-208	1.14e-07	1.1e-206	5.83e-06	-1.19774	0	0	89	404	0	0
ENSSSCG00000007493	not_defined	0.243189	5.56e-48	1.49e-07	2.96e-47	7.26e-06	-1.16211	0	0	22	92	0	0
ENSSSCG00000000864	CHPT1	0.198973	1.88e-39	1.51e-07	8.47e-39	7.26e-06	-1.16054	0	0	18	75	0	0
ENSSSCG00000009463	KLF12	0.0773783	2.13e-16	1.54e-07	5.2e-16	7.26e-06	-1.15805	0	0	7	29	0	0
ENSSSCG00000008508	FAM98A	1.29332	3.52e-217	2.03e-07	1.07e-215	9.27e-06	-1.12092	0	0	117	445	0	0
ENSSSCG00000003775	RABGGTB	1.01697	5.87e-165	2.24e-07	1.15e-163	9.68e-06	-1.10844	0	0	92	340	0	0
ENSSSCG00000008799	LIMCH1	0.906432	5.95e-134	2.85e-07	8.73e-133	1.1e-05	-1.07718	0	0	82	282	0	0
ENSSSCG00000004687	not_defined	0.0994864	7.41e-16	3.16e-07	1.77e-15	1.21e-05	-1.06363	0	0	9	30	0	0
ENSSSCG00000009452	not_defined	0.198973	3.31e-29	3.35e-07	1.21e-28	1.26e-05	-1.05633	0	0	18	59	0	0
ENSSSCG00000008634	ATP6V1C2	0.982227	1.36e-132	3.57e-07	1.96e-131	1.3e-05	-1.43246	0	2	27	225	0	1
ENSSSCG00000012956	PACS1	0.331621	1.67e-46	3.5e-07	8.67e-46	1.3e-05	-1.0504	0	0	30	97	0	0
ENSSSCG00000012347	ALAS2	1.09304	3.05e-138	4.19e-07	4.63e-137	1.51e-05	-1.58997	0	0	20	220	4	0
ENSSSCG00000004169	HBS1L	3.16386	0	4.28e-07	0	1.52e-05	-1.48276	0	0	76	658	1	6
ENSSSCG00000013747	RAD23A	1.29592	1.24e-157	4.59e-07	2.28e-156	1.55e-05	-1.26873	0	0	55	291	3	0
ENSSSCG00000010321	COMTD1	0.851162	7.5e-105	4.53e-07	8.5e-104	1.55e-05	-1.01787	0	0	77	231	0	0
ENSSSCG00000014061	not_defined	0.11054	1.08e-14	5.1e-07	2.46e-14	1.7e-05	-1.00315	0	0	10	29	0	0
ENSSSCG00000016755	POLM	1.02803	1.54e-114	5.79e-07	1.96e-113	1.81e-05	-0.987239	0	0	93	260	0	0
ENSSSCG00000002002	IRF9	1.31543	3.11e-138	6.64e-07	4.69e-137	2.05e-05	-0.970351	0	0	119	320	0	0
ENSSSCG00000002759	COG8	0.317348	2.64e-33	7.54e-07	1.05e-32	2.23e-05	-0.922089	0	2	30	77	0	0
ENSSSCG00000003435	MIIP	0.221081	4.62e-22	9.26e-07	1.38e-21	2.64e-05	-0.929915	0	0	20	49	0	0
ENSSSCG00000002754	NQO1	0.364784	4.83e-34	1.01e-06	1.94e-33	2.78e-05	-0.919862	0	0	33	79	0	0
ENSSSCG00000014300	CDKN2AIPNL	0.508486	2.1e-45	1.08e-06	1.07e-44	2.9e-05	-0.911414	0	0	46	108	0	0
ENSSSCG00000012591	AMOT	0.446364	9.57e-40	1.11e-06	4.36e-39	2.9e-05	-1.14849	0	0	19	76	1	0
ENSSSCG00000006538	FLAD1	0.375838	5.17e-33	1.18e-06	2.04e-32	3.02e-05	-0.901364	0	0	34	78	0	0
ENSSSCG00000004510	ACAA2	2.51607	9.74e-196	1.38e-06	2.55e-194	3.4e-05	-1.07706	0	0	121	414	0	2
ENSSSCG00000010160	TARBP1	1.87586	2.61e-146	1.39e-06	4.15e-145	3.4e-05	-0.970097	0	2	126	338	6	0
ENSSSCG00000009684	MSRA	0.453216	4.98e-37	1.38e-06	2.12e-36	3.4e-05	-0.882207	0	0	41	90	0	0
ENSSSCG00000005267	ANXA1	3.66096	1.21e-278	1.45e-06	5.34e-277	3.48e-05	-1.66864	0	0	33	437	0	6
ENSSSCG00000001995	GMPR2	0.291559	4.2e-24	1.45e-06	1.33e-23	3.48e-05	-1.36466	0	0	6	39	1	0
ENSSSCG00000000573	KCNJ8	0.397946	1.39e-31	1.52e-06	5.36e-31	3.53e-05	-0.870937	0	0	36	77	0	0
ENSSSCG00000004958	PIAS1	0.655653	7.01e-50	1.59e-06	3.86e-49	3.65e-05	-1.49499	0	0	9	80	0	1
ENSSSCG00000006091	UQCRB	4.8814	0	1.69e-06	0	3.76e-05	-1.26753	0	0	124	647	3	11
ENSSSCG00000006511	RUSC1	1.03029	3.07e-75	1.7e-06	2.45e-74	3.76e-05	-0.72929	0	1	148	230	0	0
ENSSSCG00000016473	EPHB6	1.39281	9.05e-99	1.79e-06	9.25e-98	3.88e-05	-0.851998	0	0	126	258	0	0
ENSSSCG00000008346	APLF	0.41563	1.31e-30	1.84e-06	4.94e-30	3.93e-05	-1.11478	0	0	16	59	1	0
ENSSSCG00000005191	MPDZ	0.342676	5.33e-25	1.96e-06	1.73e-24	4.14e-05	-0.841778	0	0	31	62	0	0
ENSSSCG00000016750	YKT6	1.24474	4.17e-84	2.04e-06	3.64e-83	4.28e-05	-0.950923	0	2	75	196	0	2
ENSSSCG00000009906	SRSF9	0.386892	2.08e-27	2.07e-06	7.31e-27	4.29e-05	-0.83553	0	0	35	69	0	0
ENSSSCG00000013866	not_defined	1.74654	3.72e-106	2.62e-06	4.35e-105	5.15e-05	-0.808959	0	0	158	293	0	0
ENSSSCG00000006955	GSDMD	0.453216	1.66e-28	2.76e-06	5.95e-28	5.35e-05	-0.803026	0	0	41	75	0	0
ENSSSCG00000010180	TTC13	0.121595	7.04e-09	2.83e-06	1.33e-08	5.4e-05	-0.800386	0	0	11	20	0	0
ENSSSCG00000004969	KIF23	3.04479	4.79e-176	2.9e-06	1.03e-174	5.5e-05	-0.940704	0	2	170	419	4	9
ENSSSCG00000013368	HPS5	0.309513	2.15e-19	3.03e-06	5.83e-19	5.71e-05	-0.79256	0	0	28	50	0	0
ENSSSCG00000013891	CCDC124	0.840108	8.19e-48	3.28e-06	4.35e-47	6.04e-05	-0.783787	0	0	76	133	0	0
ENSSSCG00000017761	UNC119	0.442162	4.15e-26	3.28e-06	1.41e-25	6.04e-05	-0.783787	0	0	40	70	0	0
ENSSSCG00000012808	CLIC2	0.132649	4.49e-09	3.28e-06	8.53e-09	6.04e-05	-0.783787	0	0	12	21	0	0
ENSSSCG00000005462	not_defined	0.961702	1.67e-50	3.98e-06	9.28e-50	6.99e-05	-0.762597	0	0	87	145	0	0
ENSSSCG00000015080	CEP164	0.309513	3.32e-17	4.22e-06	8.49e-17	7.35e-05	-0.756348	0	0	28	46	0	0
ENSSSCG00000005518	not_defined	3.49588	6.91e-170	4.46e-06	1.39e-168	7.57e-05	-1.02471	0	1	125	373	11	0
ENSSSCG00000003359	TPRG1L	0.034889	0.00499638	5.97e-06	0.00671356	9.81e-05	0.506248	0	2	76	7	0	0
ENSSSCG00000007452	TP53RK	0.11054	1.87e-06	6.1e-06	3.12e-06	9.96e-05	-0.71684	0	0	10	15	0	0
ENSSSCG00000000806	SCAF11	2.41473	1.93e-100	6.71e-06	2.07e-99	0.000105603	-0.851687	0	0	130	262	1	3
ENSSSCG00000015702	SUB1	0.834047	4.44e-36	6.71e-06	1.85e-35	0.000105603	-1.06756	0	0	22	73	0	1
ENSSSCG00000010920	TIMM17A	1.52234	9.16e-62	7.39e-06	6.08e-61	0.000113484	-0.816668	0	0	89	166	2	0
ENSSSCG00000006001	ENPP2	0.675695	1.41e-28	7.36e-06	5.07e-28	0.000113484	-0.83587	0	0	37	72	1	0
ENSSSCG00000003168	ALDH16A1	0.0773783	0.000105554	7.47e-06	0.000159312	0.000114068	-0.69565	0	0	7	10	0	0
ENSSSCG00000017795	CCDC55	1.17467	1.01e-44	8.93e-06	5.07e-44	0.000132512	-0.749535	0	0	81	130	1	0
ENSSSCG00000016468	not_defined	0.0663243	0.000630495	1e-05	0.00090379	0.000145007	-0.666	0	0	6	8	0	0
ENSSSCG00000017867	TMEM93	0.0663243	0.000630495	1e-05	0.00090379	0.000145007	-0.665687	0	0	6	8	0	0
ENSSSCG00000009024	ATP5I	2.54742	7.21e-89	1.04e-05	6.76e-88	0.00015045	-0.724554	0	0	186	274	6	4
ENSSSCG00000012440	not_defined	1.58866	3.28e-54	1.15e-05	1.91e-53	0.000163831	-0.66332	0	1	137	182	0	1
ENSSSCG00000018062	not_defined	0.154757	8.04e-07	1.17e-05	1.37e-06	0.000164951	-0.649893	0	0	14	18	0	0
ENSSSCG00000001686	YIPF3	4.91644	6.55e-156	1.28e-05	1.19e-154	0.000179116	-0.704605	0	2	358	501	11	13
ENSSSCG00000009903	COQ5	0.0884324	0.000211707	1.32e-05	0.000313335	0.000183458	-0.637658	0	0	8	10	0	0
ENSSSCG00000015009	KDELC2	1.19112	4.81e-38	1.41e-05	2.09e-37	0.000192991	-1.48804	0	0	7	60	0	2
ENSSSCG00000016955	SREK1	3.36043	2.95e-100	1.52e-05	3.14e-99	0.000207908	-0.623723	0	0	304	368	0	0
ENSSSCG00000011725	GMPS	2.71537	2.07e-75	1.85e-05	1.66e-74	0.000248015	-0.770603	0	0	129	217	0	2
ENSSSCG00000006366	PFDN2	2.01214	5.76e-56	1.89e-05	3.52e-55	0.000251237	-0.860262	0	0	69	142	0	2
ENSSSCG00000015072	PCSK7	0.0773783	0.0012233	1.97e-05	0.00172031	0.000260583	-0.59874	0	0	7	8	0	0
ENSSSCG00000003433	PLOD1	0.0884324	0.000694329	2.11e-05	0.000990664	0.000271526	-0.591901	0	0	8	9	0	0
ENSSSCG00000002762	TERF2	0.187919	1.6e-06	2.18e-05	2.68e-06	0.000274901	-0.589053	0	0	17	19	0	0
ENSSSCG00000008921	not_defined	0.198973	9.37e-07	2.24e-05	1.59e-06	0.000277695	-0.586506	0	0	18	20	0	0
ENSSSCG00000010705	GMFG	0.0994864	0.000395687	2.24e-05	0.000575142	0.000277695	-0.586506	0	0	9	10	0	0
ENSSSCG00000013032	GPR137	2.44294	6.01e-62	2.35e-05	4e-61	0.000288534	-0.581962	0	0	221	243	0	0
ENSSSCG00000003144	BAX	0.786413	4e-21	2.39e-05	1.16e-20	0.000293106	NA	0	3	215	0	0	0
ENSSSCG00000003860	not_defined	0.585865	2.81e-15	2.82e-05	6.53e-15	0.000338745	-0.564661	0	0	53	56	0	0
ENSSSCG00000000536	ERGIC2	1.46566	9.83e-35	2.96e-05	4.02e-34	0.000352647	-0.616	0	0	105	124	1	0
ENSSSCG00000005648	SLC27A4	0.243189	3.24e-07	2.96e-05	5.6e-07	0.000352647	-0.560054	0	0	22	23	0	0
ENSSSCG00000005891	RPL8	1.95925	5.48e-44	3.27e-05	2.71e-43	0.000377358	NA	0	6	472	0	0	0
ENSSSCG00000011444	NT5DC2	1.03908	3.68e-24	3.3e-05	1.17e-23	0.000379635	-0.549892	0	0	94	96	0	0
ENSSSCG00000016220	DNPEP	1.71338	5.47e-38	3.44e-05	2.37e-37	0.000391221	-0.546316	0	0	155	157	0	0
ENSSSCG00000006655	C1orf51	0.243189	9.38e-07	3.65e-05	1.59e-06	0.000403358	-0.540748	0	0	22	22	0	0
ENSSSCG00000006860	SLC30A7	0.132649	0.00022577	3.65e-05	0.000333652	0.000403358	-0.540748	0	0	12	12	0	0
ENSSSCG00000002936	ZNF829	0.11054	0.000697024	3.65e-05	0.00099367	0.000403358	-0.540748	0	0	10	10	0	0
ENSSSCG00000013267	PEX16	0.0994864	0.00123345	3.65e-05	0.0017327	0.000403358	-0.540748	0	0	9	9	0	0
ENSSSCG00000014961	not_defined	0.0884324	0.00219631	3.65e-05	0.00301832	0.000403358	-0.540748	0	0	8	8	0	0
ENSSSCG00000005390	C9orf30	0.0663243	0.00714748	3.65e-05	0.00952998	0.000403358	-0.540748	0	0	6	6	0	0
ENSSSCG00000014882	RSF1	4.59407	9.91e-91	4.2e-05	9.6e-90	0.000457943	-0.550941	0	0	379	384	3	1
ENSSSCG00000005351	not_defined	0.287405	3.07e-07	4.41e-05	5.33e-07	0.000474704	-0.523715	0	0	26	25	0	0
ENSSSCG00000016195	not_defined	0.541648	1.11e-11	4.95e-05	2.3e-11	0.000520262	-0.51331	0	0	49	46	0	0
ENSSSCG00000011113	NUDT5	0.176865	7.09e-05	4.98e-05	0.000108027	0.000521615	-0.51272	0	0	16	15	0	0
ENSSSCG00000006171	CRISPLD1	0.154757	0.000215194	5.22e-05	0.000318315	0.000536297	-0.508564	0	0	14	13	0	0
ENSSSCG00000013603	ZNF414	19.339	0	5.62e-05	0	0.00057264	-2.30883	0	4	4	468	0	1
ENSSSCG00000004479	FILIP1	0.70653	1.86e-13	6.33e-05	4.09e-13	0.000629209	-0.371956	0	1	117	80	0	0
ENSSSCG00000003525	C1QC	6.0806	5.21e-100	6.51e-05	5.5e-99	0.000639266	-0.903799	0	0	114	243	5	15
ENSSSCG00000001499	DST	1.13809	2.49e-20	6.53e-05	7.02e-20	0.000639266	NA	0	2	207	0	0	0
ENSSSCG00000015987	NFE2L2	0.0994864	0.00370143	6.48e-05	0.00501247	0.000639266	-0.489596	0	0	9	8	0	0
ENSSSCG00000017804	ABR	0.818	7.72e-15	6.88e-05	1.77e-14	0.000664	-0.48443	0	0	74	65	0	0
ENSSSCG00000008074	OGN	0.176865	0.000198655	7.02e-05	0.000295196	0.000674484	-0.482757	0	0	16	14	0	0
ENSSSCG00000008633	PDIA6	17.2937	2.77e-268	7.24e-05	1.12e-266	0.000693097	-0.664614	0	0	709	929	0	14
ENSSSCG00000018607	SNORD60	0.232135	3.48e-05	7.79e-05	5.41e-05	0.000732325	-0.473802	0	0	21	18	0	0
ENSSSCG00000008973	NAAA	0.154757	0.000605316	7.79e-05	0.000869138	0.000732325	-0.473802	0	0	14	12	0	0
ENSSSCG00000000661	not_defined	0.132649	0.00187201	8.99e-05	0.00259462	0.000824852	-0.461567	0	0	12	10	0	0
ENSSSCG00000015604	NEK2	0.453216	3.75e-08	9.22e-05	6.81e-08	0.000842916	-0.459444	0	0	41	34	0	0
ENSSSCG00000010114	DGCR14	1.23604	4.36e-19	9.43e-05	1.17e-18	0.000858331	-0.641119	0	0	50	62	0	1
ENSSSCG00000001413	GPANK1	0.330757	2.8e-06	9.72e-05	4.61e-06	0.000876048	0.462343	0	12	270	28	0	0
ENSSSCG00000012279	ELK1	1.227	1.07e-18	9.78e-05	2.84e-18	0.000878902	-0.454467	0	0	111	91	0	0
ENSSSCG00000017496	C17orf37	1.72417	2.34e-25	9.94e-05	7.78e-25	0.000889744	NA	0	2	264	0	0	0
ENSSSCG00000007426	ACOT8	0.298459	9.47e-06	0.000101005	1.52e-05	0.000901062	-0.451807	0	0	27	22	0	0
ENSSSCG00000003197	MED25	1.5231	3.58e-22	0.000104781	1.07e-21	0.000925205	-0.875202	0	0	25	52	0	2
ENSSSCG00000006732	TRIM45	0.342676	2.89e-06	0.000106586	4.76e-06	0.000937954	-0.447327	0	0	31	25	0	0
ENSSSCG00000017319	GOSR2	0.397946	5.24e-07	0.000107207	8.99e-07	0.000940232	-0.446844	0	0	36	29	0	0
ENSSSCG00000003680	RALBP1	8.21218	2.94e-109	0.000108103	3.51e-108	0.000944221	-0.997899	0	0	89	243	0	12
ENSSSCG00000015387	TRA2A	3.92386	4.21e-52	0.000114618	2.41e-51	0.00099183	-0.458397	0	0	330	270	2	1
ENSSSCG00000008490	CDC42EP3	2.44799	5.58e-33	0.00011721	2.19e-32	0.00101088	-0.6	0	0	109	121	4	0
ENSSSCG00000007606	TRRAP	3.32309	1.49e-43	0.000120591	7.25e-43	0.00103319	-0.852867	0	0	58	109	10	0
ENSSSCG00000009960	HPS4	1.12567	8.11e-16	0.000124748	1.92e-15	0.00106179	NA	0	1	157	0	0	0
ENSSSCG00000011421	not_defined	8.15707	1.3e-101	0.00012709	1.42e-100	0.00107468	-0.748921	0	0	200	302	21	0
ENSSSCG00000013874	OCEL1	1.18951	2.38e-16	0.000130217	5.81e-16	0.00109399	NA	0	1	163	0	0	0
ENSSSCG00000014901	PCF11	1.52656	4.56e-20	0.00013704	1.27e-19	0.00114025	1.55092	0	2	245	2	0	0
ENSSSCG00000005430	not_defined	0.143703	0.00289016	0.000136822	0.00394887	0.00114025	-0.426805	0	0	13	10	0	0
ENSSSCG00000006061	ZNF706	1.56968	4e-20	0.00014539	1.12e-19	0.00120202	-0.421884	0	0	142	108	0	0
ENSSSCG00000015122	THY1	1.50025	6.47e-19	0.000153701	1.73e-18	0.00126268	NA	0	1	192	0	0	0
ENSSSCG00000012336	GNL3L	12.1312	2.47e-138	0.000154795	3.78e-137	0.00126766	NA	0	8	1548	0	0	0
ENSSSCG00000018620	SNORA17	0.132649	0.00509906	0.000156784	0.00684799	0.0012759	-0.41581	0	0	12	9	0	0
ENSSSCG00000000063	POLR3H	0.0884324	0.0194044	0.000156784	0.0246086	0.0012759	-0.41581	0	0	8	6	0	0
ENSSSCG00000001379	not_defined	3.49539	9.59e-41	0.000160977	4.48e-40	0.00130185	-0.392888	0	10	392	256	18	12
ENSSSCG00000008747	NCAPG	2.21956	2.86e-26	0.000166167	9.76e-26	0.00133139	-0.446401	0	0	169	135	1	0
ENSSSCG00000000267	C12orf10	2.03064	3.05e-23	0.000184472	9.38e-23	0.00145118	NA	0	1	241	0	0	0
ENSSSCG00000008019	HN1L	6.63567	9.26e-71	0.000188588	6.87e-70	0.00147428	-0.572933	0	0	273	284	2	8
ENSSSCG00000015324	GNG11	2.13942	4.01e-24	0.000189681	1.27e-23	0.00147428	NA	0	1	251	0	0	0
ENSSSCG00000006785	RAP1A	4.37684	4.66e-47	0.000191926	2.44e-46	0.00148728	NA	0	2	511	0	0	0
ENSSSCG00000007739	GUSB	4.76866	1.01e-50	0.000195353	5.66e-50	0.00149859	-0.566054	0	0	200	204	8	0
ENSSSCG00000019296	SNORA27	9.48504	8.98e-96	0.000210524	9e-95	0.00159801	NA	0	0	0	0	153	171
ENSSSCG00000010560	MRPL43	1.13857	4.15e-13	0.00021392	9.05e-13	0.00161435	-0.391234	0	0	103	73	0	0
ENSSSCG00000004566	RAB8B	0.187919	0.00208929	0.000218791	0.0028804	0.00164005	-0.389481	0	0	17	12	0	0
ENSSSCG00000013598	KANK3	0.187919	0.00208929	0.000218791	0.0028804	0.00164005	-0.389481	0	0	17	12	0	0
ENSSSCG00000006172	PI15	1.73775	8.32e-19	0.000221486	2.22e-18	0.00165223	1.79169	0	1	214	1	0	0
ENSSSCG00000007941	C16orf5	0.221081	0.00102272	0.000229279	0.00144292	0.00170547	-0.385847	0	0	20	14	0	0
ENSSSCG00000015298	SRI	3.62785	4.36e-36	0.00023856	1.83e-35	0.00174944	NA	0	1	387	0	0	0
ENSSSCG00000008262	SEMA4F	0.176865	0.00361123	0.000253777	0.00490055	0.00184024	-0.378021	0	0	16	11	0	0
ENSSSCG00000003152	RUVBL2	18.0205	5.13e-145	0.000352938	8.03e-144	0.00184944	-0.814	0	0	227	396	2	28
ENSSSCG00000003861	ORC1	15.3872	5.39e-124	0.000354072	7.33e-123	0.00184944	NA	0	0	1392	0	0	0
ENSSSCG00000010700	NSMCE4A	13.3694	2.05e-113	0.000315074	2.59e-112	0.00184944	NA	0	1	1270	0	0	0
ENSSSCG00000015923	NOSTRIN	10.4463	1.75e-95	0.000266594	1.75e-94	0.00184944	NA	0	2	1064	0	0	0
ENSSSCG00000001570	PI16	9.92864	2.27e-91	0.000263004	2.2e-90	0.00184944	NA	0	2	1017	0	0	0
ENSSSCG00000007970	not_defined	10.0116	8.04e-87	0.00030352	7.27e-86	0.00184944	NA	0	1	966	0	0	0
ENSSSCG00000001881	MAN2C1	8.3277	2.51e-71	0.000316681	1.91e-70	0.00184944	-0.71684	0	0	154	221	0	10
ENSSSCG00000004254	DCBLD1	8.03209	2.58e-70	0.00030112	1.91e-69	0.00184944	NA	0	0	0	86	0	15
ENSSSCG00000017123	not_defined	7.45043	3.61e-61	0.000354072	2.38e-60	0.00184944	NA	0	0	674	0	0	0
ENSSSCG00000007004	INTS10	6.73345	8.08e-61	0.000282963	5.32e-60	0.00184944	NA	0	1	669	0	0	0
ENSSSCG00000002536	not_defined	7.10775	1.88e-58	0.000354072	1.2e-57	0.00184944	NA	0	0	643	0	0	0
ENSSSCG00000009741	PUS1	7.0967	2.29e-58	0.000354072	1.46e-57	0.00184944	NA	0	0	642	0	0	0
ENSSSCG00000012474	DIAPH2	7.08565	2.81e-58	0.000354072	1.78e-57	0.00184944	NA	0	0	641	0	0	0
ENSSSCG00000008434	TTC7A	6.78719	6.52e-56	0.000354072	3.96e-55	0.00184944	NA	0	0	614	0	0	0
ENSSSCG00000000276	TARBP2	6.67665	4.9e-55	0.000354072	2.93e-54	0.00184944	NA	0	0	604	0	0	0
ENSSSCG00000015733	GLI2	6.59927	2.01e-54	0.000354072	1.19e-53	0.00184944	NA	0	0	597	0	0	0
ENSSSCG00000017675	not_defined	6.59927	2.01e-54	0.000354072	1.19e-53	0.00184944	NA	0	0	597	0	0	0
ENSSSCG00000014814	CLPB	5.88437	4.51e-54	0.000274601	2.62e-53	0.00184944	NA	0	1	592	0	0	0
ENSSSCG00000001757	WDR61	6.26765	8.58e-52	0.000354072	4.89e-51	0.00184944	NA	0	0	567	0	0	0
ENSSSCG00000006959	ZNF696	5.91392	5.49e-49	0.000354072	3e-48	0.00184944	NA	0	0	535	0	0	0
ENSSSCG00000011764	NDUFB5	5.85865	1.51e-48	0.000354072	8.11e-48	0.00184944	NA	0	0	530	0	0	0
ENSSSCG00000014013	RNF130	5.70389	2.54e-47	0.000354072	1.33e-46	0.00184944	NA	0	0	516	0	0	0
ENSSSCG00000001587	GLO1	4.8487	7.88e-46	0.000261304	4.05e-45	0.00184944	NA	0	1	498	0	0	0
ENSSSCG00000000119	EIF3L	5.23962	1.23e-43	0.000354072	6.02e-43	0.00184944	NA	0	0	474	0	0	0
ENSSSCG00000006556	TPM3	5.11802	1.13e-42	0.000354072	5.47e-42	0.00184944	NA	0	0	463	0	0	0
ENSSSCG00000012588	not_defined	5.11802	1.13e-42	0.000354072	5.47e-42	0.00184944	NA	0	0	463	0	0	0
ENSSSCG00000007571	EIF3B	5.07381	2.55e-42	0.000354072	1.22e-41	0.00184944	NA	0	0	459	0	0	0
ENSSSCG00000003583	RPA2	4.58096	7.22e-42	0.000285882	3.43e-41	0.00184944	-0.796751	0	0	66	113	0	6
ENSSSCG00000011572	SEC13	4.93011	3.52e-41	0.000354072	1.66e-40	0.00184944	NA	0	0	446	0	0	0
ENSSSCG00000011532	SUMF1	4.85273	1.45e-40	0.000354072	6.71e-40	0.00184944	NA	0	0	439	0	0	0
ENSSSCG00000014872	FTH1	4.79746	3.98e-40	0.000354072	1.83e-39	0.00184944	NA	0	0	434	0	0	0
ENSSSCG00000004368	PREP	4.72008	1.64e-39	0.000354072	7.41e-39	0.00184944	NA	0	0	427	0	0	0
ENSSSCG00000000738	C12orf32	4.62059	1.01e-38	0.000354072	4.46e-38	0.00184944	NA	0	0	418	0	0	0
ENSSSCG00000010588	ARL3	4.48794	1.14e-37	0.000354072	4.94e-37	0.00184944	NA	0	0	406	0	0	0
ENSSSCG00000003797	DIRAS3	4.47689	1.4e-37	0.000354072	6.04e-37	0.00184944	NA	0	0	405	0	0	0
ENSSSCG00000004998	FKBP3	4.36635	1.06e-36	0.000354072	4.5e-36	0.00184944	NA	0	0	395	0	0	0
ENSSSCG00000014167	not_defined	4.31108	2.91e-36	0.000354072	1.23e-35	0.00184944	NA	0	0	390	0	0	0
ENSSSCG00000000420	NDUFA4L2	4.1554	3.29e-36	0.000325946	1.39e-35	0.00184944	1.79771	0	1	435	2	0	0
ENSSSCG00000007469	PTPN1	4.26686	6.53e-36	0.000354072	2.72e-35	0.00184944	NA	0	0	386	0	0	0
ENSSSCG00000013875	USE1	4.26686	6.53e-36	0.000354072	2.72e-35	0.00184944	NA	0	0	386	0	0	0
ENSSSCG00000008016	MRPS34	4.20054	2.2e-35	0.000354072	9.1e-35	0.00184944	NA	0	0	380	0	0	0
ENSSSCG00000003064	ETHE1	4.11211	1.11e-34	0.000354072	4.51e-34	0.00184944	NA	0	0	372	0	0	0
ENSSSCG00000016894	ARL15	3.95735	1.88e-33	0.000354072	7.49e-33	0.00184944	NA	0	0	358	0	0	0
ENSSSCG00000007958	ZNF174	3.90208	5.18e-33	0.000354072	2.04e-32	0.00184944	NA	0	0	353	0	0	0
ENSSSCG00000005632	DPM2	3.89103	6.35e-33	0.000354072	2.49e-32	0.00184944	NA	0	0	352	0	0	0
ENSSSCG00000007474	DPM1	3.62573	8.18e-31	0.000354072	3.1e-30	0.00184944	NA	0	0	328	0	0	0
ENSSSCG00000010150	NID1	3.57046	2.25e-30	0.000354072	8.4e-30	0.00184944	NA	0	0	323	0	0	0
ENSSSCG00000009772	TMED2	3.49308	9.29e-30	0.000354072	3.43e-29	0.00184944	NA	0	0	316	0	0	0
ENSSSCG00000017277	not_defined	3.43781	2.56e-29	0.000354072	9.36e-29	0.00184944	NA	0	0	311	0	0	0
ENSSSCG00000014427	FBXO38	3.40465	4.7e-29	0.000354072	1.7e-28	0.00184944	NA	0	0	308	0	0	0
ENSSSCG00000013426	MUM1	3.24989	8.02e-28	0.000354072	2.85e-27	0.00184944	NA	0	0	294	0	0	0
ENSSSCG00000002844	PHKB	2.84921	1.24e-27	0.000264249	4.4e-27	0.00184944	1.96031	0	1	316	1	0	0
ENSSSCG00000004150	HEBP2	3.08408	1.68e-26	0.000354072	5.78e-26	0.00184944	NA	0	0	279	0	0	0
ENSSSCG00000000037	ARFGAP3	3.0067	6.94e-26	0.000354072	2.34e-25	0.00184944	NA	0	0	272	0	0	0
ENSSSCG00000011741	GOLIM4	2.96249	1.56e-25	0.000354072	5.21e-25	0.00184944	NA	0	0	268	0	0	0
ENSSSCG00000012995	DPF2	2.96249	1.56e-25	0.000354072	5.21e-25	0.00184944	NA	0	0	268	0	0	0
ENSSSCG00000004216	ECHDC1	2.89616	5.27e-25	0.000354072	1.72e-24	0.00184944	NA	0	0	262	0	0	0
ENSSSCG00000016205	NHEJ1	2.87405	7.91e-25	0.000354072	2.57e-24	0.00184944	NA	0	0	260	0	0	0
ENSSSCG00000001010	WRNIP1	2.84089	1.45e-24	0.000354072	4.68e-24	0.00184944	NA	0	0	257	0	0	0
ENSSSCG00000010085	SDF2L1	2.80773	2.67e-24	0.000354072	8.56e-24	0.00184944	NA	0	0	254	0	0	0
ENSSSCG00000005516	STOM	2.78562	4.01e-24	0.000354072	1.27e-23	0.00184944	NA	0	0	252	0	0	0
ENSSSCG00000013036	FKBP2	2.78562	4.01e-24	0.000354072	1.27e-23	0.00184944	NA	0	0	252	0	0	0
ENSSSCG00000000682	GNB3	2.77457	4.91e-24	0.000354072	1.55e-23	0.00184944	NA	0	0	251	0	0	0
ENSSSCG00000008270	not_defined	2.75246	7.37e-24	0.000354072	2.31e-23	0.00184944	NA	0	0	249	0	0	0
ENSSSCG00000007336	NNAT	2.65297	4.58e-23	0.000354072	1.4e-22	0.00184944	NA	0	0	240	0	0	0
ENSSSCG00000007950	not_defined	2.60876	1.03e-22	0.000354072	3.13e-22	0.00184944	NA	0	0	236	0	0	0
ENSSSCG00000010850	ENAH	2.52363	1.26e-22	0.00033075	3.82e-22	0.00184944	1.01225	0	3	390	11	0	0
ENSSSCG00000011338	PTPN23	2.58665	1.55e-22	0.000354072	4.66e-22	0.00184944	NA	0	0	234	0	0	0
ENSSSCG00000013842	CYP4F8	2.50927	6.43e-22	0.000354072	1.9e-21	0.00184944	NA	0	0	227	0	0	0
ENSSSCG00000011524	not_defined	2.43189	2.67e-21	0.000354072	7.77e-21	0.00184944	NA	0	0	220	0	0	0
ENSSSCG00000006581	not_defined	2.34346	1.36e-20	0.000354072	3.86e-20	0.00184944	NA	0	0	212	0	0	0
ENSSSCG00000002995	EGLN2	2.21231	2.35e-20	0.0003187	6.61e-20	0.00184944	0.977765	0	3	360	11	0	0
ENSSSCG00000005255	SMC5	2.28819	3.75e-20	0.000354072	1.05e-19	0.00184944	NA	0	0	207	0	0	0
ENSSSCG00000017796	BLMH	2.23292	1.04e-19	0.000354072	2.84e-19	0.00184944	NA	0	0	202	0	0	0
ENSSSCG00000017502	PGAP3	2.17765	2.87e-19	0.000354072	7.74e-19	0.00184944	NA	0	0	197	0	0	0
ENSSSCG00000013883	GLT25D1	2.16659	3.51e-19	0.000354072	9.46e-19	0.00184944	NA	0	0	196	0	0	0
ENSSSCG00000011405	HYAL2	2.14449	5.28e-19	0.000354072	1.42e-18	0.00184944	NA	0	0	194	0	0	0
ENSSSCG00000006361	PPOX	2.10027	1.19e-18	0.000354072	3.16e-18	0.00184944	NA	0	0	190	0	0	0
ENSSSCG00000017386	BECN1	2.10027	1.19e-18	0.000354072	3.16e-18	0.00184944	NA	0	0	190	0	0	0
ENSSSCG00000010059	C22orf13	2.05605	2.69e-18	0.000354072	7.04e-18	0.00184944	NA	0	0	186	0	0	0
ENSSSCG00000002875	PDCD2L	2.02289	4.96e-18	0.000354072	1.29e-17	0.00184944	NA	0	0	183	0	0	0
ENSSSCG00000015305	GTPBP10	2.02289	4.96e-18	0.000354072	1.29e-17	0.00184944	NA	0	0	183	0	0	0
ENSSSCG00000006947	SYDE2	1.96762	1.37e-17	0.000354072	3.55e-17	0.00184944	NA	0	0	178	0	0	0
ENSSSCG00000012275	ARAF	1.96762	1.37e-17	0.000354072	3.55e-17	0.00184944	NA	0	0	178	0	0	0
ENSSSCG00000004508	DYM	1.94551	2.06e-17	0.000354072	5.31e-17	0.00184944	NA	0	0	176	0	0	0
ENSSSCG00000009728	ZNF140	1.9234	3.1e-17	0.000354072	7.93e-17	0.00184944	NA	0	0	174	0	0	0
ENSSSCG00000013297	CD44	1.9234	3.1e-17	0.000354072	7.93e-17	0.00184944	NA	0	0	174	0	0	0
ENSSSCG00000010804	TROVE2	1.91235	3.8e-17	0.000354072	9.69e-17	0.00184944	NA	0	0	173	0	0	0
ENSSSCG00000000421	SHMT2	1.9013	4.66e-17	0.000354072	1.18e-16	0.00184944	NA	0	0	172	0	0	0
ENSSSCG00000003334	UBE2J2	1.87919	7.01e-17	0.000354072	1.77e-16	0.00184944	NA	0	0	170	0	0	0
ENSSSCG00000002045	not_defined	1.85708	1.05e-16	0.000354072	2.62e-16	0.00184944	NA	0	0	168	0	0	0
ENSSSCG00000004364	HACE1	1.85708	1.05e-16	0.000354072	2.62e-16	0.00184944	NA	0	0	168	0	0	0
ENSSSCG00000016324	not_defined	1.85708	1.05e-16	0.000354072	2.62e-16	0.00184944	NA	0	0	168	0	0	0
ENSSSCG00000000266	PFDN5	1.84603	1.29e-16	0.000354072	3.21e-16	0.00184944	NA	0	0	167	0	0	0
ENSSSCG00000002472	IFI27L2	1.83497	1.59e-16	0.000354072	3.92e-16	0.00184944	NA	0	0	166	0	0	0
ENSSSCG00000010226	JMJD1C	1.82392	1.94e-16	0.000354072	4.77e-16	0.00184944	NA	0	0	165	0	0	0
ENSSSCG00000013082	SDHAF2	1.82392	1.94e-16	0.000354072	4.77e-16	0.00184944	NA	0	0	165	0	0	0
ENSSSCG00000017213	HN1	1.80181	2.92e-16	0.000354072	7.1e-16	0.00184944	NA	0	0	163	0	0	0
ENSSSCG00000004696	MFAP1	1.79076	3.59e-16	0.000354072	8.68e-16	0.00184944	NA	0	0	162	0	0	0
ENSSSCG00000007081	SNRPB2	1.79076	3.59e-16	0.000354072	8.68e-16	0.00184944	NA	0	0	162	0	0	0
ENSSSCG00000011746	SKIL	1.79076	3.59e-16	0.000354072	8.68e-16	0.00184944	NA	0	0	162	0	0	0
ENSSSCG00000005611	ZNF79	1.76865	5.39e-16	0.000354072	1.29e-15	0.00184944	NA	0	0	160	0	0	0
ENSSSCG00000010083	PPIL2	1.75759	6.61e-16	0.000354072	1.58e-15	0.00184944	NA	0	0	159	0	0	0
ENSSSCG00000002289	EIF2S1	1.73549	9.95e-16	0.000354072	2.34e-15	0.00184944	NA	0	0	157	0	0	0
ENSSSCG00000014125	not_defined	1.73549	9.95e-16	0.000354072	2.34e-15	0.00184944	NA	0	0	157	0	0	0
ENSSSCG00000008516	DPY30	1.01697	9.6e-11	0.000284307	1.92e-10	0.00184944	-0.369352	0	0	92	62	0	0
ENSSSCG00000013445	CSNK1G2	0.917486	1.57e-09	0.000313225	3.02e-09	0.00184944	-0.362033	0	0	83	55	0	0
ENSSSCG00000005174	RRAGA	0.552702	2.44e-06	0.000320567	4.04e-06	0.00184944	-0.360292	0	0	50	33	0	0
ENSSSCG00000005172	not_defined	0.309513	0.000210699	0.00027334	0.000312201	0.00184944	-0.372344	0	0	28	19	0	0
ENSSSCG00000013779	not_defined	0.265297	0.000715265	0.000302503	0.00101912	0.00184944	-0.364657	0	0	24	16	0	0
ENSSSCG00000000727	CCND2	0.0994864	0.0293277	0.000302503	0.0366915	0.00184944	-0.364657	0	0	9	6	0	0
ENSSSCG00000011302	TMEM42	0.154757	0.0108798	0.000373711	0.0142513	0.00194031	-0.349	0	0	14	9	0	0
ENSSSCG00000005965	MYC	0.276351	0.000996746	0.000383626	0.00140781	0.00198385	-0.346928	0	0	25	16	0	0
ENSSSCG00000000576	not_defined	30.8187	7.91e-236	0.000391277	2.53e-234	0.0020114	2.30248	0	0	2788	4	0	0
ENSSSCG00000013063	not_defined	5.82548	7.4e-46	0.000401817	3.81e-45	0.00206149	2.18106	0	0	527	1	0	0
ENSSSCG00000007705	not_defined	3.14501	1.22e-25	0.000402987	4.08e-25	0.00206342	1.39375	0	1	343	4	0	0
ENSSSCG00000002843	LONP2	0.420054	8.39e-05	0.000414849	0.00012753	0.00211581	-0.341176	0	0	38	24	0	0
ENSSSCG00000014435	not_defined	8.72165	1.21e-66	0.000416051	8.44e-66	0.00211778	2.0553	0	0	789	2	0	0
ENSSSCG00000009238	COQ2	2.93593	2.32e-23	0.00043453	7.16e-23	0.00220752	1.08479	0	2	378	9	0	0
ENSSSCG00000003399	RBP7	6.2787	1.46e-47	0.000437798	7.68e-47	0.00221977	1.91257	0	0	568	2	0	0
ENSSSCG00000000884	APAF1	0.176865	0.00883869	0.000441503	0.011677	0.00222985	-0.336628	0	0	16	10	0	0
ENSSSCG00000017915	VMO1	2.60876	1.27e-20	0.000453551	3.64e-20	0.00228625	1.83216	0	0	236	1	0	0
ENSSSCG00000001425	DOM3Z	2.53138	5.13e-20	0.000456405	1.42e-19	0.00229618	1.82	0	0	229	1	0	0
ENSSSCG00000017022	HMMR	0.851225	7.16e-08	0.000457404	1.28e-07	0.00229675	-0.613299	0	0	22	23	1	2
ENSSSCG00000010035	YWHAH	2.35451	1.24e-18	0.000463644	3.28e-18	0.00231911	1.78763	0	0	213	1	0	0
ENSSSCG00000009970	XBP1	2.22186	1.35e-17	0.000469846	3.49e-17	0.00234562	1.76245	0	0	201	1	0	0
ENSSSCG00000011382	not_defined	1.03908	4.13e-09	0.000476801	7.85e-09	0.00237577	-0.331049	0	0	94	58	0	0
ENSSSCG00000013752	STX10	10.0702	4.13e-72	0.000481255	3.21e-71	0.00239337	1.7198	0	0	911	5	0	0
ENSSSCG00000017225	ICT1	3.91313	3.5e-29	0.000484853	1.27e-28	0.00240665	1.70722	0	0	354	2	0	0
ENSSSCG00000003432	not_defined	1.89024	5.2e-15	0.000489289	1.19e-14	0.00241942	1.69225	0	0	171	1	0	0
ENSSSCG00000008659	ACP1	1.89024	5.2e-15	0.000489289	1.19e-14	0.00241942	1.69225	0	0	171	1	0	0
ENSSSCG00000008238	ELMOD3	1.82392	1.71e-14	0.000494061	3.88e-14	0.00243837	1.67674	0	0	165	1	0	0
ENSSSCG00000017448	KRT19	5.41648	2.78e-39	0.000495452	1.24e-38	0.00244059	1.67233	0	0	490	3	0	0
ENSSSCG00000009304	RASL11A	1.79076	3.1e-14	0.000496586	6.97e-14	0.00244155	1.66877	0	0	162	1	0	0
ENSSSCG00000004432	HDAC2	2.68231	2.2e-20	0.000498478	6.22e-20	0.0024416	-0.637658	0	0	56	67	0	3
ENSSSCG00000013241	NR1H3	6.84246	8.93e-49	0.000503114	4.85e-48	0.00245463	1.64888	0	0	619	4	0	0
ENSSSCG00000003403	not_defined	6.82035	1.32e-48	0.000503588	7.12e-48	0.00245463	1.64748	0	0	617	4	0	0
ENSSSCG00000003627	ZMYM4	0.198973	0.00716113	0.000505267	0.00954327	0.00245632	-0.327	0	0	18	11	0	0
ENSSSCG00000005104	MRPS11	3.18357	1.5e-23	0.000514076	4.65e-23	0.00249447	1.61761	0	0	288	2	0	0
ENSSSCG00000005274	not_defined	0.98381	2.06e-08	0.0005277	3.78e-08	0.0025463	-0.323752	0	0	89	54	0	0
ENSSSCG00000000379	ESYT1	5.50492	1.55e-38	0.000539164	6.8e-38	0.00259198	1.55442	0	0	498	4	0	0
ENSSSCG00000009363	UFM1	2.76351	2.54e-20	0.000538415	7.15e-20	0.00259198	1.55616	0	0	250	2	0	0
ENSSSCG00000001361	not_defined	2.70824	6.74e-20	0.000542226	1.86e-19	0.00260188	1.54739	0	0	245	2	0	0
ENSSSCG00000010822	BPNT1	3.73627	2.09e-26	0.000559018	7.18e-26	0.00267258	1.51105	0	0	338	3	0	0
ENSSSCG00000009268	CRYL1	9.89337	1.62e-66	0.000560511	1.13e-65	0.00267479	1.50798	0	0	895	8	0	0
ENSSSCG00000013539	GTF2F1	18.5328	1.84e-122	0.000562829	2.46e-121	0.00268093	-0.646145	0	0	375	431	47	0
ENSSSCG00000006558	RPS27	2.3103	7.48e-17	0.000575628	1.88e-16	0.00272026	1.47837	0	0	209	2	0	0
ENSSSCG00000003389	ENO1	6.85351	3.97e-46	0.00057824	2.05e-45	0.00272434	1.47349	0	0	620	6	0	0
ENSSSCG00000004997	PRPF39	4.42162	2.62e-30	0.000586078	9.78e-30	0.00274631	1.45925	0	0	400	4	0	0
ENSSSCG00000015790	SLC25A4	3.32727	2.69e-23	0.000585268	8.26e-23	0.00274631	1.4607	0	0	301	3	0	0
ENSSSCG00000008900	SRP72	2.17765	7.67e-16	0.000589799	1.83e-15	0.00275877	1.45269	0	0	197	2	0	0
ENSSSCG00000012935	not_defined	2.16659	9.32e-16	0.000591068	2.2e-15	0.00275974	1.45048	0	0	196	2	0	0
ENSSSCG00000018041	ALDH3A2	4.31108	1.8e-29	0.000592352	6.59e-29	0.00276076	1.44826	0	0	390	4	0	0
ENSSSCG00000008555	CGREF1	7.80416	8.86e-51	0.000619097	4.97e-50	0.00285974	1.40497	0	0	706	8	0	0
ENSSSCG00000015027	not_defined	2.92932	2.75e-20	0.000618827	7.72e-20	0.00285974	1.41	0	0	265	3	0	0
ENSSSCG00000017421	ACLY	1.29332	6.81e-10	0.000627873	1.33e-09	0.00289	-0.311412	0	0	117	69	0	0
ENSSSCG00000005341	CLTA	5.64862	4.59e-37	0.000629498	1.96e-36	0.00289235	1.38952	0	0	511	6	0	0
ENSSSCG00000012885	not_defined	1.83497	3.07e-13	0.000637342	6.73e-13	0.00292322	1.37833	0	0	166	2	0	0
ENSSSCG00000013029	TRMT112	8.68886	1.55e-55	0.000639704	9.43e-55	0.00292887	-0.367716	0	0	566	377	0	3
ENSSSCG00000013436	UQCR11	2.20199	1.84e-15	0.000644625	4.29e-15	0.00294621	0.762688	0	3	359	18	0	0
ENSSSCG00000009628	KIAA1967	0.177937	0.0147103	0.000647415	0.0189706	0.00295376	0.480441	0	1	62	6	0	0
ENSSSCG00000014633	not_defined	6.98616	1.13e-44	0.000653145	5.66e-44	0.0029591	1.35688	0	0	632	8	0	0
ENSSSCG00000006925	CCBL2	5.26173	3.56e-34	0.000651757	1.43e-33	0.0029591	1.35871	0	0	476	6	0	0
ENSSSCG00000011370	DALRD3	3.49308	2.54e-23	0.000653145	7.83e-23	0.0029591	1.35688	0	0	316	4	0	0
ENSSSCG00000017758	SPAG5	0.795892	1.44e-06	0.000671801	2.41e-06	0.00303194	-0.306665	0	0	72	42	0	0
ENSSSCG00000017918	ARRB2	2.43189	1.5e-16	0.000679033	3.71e-16	0.00305506	1.32455	0	0	220	3	0	0
ENSSSCG00000016676	not_defined	7.78329	5.23e-48	0.000704243	2.79e-47	0.00315754	-0.322095	0	0	632	380	2	0
ENSSSCG00000009872	PLBD2	0.51954	0.000110454	0.000739119	0.000166225	0.00330819	-0.300014	0	0	47	27	0	0
ENSSSCG00000009823	VPS29	0.596919	3.76e-05	0.000742303	5.83e-05	0.00331673	-0.299716	0	0	54	31	0	0
ENSSSCG00000016934	ERCC8	0.674297	1.29e-05	0.000744768	2.06e-05	0.00332202	-0.299487	0	0	61	35	0	0
ENSSSCG00000004104	KATNA1	4.176	6.89e-26	0.000759084	2.32e-25	0.00338007	-0.790626	0	0	45	67	13	0
ENSSSCG00000012625	PGRMC1	2.56454	1.94e-16	0.000780817	4.76e-16	0.00345904	1.22268	0	0	232	4	0	0
ENSSSCG00000010816	TGFB2	11.9892	2.17e-69	0.000789163	1.57e-68	0.00349006	1.0782	0	2	1204	29	0	0
ENSSSCG00000001885	C15orf39	0.508486	0.000177269	0.000818645	0.000264022	0.00361429	-0.292964	0	0	46	26	0	0
ENSSSCG00000013634	YIPF2	6.52189	5.07e-38	0.000823386	2.2e-37	0.00362643	1.18871	0	0	590	11	0	0
ENSSSCG00000015963	OLA1	2.12238	3.21e-13	0.000893496	7.03e-13	0.00389835	1.14049	0	0	192	4	0	0
ENSSSCG00000008072	ASPN	2.92932	4.15e-17	0.000955021	1.05e-16	0.00415282	1.10435	0	0	265	6	0	0
ENSSSCG00000006371	USF1	2.90722	5.96e-17	0.00096106	1.5e-16	0.00417209	1.10106	0	0	263	6	0	0
ENSSSCG00000017259	PRKAR1A	2.87405	1.03e-16	0.000970354	2.56e-16	0.00420541	1.09607	0	0	260	6	0	0
ENSSSCG00000006524	THBS3	2.09589	1.22e-12	0.000977035	2.62e-12	0.0042273	0.853703	0	1	247	10	0	0
ENSSSCG00000005704	EXOSC2	1.80181	6.39e-11	0.00102341	1.29e-10	0.00439137	1.06938	0	0	163	4	0	0
ENSSSCG00000002013	not_defined	4.44373	3.56e-24	0.00103593	1.14e-23	0.00443045	1.06348	0	0	402	10	0	0
ENSSSCG00000000968	SBF1	1.81449	6.44e-11	0.00104068	1.3e-10	0.00444342	-0.540748	0	0	44	40	4	0
ENSSSCG00000011752	FNDC3B	3.01776	7.84e-17	0.00106497	1.96e-16	0.0045397	1.05032	0	0	273	7	0	0
ENSSSCG00000014210	C5orf13	2.87405	7.9e-16	0.00111521	1.88e-15	0.00473828	1.02913	0	0	260	7	0	0
ENSSSCG00000015597	NENF	2.045	9.32e-12	0.00111937	1.93e-11	0.00474819	1.02745	0	0	185	5	0	0
ENSSSCG00000000158	C22orf28	4.99185	5.03e-26	0.00112506	1.7e-25	0.00476454	0.913249	0	1	511	18	0	0
ENSSSCG00000006357	FCER1G	0.274216	0.0084224	0.00117084	0.0111554	0.00493423	0.483385	0	1	73	7	0	0
ENSSSCG00000007798	TBC1D10B	0.552503	0.000297297	0.00117816	0.000435789	0.00495708	-0.461567	0	0	18	14	1	0
ENSSSCG00000017565	SPATA20	0.265148	0.00958098	0.00118184	0.0126063	0.00495932	0.477476	0	1	72	7	0	0
ENSSSCG00000017394	TUBG2	3.07303	2.29e-16	0.00119155	5.6e-16	0.00498912	1.00021	0	0	278	8	0	0
ENSSSCG00000006155	ZBTB10	0.588847	0.000204899	0.00119851	0.000304126	0.0050102	-0.334275	0	2	35	22	1	0
ENSSSCG00000000059	XRCC6	2.25503	2.23e-12	0.00121874	4.75e-12	0.00505406	0.99073	0	0	204	6	0	0
ENSSSCG00000013538	KHSRP	1.30983	7.16e-08	0.00122936	1.28e-07	0.00508227	-0.41581	0	0	52	37	2	0
ENSSSCG00000003597	not_defined	0.985971	2.55e-06	0.00122945	4.21e-06	0.00508227	-0.352423	0	0	54	34	1	0
ENSSSCG00000010627	PDCD4	9.30751	2.92e-44	0.00128372	1.46e-43	0.00528976	0.97	0	0	842	26	0	0
ENSSSCG00000009247	HNRPDL	1.99371	6.53e-11	0.00128925	1.32e-10	0.00530409	-0.389874	0	0	92	60	2	3
ENSSSCG00000013263	CREB3L1	0.718384	6.89e-05	0.00134011	0.00010522	0.00545286	-0.391809	0	0	31	21	1	0
ENSSSCG00000009356	RFXAP	0.232135	0.0172125	0.00133981	0.0219791	0.00545286	-0.259922	0	0	21	11	0	0
ENSSSCG00000011452	not_defined	9.79389	3.41e-45	0.00137028	1.72e-44	0.00554953	0.944287	0	0	886	29	0	0
ENSSSCG00000006017	UTP23	0.767889	4.86e-05	0.00141072	7.48e-05	0.00569257	-0.376892	0	0	35	23	1	0
ENSSSCG00000013720	MAN2B1	3.12308	2.56e-15	0.00146116	5.95e-15	0.00582667	0.789158	0	1	341	16	0	0
ENSSSCG00000014411	LARS	0.663243	0.000168229	0.00146806	0.000250991	0.0058452	-0.253959	0	0	60	31	0	0
ENSSSCG00000000912	EEA1	2.53138	1.21e-12	0.00149462	2.61e-12	0.00593162	-0.252795	0	0	229	118	0	0
ENSSSCG00000010674	C10orf84	2.19976	3.22e-11	0.00149273	6.55e-11	0.00593162	0.913007	0	0	199	7	0	0
ENSSSCG00000007165	MRPS26	1.87919	8.1e-10	0.0014989	1.58e-09	0.00593162	0.911549	0	0	170	6	0	0
ENSSSCG00000005304	FANCG	1.85708	1.14e-09	0.00152103	2.21e-09	0.00600089	0.90641	0	0	168	6	0	0
ENSSSCG00000006552	HAX1	5.80338	3.06e-26	0.00154647	1.04e-25	0.00607517	0.900657	0	0	525	19	0	0
ENSSSCG00000008095	not_defined	2.7414	2.39e-13	0.00155186	5.25e-13	0.00607517	0.899461	0	0	248	9	0	0
ENSSSCG00000011448	GLT8D1	3.02881	1.61e-14	0.00156303	3.66e-14	0.00609253	0.897002	0	0	274	10	0	0
ENSSSCG00000017582	not_defined	1.5144	4.11e-08	0.00156303	7.45e-08	0.00609253	0.897	0	0	137	5	0	0
ENSSSCG00000004339	KIAA0776	2.94038	6.15e-14	0.00162382	1.37e-13	0.00631055	0.884133	0	0	266	10	0	0
ENSSSCG00000000508	not_defined	0.385968	0.0041264	0.00164727	0.00557924	0.00639211	-0.607695	0	0	6	6	1	0
ENSSSCG00000011057	PRPF18	1.71338	1.03e-08	0.0016879	1.93e-08	0.00653025	0.871432	0	0	155	6	0	0
ENSSSCG00000003059	ZNF428	5.23962	1.4e-22	0.00177016	4.22e-22	0.0067878	0.856276	0	0	474	19	0	0
ENSSSCG00000006070	not_defined	3.57046	6.1e-16	0.00178018	1.46e-15	0.00681615	0.854511	0	0	323	13	0	0
ENSSSCG00000008274	not_defined	1.3707	3.72e-07	0.0017848	6.41e-07	0.00682376	0.854	0	0	124	5	0	0
ENSSSCG00000013459	not_defined	1.61389	4.65e-08	0.00183311	8.4e-08	0.00696745	0.845453	0	0	146	6	0	0
ENSSSCG00000004730	TMEM87A	0.287405	0.0138707	0.00183214	0.0179593	0.00696745	-0.239718	0	0	26	13	0	0
ENSSSCG00000011247	CTDSPL	1.33754	6.16e-07	0.0018475	1.06e-06	0.00701185	0.843067	0	0	121	5	0	0
ENSSSCG00000008048	RNPS1	5.54913	3.26e-23	0.00188032	1e-22	0.00712598	0.837736	0	0	502	21	0	0
ENSSSCG00000016267	ITM2C	5.14013	2.79e-21	0.00195823	8.12e-21	0.00741043	0.825674	0	0	465	20	0	0
ENSSSCG00000002434	C14orf102	2.03395	1.97e-09	0.00199	3.79e-09	0.00749788	0.820979	0	0	184	8	0	0
ENSSSCG00000008414	ERLEC1	1.52546	1.74e-07	0.00199	3.07e-07	0.00749788	0.820979	0	0	138	6	0	0
ENSSSCG00000007275	not_defined	1.95657	6.15e-09	0.00211121	1.16e-08	0.00787459	0.804135	0	0	177	8	0	0
ENSSSCG00000002885	USF2	1.06119	1.43e-05	0.00211742	2.28e-05	0.00788639	-0.230575	0	0	96	47	0	0
ENSSSCG00000007610	ARPC1B	6.26765	1.67e-24	0.00215945	5.36e-24	0.00803141	0.797861	0	0	567	26	0	0
ENSSSCG00000007148	not_defined	2.39873	1.87e-10	0.00217639	3.71e-10	0.00808284	0.795711	0	0	217	10	0	0
ENSSSCG00000013380	not_defined	1.43703	6.45e-07	0.00218169	1.1e-06	0.00809096	0.795044	0	0	130	6	0	0
ENSSSCG00000008564	CIB4	1.91235	1.17e-08	0.00218836	2.19e-08	0.00810412	0.794	0	0	173	8	0	0
ENSSSCG00000000293	ITGA5	2.14449	1.73e-09	0.00219958	3.33e-09	0.00813406	0.792811	0	0	194	9	0	0
ENSSSCG00000011342	DHX30	1.65811	1.1e-07	0.00222043	1.96e-07	0.00819949	0.790245	0	0	150	7	0	0
ENSSSCG00000017222	OTOP2	1.31358	2.13e-06	0.00224216	3.53e-06	0.00826796	NA	0	0	0	0	6	10
ENSSSCG00000008898	HOPX	2.80773	9.28e-12	0.00226486	1.93e-11	0.00833983	0.784904	0	0	254	12	0	0
ENSSSCG00000014843	CHRDL2	0.342676	0.0110316	0.00229728	0.01442	0.00843528	-0.225478	0	0	31	15	0	0
ENSSSCG00000005907	ADCK5	9.69404	5.75e-35	0.00243478	2.36e-34	0.00887737	-0.806063	0	0	57	91	0	14
ENSSSCG00000016581	CALU	3.72521	2.25e-14	0.00252746	5.08e-14	0.00916379	0.756433	0	0	337	17	0	0
ENSSSCG00000012534	MORF4L2	1.52546	7.48e-07	0.00255177	1.28e-06	0.00923902	0.754	0	0	138	7	0	0
ENSSSCG00000001424	SKIV2L	1.0833	2.68e-05	0.00257774	4.2e-05	0.00932006	0.751508	0	0	98	5	0	0
ENSSSCG00000008120	not_defined	1.72443	1.74e-07	0.00260093	3.07e-07	0.00939084	0.749286	0	0	156	8	0	0
ENSSSCG00000017365	G6PC3	16.1588	2.3e-54	0.00270062	1.35e-53	0.00971026	1.2322	0	0	830	13	1	0
ENSSSCG00000004557	PPIB	36.0005	3.25e-117	0.00276377	4.22e-116	0.00990987	1.68399	0	0	1510	8	1	0
ENSSSCG00000003876	CDKN2C	13.0789	7.48e-44	0.0027773	3.68e-43	0.00994466	0.84575	0	1	973	39	1	0
ENSSSCG00000003189	PRMT1	0.375838	0.0109539	0.00279431	0.0143328	0.00997802	-0.213	0	0	34	16	0	0
ENSSSCG00000015772	AGA	0.541648	0.00282289	0.00284549	0.00386103	0.0101134	-0.21228	0	0	49	23	0	0
ENSSSCG00000017950	TP53	1.82392	1.64e-07	0.00290824	2.89e-07	0.0102858	0.722493	0	0	165	9	0	0
ENSSSCG00000014149	MEF2C	1.84603	1.52e-07	0.00294781	2.68e-07	0.0103693	-0.210127	0	0	167	78	0	0
ENSSSCG00000005846	COBRA1	2.21081	1.05e-08	0.00295382	1.96e-08	0.0103764	0.718889	0	0	200	11	0	0
ENSSSCG00000008767	not_defined	4.68692	3.78e-16	0.00312044	9.14e-16	0.010888	0.706406	0	0	424	24	0	0
ENSSSCG00000008298	DUSP11	3.51519	1.48e-12	0.00312044	3.16e-12	0.010888	0.706406	0	0	318	18	0	0
ENSSSCG00000011664	RBP1	8.11367	2.39e-26	0.00318701	8.16e-26	0.0110756	0.701698	0	0	734	42	0	0
ENSSSCG00000017476	MSL1	0.483575	0.00558931	0.00318655	0.00749089	0.0110756	-0.453598	0	0	11	8	1	0
ENSSSCG00000006385	NCSTN	26.3448	7.11e-81	0.00319613	5.95e-80	0.0110924	1.04851	0	2	1435	33	2	2
ENSSSCG00000014170	CAST	3.05092	6.33e-11	0.00326991	1.28e-10	0.0113182	0.696041	0	0	276	16	0	0
ENSSSCG00000011616	COPG	54.7215	6.49e-163	0.00330963	1.23e-161	0.0114253	1.23998	0	1	2534	36	3	3
ENSSSCG00000006084	not_defined	2.46505	4.1e-09	0.00330648	7.81e-09	0.0114253	0.693613	0	0	223	13	0	0
ENSSSCG00000001860	NRG4	0.530594	0.00431431	0.00337557	0.00582724	0.0116374	-0.20193	0	0	48	22	0	0
ENSSSCG00000013775	CD97	16.5388	2.76e-50	0.00338034	1.53e-49	0.0116384	1.32019	0	0	726	9	1	0
ENSSSCG00000003139	BCAT2	17.7013	3.62e-53	0.00345208	2.09e-52	0.0118227	0.938024	0	0	1054	34	0	1
ENSSSCG00000010679	EIF3A	2.01184	1.56e-07	0.00355827	2.75e-07	0.0121543	0.67793	0	0	182	11	0	0
ENSSSCG00000007968	RHBDF1	10.2966	3.12e-31	0.00358996	1.2e-30	0.0121824	0.937096	0	0	601	19	1	0
ENSSSCG00000013639	SLC44A2	5.84975	1.4e-18	0.00358362	3.71e-18	0.0121824	-0.212047	0	0	486	225	2	1
ENSSSCG00000007826	LCMT1	1.07224	0.000116034	0.00373515	0.000174319	0.0126421	0.667872	0	0	97	6	0	0
ENSSSCG00000013226	PTPMT1	0.884324	0.000464345	0.0038571	0.00067343	0.0129702	-0.193961	0	0	80	36	0	0
ENSSSCG00000002860	PDCD5	3.20796	1.77e-10	0.00404295	3.52e-10	0.0135426	-0.241811	0	0	207	101	1	2
ENSSSCG00000000743	FKBP4	15.9649	1.37e-44	0.00409437	6.88e-44	0.0136795	0.843854	0	0	994	40	0	1
ENSSSCG00000003566	NUDC	2.88511	1.81e-09	0.00417968	3.47e-09	0.0139108	0.645443	0	0	261	17	0	0
ENSSSCG00000017184	PRPSAP1	0.504005	0.00773595	0.00419634	0.0102567	0.0139484	-0.106	0	1	97	36	0	0
ENSSSCG00000007698	RHBDD2	0.397946	0.0166651	0.00422539	0.0213432	0.014027	-0.188566	0	0	36	16	0	0
ENSSSCG00000007456	SULF2	1.68022	3.86e-06	0.00427481	6.3e-06	0.0141368	0.641095	0	0	152	10	0	0
ENSSSCG00000011940	DZIP3	0.64205	0.00309587	0.00427388	0.00421883	0.0141368	-0.344454	0	0	22	13	1	0
ENSSSCG00000003035	GSK3A	10.872	5.71e-30	0.00441864	2.12e-29	0.0145753	0.696939	0	1	846	48	1	0
ENSSSCG00000009888	ERP29	1.29332	6.26e-05	0.00467236	9.58e-05	0.0152956	0.624347	0	0	117	8	0	0
ENSSSCG00000003229	ETFB	1.11646	0.000206314	0.00482451	0.000306052	0.0156948	0.618475	0	0	101	7	0	0
ENSSSCG00000002041	SLC7A7	3.18357	1.09e-09	0.00484741	2.12e-09	0.0157495	0.617614	0	0	288	20	0	0
ENSSSCG00000013863	C19orf42	27.6535	6.41e-70	0.00485793	4.69e-69	0.015764	1.40864	0	0	979	10	0	1
ENSSSCG00000003089	TOMM40	1.1054	0.000238354	0.00494109	0.000351373	0.0159938	0.614153	0	0	100	7	0	0
ENSSSCG00000016744	TMED4	1.41492	3.91e-05	0.00499459	6.07e-05	0.0161068	0.612219	0	0	128	9	0	0
ENSSSCG00000013645	ATG4D	0.939594	0.000689443	0.00504229	0.00098557	0.0162203	0.610519	0	0	85	6	0	0
ENSSSCG00000006297	DPT	45.2221	2.97e-110	0.00511207	3.6e-109	0.0164244	1.04769	0	0	1977	46	5	0
ENSSSCG00000002470	DDX24	4.33763	2.78e-12	0.0051327	5.89e-12	0.0164703	-0.250903	0	0	230	116	0	2
ENSSSCG00000006988	PDGFRL	3.84681	5.65e-11	0.00526464	1.14e-10	0.016852	0.602891	0	0	348	25	0	0
ENSSSCG00000002261	not_defined	5.88174	8.45e-16	0.00530222	2e-15	0.0169255	-0.303566	0	0	221	124	0	4
ENSSSCG00000012823	DKC1	1.227	0.000147344	0.00530716	0.00022021	0.0169255	0.601485	0	0	111	8	0	0
ENSSSCG00000013744	TRMT1	1.227	0.000147344	0.00530716	0.00022021	0.0169255	0.601485	0	0	111	8	0	0
ENSSSCG00000002034	ACIN1	18.4701	2.25e-45	0.00534059	1.14e-44	0.0170112	0.889234	0	0	942	32	1	2
ENSSSCG00000001474	RXRB	3.05092	5.62e-09	0.00537943	1.06e-08	0.0170947	0.599131	0	0	276	20	0	0
ENSSSCG00000001708	CDC5L	0.484178	0.013115	0.00537997	0.0170403	0.0170947	0.40013	0	1	95	11	0	0
ENSSSCG00000011272	RPL14	57.0091	6.61e-135	0.005394	9.81e-134	0.0171184	0.874668	0	0	2941	101	9	3
ENSSSCG00000003339	CPSF3L	0.541648	0.00957093	0.00554224	0.0125995	0.0174396	-0.172772	0	0	49	21	0	0
ENSSSCG00000014574	C11orf17	0.386892	0.025627	0.00554224	0.0322012	0.0174396	-0.172772	0	0	35	15	0	0
ENSSSCG00000007776	BCL7C	7.32676	1.09e-18	0.00565929	2.9e-18	0.017722	0.799591	0	0	416	18	1	0
ENSSSCG00000001427	not_defined	0.895378	0.00122883	0.00568737	0.00172715	0.017767	0.589585	0	0	81	6	0	0
ENSSSCG00000016535	CALD1	42.9561	4.45e-99	0.00575888	4.64e-98	0.0179677	0.814393	0	1	2355	97	2	5
ENSSSCG00000000164	CRY1	1.03908	0.000560995	0.00576544	0.000809079	0.0179677	0.587281	0	0	94	7	0	0
ENSSSCG00000002004	PSME2	0.674297	0.00461979	0.00577672	0.00622689	0.0179812	-0.170392	0	0	61	26	0	0
ENSSSCG00000003610	IQCC	0.596919	0.00739583	0.00580799	0.0098409	0.0180569	-0.170083	0	0	54	23	0	0
ENSSSCG00000008328	SNRPG	1.03908	0.000584524	0.00584889	0.000842545	0.0181623	-0.169681	0	0	94	40	0	0
ENSSSCG00000015260	ACAD8	7.34251	3.8e-18	0.00607842	9.93e-18	0.0187892	0.937687	0	0	331	10	1	0
ENSSSCG00000010539	SLC25A28	1.01697	0.000743202	0.00609801	0.00105776	0.0188234	0.577941	0	0	92	7	0	0
ENSSSCG00000013783	PKN1	1.44808	7.34e-05	0.00615088	0.000111742	0.0188967	0.576523	0	0	131	10	0	0
ENSSSCG00000013990	GUK1	9.17566	4.67e-22	0.00617378	1.39e-21	0.0189222	-0.376813	0	0	229	140	17	0
ENSSSCG00000005273	OSTF1	9.33843	2.64e-22	0.00624158	7.9e-22	0.019085	-0.496775	0	0	135	100	22	0
ENSSSCG00000010073	CHCHD10	8.56153	2.33e-20	0.00641286	6.58e-20	0.0195373	-0.412349	0	0	168	114	1	10
ENSSSCG00000018303	snoU2_19	6.20809	2.93e-15	0.00641962	6.79e-15	0.0195373	-1.00873	0	0	16	25	22	0
ENSSSCG00000011296	ANO10	1.42597	9.63e-05	0.00640879	0.000145744	0.0195373	0.569841	0	0	129	10	0	0
ENSSSCG00000016886	UBL5	4.10105	1.39e-10	0.00655465	2.76e-10	0.0199249	0.566227	0	0	371	29	0	0
ENSSSCG00000000377	not_defined	7.61091	4.79e-18	0.00662225	1.25e-17	0.0200834	0.69	0	0	493	28	1	0
ENSSSCG00000012838	TSPAN4	0.740621	0.00426178	0.0067135	0.00575929	0.0203126	-0.161832	0	0	67	28	0	0
ENSSSCG00000013435	MBD3	1.26016	0.000272086	0.00673493	0.000399963	0.0203538	0.561914	0	0	114	9	0	0
ENSSSCG00000013427	CIRBP	30.9073	3.11e-66	0.00684382	2.15e-65	0.020614	1.61256	0	0	854	4	1	1
ENSSSCG00000008587	not_defined	0.397946	0.0309904	0.00686897	0.0386413	0.0206148	-0.160537	0	0	36	15	0	0
ENSSSCG00000009146	RPL34	71.5567	1.49e-148	0.00702155	2.46e-147	0.0210242	0.843738	0	0	3369	120	13	6
ENSSSCG00000012234	SRPX	13.6407	5.66e-30	0.00704176	2.1e-29	0.0210361	0.554931	0	0	1234	99	0	0
ENSSSCG00000007291	not_defined	1.34859	0.000245568	0.00748251	0.000361597	0.0222249	0.545611	0	0	122	10	0	0
ENSSSCG00000008487	ATL2	1.67121	5.32e-05	0.00756839	8.17e-05	0.0224287	-0.647204	0	0	18	10	8	5
ENSSSCG00000012342	MAGED2	37.0537	9.1e-75	0.00766466	7.2e-74	0.0226799	1.09826	0	5	1258	24	5	0
ENSSSCG00000016661	not_defined	31.6699	6.73e-64	0.0077438	4.54e-63	0.0228442	1.75701	0	0	794	3	1	0
ENSSSCG00000003913	MAST2	0.795892	0.00436207	0.00784851	0.00588868	0.0231268	0.538433	0	0	72	6	0	0
ENSSSCG00000006681	TXNIP	56.9802	2.27e-112	0.0078626	2.83e-111	0.0231421	1.1623	0	0	1817	27	7	2
ENSSSCG00000015938	SSB	11.9961	4.18e-25	0.0079778	1.37e-24	0.0233751	0.856364	0	0	524	19	2	0
ENSSSCG00000015555	LAMC1	45.1467	1.02e-88	0.00800484	9.49e-88	0.0234279	-0.838814	0	1	146	224	0	68
ENSSSCG00000000683	not_defined	2.57557	1.07e-06	0.00809889	1.81e-06	0.0236498	-0.308176	0	0	82	44	4	0
ENSSSCG00000010686	BAG3	0.652189	0.00992259	0.00824652	0.0130294	0.0240539	0.531134	0	0	59	5	0	0
ENSSSCG00000013221	RPL39	0.906432	0.0029336	0.00842783	0.00400611	0.0245552	0.527967	0	0	82	7	0	0
ENSSSCG00000013994	not_defined	0.677773	0.00920154	0.00851272	0.0121255	0.0247469	-0.292964	0	0	23	12	1	0
ENSSSCG00000015892	not_defined	1.02803	0.00173086	0.00862406	0.00240799	0.0250426	0.524644	0	0	93	8	0	0
ENSSSCG00000001011	SERPINB1	0.90631	0.00315574	0.00870969	0.00429591	0.025263	-0.461567	0	0	12	9	0	1
ENSSSCG00000007281	MAP1LC3A	8.07967	7.82e-17	0.00871953	1.96e-16	0.0252633	0.752614	0	1	392	17	2	1
ENSSSCG00000003904	LRRC41	17.9968	5.33e-35	0.00880446	2.19e-34	0.0254502	1.15585	0	0	547	9	2	0
ENSSSCG00000002547	C14orf153	0.630081	0.0123659	0.00881346	0.0161154	0.0254502	-0.146601	0	0	57	23	0	0
ENSSSCG00000005906	CPSF1	17.8904	1.2e-34	0.00888825	4.87e-34	0.0256377	-0.441316	0	1	258	186	0	20
ENSSSCG00000007058	PLCB4	6.71112	3.76e-14	0.0089105	8.44e-14	0.0256449	-1.32912	0	0	7	13	29	1
ENSSSCG00000007423	UBE2C	3.65889	2.06e-08	0.0091205	3.79e-08	0.0262202	0.516682	0	0	331	29	0	0
ENSSSCG00000014168	not_defined	3.54743	3.4e-08	0.0091501	6.19e-08	0.0262471	NA	0	0	0	0	21	1
ENSSSCG00000008774	TBC1D1	19.7977	2.08e-37	0.00924753	8.95e-37	0.0264973	0.618427	0	0	1284	86	3	0
ENSSSCG00000014141	RFESD	2.73035	1.48e-06	0.00960052	2.48e-06	0.0272979	0.509526	0	0	247	22	0	0
ENSSSCG00000005339	GLIPR2	20.9744	1.21e-38	0.00968206	5.35e-38	0.0274535	0.623935	0	0	1315	88	0	2
ENSSSCG00000014910	not_defined	10.3592	4.69e-20	0.00969184	1.3e-19	0.0274535	0.714524	0	0	522	27	2	0
ENSSSCG00000019353	U2	4.48102	1.13e-09	0.00969757	2.19e-09	0.0274535	-1.61993	0	0	3	0	19	17
ENSSSCG00000009483	not_defined	39.5657	7.2e-71	0.00973156	5.39e-70	0.0275168	1.32638	0	0	1031	12	0	2
ENSSSCG00000003612	EIF3I	1.48124	0.00032029	0.00976572	0.000468436	0.0275264	0.507175	0	0	134	12	0	0
ENSSSCG00000006642	FAM63A	1.48124	0.00032029	0.00976572	0.000468436	0.0275264	0.507175	0	0	134	12	0	0
ENSSSCG00000007166	PTPRA	7.76966	1.96e-15	0.00978355	4.57e-15	0.0275467	-0.411115	0	0	124	84	0	8
ENSSSCG00000000914	BTG1	5.12202	9.26e-11	0.00981178	1.86e-10	0.0275963	0.754819	0	0	237	11	1	0
ENSSSCG00000015453	PDIA4	4.05684	7.65e-09	0.00989276	1.44e-08	0.0277939	0.505404	0	0	367	33	0	0
ENSSSCG00000000666	MFAP5	17.1309	1.46e-31	0.00991605	5.63e-31	0.0278292	0.7501	0	0	801	39	0	2
ENSSSCG00000001996	NEDD8	8.5794	1.36e-16	0.0101221	3.36e-16	0.0283462	1.14767	0	0	244	4	1	0
ENSSSCG00000016793	ZNF622	0.607973	0.0173325	0.0102454	0.0220998	0.0286298	0.500644	0	0	55	5	0	0
ENSSSCG00000017900	KIF1C	0.607973	0.0173325	0.0102454	0.0220998	0.0286298	0.500644	0	0	55	5	0	0
ENSSSCG00000001435	AGPAT1	7.86912	4.54e-15	0.0105726	1.05e-14	0.0294174	0.964402	0	0	256	6	1	1
ENSSSCG00000013599	ANGPTL4	26.4569	1.13e-45	0.0108056	5.77e-45	0.0300015	1.40794	0	0	622	4	2	1
ENSSSCG00000001986	NFATC4	29.8784	3.39e-51	0.0108551	1.91e-50	0.0300106	1.20965	0	1	787	12	0	2
ENSSSCG00000006554	C1orf43	1.42597	0.000594716	0.0110424	0.000855337	0.0304199	0.49066	0	0	129	12	0	0
ENSSSCG00000007496	C20orf43	3.76434	6.32e-08	0.0111443	1.14e-07	0.0306469	-0.32	0	0	103	53	3	6
ENSSSCG00000013366	LDHA	51.7206	8.74e-86	0.011176	7.79e-85	0.0307016	1.15636	0	4	1390	24	0	4
ENSSSCG00000013614	CNN1	11.5598	1.17e-20	0.0112543	3.36e-20	0.030884	0.726423	0	0	518	24	2	2
ENSSSCG00000001900	CSK	7.36305	9.62e-14	0.0113915	2.14e-13	0.0311069	1.07834	0	0	208	4	1	0
ENSSSCG00000012839	not_defined	2.35451	1.67e-05	0.0113904	2.65e-05	0.0311069	0.486601	0	0	213	20	0	0
ENSSSCG00000015710	ACTR3	8.24159	4.96e-15	0.0116226	1.14e-14	0.031574	0.640306	0	0	440	26	2	1
ENSSSCG00000009963	TPST2	1.4048	0.000757611	0.0116394	0.0010765	0.031574	-0.637658	0	1	7	8	2	0
ENSSSCG00000016619	ING3	0.582753	0.0232291	0.0116046	0.0293159	0.031574	-0.3189	0	0	15	8	1	0
ENSSSCG00000002757	VPS4A	6.73192	1.53e-12	0.0117477	3.28e-12	0.0317677	-0.13088	0	0	609	237	0	0
ENSSSCG00000017712	AP2B1	18.4263	5.96e-31	0.0118842	2.27e-30	0.0320699	0.918788	0	0	605	19	0	2
ENSSSCG00000004294	SYNCRIP	1.16068	0.00215747	0.0119472	0.00297107	0.0322066	0.480441	0	0	105	10	0	0
ENSSSCG00000001471	BRD2	7.81198	8.02e-14	0.0125946	1.78e-13	0.0337067	0.647423	0	0	401	25	0	1
ENSSSCG00000015846	RBPMS	9.80549	7.13e-17	0.0126216	1.79e-16	0.0337096	0.971877	0	0	293	8	0	1
ENSSSCG00000016330	not_defined	0.685351	0.0167808	0.01262	0.0214808	0.0337096	0.473492	0	0	62	6	0	0
ENSSSCG00000017983	PER1	5.47098	3.8e-10	0.0127476	7.49e-10	0.0339761	0.916629	0	0	172	5	1	0
ENSSSCG00000003762	ELTD1	6.64003	6.49e-12	0.0128275	1.36e-11	0.034119	NA	0	0	0	1	32	0
ENSSSCG00000003964	PPIH	0.574811	0.0277571	0.0129146	0.0347935	0.0342804	-0.125775	0	0	52	20	0	0
ENSSSCG00000002505	PAPOLA	14.4777	1.36e-23	0.0131026	4.23e-23	0.0346048	0.493339	0	0	1179	108	1	0
ENSSSCG00000000139	IFT27	1.01697	0.00469952	0.0131034	0.00633106	0.0346048	0.468797	0	0	92	9	0	0
ENSSSCG00000013644	KRI1	1.8444	0.000211617	0.0131854	0.000313335	0.0347505	-0.295576	0	0	51	26	3	0
ENSSSCG00000005303	PIGO	0.674297	0.0191297	0.0133565	0.0242839	0.0350592	0.46643	0	0	61	6	0	0
ENSSSCG00000013383	C11orf58	0.674297	0.0191297	0.0133565	0.0242839	0.0350592	0.46643	0	0	61	6	0	0
ENSSSCG00000008502	not_defined	1.56968	0.000623645	0.0134674	0.000894959	0.0353146	0.465412	0	0	142	14	0	0
ENSSSCG00000009799	DIABLO	0.751675	0.0142698	0.0135468	0.0184575	0.0354868	-0.123213	0	0	68	26	0	0
ENSSSCG00000002314	SMOC1	12.2062	9.38e-20	0.0137057	2.57e-19	0.0357948	0.834108	0	2	401	12	3	2
ENSSSCG00000001510	KIFC1	4.36356	4.04e-08	0.0139253	7.32e-08	0.0361501	0.627553	0	0	221	14	1	0
ENSSSCG00000017906	RNF167	7.37793	1.84e-12	0.0141686	3.92e-12	0.0365622	-0.137508	0	0	577	226	2	0
ENSSSCG00000003922	UROD	2.10027	0.000110549	0.0141651	0.000166272	0.0365622	0.459252	0	0	190	19	0	0
ENSSSCG00000002953	C19orf33	9.45039	2.34e-15	0.0143789	5.45e-15	0.0370682	0.83667	0	0	310	11	2	0
ENSSSCG00000009028	not_defined	96.6954	1.7e-137	0.0146775	2.54e-136	0.037556	NA	0	0	0	1	466	0
ENSSSCG00000018262	SNORA53	36.5202	5.23e-53	0.0148285	3.01e-52	0.037556	NA	0	0	0	0	176	0
ENSSSCG00000006101	not_defined	34.8601	1.08e-50	0.0148285	6.03e-50	0.037556	NA	0	0	0	0	168	0
ENSSSCG00000014161	not_defined	19.2976	5.83e-29	0.0148285	2.11e-28	0.037556	NA	0	0	0	0	93	0
ENSSSCG00000002333	DPF3	16.6001	3.49e-25	0.0148285	1.15e-24	0.037556	NA	0	0	0	0	80	0
ENSSSCG00000009419	not_defined	10.375	1.94e-16	0.0148285	4.76e-16	0.037556	NA	0	0	0	0	50	0
ENSSSCG00000009092	TRPC3	9.54504	2.87e-15	0.0148285	6.65e-15	0.037556	NA	0	0	0	0	46	0
ENSSSCG00000006690	NUDT17	7.26253	4.85e-12	0.0148285	1.02e-11	0.037556	NA	0	0	0	0	35	0
ENSSSCG00000013157	OR5B21	4.35752	6.75e-08	0.0148285	1.21e-07	0.037556	NA	0	0	0	0	21	0
ENSSSCG00000017244	SDK2	3.94252	2.67e-07	0.0148285	4.66e-07	0.037556	NA	0	0	0	0	19	0
ENSSSCG00000017383	not_defined	3.32001	2.13e-06	0.0148285	3.53e-06	0.037556	NA	0	0	0	0	16	0
ENSSSCG00000003303	not_defined	2.90501	8.58e-06	0.0148285	1.38e-05	0.037556	NA	0	0	0	0	14	0
ENSSSCG00000016086	C2orf69	2.90501	8.58e-06	0.0148285	1.38e-05	0.037556	NA	0	0	0	0	14	0
ENSSSCG00000016194	USP37	2.90501	8.58e-06	0.0148285	1.38e-05	0.037556	NA	0	0	0	0	14	0
ENSSSCG00000001655	MEA1	6.92097	1.67e-11	0.0149753	3.43e-11	0.0378539	0.692696	0	0	291	16	0	1
ENSSSCG00000002533	WDR20	0.564013	0.036058	0.0153238	0.04475	0.0386594	0.330157	0	1	103	14	0	0
ENSSSCG00000017065	MRPL22	4.17181	1.65e-07	0.0154009	2.91e-07	0.0388162	0.743682	0	0	154	7	1	0
ENSSSCG00000014725	not_defined	39.5616	6.04e-56	0.0155011	3.68e-55	0.0389176	0.75319	0	2	1395	54	11	6
ENSSSCG00000003746	not_defined	32.5594	2.05e-46	0.0154989	1.06e-45	0.0389176	-0.841778	0	0	118	88	132	16
ENSSSCG00000009916	ACADS	0.862216	0.0117041	0.0155339	0.0152683	0.0389624	0.448256	0	0	78	8	0	0
ENSSSCG00000010728	CPXM2	2.47611	4.59e-05	0.0155982	7.07e-05	0.0390532	0.447772	0	0	224	23	0	0
ENSSSCG00000010098	THAP7	1.93446	0.000286638	0.015699	0.000420639	0.0392626	0.447017	0	0	175	18	0	0
ENSSSCG00000015988	HNRNPA3	21.5688	3.61e-31	0.0157541	1.38e-30	0.0393624	0.730872	0	2	783	32	6	4
ENSSSCG00000006623	PSMB4	28.1885	5.97e-40	0.0158853	2.74e-39	0.0394624	0.711348	0	0	1090	54	7	0
ENSSSCG00000001927	HEXA	13.9555	8.62e-21	0.0158365	2.48e-20	0.0394624	0.701087	0	0	541	25	4	2
ENSSSCG00000016128	EEF1B2	61.2129	3.22e-84	0.0159119	2.83e-83	0.0394907	0.992995	0	0	1538	28	11	6
ENSSSCG00000004658	FBN1	51.6033	4.93e-71	0.0160423	3.72e-70	0.0397004	0.525577	0	0	3262	262	10	8
ENSSSCG00000009501	DZIP1	0.961702	0.00862954	0.0160375	0.0114123	0.0397004	0.444528	0	0	87	9	0	0
ENSSSCG00000006345	OLFML2B	0.641135	0.0282236	0.0160375	0.0353613	0.0397004	0.444528	0	0	58	6	0	0
ENSSSCG00000015957	not_defined	0.851162	0.0132257	0.0162991	0.0171498	0.0401827	0.442652	0	0	77	8	0	0
ENSSSCG00000017472	IGFBP4	0.851162	0.0132257	0.0162991	0.0171498	0.0401827	0.443	0	0	77	8	0	0
ENSSSCG00000008854	CPE	6.58821	1.36e-10	0.0163763	2.7e-10	0.0403347	0.442	0	0	596	62	0	0
ENSSSCG00000017702	not_defined	16.204	3.24e-23	0.016695	9.95e-23	0.0410031	1.2735	0	0	326	4	0	1
ENSSSCG00000002429	FOXN3	1.24911	0.00363237	0.0170784	0.00492409	0.0418654	-0.111	0	0	113	42	0	0
ENSSSCG00000017769	RAB34	63.1992	2.32e-83	0.0172002	2e-82	0.0420847	1.15532	0	0	1341	19	8	0
ENSSSCG00000002042	OXA1L	8.44543	1.43e-12	0.0178458	3.07e-12	0.0433375	0.796711	0	0	261	10	2	0
ENSSSCG00000015637	SEC61G	28.0024	4.34e-37	0.0181148	1.86e-36	0.0438266	0.868621	0	0	770	24	6	0
ENSSSCG00000016974	MAP1B	24.5975	1.83e-32	0.0185031	7.16e-32	0.0446828	0.760824	0	2	799	36	0	4
ENSSSCG00000013615	ECSIT	9.14198	3.36e-13	0.0185926	7.34e-13	0.0448573	0.858925	0	0	251	8	2	0
ENSSSCG00000003211	NR1H2	2.25503	0.000199494	0.018807	0.000296274	0.0453323	0.426459	0	0	204	22	0	0
ENSSSCG00000015214	STT3A	12.3727	4.86e-17	0.0190153	1.23e-16	0.0457072	0.652202	0	0	499	30	0	2
ENSSSCG00000017746	C17orf79	1.98973	0.00047224	0.0191126	0.000684115	0.0458986	-0.10502	0	0	180	66	0	0
ENSSSCG00000017106	MED10	64.8455	1.03e-80	0.019137	8.57e-80	0.0459146	2.13549	0	0	949	1	1	0
ENSSSCG00000007743	not_defined	61.605	2.49e-76	0.019351	2.01e-75	0.0462572	-0.907171	0	24	56	186	0	0
ENSSSCG00000007206	not_defined	1.70689	0.00119738	0.0195564	0.00168568	0.0465991	-0.303388	0	0	38	19	3	0
ENSSSCG00000010966	CCL19	1.23012	0.00549068	0.0200088	0.00736631	0.0474797	-0.161832	0	0	67	27	1	0
ENSSSCG00000016677	GARS	7.52748	1.13e-10	0.0205095	2.25e-10	0.0483584	-0.228353	0	0	271	116	6	10
ENSSSCG00000017836	PAFAH1B1	48.3027	2.78e-58	0.0206187	1.77e-57	0.0485718	1.16302	0	0	910	9	7	2
ENSSSCG00000009909	not_defined	24.4994	1.65e-30	0.0206865	6.15e-30	0.0486431	0.624566	0	0	995	61	7	0
ENSSSCG00000013629	SMARCA4	68.4731	6.78e-81	0.0210062	5.7e-80	0.0492632	1.11279	0	0	1351	24	0	6
ENSSSCG00000008640	IAH1	1.55763	0.00228007	0.0210071	0.00313178	0.0492632	0.325713	0	2	248	34	0	0
ENSSSCG00000013510	UBXN6	0.795892	0.0241202	0.0211886	0.0303813	0.0495101	0.413494	0	0	72	8	0	0
ENSSSCG00000020149	5_8S_rRNA	72738.1	0	1.08256	0	1	-0.49397	10953	15917	25954	7818	36256	3356
ENSSSCG00000020153	not_defined	4694.88	2.36e-16	3.07251	5.75e-16	1	-0.142152	10030	6589	54501	10805	10051	7549
ENSSSCG00000018078	MT-CO2	1738.59	0	0.053307	0	0.10228	-0.195319	4655	3072	50679	24451	1385	529
ENSSSCG00000018091	MT-ND5	8705.71	0	0.0712654	0	0.126025	-0.653482	3803	2606	9685	19930	242	692
ENSSSCG00000020143	not_defined	5091.64	9.76e-218	0.734873	3.02e-216	0.851285	-0.389685	3392	2547	8558	3041	5117	2080
ENSSSCG00000018075	MT-CO1	19379.2	0	0.0385084	0	0.0788818	-0.755348	2858	7573	20872	49521	321	1466
ENSSSCG00000018081	MT-ATP6	7855	0	0.0332868	0	0.0708299	-0.53975	2580	5389	26872	33282	898	581
ENSSSCG00000020503	not_defined	3922.97	0.00190935	7.86652	0.00264498	1	-0.152232	2171	1956	12398	798	2047	3910
ENSSSCG00000018714	5S_rRNA	1823.23	0	0.0641364	0	0.117252	-1.15053	2027	145	254	11	8467	1400
ENSSSCG00000018069	MT-ND2	5154.66	0	0.12521	0	0.19534	-0.585123	1571	1608	4750	8692	65	25
ENSSSCG00000000393	PAN2	203.371	6.71e-154	0.0432551	1.2e-152	0.0865101	0.0738522	1358	0	223	8	2	374
ENSSSCG00000003312	NLRP4	6433.35	0	0.522534	0	0.631297	2.74458	1285	642	2	0	0	1
ENSSSCG00000018063	not_defined	1355.24	3.25e-44	0.887236	1.61e-43	1	0.103755	1255	1519	90388	15942	2598	2582
ENSSSCG00000015340	ASNS	243.734	3.73e-238	0.0282554	1.23e-236	0.0625247	0.522271	1204	0	1328	209	10	0
ENSSSCG00000012250	MED14	772.476	0	0.104816	5.85e-308	0.169852	0.970783	1188	0	46	36	1	1
ENSSSCG00000003776	ACADM	1144.47	2.26e-198	0.259782	5.98e-197	0.352164	0.468542	1088	0	46	110	1	0
ENSSSCG00000004328	not_defined	1343.83	5.84e-284	0.214434	2.61e-282	0.302539	1.08415	1051	0	3	23	1	1
ENSSSCG00000007446	not_defined	1167.09	7.8e-95	0.483957	7.76e-94	0.589837	0.172717	848	0	5	163	1	1
ENSSSCG00000018094	MT-CYB	7013.81	0	0.260942	0	0.353183	-0.30681	824	4309	16225	11756	363	344
ENSSSCG00000011033	VIM	204.303	1.13e-210	0.025832	3.34e-209	0.0583969	0.331316	730	2	15662	1800	151	250
ENSSSCG00000001880	SIN3A	807.823	3.76e-163	0.22551	7.18e-162	0.315083	0.753595	697	0	12	36	0	0
ENSSSCG00000018061	not_defined	281.003	4.45e-09	0.991145	8.46e-09	1	-0.0176	696	113	12312	3048	189	697
ENSSSCG00000009910	RNF10	408.096	9.08e-184	0.090911	2.1e-182	0.151674	0.453237	659	0	2783	0	11	338
ENSSSCG00000012117	TLR7	127.009	0.216306	3.89961	0.244675	1	-0.53722	611	1	6	1	611	1
ENSSSCG00000018080	not_defined	3501.49	0	0.0770807	0	0.133847	-0.764377	578	950	1979	5776	53	40
ENSSSCG00000013405	EIF4G2	426.778	0.000347496	2.18591	0.000506229	1	-0.295479	572	0	355	484	43	0
ENSSSCG00000012251	not_defined	277.912	0.027396	3.04363	0.0343575	1	-0.467354	567	1	88	17	6	531
ENSSSCG00000012173	not_defined	343.246	0.000799253	2.09998	0.00113504	1	-0.169195	556	0	338	342	12	26
ENSSSCG00000020271	not_defined	87.6982	5e-12	0.365345	1.05e-11	0.464692	-0.0149	533	162	2406	347	485	92
ENSSSCG00000016989	RPL26L1	182.005	1.54e-118	0.0547802	2.02e-117	0.104412	0.672105	524	1	128	39	1	0
ENSSSCG00000004307	AKIRIN2	204.964	2.92e-131	0.0560102	4.19e-130	0.106289	0.897794	510	0	39	17	0	3
ENSSSCG00000003046	RABAC1	57.9779	2.27e-58	0.0282412	1.45e-57	0.0625247	0.322877	414	0	1310	189	38	9
ENSSSCG00000017263	GNA13	32.9926	8.4e-30	0.0358406	3.1e-29	0.075034	-0.13362	406	0	0	0	159	0
ENSSSCG00000011779	PARL	129.416	2.8e-86	0.0534756	2.52e-85	0.102528	0.622612	390	0	47	21	0	9
ENSSSCG00000007322	NDRG3	106.955	1e-16	0.315314	2.5e-16	0.412995	-0.223808	367	0	50	4	0	197
ENSSSCG00000020136	not_defined	448.295	1.24e-19	0.770179	3.38e-19	0.887433	0.00382	327	167	382	53	100	97
ENSSSCG00000018360	not_defined	2303.76	2.39e-34	1.38996	9.63e-34	1	-0.51528	303	397	371	181	292	537
ENSSSCG00000003818	DOCK7	140.782	6.38e-92	0.0550323	6.23e-91	0.104795	1.67542	289	24	16	1	0	1
ENSSSCG00000015013	RDX	86.4629	8.63e-08	0.53435	1.54e-07	0.644297	0.0465111	248	0	502	178	13	3
ENSSSCG00000001769	MORF4L1	79.3533	0.0115662	1.34774	0.015096	1	0.0799834	220	3	2082	530	16	6
ENSSSCG00000008448	PREPL	677.104	2.83e-173	0.177319	5.97e-172	0.257594	-1.32441	206	0	3	0	3	1267
ENSSSCG00000005515	not_defined	850.532	7.21e-103	0.357264	8.03e-102	0.457552	0.193525	196	68	35894	5175	827	665
ENSSSCG00000014339	CTNNA1	717.658	2.42e-172	0.189517	4.99e-171	0.27287	-0.986313	191	0	4	544	0	0
ENSSSCG00000016061	MYO1B	208.518	0.0411282	2.87396	0.0507216	1	-0.373132	181	0	22	137	1	0
ENSSSCG00000009544	COL4A1	61.5711	2.03e-06	0.502143	3.37e-06	0.609426	0.145373	177	10	2444	525	4	13
ENSSSCG00000004489	not_defined	114.934	2.29e-109	0.0301335	2.75e-108	0.0657366	0.360605	171	3	8065	821	123	90
ENSSSCG00000009850	TAOK3	116.46	1.02e-37	0.144033	4.41e-37	0.217136	0.614821	170	0	16	13	0	0
ENSSSCG00000006116	SLC26A7	779.175	1.31e-05	2.39678	2.08e-05	1	-0.106215	167	157	171	29	39	114
ENSSSCG00000016611	CADPS2	52.9274	1.46e-06	0.440484	2.43e-06	0.545302	-0.251425	166	5	12	16	5	73
ENSSSCG00000020496	not_defined	86.8818	1.36e-06	0.619536	2.27e-06	0.734056	-0.0831609	161	174	2969	676	379	97
ENSSSCG00000009900	not_defined	337.865	4.1e-206	0.0595807	1.16e-204	0.110955	0.366937	136	8	17813	1965	61	195
ENSSSCG00000013283	ACCSL	301.471	4.16e-60	0.233613	2.72e-59	0.32483	-1.17731	130	0	0	0	0	563
ENSSSCG00000010447	ACTA2	953.655	2.33629859486807e-317	0.131386	1.2904321603744e-315	0.202661	0.310534	125	54	36175	3941	853	326
ENSSSCG00000007381	YWHAB	28.8739	0.0211067	0.853023	0.0267022	0.970823	0.0401442	123	0	818	191	8	48
ENSSSCG00000004635	not_defined	27.7876	3.86e-32	0.0234196	1.5e-31	0.0537554	0.862944	118	0	34	6	0	0
ENSSSCG00000009582	CKS2	380.153	1.64e-80	0.218377	1.36e-79	0.306548	-1.00232	95	0	142	41	8	637
ENSSSCG00000014283	KIF3A	65.2389	2.68e-22	0.141515	8.02e-22	0.214929	0.676735	92	0	7	6	0	0
ENSSSCG00000014112	JMY	24.8953	2.24e-19	0.0481054	6.08e-19	0.0944641	0.535406	89	0	54	12	0	0
ENSSSCG00000005508	FBXW2	84.6047	2.2e-05	0.7258	3.45e-05	0.841902	-0.799886	87	0	0	0	0	158
ENSSSCG00000017083	not_defined	490.031	0	0.0459994	0	0.0910171	0.449903	84	36	19229	1477	276	224
ENSSSCG00000012018	CHODL	22.3921	1.05e-05	0.252548	1.69e-05	0.344697	-0.189	80	0	10	0	0	40
ENSSSCG00000006638	CDC42SE1	8.1289	9.62e-06	0.0796194	1.55e-05	0.137233	-0.184671	77	0	7	0	37	0
ENSSSCG00000005344	MELK	145.016	7.26e-24	0.292337	2.28e-23	0.387989	-1.07287	77	0	2	0	0	269
ENSSSCG00000016408	DNAJB6	61.7309	0.376852	3.6753	0.411054	1	-0.249858	76	0	51	65	0	0
ENSSSCG00000007812	XPO6	22.7099	0.000549087	0.397182	0.000792787	0.500284	-0.288936	73	0	2	0	0	42
ENSSSCG00000003533	not_defined	73.9263	0.183925	2.74792	0.209692	1	-0.229253	72	0	12	41	0	0
ENSSSCG00000008406	CCDC88A	47.2728	5.56e-24	0.0861805	1.75e-23	0.145276	-0.385498	71	0	285	224	0	25
ENSSSCG00000006202	CSPP1	49.533	0.334838	3.0565	0.368947	1	-0.195515	71	0	84	70	0	0
ENSSSCG00000015073	TAGLN	262.165	2.87e-66	0.183696	1.99e-65	0.265521	0.23928	70	24	15670	2258	232	126
ENSSSCG00000016982	not_defined	150.463	8.47e-127	0.0366331	1.18e-125	0.0761406	1.06	69	3	1804	3	3	41
ENSSSCG00000008412	PSME4	14.7764	3.26e-11	0.0560992	6.65e-11	0.10638	0.381091	62	0	80	16	1	0
ENSSSCG00000014288	GDF9	59.4323	5.39e-36	0.0648135	2.25e-35	0.118323	-0.882712	62	0	24	118	71	0
ENSSSCG00000007585	ACTB	944.364	1.06e-100	0.394835	1.14e-99	0.497811	0.213066	62	42	29634	4170	385	687
ENSSSCG00000006645	SETDB1	64.4878	4.48e-05	0.643913	6.91e-05	0.759127	-0.654987	61	0	52	0	18	129
ENSSSCG00000013784	DNAJB1	228.197	9.16e-163	0.0473538	1.72e-161	0.0934122	-0.953516	59	0	108	432	0	0
ENSSSCG00000010313	VCL	55.7667	0.0946835	1.83665	0.111879	1	0.0645668	59	0	4628	1059	74	30
ENSSSCG00000004578	ANXA2	297.266	5.67e-146	0.0813751	8.98e-145	0.139439	0.386474	58	9	10682	1013	84	174
ENSSSCG00000016034	COL3A1	679.439	1.66e-06	2.0135	2.77e-06	1	0.0931023	57	70	19877	3369	984	295
ENSSSCG00000003602	PEF1	51.502	1.01e-24	0.0923663	3.26e-24	0.153412	-0.407576	56	0	228	202	7	0
ENSSSCG00000012766	BGN	234.904	1.97e-207	0.0335423	5.61e-206	0.0711986	0.456603	54	20	11207	899	138	98
ENSSSCG00000006840	WDR47	340.418	9.43e-108	0.141606	1.12e-106	0.214929	-1.48652	54	0	15	1	0	608
ENSSSCG00000000407	not_defined	1193.8	0.000207488	3.55404	0.000307618	1	-0.189627	54	0	2195	84	4	914
ENSSSCG00000005404	SMC2	13.0802	5.39e-10	0.0573763	1.06e-09	0.108012	0.39612	53	0	94	17	0	0
ENSSSCG00000003869	RAB3B	1205.28	9.08e-12	1.85137	1.88e-11	1	0.340943	53	130	15	4	9	13
ENSSSCG00000010175	GNPAT	26.3153	1.02946	5.17919	1	1	-0.0903615	52	0	137	65	2	0
ENSSSCG00000018086	not_defined	425.753	1.35e-147	0.126504	2.18e-146	0.196884	-0.535896	50	177	493	703	9	0
ENSSSCG00000015914	not_defined	11.5935	2.26743	7.20815	1	1	-0.50296	50	0	10	0	54	1
ENSSSCG00000005316	TPM2	949.526	0	0.0345351	0	0.0728886	-0.145335	48	88	44936	17249	138	747
ENSSSCG00000000886	SLC25A3	35.674	1.74e-16	0.102329	4.29e-16	0.166548	-0.092224	48	0	1671	577	0	35
ENSSSCG00000004242	C6orf170	69.0462	3.18e-07	0.48818	5.51e-07	0.594426	0.18625	48	0	0	9	0	0
ENSSSCG00000003870	NRD1	252.849	0.421576	8.03132	0.456385	1	-0.125967	48	0	859	3	337	9
ENSSSCG00000000606	MGP	1029.83	1.36e-166	0.277096	2.68e-165	0.370223	0.246549	46	57	35070	4659	406	675
ENSSSCG00000011551	TADA3	6.64655	0.000356052	0.111289	0.000518111	0.177898	0.124798	45	0	205	32	22	0
ENSSSCG00000017935	CTDNEP1	17.7157	0.265248	1.56732	0.296038	1	0.0449896	41	1	193	61	0	0
ENSSSCG00000016578	FLNC	12.5064	0.0714798	0.719686	0.0857097	0.836679	-0.156172	40	1	119	0	36	30
ENSSSCG00000011399	GNAI2	40.6871	1.47e-39	0.0308477	6.67e-39	0.0667339	0.382724	39	2	2969	333	4	22
ENSSSCG00000011769	FXR1	10.1117	0.000346122	0.178845	0.00050451	0.25923	-0.0083244	38	0	54	0	27	0
ENSSSCG00000019375	Y_RNA	86.3045	1.44e-39	0.0940757	6.54e-39	0.155852	0.575941	36	136	1097	80	4	13
ENSSSCG00000011112	CDC123	7.44785	0.000256306	0.120162	0.000377194	0.189284	0.181287	36	0	80	18	4	0
ENSSSCG00000016001	TTN	353.336	7.74e-44	0.358249	3.81e-43	0.458386	-1.14548	36	26	19	1	296	29
ENSSSCG00000004927	CLPX	35.1568	3.67e-05	0.414194	5.71e-05	0.517942	-0.374417	36	0	52	60	0	0
ENSSSCG00000002509	CCNK	32.1174	0.000123731	0.43493	0.000185668	0.53997	0.0847926	35	0	3	8	0	1
ENSSSCG00000002287	MPP5	16.2711	0.163408	1.17093	0.187619	1	-0.401086	35	0	5	0	0	29
ENSSSCG00000019356	U2	154.534	4.5e-72	0.0890529	3.47e-71	0.148861	-1.1729	33	2	80	0	492	1
ENSSSCG00000013746	CALR	298.35	1.42e-262	0.0335914	5.58e-261	0.0712444	-0.500745	32	1	1933	1298	36	459
ENSSSCG00000013005	C11orf2	7.84997	1.77e-08	0.0354925	3.25e-08	0.0743652	-0.135	32	0	620	221	23	12
ENSSSCG00000011190	METTL6	11.5847	1.6e-08	0.0638252	2.96e-08	0.117013	0.392908	32	0	71	0	0	12
ENSSSCG00000017591	NME1	129.246	1.74e-18	0.336486	4.6e-18	0.435235	0.228731	32	0	4232	613	19	93
ENSSSCG00000015948	DYNC1I2	22.0547	0.00140965	0.442763	0.00197169	0.5476	-0.198326	31	0	123	70	0	0
ENSSSCG00000012032	RPL6	7.38249	5.07e-10	0.0226449	9.97e-10	0.0523942	0.473492	30	0	249	27	0	0
ENSSSCG00000009751	FZD10	40.9982	0.270023	2.45414	0.300979	1	-0.357595	30	16	47	8	40	13
ENSSSCG00000003691	MYL12B	29.7604	0.352436	2.42946	0.387024	1	-0.0142104	30	13	394	56	73	1
ENSSSCG00000000689	PTMS	252.253	8.83e-99	0.110156	9.1e-98	0.176412	0.430614	29	1	4782	242	167	105
ENSSSCG00000006362	USP21	11.4922	0.000909391	0.239543	0.00128653	0.330422	0.172462	29	0	33	12	0	0
ENSSSCG00000017477	CASC3	35.7636	0.00135078	0.616442	0.00189273	0.731057	0.0332828	29	0	1	8	0	0
ENSSSCG00000003695	LPIN2	236.273	8.35e-80	0.132487	6.91e-79	0.203995	-1.30578	28	0	0	163	0	0
ENSSSCG00000016710	not_defined	20.816	0.00154678	0.429996	0.00216	0.534612	-0.000923846	28	3	1293	343	39	0
ENSSSCG00000016549	MKLN1	3.85539	1.76e-05	0.0281132	2.79e-05	0.0623777	0.341491	26	0	35	6	1	1
ENSSSCG00000006899	not_defined	326.584	9.53e-06	1.49311	1.53e-05	1	0.0154905	26	0	6813	1476	420	4
ENSSSCG00000015444	LAMB1	9.71796	3.46e-10	0.0348911	6.82e-10	0.0735205	0.314243	25	0	863	112	8	4
ENSSSCG00000007978	not_defined	194.748	2.58e-83	0.0990783	2.23e-82	0.162893	0.367066	25	3	6442	594	95	111
ENSSSCG00000009150	HADH	73.4339	5.17e-24	0.147691	1.63e-23	0.221811	0.475922	25	2	690	10	16	43
ENSSSCG00000010486	HELLS	138.02	2.99e-34	0.193229	1.2e-33	0.277445	-1.23783	25	0	21	1	0	228
ENSSSCG00000002707	GABARAPL2	138.614	0.0312302	2.18937	0.0388842	1	-0.264	25	2	255	15	0	134
ENSSSCG00000004047	MRPL18	5.33642	1.33e-06	0.0318263	2.24e-06	0.0683047	0.446662	24	0	112	14	0	0
ENSSSCG00000017260	WIPI1	5.98498	2.68e-05	0.0605647	4.2e-05	0.112385	0.246358	24	0	25	0	0	8
ENSSSCG00000018378	snoU13	16.2093	0.0033033	0.402935	0.00448973	0.506057	0.0411081	24	0	60	2	0	20
ENSSSCG00000013889	RPL18A	130.228	8.34e-89	0.0516315	7.78e-88	0.0997288	0.443983	23	16	4740	355	100	40
ENSSSCG00000004945	RPL4	183.892	1.34e-94	0.0772847	1.32e-93	0.133933	0.358283	22	3	8709	955	58	89
ENSSSCG00000009904	DYNLL1P1	36.5784	1.42e-05	0.393179	2.26e-05	0.496204	0.173892	22	0	2715	475	30	23
ENSSSCG00000016114	FAM117B	41.7942	4.52e-06	0.398437	7.37e-06	0.501621	-0.703476	22	0	0	32	0	0
ENSSSCG00000003545	SRRM1	13.7511	9.97e-15	0.0304166	2.28e-14	0.0660214	-0.218529	21	0	441	204	0	16
ENSSSCG00000010275	PCBD1	11.9913	0.227158	1.16393	0.255836	1	-0.292964	21	0	71	12	40	0
ENSSSCG00000012569	ATG4A	7.42759	0.437956	1.35193	0.473328	1	-0.197166	21	0	54	22	0	12
ENSSSCG00000005590	PSMB7	8.22921	8.82e-07	0.0592486	1.49e-06	0.110495	0.308759	20	0	376	41	15	0
ENSSSCG00000015567	FAM129A	67.8996	2.47e-28	0.108918	8.85e-28	0.175078	0.534154	20	1	787	15	17	36
ENSSSCG00000016214	STK16	32.7427	4.35e-12	0.141577	9.14e-12	0.214929	NA	20	13	31	0	0	0
ENSSSCG00000001653	PEX6	13.2682	6.74e-05	0.186423	0.000102877	0.269013	0.215126	20	0	94	0	20	0
ENSSSCG00000006182	RPL7	187.024	1.97e-57	0.149607	1.23e-56	0.223979	-0.267779	19	3	1686	662	18	231
ENSSSCG00000011274	CTNNB1	45.7982	1.12e-14	0.160469	2.56e-14	0.236961	0.36	19	3	622	24	49	8
ENSSSCG00000020536	not_defined	126.742	1.35e-30	0.200233	5.08e-30	0.285607	-0.92096	19	23	43	39	162	3
ENSSSCG00000015569	SWT1	483.354	0	0.0318042	0	0.0683047	-1.77438	18	0	22	685	0	0
ENSSSCG00000000370	DGKA	4.31677	1.24e-05	0.0318978	1.99e-05	0.0683223	0.62062	18	0	11	2	0	0
ENSSSCG00000012560	PRPS1	87.648	7.16e-23	0.189312	2.18e-22	0.272727	0.408587	18	0	774	0	64	25
ENSSSCG00000007524	not_defined	25.891	1.93e-06	0.248336	3.21e-06	0.339842	0.204403	18	2	1120	149	27	29
ENSSSCG00000010712	not_defined	31.1214	3.39e-07	0.257528	5.85e-07	0.34984	0.203952	18	0	1743	261	30	26
ENSSSCG00000016998	NPM1	3.27808	0.0857764	0.29278	0.101958	0.388378	0.129327	18	2	387	75	8	4
ENSSSCG00000004700	PDIA3	140.333	1.24e-05	0.94761	1.98e-05	1	-0.0307435	18	0	1943	466	9	131
ENSSSCG00000016754	AEBP1	28.6677	3.19e-15	0.0866002	7.38e-15	0.145699	0.280628	17	12	1966	252	23	26
ENSSSCG00000008600	PUM2	9.77583	0.26254	1.12628	0.293394	1	-0.0821106	17	0	52	8	0	16
ENSSSCG00000002300	ACTN1	35.8375	1.32e-40	0.023702	6.15e-40	0.0542595	0.713156	16	0	935	28	9	16
ENSSSCG00000017377	not_defined	9.96651	1.28e-09	0.0406323	2.48e-09	0.082171	0.738005	16	0	98	0	0	6
ENSSSCG00000011952	RPL24	42.8812	9.78e-35	0.0419875	4e-34	0.0845612	0.333066	16	8	3977	518	5	12
ENSSSCG00000010648	C10orf118	14.6984	3.59e-07	0.116845	6.19e-07	0.185296	-0.292425	16	0	108	70	0	0
ENSSSCG00000017430	EIF1	54.9229	1.95e-18	0.147651	5.13e-18	0.221811	0.390559	16	2	904	57	13	38
ENSSSCG00000009167	not_defined	6.56753	0.0150481	0.270185	0.019387	0.363125	0.0720354	16	0	66	4	16	0
ENSSSCG00000011676	not_defined	4.15024	0.310158	0.758178	0.343063	0.87438	0.023523	16	0	116	22	14	0
ENSSSCG00000003798	SERBP1	29.6876	0.049271	1.06937	0.0603622	1	0.130937	16	1	1772	345	34	2
ENSSSCG00000010002	SF3A1	8.53461	2.65e-05	0.0981923	4.14e-05	0.161641	0.283964	15	0	526	80	0	1
ENSSSCG00000004177	RPS12	54.2895	1.17e-24	0.099231	3.77e-24	0.16304	-0.0673125	15	0	3388	1042	48	54
ENSSSCG00000006273	MCM4	13.9162	7.72e-07	0.11781	1.31e-06	0.186258	0.410265	15	0	119	0	15	0
ENSSSCG00000000064	ACO2	8.44224	0.0134834	0.325621	0.0174665	0.424779	0.172	15	1	206	31	0	12
ENSSSCG00000017936	GABARAP	165.026	1.42e-15	0.471415	3.34e-15	0.576989	0.239387	15	0	1082	25	144	13
ENSSSCG00000013064	not_defined	184.924	3.72e-17	0.473102	9.5e-17	0.578508	0.18095	15	0	9595	1594	141	89
ENSSSCG00000011369	WDR6	19.1314	1.04e-20	0.0279208	3e-20	0.0621318	-0.519965	14	0	93	101	1	0
ENSSSCG00000000633	CSDA	70.5704	4.61e-56	0.041721	2.82e-55	0.0840897	-0.375801	14	5	712	400	1	99
ENSSSCG00000010703	HTRA1	242.998	2.2e-116	0.0846116	2.83e-115	0.143282	0.419537	14	18	7132	578	82	125
ENSSSCG00000006243	PENK	6.76778	0.000952906	0.139065	0.00134662	0.211986	0.269484	14	0	309	50	0	0
ENSSSCG00000012318	MAGED1	33.0073	3.81e-11	0.158995	7.73e-11	0.23532	0.24968	14	1	2281	350	5	17
ENSSSCG00000011466	ARF4	181.156	1.01e-23	0.354457	3.16e-23	0.454645	0.344591	14	1	1567	112	3	91
ENSSSCG00000003088	APOE	77.8345	5.84e-11	0.362463	1.18e-10	0.462612	0.194672	14	4	3870	600	63	52
ENSSSCG00000013907	UBA52	172.095	1.01e-09	0.702117	1.95e-09	0.818822	0.0102918	14	1	6892	1635	241	66
ENSSSCG00000006501	SSR2	197.574	8.66e-09	0.824749	1.63e-08	0.941948	0.158109	14	0	3850	558	208	7
ENSSSCG00000014338	HSPA9	80.7505	0.966759	8.60391	1	1	-0.0480754	14	0	384	56	0	72
ENSSSCG00000001400	DDX39B	48.3981	4.79e-47	0.0304153	2.5e-46	0.0660214	0.506154	13	9	1961	129	37	12
ENSSSCG00000002366	NPC2	81.0395	7.9e-39	0.088921	3.52e-38	0.148832	0.75508	13	1	816	16	1	25
ENSSSCG00000017957	EIF4A1	115.953	1.26e-09	0.546141	2.44e-09	0.656077	0.203358	13	0	2550	368	14	80
ENSSSCG00000018034	CENPV	8.55969	0.127847	0.717977	0.148564	0.835067	-0.097051	13	0	37	0	18	0
ENSSSCG00000011928	CCDC80	100.058	2e-111	0.0229995	2.49e-110	0.0529783	0.671077	12	1	3228	148	18	33
ENSSSCG00000010286	ANAPC16	13.7502	5.28e-17	0.0230329	1.33e-16	0.0529897	0.872551	12	0	247	2	8	0
ENSSSCG00000016607	NDUFA5	2.59465	0.000263498	0.0259067	0.000387559	0.0584816	0.471486	12	0	60	7	0	0
ENSSSCG00000000694	GAPDH	56.4765	2.35e-55	0.0296494	1.41e-54	0.0648986	0.397139	12	20	4059	416	33	23
ENSSSCG00000017526	COPZ2	153.129	1.14e-134	0.034113	1.67e-133	0.0721151	0.765	12	0	3160	81	34	42
ENSSSCG00000005030	NID2	19.3635	8.59e-05	0.276608	0.000130496	0.36976	-0.479	12	0	71	16	56	0
ENSSSCG00000003588	SRSF4	30.3791	1.89e-05	0.347758	2.99e-05	0.44803	0.285707	12	0	216	11	1	22
ENSSSCG00000016185	ARPC2	30.6833	0.00169281	0.573746	0.00235885	0.685432	0.170456	12	0	276	24	4	28
ENSSSCG00000006206	SGK3	5.88959	0.278264	0.871501	0.309633	0.98925	-0.349	12	1	1	0	4	5
ENSSSCG00000005169	RPS6	1129.46	2.59e-09	2.07098	4.95e-09	1	-0.0697196	12	20	7896	1183	1491	6
ENSSSCG00000011101	ITGB1	156.763	0.00443673	1.68295	0.00598636	1	-0.0414407	12	0	2277	385	272	68
ENSSSCG00000012840	CD151	23.8959	1.36e-20	0.0406424	3.88e-20	0.082171	0.359384	11	0	1745	200	11	10
ENSSSCG00000009704	HMGB2	58.3127	1e-41	0.050072	4.74e-41	0.0973686	0.71764	11	0	968	25	28	1
ENSSSCG00000013467	SGTA	2.84092	0.0044539	0.0700434	0.00600641	0.124475	0.362	11	0	21	4	0	0
ENSSSCG00000014239	CEP120	147.664	7.21e-66	0.0947501	4.95e-65	0.15657	-1.94496	11	0	0	0	1	278
ENSSSCG00000014859	SERPINH1	30.1765	1.28e-08	0.200733	2.38e-08	0.286164	0.317054	11	0	544	46	7	24
ENSSSCG00000002776	ATP6V0D1	6.71629	0.38479	1.16651	0.418832	1	0.127758	11	0	278	62	0	0
ENSSSCG00000011863	ITGB5	152.701	3.05e-144	0.0302451	4.74e-143	0.0658693	0.817959	10	0	3142	68	52	18
ENSSSCG00000004761	ZFYVE19	9.02146	4.93e-08	0.0491505	8.89e-08	0.0960804	0.617614	10	0	134	4	0	6
ENSSSCG00000005003	not_defined	26.7955	2.37e-14	0.0865418	5.35e-14	0.145696	0.398655	10	0	738	56	11	19
ENSSSCG00000001414	CSNK2B	71.4726	2.44e-25	0.133922	8.09e-25	0.205595	0.4024	10	0	1420	105	55	3
ENSSSCG00000008376	COMMD1	195.967	2.7e-40	0.230698	1.24e-39	0.321812	0.681258	10	0	907	4	0	51
ENSSSCG00000009828	PPP1CC	36.7505	7.92e-07	0.316684	1.35e-06	0.41458	0.38007	10	0	190	4	0	20
ENSSSCG00000000190	not_defined	1155.36	5.39e-59	0.668915	3.48e-58	0.785037	0.259608	10	0	5427	273	29	559
ENSSSCG00000009144	AGXT2L1	437.44	3.82e-06	1.66292	6.26e-06	1	-0.703476	10	32	2	6	2	56
ENSSSCG00000011317	FYCO1	114.119	0.00169702	1.26198	0.00236344	1	0.348553	10	15	6	0	0	4
ENSSSCG00000016636	TES	15.7055	0.362619	1.77388	0.396529	1	0.0768237	10	0	1130	268	0	7
ENSSSCG00000003555	HMGN4	180.768	1.68e-194	0.0240401	4.32e-193	0.0548884	0.870402	9	0	4063	94	25	39
ENSSSCG00000005826	PHPT1	5.18172	5.42e-06	0.0374519	8.82e-06	0.077347	0.382735	9	0	318	39	0	0
ENSSSCG00000010295	ECD	1.23117	0.0258684	0.0457843	0.0324888	0.0907992	0.237403	9	1	38	6	0	2
ENSSSCG00000017987	MYH10	107.906	1.09e-51	0.0873421	6.18e-51	0.14657	0.496164	9	0	2016	87	63	36
ENSSSCG00000008638	YWHAQ	84.1215	5.5e-12	0.354469	1.15e-11	0.454645	-0.0443011	9	2	2815	743	59	99
ENSSSCG00000004926	PDCD7	572.681	8.22e-10	1.3979	1.6e-09	1	-0.774135	9	41	2	8	76	5
ENSSSCG00000015711	DPP10	50.688	0.0255137	1.22695	0.0320744	1	-0.540748	9	9	7	6	8	11
ENSSSCG00000002274	HSPA2	25.4801	0.0645885	1.06182	0.0780231	1	-0.312628	9	0	84	6	49	0
ENSSSCG00000002269	MTHFD1	9.66185	0.207248	0.980341	0.234942	1	0.0583671	9	0	138	18	19	0
ENSSSCG00000008170	not_defined	64.7713	6.96e-68	0.0261325	4.89e-67	0.0588379	1.2187	8	0	969	0	9	8
ENSSSCG00000000697	CHD4	8.4509	6.13e-09	0.0359898	1.16e-08	0.0752856	0.342	8	0	756	96	2	2
ENSSSCG00000002406	AHSA1	9.55959	1.2e-08	0.0466647	2.23e-08	0.0922632	0.623108	8	1	166	6	0	6
ENSSSCG00000006063	not_defined	276.097	1.71e-188	0.050473	4.14e-187	0.0979281	0.848027	8	0	3884	50	49	60
ENSSSCG00000014857	not_defined	19.5286	2.12e-12	0.0707304	4.51e-12	0.125421	0.911549	8	0	162	0	0	6
ENSSSCG00000020282	not_defined	2.65415	0.0110209	0.0898045	0.0144132	0.150021	-0.447994	8	0	18	13	2	6
ENSSSCG00000014073	HEXB	24.5667	5.43e-12	0.101251	1.14e-11	0.16573	0.286083	8	0	1831	267	0	7
ENSSSCG00000008397	EFEMP1	110.148	1.33e-45	0.106168	6.78e-45	0.17172	0.780149	8	0	976	20	0	27
ENSSSCG00000013659	not_defined	10.5939	2.18e-05	0.124839	3.43e-05	0.195146	NA	8	4	9	0	0	0
ENSSSCG00000008061	TCEB2	70.2632	3.58e-25	0.132383	1.18e-24	0.203957	0.31959	8	6	2335	230	60	34
ENSSSCG00000002888	GAPDHS	31.8269	1.39e-10	0.163397	2.76e-10	0.240601	0.677747	8	30	177	8	5	0
ENSSSCG00000001914	LOXL1	55.0775	6e-14	0.206874	1.34e-13	0.292987	0.343858	8	5	677	23	33	34
ENSSSCG00000000125	LGALS1	191.697	5.92e-21	0.412167	1.71e-20	0.515655	0.209225	8	2	5450	729	103	139
ENSSSCG00000011284	not_defined	26.7467	0.00206711	0.537564	0.00285285	0.647571	0.167767	8	0	222	12	9	24
ENSSSCG00000001657	CUL7	6.01338	0.223779	0.77223	0.252249	0.889401	-0.0191489	8	0	218	54	14	0
ENSSSCG00000001701	HSP90AB1	840.186	3.96e-33	0.799785	1.57e-32	0.916663	0.141047	8	19	6716	390	872	141
ENSSSCG00000008439	RHOQ	363.61	4.87e-13	0.896382	1.06e-12	1	0.19918	8	2	990	4	4	174
ENSSSCG00000014326	KIF20A	59.8296	0.0191956	1.26734	0.0243557	1	0.0613115	8	0	144	0	0	38
ENSSSCG00000002276	PLEKHG3	13.4315	0.713653	2.69048	0.750665	1	0.0719875	8	1	897	201	7	13
ENSSSCG00000005720	MED27	3.74335	1.11889	2.06889	1	1	-0.0241187	8	0	84	22	0	6
ENSSSCG00000011336	C3orf75	3.13378	4.29672	7.02503	1	1	-0.0636272	8	0	28	11	1	0
ENSSSCG00000012746	VMA21	3.94623	10.8273	19.8251	1	1	0.0390351	8	0	68	20	0	0
ENSSSCG00000001053	TBC1D7	86.3897	1.56e-90	0.0257677	1.5e-89	0.0583199	1.89021	7	0	1072	0	0	4
ENSSSCG00000000394	CNPY2	34.0425	2.63e-34	0.0294517	1.06e-33	0.0646294	1.18444	7	0	471	0	3	6
ENSSSCG00000014040	LMAN2	36.3882	1.94e-20	0.0766276	5.49e-20	0.133195	0.48552	7	0	896	69	0	16
ENSSSCG00000012022	not_defined	273.539	5.06e-101	0.118279	5.49e-100	0.186886	0.790897	7	0	2182	28	11	63
ENSSSCG00000008192	TMEM131	153.761	8.47e-24	0.308333	2.64e-23	0.405077	-0.92546	7	1	72	1	1	192
ENSSSCG00000017119	CLPTM1L	5.76986	0.0824969	0.451669	0.0983297	0.55623	0.00069	7	0	240	71	0	0
ENSSSCG00000004862	not_defined	5.31719	0.139345	0.548582	0.161343	0.658705	0.0710714	7	0	38	4	0	7
ENSSSCG00000013757	C19orf53	3.28974	0.24744	0.55812	0.277235	0.668919	0.158222	7	0	103	22	0	0
ENSSSCG00000012997	POLA2	8.56077	0.51405	1.64284	0.549618	1	-0.104463	7	1	63	0	16	10
ENSSSCG00000004091	AKAP12	45.7139	1.14e-48	0.0259983	6.15e-48	0.0585864	1.19103	6	0	695	0	8	5
ENSSSCG00000006469	MRPL24	7.05062	3.45e-08	0.031951	6.27e-08	0.0683799	0.731425	6	0	125	2	5	0
ENSSSCG00000010553	not_defined	14.2988	9.38e-15	0.0323483	2.14e-14	0.0690027	1.05	6	0	190	0	5	0
ENSSSCG00000003332	SDF4	45.9343	3.55e-41	0.0351479	1.67e-40	0.0739416	0.701876	6	0	1043	37	21	2
ENSSSCG00000007279	DYNLRB1	20.659	1.45e-18	0.0386785	3.83e-18	0.0791247	0.381533	6	3	1379	149	14	3
ENSSSCG00000017818	SERPINF1	65.6784	3.2e-41	0.0609005	1.51e-40	0.112766	0.501125	6	1	1799	123	12	29
ENSSSCG00000012963	SART1	24.0083	7.87e-16	0.0637354	1.87e-15	0.116931	0.894175	6	0	239	0	9	0
ENSSSCG00000018051	COPS3	1.69685	0.0308571	0.0808905	0.0384935	0.138883	0.254304	6	1	124	20	0	1
ENSSSCG00000013181	SERPING1	89.1952	4.77e-45	0.082052	2.4e-44	0.140229	0.417398	6	19	2545	186	48	49
ENSSSCG00000006009	EXT1	14.7908	1.42e-08	0.088447	2.63e-08	0.148135	0.355042	6	0	584	62	3	10
ENSSSCG00000011743	MECOM	3.57402	0.0153565	0.147157	0.0197647	0.221332	0.262356	6	0	191	31	0	0
ENSSSCG00000011100	not_defined	30.5094	1.06e-10	0.153709	2.11e-10	0.229326	0.405093	6	0	506	36	4	18
ENSSSCG00000017955	MPDU1	10.8208	8.14e-05	0.153693	0.000123758	0.229326	0.464	6	1	94	3	0	7
ENSSSCG00000011270	EIF1B	21.7813	1.92e-05	0.261365	3.03e-05	0.353203	0.293036	6	0	335	28	22	0
ENSSSCG00000007309	RBM39	2.77618	0.153345	0.358268	0.176612	0.458386	0.184374	6	1	147	29	0	0
ENSSSCG00000011803	EIF4A2	74.5107	0.0062073	1.17909	0.00830627	1	0.140334	6	1	540	63	1	50
ENSSSCG00000006571	INTS3	27.2727	0.100962	1.28043	0.118973	1	0.0724005	6	0	113	8	0	21
ENSSSCG00000007738	not_defined	8.70719	0.3271	1.20835	0.36088	1	-0.0740926	6	0	35	0	14	0
ENSSSCG00000001930	PKM2	695.753	0.343724	11.7366	0.377776	1	-0.0608557	6	3	2349	215	42	524
ENSSSCG00000005349	GRHPR	2.69411	0.666043	1.08032	0.702865	1	-0.172772	6	0	15	8	1	0
ENSSSCG00000012481	TSPAN6	29.6109	2.51057	12.7355	1	1	-0.167836	6	0	53	0	0	25
ENSSSCG00000015853	HERC2	1.4502	2.33305	2.59157	1	1	-0.041908	6	0	35	11	1	1
ENSSSCG00000012850	DEAF1	11.2862	3.01e-13	0.0267393	6.61e-13	0.059944	0.717729	5	0	267	7	3	5
ENSSSCG00000000296	not_defined	128.605	1.8e-120	0.0308346	2.37e-119	0.0667339	-2.48916	5	0	0	1	72	371
ENSSSCG00000005372	ANP32B	12.7328	7.83e-12	0.0405127	1.63e-11	0.0821006	0.478996	5	0	445	28	9	6
ENSSSCG00000003930	RPS8	153.775	8.8e-98	0.0571079	8.93e-97	0.107663	0.464272	5	2	5213	410	43	63
ENSSSCG00000013595	LASS4	28.8863	1.11e-18	0.0636942	2.94e-18	0.116931	0.78661	5	0	335	0	8	8
ENSSSCG00000011394	RBM6	136.913	1.26e-54	0.110087	7.44e-54	0.176412	0.897266	5	0	982	0	36	0
ENSSSCG00000003217	not_defined	3.87641	0.0130013	0.151563	0.016901	0.226777	0.28316	5	0	55	3	6	0
ENSSSCG00000016435	SMARCD3	77.5033	2.08e-23	0.161702	6.42e-23	0.238376	0.40126	5	1	1394	112	9	39
ENSSSCG00000002956	PSMD8	36.2813	8.78e-08	0.270385	1.57e-07	0.363125	0.332786	5	0	421	27	30	0
ENSSSCG00000006954	EEF1D	6.54427	0.0160493	0.274663	0.020585	0.368108	0.172136	5	13	870	158	12	2
ENSSSCG00000020511	not_defined	0.588302	0.513473	0.294133	0.549227	0.389576	-0.107093	5	0	14	1	4	2
ENSSSCG00000013334	LIN7C	5.06589	0.0992261	0.446982	0.117034	0.551505	0.0790403	5	2	18	0	1	5
ENSSSCG00000005640	CIZ1	3.0316	0.302275	0.609373	0.334915	0.724328	-0.0727706	5	0	42	16	0	0
ENSSSCG00000000358	ITGA7	6.94739	0.213606	0.820695	0.241938	0.938557	0.148728	5	0	538	109	0	2
ENSSSCG00000000849	HSP90B1	52.8164	0.00635699	0.973795	0.00850219	1	0.138727	5	7	3277	617	43	28
ENSSSCG00000020391	not_defined	161.714	0.053193	2.68925	0.0650131	1	0.166047	5	28	23	3	1	7
ENSSSCG00000000089	RPL3	61.6239	0.0720493	1.77469	0.0863129	1	0.0442519	5	1	2540	539	78	45
ENSSSCG00000008497	CCDC75	3.89781	0.588701	1.19458	0.624547	1	0.0876405	5	0	131	24	8	0
ENSSSCG00000002000	IPO4	7.81803	10.5571	27.2119	1	1	-0.0800176	5	4	95	10	12	14
ENSSSCG00000008889	NPY5R	5.60162	1.72835	3.84222	1	1	-0.122605	5	3	47	2	13	6
ENSSSCG00000012266	not_defined	2.07408	0.000602863	0.0221463	0.000866094	0.0513779	-0.858169	4	0	9	1	17	9
ENSSSCG00000013627	PRKCSH	53.7485	3.35e-54	0.0282999	1.95e-53	0.0625247	0.826498	4	0	1184	38	1	12
ENSSSCG00000010930	ADIPOR1	1.33891	0.0095022	0.0301834	0.0125153	0.0657903	0.343858	4	0	65	5	2	2
ENSSSCG00000012897	GSTP1	48.8255	8.81e-43	0.0363597	4.27e-42	0.0758035	0.570402	4	0	1546	93	9	18
ENSSSCG00000016985	BNIP1	30.7434	1.26e-27	0.0364727	4.46e-27	0.075868	1.14945	4	1	387	0	7	1
ENSSSCG00000014806	C11orf51	31.1237	2.04e-24	0.0459369	6.56e-24	0.0909628	0.851362	4	0	440	3	11	4
ENSSSCG00000007763	BCKDK	13.5159	2.66e-10	0.0570688	5.25e-10	0.107663	1.0825	4	0	122	0	0	3
ENSSSCG00000012427	RPL9	135.15	1.64e-82	0.0609945	1.39e-81	0.112859	0.493896	4	0	3700	230	68	44
ENSSSCG00000012859	NADSYN1	0.983546	0.088236	0.0796648	0.10469	0.137233	0.265432	4	2	58	10	0	0
ENSSSCG00000000084	ATF4	115.649	2.81e-58	0.0810939	1.78e-57	0.139049	0.590444	4	0	1768	48	51	32
ENSSSCG00000017928	C17orf49	15.8745	1.57e-09	0.0817613	3.02e-09	0.139963	0.383698	4	1	516	42	10	10
ENSSSCG00000012056	CHAF1B	227.087	1.53e-90	0.108	1.48e-89	0.174033	-1.93286	4	0	11	0	0	370
ENSSSCG00000017939	EIF5A	155.366	3.34e-56	0.123863	2.05e-55	0.194172	0.413767	4	8	3176	213	61	80
ENSSSCG00000006522	GBA	66.0511	1.43e-22	0.141353	4.3e-22	0.214929	0.941172	4	2	358	0	0	12
ENSSSCG00000003479	MFAP2	73.0741	3.99e-15	0.248608	9.21e-15	0.340034	0.254014	4	0	2714	365	27	44
ENSSSCG00000007316	not_defined	49.1447	1.34e-10	0.252414	2.67e-10	0.344695	0.301356	4	12	707	44	24	36
ENSSSCG00000010625	SMC3	13.6169	0.00403277	0.364815	0.00545548	0.464245	0.222402	4	1	308	38	16	0
ENSSSCG00000014057	FAF2	37.2369	3.96e-05	0.435514	6.14e-05	0.540437	0.32946	4	0	174	3	2	19
ENSSSCG00000002710	TMEM170A	3.04958	0.214559	0.480252	0.242805	0.585596	0.0306427	4	1	36	1	7	3
ENSSSCG00000015103	not_defined	1102.76	2.05e-87	0.493311	1.86e-86	0.59983	-0.508531	4	6	2004	58	1806	6
ENSSSCG00000000690	MLF2	39.1428	0.00218142	0.696216	0.00299946	0.813326	0.0282703	4	0	1805	446	12	30
ENSSSCG00000012757	CETN2	79.0766	0.000730504	0.936704	0.00104026	1	0.15658	4	0	260	4	4	45
ENSSSCG00000020540	not_defined	190.441	0.0126079	2.17344	0.0164225	1	-0.320454	4	37	52	10	13	33
ENSSSCG00000000964	LMF2	32.4457	0.17656	1.76076	0.201828	1	-0.0708228	4	0	415	60	60	22
ENSSSCG00000007375	SERINC3	53.644	0.210665	2.48235	0.23871	1	-0.208984	4	0	157	4	71	0
ENSSSCG00000013908	C19orf60	12.7285	0.789667	2.84824	0.827938	1	0.00935993	4	4	173	37	0	14
ENSSSCG00000003042	RPS19	39.6082	0.927834	5.80632	0.967332	1	0.0806856	4	2	1140	214	21	39
ENSSSCG00000012655	BCORL1	20.4152	1.88649	8.01191	1	1	-0.160537	4	6	14	1	8	1
ENSSSCG00000016461	not_defined	44.6896	1.81e-33	0.0476121	7.22e-33	0.0937792	0.448443	3	16	1727	131	26	22
ENSSSCG00000009620	BMP1	10.4602	5.54e-09	0.0498569	1.05e-08	0.0970956	0.357543	3	0	717	86	5	0
ENSSSCG00000010238	HNRNPH3	17.3656	9.53e-13	0.0570467	2.06e-12	0.107663	1.0107	3	0	175	0	5	0
ENSSSCG00000002711	CFDP1	16.6746	4.39e-12	0.0588913	9.23e-12	0.109987	0.366361	3	0	974	114	1	6
ENSSSCG00000008294	ACTG2	167.433	1.31e-99	0.0628933	1.37e-98	0.115713	0.376335	3	28	8421	890	103	30
ENSSSCG00000013602	HNRNPM	32.6521	1.56e-19	0.0706679	4.23e-19	0.125396	0.720514	3	8	427	11	2	11
ENSSSCG00000007759	FUS	64.6331	4.32e-29	0.0987558	1.56e-28	0.162465	0.50791	3	1	1081	47	22	28
ENSSSCG00000014628	APBB1	1.46537	0.0634017	0.104441	0.0766251	0.16935	-0.0454532	3	1	118	38	1	0
ENSSSCG00000010311	CAMK2G	3.21139	0.00895691	0.105883	0.0118211	0.171366	-0.0780569	3	0	145	51	0	0
ENSSSCG00000000660	A2M	63.7817	3.53e-26	0.112008	1.2e-25	0.178826	0.660839	3	0	681	22	2	19
ENSSSCG00000014390	FCHSD1	23.385	1.3e-08	0.153282	2.41e-08	0.229085	0.561914	3	0	187	0	13	2
ENSSSCG00000003600	TINAGL1	122.972	6.71e-13	0.445025	1.45e-12	0.549874	0.348698	3	0	749	44	0	53
ENSSSCG00000001612	not_defined	3.36982	0.257464	0.583003	0.287969	0.694573	-0.473802	3	1	10	0	5	7
ENSSSCG00000004192	CTGF	284.261	2.19e-17	0.628925	5.64e-17	0.743798	0.235193	3	0	1173	0	197	0
ENSSSCG00000010569	MGEA5	28.1588	0.0188743	0.820009	0.0240067	0.938186	0.147226	3	2	112	2	3	19
ENSSSCG00000011441	TNNC1	166.135	0.0029975	1.65161	0.00408907	1	-0.170837	3	0	672	62	224	2
ENSSSCG00000006249	RPS20	80.8358	0.356205	4.06776	0.390172	1	0.110742	3	4	5152	1073	58	20
ENSSSCG00000002676	WFDC1	1.14517	0.00878921	0.0221803	0.0116175	0.0514107	0.436975	2	0	74	8	0	0
ENSSSCG00000005110	SYNE2	4.42537	1.43e-06	0.0233603	2.39e-06	0.0536667	0.531593	2	2	185	11	2	3
ENSSSCG00000014133	RPS23	24.0945	1.99e-25	0.0282449	6.63e-25	0.0625247	0.812691	2	0	517	11	8	4
ENSSSCG00000017697	TADA2A	5.81002	2.49e-07	0.0292228	4.34e-07	0.0642901	-1.68688	2	0	0	0	28	0
ENSSSCG00000008102	TMEM87B	330.831	1.12022117982918e-315	0.0292844	6.05852954778201e-314	0.0643712	-2.35883	2	0	16	0	1182	2
ENSSSCG00000000033	TSPO	55.1675	1.6e-47	0.0370725	8.42e-47	0.0766244	0.670439	2	4	1295	46	18	16
ENSSSCG00000000458	MON2	91.2872	4.57e-75	0.0388733	3.64e-74	0.0793982	2.10073	2	0	874	0	0	2
ENSSSCG00000008559	TMEM214	16.4199	3.03e-14	0.0431201	6.81e-14	0.0863066	0.688354	2	0	320	8	7	4
ENSSSCG00000009407	ESD	53.1372	1.15e-40	0.045253	5.34e-40	0.0898827	0.794	2	0	862	14	16	10
ENSSSCG00000013484	HMG20B	27.784	1.35e-21	0.0473928	3.95e-21	0.0934182	0.989451	2	0	337	0	6	4
ENSSSCG00000011515	FOXP1	2.29201	0.00515782	0.0541528	0.00692332	0.10352	-0.389481	2	0	15	12	0	0
ENSSSCG00000009545	COL4A2	171.046	1.02e-107	0.057743	1.2e-106	0.108616	0.65765	2	3	3011	87	70	34
ENSSSCG00000006652	MCL1	67.6745	1.44e-43	0.0584413	7.04e-43	0.109461	0.947911	2	2	797	15	0	11
ENSSSCG00000002385	TGFB3	7.48074	3.36e-06	0.0612584	5.5e-06	0.113186	0.482504	2	0	209	15	1	4
ENSSSCG00000019040	U2	6.20997	3.11e-05	0.0654502	4.84e-05	0.119151	-1.30042	2	0	2	0	23	0
ENSSSCG00000004163	BCLAF1	35.7905	6.2e-22	0.0672041	1.84e-21	0.121831	1.4167	2	0	270	0	0	3
ENSSSCG00000012772	BCAP31	45.9524	3.42e-27	0.0688107	1.2e-26	0.124345	0.39695	2	0	1878	180	28	9
ENSSSCG00000009746	RAN	43.3244	2.36e-24	0.0748518	7.55e-24	0.131029	0.687624	2	0	624	24	1	12
ENSSSCG00000008038	SLC9A3R2	22.4288	1.61e-12	0.084203	3.44e-12	0.14287	0.39192	2	4	799	78	4	12
ENSSSCG00000009072	PGRMC2	399.282	5.54e-188	0.0856849	1.32e-186	0.14455	0.944567	2	0	3422	6	94	12
ENSSSCG00000005706	ABL1	63.7613	4.16e-28	0.101737	1.49e-27	0.165898	-1.97611	2	0	2	0	0	109
ENSSSCG00000013239	PSMC3	2.42954	0.0195525	0.102592	0.0247844	0.166836	0.0277541	2	28	692	189	6	0
ENSSSCG00000013033	BAD	12.3323	1.13e-06	0.105616	1.91e-06	0.171041	0.61154	2	0	140	4	1	5
ENSSSCG00000011395	RBM5	93.5196	9.95e-39	0.107247	4.4e-38	0.173035	0.613379	2	0	1039	12	36	25
ENSSSCG00000004002	RPS5	73.8821	1.17e-30	0.108903	4.39e-30	0.175078	-0.126262	2	0	2138	738	16	70
ENSSSCG00000004875	CYB5A	16.965	3.33e-08	0.113005	6.07e-08	0.179755	-0.215718	2	0	277	100	32	0
ENSSSCG00000001812	not_defined	30.6089	4.56e-13	0.117527	9.91e-13	0.186036	0.709672	2	0	265	3	12	0
ENSSSCG00000017012	SLIT3	45.5011	1.57e-18	0.117683	4.15e-18	0.18617	0.781471	2	0	355	2	15	0
ENSSSCG00000008232	RNF181	41.1731	2.02e-16	0.122761	4.93e-16	0.193027	0.808668	2	0	311	5	0	9
ENSSSCG00000008004	FAM173A	42.0822	1.52e-16	0.124754	3.76e-16	0.195146	1.05768	2	0	236	0	0	6
ENSSSCG00000012289	PRAF2	86.1261	9.1e-31	0.130493	3.44e-30	0.201883	0.770664	2	0	633	4	6	21
ENSSSCG00000005608	ANGPTL2	41.5866	9.31e-16	0.131269	2.2e-15	0.202601	0.389161	2	3	880	61	20	23
ENSSSCG00000007896	TXNDC11	2.00003	0.0571217	0.141949	0.0693258	0.215246	0.247163	2	0	133	20	2	0
ENSSSCG00000008293	DGUOK	1.59061	0.0868869	0.143347	0.10323	0.216479	-0.125775	2	0	37	15	0	0
ENSSSCG00000017301	TLK2	297.045	6.56e-88	0.15359	5.99e-87	0.229326	-1.48994	2	0	46	0	0	427
ENSSSCG00000019194	SNORND104	8.7214	0.000598612	0.168186	0.000860463	0.246673	-0.13656	2	0	173	60	0	9
ENSSSCG00000006685	GNRHR2	8.76958	0.00123544	0.194351	0.00173456	0.278595	-0.892931	2	2	4	2	10	6
ENSSSCG00000008056	ATP6V0C	61.2334	6.28e-16	0.197705	1.5e-15	0.282779	0.545794	2	0	474	13	4	22
ENSSSCG00000001850	not_defined	0.893543	0.307604	0.237503	0.340384	0.32876	0.225168	2	0	33	6	0	0
ENSSSCG00000018864	SNORD89	6.03202	0.0158269	0.253925	0.0203499	0.345849	0.334313	2	0	43	0	2	4
ENSSSCG00000012699	FHL1	212.521	6.21e-37	0.270955	2.64e-36	0.363701	0.34168	2	14	3432	360	0	92
ENSSSCG00000005384	SEC61B	23.014	1.93e-05	0.274806	3.04e-05	0.368109	0.372403	2	0	260	21	0	11
ENSSSCG00000004267	PHF3	21.3434	0.000110058	0.309974	0.000165759	0.407028	-0.946514	2	0	9	0	0	28
ENSSSCG00000014145	COX7C	109.057	1e-16	0.320527	2.5e-16	0.419111	0.58249	2	0	423	2	0	30
ENSSSCG00000002952	YIF1B	1.50955	0.264553	0.32739	0.295516	0.426808	-0.0372983	2	0	49	16	0	0
ENSSSCG00000013418	CFD	1.49334	0.291031	0.352951	0.32287	0.453594	-0.0916559	2	0	43	12	4	0
ENSSSCG00000012572	COL4A5	7.17689	0.0303249	0.363803	0.0378478	0.463639	0.259679	2	0	118	14	0	5
ENSSSCG00000009327	HMGB1	65.6285	3.23e-08	0.41702	5.9e-08	0.520974	0.200674	2	0	2049	278	51	43
ENSSSCG00000013648	TYK2	13.7258	0.0161339	0.495676	0.0206833	0.601859	0.232	2	0	81	2	12	0
ENSSSCG00000007187	not_defined	2.52234	0.302835	0.539087	0.335392	0.649105	0.0403	2	0	200	52	1	0
ENSSSCG00000003829	JUN	1.39145	0.502494	0.556019	0.53815	0.666709	0.0373994	2	1	103	28	0	0
ENSSSCG00000006644	LASS2	6.72746	0.105001	0.561012	0.12362	0.671455	0.165521	2	0	598	115	2	1
ENSSSCG00000016734	CCM2	1.66947	0.45187	0.569563	0.486342	0.680749	0.139198	2	0	65	11	3	0
ENSSSCG00000010328	not_defined	356.524	5.09e-23	0.595371	1.55e-22	0.708658	0.210493	2	0	2767	157	101	233
ENSSSCG00000002039	MMP14	129.412	6.73e-08	0.689597	1.21e-07	0.806757	0.270195	2	0	438	8	2	58
ENSSSCG00000000917	KERA	40.8785	0.00185317	0.700122	0.00256989	0.816862	-0.59874	2	7	5	8	7	1
ENSSSCG00000001571	MTCH1	31.9043	0.00809127	0.750226	0.0107223	0.866364	0.156	2	2	1765	321	16	19
ENSSSCG00000009556	CUL4A	22.1343	0.0378097	0.838571	0.0468292	0.955965	0.179411	2	1	60	0	0	12
ENSSSCG00000002453	not_defined	1.04571	0.925826	0.855563	0.965626	0.973287	0.135945	2	0	36	8	0	0
ENSSSCG00000012985	LTBP3	32.4518	0.0171589	0.874806	0.021941	0.992568	0.166276	2	1	1031	184	1	18
ENSSSCG00000012405	RPS4X	1093.29	6.24e-08	2.25768	1.12e-07	1	-0.176254	2	3	2562	198	48	863
ENSSSCG00000003559	ARID1A	610.652	7.52e-06	2.0511	1.22e-05	1	0.722493	2	82	26	6	0	0
ENSSSCG00000007500	not_defined	273.474	0.000592086	1.81426	0.000852026	1	0.0522392	2	1	2034	161	319	40
ENSSSCG00000012974	CFL1	36.1422	0.0323248	1.07191	0.0402277	1	0.0723903	2	0	2936	702	6	8
ENSSSCG00000006502	ARHGEF2	89.541	0.106684	2.44633	0.125488	1	0.0208829	2	0	490	32	99	4
ENSSSCG00000009898	GCN1L1	346.697	0.251866	6.97083	0.281951	1	-0.143144	2	0	645	16	4	239
ENSSSCG00000013776	DDX39A	15.8079	0.274779	1.50434	0.306017	1	0.0349826	2	6	56	2	15	0
ENSSSCG00000003672	CAP1	6.12851	0.418243	1.17635	0.452966	1	0.0757893	2	0	486	118	0	0
ENSSSCG00000014296	VDAC1	46.6256	0.489897	3.7996	0.525645	1	0.0811672	2	0	2079	455	40	2
ENSSSCG00000010198	BMS1	63.9154	0.655744	5.53906	0.692841	1	0.00657273	2	20	45	5	7	7
ENSSSCG00000014289	UQCRQ	18.9856	0.701903	3.16692	0.739806	1	0.0727	2	0	577	129	0	12
ENSSSCG00000009791	RSRC2	4.29191	1.24799	2.45984	1	1	0.0613115	2	0	78	13	7	0
ENSSSCG00000016497	DENND2A	1.77992	1.1411	1.42259	1	1	0.129666	2	0	101	22	0	0
ENSSSCG00000017015	RARS	12.8997	1.73e-16	0.0218773	4.27e-16	0.0508447	1.7217	1	0	182	0	1	0
ENSSSCG00000010011	TCN2	20.5722	3.09e-24	0.0235355	9.88e-24	0.0539261	1.46214	1	0	301	0	2	1
ENSSSCG00000005317	TLN1	26.7707	1.46e-30	0.0241029	5.5e-30	0.0549767	0.746346	1	1	734	27	4	7
ENSSSCG00000003914	PRDX1	22.2675	5.07e-24	0.0274323	1.6e-23	0.0613387	0.777475	1	0	540	19	7	0
ENSSSCG00000007509	PMEPA1	134.041	8.23e-133	0.02797	1.19e-131	0.0621663	0.793011	1	1	3125	97	18	30
ENSSSCG00000010743	BCCIP	2.99082	0.000143384	0.0283725	0.000214538	0.0626063	0.38867	1	0	254	30	0	0
ENSSSCG00000009640	ENTPD4	3.25296	0.000107893	0.030599	0.000162654	0.0663617	0.561914	1	0	113	7	2	0
ENSSSCG00000016210	ABCB6	0.923446	0.0301294	0.0318633	0.0376219	0.0683047	0.38867	1	0	67	8	0	0
ENSSSCG00000015096	not_defined	21.1566	5.46e-21	0.0322431	1.58e-20	0.0688348	0.659688	1	0	586	29	8	0
ENSSSCG00000016828	DNAJC21	67.1165	5.73e-60	0.0343967	3.73e-59	0.0726556	1.5659	1	0	766	0	5	1
ENSSSCG00000016050	INPP1	57.2188	1.09e-50	0.0352624	6.06e-50	0.0741225	-1.99232	1	0	6	0	198	0
ENSSSCG00000008041	PKD1	26.6853	1.24e-24	0.0354391	4.01e-24	0.0743349	1.62509	1	0	292	0	2	0
ENSSSCG00000017723	CCL2	86.5742	1.92e-73	0.037014	1.51e-72	0.0766244	2.38301	1	0	838	0	0	1
ENSSSCG00000002818	PLLP	84.635	8.64e-72	0.0370629	6.65e-71	0.0766244	2.37307	1	0	819	0	0	1
ENSSSCG00000013073	FADS3	40.9802	1.57e-34	0.039465	6.34e-34	0.0803538	0.789085	1	5	742	16	15	4
ENSSSCG00000006008	RPS2	47.4877	1.65e-39	0.0397799	7.46e-39	0.080805	0.664158	1	0	1105	44	11	14
ENSSSCG00000011642	RYK	36.5575	7.45e-31	0.0398243	2.83e-30	0.0808319	2.00208	1	0	348	0	0	1
ENSSSCG00000015781	ENPP6	41.1815	5.12e-33	0.0428875	2.02e-32	0.0860401	1.59	1	0	405	0	3	0
ENSSSCG00000006487	CCT3	71.4562	1.18e-54	0.0443484	7.04e-54	0.0883564	1.03628	1	2	941	16	0	9
ENSSSCG00000007764	VKORC1	53.3807	1.4e-40	0.0457342	6.5e-40	0.0907691	0.753901	1	1	944	25	9	14
ENSSSCG00000002023	PABPN1	12.937	8.28e-11	0.049043	1.67e-10	0.0959424	0.499576	1	0	405	26	7	4
ENSSSCG00000010136	TRMT2A	2.5788	0.00270468	0.0512256	0.00370128	0.0990921	0.47524	1	0	82	6	2	0
ENSSSCG00000011355	COL7A1	34.4939	5.69e-24	0.0553371	1.79e-23	0.105242	-1.03269	1	0	47	7	122	20
ENSSSCG00000002629	FBXO9	5.05192	7.09e-05	0.0561418	0.000108027	0.106383	0.573195	1	0	116	7	0	2
ENSSSCG00000001934	SEC23A	3.08219	0.00163966	0.0569865	0.00228724	0.107663	0.370028	1	0	170	19	2	0
ENSSSCG00000008740	FBXL5	244.019	1.49e-153	0.0572626	2.66e-152	0.107876	-1.22736	1	0	163	61	735	1
ENSSSCG00000017300	MRC2	10.211	8.74e-08	0.0626545	1.56e-07	0.115355	-0.258429	1	0	158	70	1	12
ENSSSCG00000017287	PSMC5	30.0935	2.38e-19	0.0638846	6.44e-19	0.117039	0.677674	1	0	462	10	10	8
ENSSSCG00000013761	CC2D1A	1.10322	0.054553	0.0640558	0.0663635	0.117252	-0.11478	1	0	47	18	0	0
ENSSSCG00000013421	PTBP1	0.454252	0.20637	0.0666818	0.23415	0.121138	-0.133263	1	0	22	8	1	0
ENSSSCG00000006386	COPA	209.081	1.2e-115	0.0694537	1.53e-114	0.124475	-0.433538	1	16	1231	672	22	281
ENSSSCG00000001952	NFKBIA	24.9741	3.64e-15	0.0721938	8.4e-15	0.127407	0.518879	1	1	606	45	0	8
ENSSSCG00000003367	not_defined	186.562	7.42e-99	0.0740923	7.67e-98	0.130138	1.31265	1	0	1426	7	0	13
ENSSSCG00000015460	not_defined	2.37806	0.00992877	0.0741801	0.0130309	0.130167	0.30435	1	0	195	28	0	0
ENSSSCG00000003347	MRPL20	26.8462	1.47e-15	0.076654	3.46e-15	0.133195	1.42773	1	0	185	0	0	2
ENSSSCG00000017768	RPL23A	38.057	6.82e-21	0.0788308	1.97e-20	0.136157	0.425393	1	0	1146	89	23	12
ENSSSCG00000017742	not_defined	6.83016	4.43e-05	0.0792693	6.83e-05	0.136824	-0.841778	1	2	4	9	1	4
ENSSSCG00000013318	RCN1	207.447	3.53e-102	0.081789	3.92e-101	0.139963	1.25945	1	0	1514	8	0	16
ENSSSCG00000004682	not_defined	5.23171	0.000426904	0.0849528	0.000619823	0.143673	0.427067	1	0	129	8	4	2
ENSSSCG00000000522	NAP1L1	73.2118	2.9e-36	0.0855267	1.23e-35	0.144549	0.624062	1	0	1139	59	0	19
ENSSSCG00000017425	NT5C3L	3.89143	0.00215849	0.0856944	0.00297107	0.14455	0.430696	1	0	102	8	3	0
ENSSSCG00000010579	GBF1	0.969183	0.10989	0.0944603	0.129025	0.15619	0.29176	1	0	67	10	0	0
ENSSSCG00000001456	not_defined	23.0769	1.64e-11	0.0993687	3.38e-11	0.163163	0.760282	1	0	219	3	8	0
ENSSSCG00000018101	Y_RNA	39.2529	2.55e-18	0.0994647	6.69e-18	0.163218	0.422764	1	0	946	65	22	16
ENSSSCG00000017272	HELZ	29.9225	3.92e-14	0.102171	8.79e-14	0.1665	-0.918167	1	6	6	31	0	0
ENSSSCG00000001501	VPS52	12.1509	2.46e-06	0.112869	4.06e-06	0.179649	0.486481	1	0	180	6	6	5
ENSSSCG00000000973	not_defined	5.19814	0.00177302	0.117517	0.00246401	0.186036	0.333239	1	0	201	23	1	3
ENSSSCG00000003702	GATA6	36.1521	1.67e-14	0.124314	3.78e-14	0.194761	0.477119	1	1	519	18	18	14
ENSSSCG00000000071	ST13	187.199	8.32e-67	0.124954	5.82e-66	0.195146	1.31705	1	0	936	0	0	13
ENSSSCG00000006523	MTX1	17.6788	1.32e-07	0.133107	2.33e-07	0.204708	0.771005	1	0	122	0	6	0
ENSSSCG00000009043	ABCE1	0.88088	0.179539	0.133588	0.205142	0.205205	-0.0907795	1	0	30	11	0	0
ENSSSCG00000006283	SCYL3	71.7493	1.46e-22	0.155258	4.41e-22	0.230841	1.04283	1	1	343	0	0	9
ENSSSCG00000003292	not_defined	61.7974	1.46e-19	0.156534	3.98e-19	0.232473	0.278993	1	0	3076	409	37	20
ENSSSCG00000013876	not_defined	9.4738	0.000414908	0.172117	0.000602742	0.251585	0.474764	1	0	113	7	0	4
ENSSSCG00000013647	CDC37	107.813	3.35e-29	0.178375	1.22e-28	0.258838	0.382556	1	0	1868	140	75	8
ENSSSCG00000005841	C9orf86	25.2004	9.27e-08	0.191019	1.65e-07	0.274425	0.600178	1	0	165	1	11	0
ENSSSCG00000008433	not_defined	774.938	1.76e-180	0.195452	3.98e-179	0.280018	-1.05883	1	0	336	84	1	1026
ENSSSCG00000017708	MMP28	5.13012	0.0132034	0.205024	0.0171406	0.291018	0.242935	1	0	315	49	3	0
ENSSSCG00000018555	ssc-mir-21	91.3272	1.66e-21	0.211279	4.86e-21	0.298736	-1.3229	1	7	10	0	87	22
ENSSSCG00000001429	TNXB	30.4579	3.66e-08	0.216764	6.66e-08	0.304996	0.472272	1	0	236	3	7	13
ENSSSCG00000003220	C19orf63	2.32945	0.0919283	0.222355	0.108772	0.311513	0.219491	1	0	189	32	1	0
ENSSSCG00000020418	not_defined	5.14551	0.019875	0.235847	0.0251808	0.327237	-0.482757	1	2	5	6	0	1
ENSSSCG00000006363	UFC1	30.6988	1.28e-07	0.237579	2.27e-07	0.32876	0.55117	1	0	172	0	14	0
ENSSSCG00000001538	DEF6	2.27771	0.108686	0.241754	0.127727	0.333118	-0.0401461	1	0	94	28	0	2
ENSSSCG00000014921	PRSS23	0.768018	0.357209	0.242805	0.391107	0.333857	-0.0636272	1	0	23	8	0	0
ENSSSCG00000000144	TXN2	37.7435	2.71e-08	0.260683	4.96e-08	0.353017	0.560483	1	0	201	3	1	12
ENSSSCG00000009403	ITM2B	19.379	5.85e-05	0.264801	8.98e-05	0.356548	0.216213	1	2	1517	260	6	0
ENSSSCG00000016208	ZFAND2B	17.1148	0.00023711	0.281303	0.000349737	0.375086	0.291	1	1	222	12	10	11
ENSSSCG00000009868	RBM19	0.826683	0.383467	0.281284	0.417567	0.375086	0.212579	1	0	50	9	0	0
ENSSSCG00000000736	TEAD4	9.58249	0.00498874	0.283865	0.00670676	0.378099	-0.727835	1	0	12	0	20	0
ENSSSCG00000010999	SMU1	94.5901	1.98e-16	0.288529	4.85e-16	0.383524	-0.532979	1	1	280	14	112	151
ENSSSCG00000002829	MMP2	88.7175	1.67e-15	0.288882	3.92e-15	0.383796	0.219	1	0	5118	813	48	29
ENSSSCG00000017732	ZNF207	24.3572	2.76e-05	0.29932	4.31e-05	0.3959	0.455898	1	0	128	0	13	0
ENSSSCG00000000972	TUBGCP6	12.9548	0.0017474	0.299496	0.0024297	0.3959	0.419484	1	1	71	0	8	0
ENSSSCG00000011083	DNAJC1	9.56557	0.00707904	0.307309	0.00944357	0.403936	0.405376	1	0	52	0	6	0
ENSSSCG00000010571	C10orf76	0.822841	0.444215	0.330048	0.478698	0.428831	-0.0222345	1	0	32	10	0	0
ENSSSCG00000011403	not_defined	22.9033	0.000128057	0.334697	0.000192049	0.433569	0.548652	1	0	85	0	0	7
ENSSSCG00000007979	LUC7L	21.2704	0.000235666	0.338513	0.000347805	0.437422	0.199614	1	0	1792	323	3	0
ENSSSCG00000005060	KTN1	63.8066	2.56e-09	0.361398	4.9e-09	0.461707	0.552284	1	0	222	0	0	18
ENSSSCG00000000268	AAAS	1.09324	0.392	0.364386	0.425609	0.464153	0.00695386	1	0	59	17	0	0
ENSSSCG00000012571	COL4A6	0.694463	0.555722	0.371421	0.591494	0.471495	0.193937	1	0	37	7	0	0
ENSSSCG00000006628	PIP5K1A	255.708	1.22e-28	0.396369	4.4e-28	0.499502	-0.475599	1	0	602	72	447	0
ENSSSCG00000003603	COL16A1	70.6534	1.07e-08	0.418068	2e-08	0.521781	0.274907	1	0	1111	137	0	33
ENSSSCG00000015413	FGL2	2.99985	0.180318	0.422707	0.205942	0.526811	0.181809	1	2	224	41	0	2
ENSSSCG00000017566	ACSF2	49.3333	3.13e-06	0.440066	5.15e-06	0.545044	0.291278	1	0	359	17	36	0
ENSSSCG00000011340	SMARCC1	1.03425	0.511024	0.458682	0.547059	0.563797	0.023523	1	0	76	20	1	0
ENSSSCG00000012378	PDZD11	34.0576	0.000347847	0.506822	0.000506456	0.614244	0.353198	1	0	140	4	0	14
ENSSSCG00000011436	not_defined	26.0523	0.00193999	0.522966	0.00268598	0.631451	-0.86526	1	3	5	0	4	15
ENSSSCG00000014852	ARRB1	28.7138	0.00179785	0.553145	0.00249718	0.663569	0.258592	1	0	125	0	20	0
ENSSSCG00000016585	IMPDH1	1.22869	0.570055	0.578433	0.606252	0.690079	0.147226	1	0	38	6	2	0
ENSSSCG00000008268	AUP1	66.5711	1.39e-05	0.602507	2.22e-05	0.716823	0.220176	1	0	518	35	55	0
ENSSSCG00000005970	SQLE	43.581	0.000945938	0.670515	0.0013375	0.786205	0.260211	1	0	214	13	0	21
ENSSSCG00000000141	EIF3D	19.6443	0.0243796	0.696465	0.0306783	0.813326	0.15998	1	3	1728	339	2	4
ENSSSCG00000015025	CRYAB	37.4234	0.00353791	0.724858	0.00480356	0.841185	0.177166	1	0	819	123	8	26
ENSSSCG00000012784	SSR4	52.4967	0.00120425	0.7751	0.00169443	0.891915	0.215022	1	0	415	45	0	28
ENSSSCG00000017389	RAMP2	291.894	6.46e-13	0.791079	1.4e-12	0.907486	-0.360762	1	0	503	62	5	266
ENSSSCG00000001007	not_defined	29.6065	0.022469	0.877949	0.028398	0.995699	0.0940746	1	5	283	15	28	24
ENSSSCG00000010156	ARID4B	573.061	1.87e-11	1.26448	3.85e-11	1	-0.338976	1	0	774	26	0	461
ENSSSCG00000013094	DDB1	88.1713	0.0292772	1.70402	0.0366459	1	-0.104597	1	12	361	61	2	74
ENSSSCG00000005997	COL14A1	43.7098	0.0363888	1.22677	0.045134	1	0.0662892	1	1	2806	656	30	8
ENSSSCG00000014032	NHP2	14.2273	0.119144	0.945676	0.139323	1	0.166822	1	0	50	2	0	8
ENSSSCG00000013423	WDR18	20.3485	0.145229	1.25772	0.16786	1	-0.22373	1	1	81	6	32	2
ENSSSCG00000014625	TRIM3	19.2411	0.154491	1.2528	0.177774	1	0.0669887	1	0	76	1	18	0
ENSSSCG00000003850	C1orf123	27.6214	0.164002	1.5644	0.188218	1	0.0119411	1	0	406	90	2	22
ENSSSCG00000016760	C7orf25	12.0662	0.2063	1.10991	0.23415	1	-0.399419	1	0	17	0	1	12
ENSSSCG00000013415	AZU1	15.3713	0.274322	1.48048	0.305639	1	-0.248862	1	1	45	2	5	17
ENSSSCG00000002622	TMEM14A	14.7	0.450688	1.98343	0.48527	1	-0.288936	1	0	24	0	1	13
ENSSSCG00000006789	ATP5F1	4.52398	0.475178	1.09232	0.510369	1	0.0754	1	0	375	91	0	0
ENSSSCG00000012335	FGD1	4.10294	0.532601	1.13204	0.568517	1	0.015554	1	1	34	1	6	3
ENSSSCG00000017907	SLC25A11	4.79691	0.563008	1.29116	0.599004	1	-0.0155285	1	0	123	24	9	4
ENSSSCG00000000980	ALG12	3.33579	0.681046	1.24121	0.718114	1	0.0904698	1	4	72	11	6	1
ENSSSCG00000015719	DBI	7.02111	0.934694	2.43067	0.973702	1	0.117067	1	0	331	67	6	0
ENSSSCG00000005022	NIN	0.820392	2.88749	2.39564	1	1	0.0720354	1	0	40	10	0	0
ENSSSCG00000007463	PTGIS	0.82793	6.89053	5.77055	1	1	0.102704	1	0	43	10	0	0
ENSSSCG00000009816	P2RX4	0.73288	1.922	1.491	1	1	0.124363	1	0	36	8	0	0
ENSSSCG00000011628	DNAJC13	386.407	19.2181	348.125	1	1	-0.104299	1	0	712	10	2	249
ENSSSCG00000012904	AIP	8.65146	10.4804	28.4183	1	1	0.0141324	1	0	60	10	0	7
ENSSSCG00000017779	PHF12	1.80412	2.3589	2.92981	1	1	0.0390351	1	0	56	12	3	0
ENSSSCG00000005323	HINT2	0.00785876	0.0499832	1.11e-06	0.061177	2.9e-05	-0.0935904	0	2	54	20	0	0
ENSSSCG00000010247	DDX21	0.00392938	0.151217	1.11e-06	0.174315	2.9e-05	-0.0935904	0	1	27	10	0	0
ENSSSCG00000005217	RCL1	0.0884324	0.0539919	0.000441503	0.0658089	0.00222985	-0.336628	0	0	8	5	0	0
ENSSSCG00000009489	GPC6	0.121595	0.0592868	0.00102786	0.0718863	0.00440317	-0.277507	0	0	11	6	0	0
ENSSSCG00000003839	PPAP2B	0.132649	0.080394	0.00183214	0.0958672	0.00696745	-0.239718	0	0	12	6	0	0
ENSSSCG00000007503	RAE1	0.187919	0.0610809	0.00279431	0.0739925	0.00997802	-0.21339	0	0	17	8	0	0
ENSSSCG00000005235	KANK1	0.165811	0.080079	0.00296585	0.0956234	0.0104045	-0.209755	0	0	15	7	0	0
ENSSSCG00000006635	SEMA6C	0.154757	0.137939	0.00554224	0.159862	0.0174396	-0.172772	0	0	14	6	0	0
ENSSSCG00000016892	FST	0.154757	0.137939	0.00554224	0.159862	0.0174396	-0.172772	0	0	14	6	0	0
ENSSSCG00000011550	CAMK1	0.265297	0.0712706	0.00686897	0.0855775	0.0206148	-0.160537	0	0	24	10	0	0
ENSSSCG00000002340	PSEN1	0.221081	0.121833	0.00944055	0.142168	0.0269019	-0.142808	0	0	20	8	0	0
ENSSSCG00000017754	not_defined	0.221081	0.121833	0.00944055	0.142168	0.0269019	-0.142808	0	0	20	8	0	0
ENSSSCG00000005603	GAPVD1	0.46427	0.0491893	0.0139567	0.0602906	0.0361593	-0.121619	0	0	42	16	0	0
ENSSSCG00000004049	ACAT2	0.232135	0.149715	0.0139567	0.172738	0.0361593	-0.121619	0	0	21	8	0	0
ENSSSCG00000004672	GATM	0.106273	0.342811	0.0146585	0.377092	0.037556	-0.0636272	0	1	17	6	0	0
ENSSSCG00000010176	C1orf131	0.176865	0.221587	0.0158735	0.249887	0.0394624	-0.11478	0	0	16	6	0	0
ENSSSCG00000012631	LONRF3	0.176865	0.221587	0.0158735	0.249887	0.0394624	-0.115	0	0	16	6	0	0
ENSSSCG00000015000	KIAA1826	0.176865	0.221587	0.0158735	0.249887	0.0394624	-0.11478	0	0	16	6	0	0
ENSSSCG00000004588	CCNB2	0.298459	0.126774	0.0175842	0.147383	0.0428626	-0.109385	0	0	27	10	0	0
ENSSSCG00000004611	PIGB	0.243189	0.182315	0.0204817	0.208039	0.0483367	-0.101416	0	0	22	8	0	0
ENSSSCG00000017248	COG1	0.596919	0.0469702	0.0211886	0.0577068	0.0495101	0.413494	0	0	54	6	0	0
ENSSSCG00000005627	AK1	16.5017	1.16e-20	0.0217039	3.33e-20	0.0505069	0.671058	0	0	570	28	3	4
ENSSSCG00000002496	GLRX5	3.4617	1.2e-05	0.0217125	1.92e-05	0.0505069	0.656532	0	0	126	7	1	0
ENSSSCG00000009345	PDS5B	0.898658	0.0179484	0.0216563	0.0228626	0.0505069	-0.431604	0	0	9	6	0	1
ENSSSCG00000001910	ISLR	0.314679	0.138172	0.0216925	0.16006	0.0505069	0.241007	0	2	119	20	0	0
ENSSSCG00000016647	ZNF277	0.674297	0.0377098	0.0219432	0.0467277	0.0509522	-0.0978	0	0	61	22	0	0
ENSSSCG00000003385	PARK7	24.9755	8.14e-30	0.0223558	3.01e-29	0.0517713	0.823669	0	0	648	22	6	0
ENSSSCG00000010483	PLCE1	0.431108	0.0914237	0.0228221	0.108274	0.0527571	-0.0958119	0	0	39	14	0	0
ENSSSCG00000008257	not_defined	0.585865	0.0532677	0.0228811	0.0650131	0.0527995	0.405376	0	0	53	6	0	0
ENSSSCG00000017521	SCRN2	0.585865	0.0532677	0.0228811	0.0650131	0.0527995	0.405376	0	0	53	6	0	0
ENSSSCG00000007487	PFDN4	10.7095	1.14e-13	0.0229363	2.52e-13	0.0528797	NA	0	0	0	8	0	20
ENSSSCG00000016090	SPATS2L	1.07224	0.0117412	0.0230452	0.0153089	0.0529897	0.404631	0	0	97	11	0	0
ENSSSCG00000009622	POLR3D	3.40051	2.14e-05	0.0235088	3.37e-05	0.0539124	0.671058	0	0	114	6	1	0
ENSSSCG00000008602	LAPTM4A	3.09513	5.08e-05	0.0238061	7.81e-05	0.05445	0.40126	0	0	280	32	0	0
ENSSSCG00000011366	SLC25A20	3.37307	2.49e-05	0.0238796	3.91e-05	0.0545699	0.667	0	0	113	6	1	0
ENSSSCG00000011613	H1FX	9.64438	3.52e-12	0.0241211	7.42e-12	0.0549767	1.03444	0	0	188	4	0	1
ENSSSCG00000017480	THRA	8.46624	8.79e-11	0.0246845	1.77e-10	0.0562113	0.711064	0	0	250	11	1	2
ENSSSCG00000014042	PRELID1	16.4925	2.88e-19	0.0248132	7.78e-19	0.056455	1.52929	0	0	235	1	1	0
ENSSSCG00000004470	HMGN3	11.6585	4.6e-14	0.0251232	1.03e-13	0.0571102	0.377371	0	2	1174	142	0	0
ENSSSCG00000005229	not_defined	192.249	7.64e-200	0.0255043	2.04e-198	0.0578754	2.35153	0	1	2340	0	2	1
ENSSSCG00000009396	PHF11	15.137	1.42e-17	0.0255267	3.66e-17	0.0578754	1.49066	0	0	215	1	1	0
ENSSSCG00000001793	not_defined	4.93277	7.19e-07	0.0255056	1.23e-06	0.0578754	NA	0	0	0	1	2	13
ENSSSCG00000000612	ATF7IP	0.475324	0.0869827	0.0256209	0.103297	0.0580383	0.39375	0	0	43	5	0	0
ENSSSCG00000016635	CAV2	128.289	4.06e-133	0.0258467	5.91e-132	0.0583969	1.97	0	2	1613	2	3	0
ENSSSCG00000000767	ATP6V1E1	0.663243	0.0481102	0.0259903	0.0590795	0.0585864	0.392305	0	0	60	7	0	0
ENSSSCG00000017920	CXCL16	3.23302	5.62e-05	0.0262388	8.63e-05	0.059026	-0.89977	0	0	7	6	10	0
ENSSSCG00000000938	LIN7A	0.187919	0.276426	0.0263378	0.30772	0.0591974	-0.0884508	0	0	17	6	0	0
ENSSSCG00000004052	FNDC1	7.3189	3.01e-09	0.0264136	5.75e-09	0.0593163	0.490933	0	0	398	35	2	0
ENSSSCG00000010142	RYR2	1.33072	0.00746692	0.026552	0.00992531	0.0595756	-0.134483	0	1	78	30	0	1
ENSSSCG00000010821	EPRS	5.36215	3.63e-07	0.0267927	6.25e-07	0.060012	-0.10994	0	0	391	143	2	0
ENSSSCG00000010517	not_defined	12.4928	2.73e-14	0.0274149	6.17e-14	0.0613387	1.40373	0	0	176	1	1	0
ENSSSCG00000017809	GEMIN4	12.425	3.32e-14	0.0274751	7.45e-14	0.0613588	1.40126	0	0	175	1	1	0
ENSSSCG00000016747	NUDCD3	1.21595	0.0108806	0.0274886	0.0142513	0.0613588	0.386701	0	0	110	13	0	0
ENSSSCG00000015999	FKBP7	3.29454	6.05e-05	0.0275282	9.27e-05	0.0613945	0.514521	0	0	159	13	1	0
ENSSSCG00000011798	DNAJB11	3.75222	2.16e-05	0.0278812	3.39e-05	0.0621284	0.518689	0	0	172	13	1	1
ENSSSCG00000013938	GATAD2A	47.7858	8.83e-49	0.0279306	4.81e-48	0.0621318	-2.76606	0	0	1	0	168	0
ENSSSCG00000016772	VPS41	9.83577	1.72e-11	0.0280589	3.54e-11	0.0623105	0.733079	0	2	261	12	0	2
ENSSSCG00000003274	not_defined	0.221081	0.246081	0.0282817	0.275831	0.0625247	-0.0848165	0	0	20	7	0	0
ENSSSCG00000008313	not_defined	0.92854	0.02504	0.0283851	0.0314941	0.0626063	0.383531	0	0	84	10	0	0
ENSSSCG00000006391	ATP1A2	9.56889	4.34e-11	0.0287561	8.81e-11	0.0633709	-0.191795	0	0	402	153	15	12
ENSSSCG00000002424	SPATA7	49.8675	9.86e-50	0.0290127	5.42e-49	0.063882	1.9276	0	2	586	0	1	1
ENSSSCG00000010968	IL11RA	95.7064	9.08e-93	0.0293974	8.89e-92	0.0645648	0.921408	0	0	1797	30	17	15
ENSSSCG00000003493	CAPZB	44.293	6.38e-44	0.0295778	3.15e-43	0.0648513	0.981587	0	0	799	17	1	6
ENSSSCG00000012294	PLP2	15.3452	1.85e-16	0.0296108	4.57e-16	0.0648689	0.545472	0	0	622	44	6	1
ENSSSCG00000004639	USP8	10.5319	7.91e-12	0.0297329	1.65e-11	0.0650267	1.01796	0	1	180	3	2	0
ENSSSCG00000003700	ESCO1	0.938318	0.0264175	0.0299366	0.0331625	0.0654169	-0.385847	0	0	10	6	0	1
ENSSSCG00000003512	EIF4G3	10.9426	3.83e-12	0.0301089	8.06e-12	0.0657366	-0.513765	0	1	82	47	30	1
ENSSSCG00000009851	PEBP1	9.19888	1.9e-10	0.0303169	3.77e-10	0.0659704	0.399312	0	0	723	82	1	0
ENSSSCG00000012274	NDUFB11	19.829	1.93e-20	0.03038	5.46e-20	0.0660214	1.2981	0	0	276	2	2	0
ENSSSCG00000016907	DHX29	0.729567	0.0485249	0.0307627	0.0595043	0.066661	0.375705	0	0	66	8	0	0
ENSSSCG00000009234	FAM175A	4.42415	8.58e-06	0.0311636	1.38e-05	0.0673611	NA	0	0	0	0	2	12
ENSSSCG00000015501	GPR52	6.37068	1.23e-07	0.0312422	2.18e-07	0.0674748	-1.92096	0	0	1	0	23	1
ENSSSCG00000017904	ENO3	27.7832	2e-27	0.0312825	7.03e-27	0.0675058	0.839463	0	0	576	18	1	5
ENSSSCG00000015441	COG5	0.685989	0.0560661	0.0313351	0.0680765	0.0675629	0.293261	0	1	115	17	0	0
ENSSSCG00000010554	SCD	2.39095	0.000858334	0.0314472	0.00121695	0.0677486	0.370942	0	2	202	23	1	1
ENSSSCG00000007167	VPS16	10.0573	5.03e-11	0.0316158	1.02e-10	0.0680111	0.61472	0	0	329	21	0	2
ENSSSCG00000001511	PHF1	0.906432	0.0311594	0.0316215	0.0388147	0.0680111	0.373065	0	0	82	10	0	0
ENSSSCG00000012791	NAA10	3.43022	8.69e-05	0.0318573	0.00013182	0.0683047	0.346212	0	1	369	48	0	0
ENSSSCG00000006647	CTSK	17.5034	9.38e-18	0.0320135	2.44e-17	0.0684572	1.34762	0	0	232	2	0	1
ENSSSCG00000009133	not_defined	16.8297	4.12e-17	0.0321154	1.05e-16	0.0686187	0.729613	0	0	410	17	5	0
ENSSSCG00000006807	HBXIP	198.274	3.82e-178	0.0327013	8.4e-177	0.0696984	-1.59999	0	0	65	45	700	0
ENSSSCG00000006480	not_defined	70.8907	7.62e-65	0.0329453	5.18e-64	0.0701608	1.10598	0	0	1064	14	2	8
ENSSSCG00000001762	CIB2	3.49308	9.4e-05	0.0334006	0.000142428	0.0709557	0.367874	0	0	316	39	0	0
ENSSSCG00000011377	LAMB2	2.5977	0.000660044	0.0333838	0.000945626	0.0709557	0.367921	0	0	235	29	0	0
ENSSSCG00000014804	LAMTOR1	1.07224	0.0225783	0.0337692	0.0285223	0.0715047	0.366842	0	0	97	12	0	0
ENSSSCG00000012290	WDR45	0.386892	0.147903	0.0337491	0.170799	0.0715047	-0.0758617	0	0	35	12	0	0
ENSSSCG00000007478	ATP9A	15.4923	1.93e-15	0.03391	4.52e-15	0.0717444	1.29176	0	0	204	2	0	1
ENSSSCG00000013978	ZNF672	0.25908	0.237479	0.03471	0.266766	0.0731984	0.215126	0	2	112	20	0	0
ENSSSCG00000013037	VEGFB	5.75956	1.08e-06	0.0350382	1.82e-06	0.0737707	0.615599	0	0	172	10	2	0
ENSSSCG00000014371	NDUFA2	0.972756	0.0310732	0.0354494	0.0387259	0.0743349	-0.073387	0	0	88	30	0	0
ENSSSCG00000010623	SMNDC1	0.442162	0.129047	0.0354379	0.149891	0.0743349	0.362342	0	0	40	5	0	0
ENSSSCG00000003195	PNKP	2.77694	0.000590086	0.0360698	0.00084962	0.0753316	0.530315	0	0	106	8	1	0
ENSSSCG00000015535	QSOX1	2.77694	0.000590086	0.0360698	0.00084962	0.0753316	0.530315	0	0	106	8	1	0
ENSSSCG00000002471	IFI27	24.9367	8.41e-23	0.0363833	2.55e-22	0.0758035	-1.56194	0	0	6	20	0	43
ENSSSCG00000013613	ELOF1	3.07452	0.000326084	0.0363385	0.000476641	0.0758035	0.465004	0	0	152	14	1	0
ENSSSCG00000012969	FIBP	23.7674	8.55e-22	0.0364624	2.51e-21	0.075868	0.629923	0	0	637	29	8	6
ENSSSCG00000012233	SYTL5	9.68952	6.68e-10	0.0367174	1.31e-09	0.0762547	-2.0459	0	0	1	0	32	0
ENSSSCG00000013260	MDK	21.3593	1.19e-19	0.0368738	3.24e-19	0.0765182	1.53297	0	0	237	0	1	1
ENSSSCG00000016764	INHBA	45.1013	2.59e-39	0.0369305	1.16e-38	0.0765747	0.953043	0	0	717	12	10	1
ENSSSCG00000011540	SETD5	0.974309	0.0330072	0.0370439	0.0410574	0.0766244	-0.364657	0	0	12	6	2	0
ENSSSCG00000015424	PSMC2	24.4603	5.2e-22	0.0375358	1.55e-21	0.0773972	1.42618	0	0	278	0	2	1
ENSSSCG00000007558	INTS1	12.8334	2.07e-12	0.0375321	4.41e-12	0.0773972	1.20485	0	0	167	2	0	1
ENSSSCG00000007431	CTSA	0.87327	0.0430479	0.0376053	0.0529883	0.0774788	0.356879	0	0	79	10	0	0
ENSSSCG00000006527	KRTCAP2	120.492	2.92e-100	0.0376826	3.12e-99	0.0775765	0.920326	0	0	1966	38	28	2
ENSSSCG00000006072	not_defined	104.432	8.99e-87	0.0379844	8.1e-86	0.0781359	-1.99559	0	0	12	0	342	0
ENSSSCG00000010067	MIF	31.8699	7.24e-28	0.0380741	2.58e-27	0.0782584	0.495894	0	1	1272	95	14	8
ENSSSCG00000016313	HJURP	0.696405	0.0682618	0.0381775	0.0821547	0.0783468	0.355502	0	0	63	8	0	0
ENSSSCG00000017572	MRPL27	0.696405	0.0682618	0.0381775	0.0821547	0.0783468	0.355502	0	0	63	8	0	0
ENSSSCG00000002550	C14orf2	69.1992	6.53e-58	0.0383273	4.09e-57	0.0785922	0.844602	0	20	1170	19	14	16
ENSSSCG00000007146	SIGLEC1	6.47654	5.33e-07	0.0385293	9.15e-07	0.0788818	NA	0	0	0	0	2	16
ENSSSCG00000015814	not_defined	6.41004	6.35e-07	0.0387676	1.09e-06	0.0792446	0.534606	0	0	226	16	1	2
ENSSSCG00000010862	CDC42BPA	14.5157	1.7e-13	0.0391339	3.74e-13	0.0798577	1.37307	0	1	163	0	1	1
ENSSSCG00000010063	not_defined	0.51954	0.112263	0.0391598	0.131692	0.0798577	0.353198	0	0	47	6	0	0
ENSSSCG00000002036	not_defined	22.6936	5.24e-20	0.039375	1.45e-19	0.0802335	1.22118	0	34	255	5	0	0
ENSSSCG00000011662	COPB2	25.1211	6.94e-22	0.0395682	2.05e-21	0.0805008	0.987233	0	1	370	6	5	0
ENSSSCG00000005759	MRPS2	2.68116	0.00099957	0.0396729	0.00141103	0.0806507	0.513609	0	3	99	8	0	1
ENSSSCG00000017924	not_defined	20.9375	2.01e-18	0.0400553	5.28e-18	0.0812371	1.3532	0	0	235	0	2	1
ENSSSCG00000015504	CACYBP	7.10143	2.47e-07	0.0405519	4.32e-07	0.0821159	0.534972	0	2	248	19	0	2
ENSSSCG00000009251	BMP3	18.134	6.46e-16	0.0413484	1.55e-15	0.0835333	-1.04958	0	0	22	15	56	0
ENSSSCG00000013996	RNF187	54.2183	9.74e-44	0.0414287	4.78e-43	0.0836306	1.87506	0	0	521	1	0	1
ENSSSCG00000005194	PTPRD	431.129	0	0.0416238	0	0.0839592	-1.85706	0	2	65	0	1388	0
ENSSSCG00000008484	SRSF7	2.63747	0.00136808	0.0425216	0.00191458	0.0855706	0.573195	0	0	78	5	1	0
ENSSSCG00000001003	C6orf145	0.851162	0.0532359	0.0425633	0.0650131	0.0855881	0.345742	0	0	77	10	0	0
ENSSSCG00000004637	not_defined	14.4632	7.86e-13	0.0426799	1.7e-12	0.0857561	0.513331	0	1	520	40	6	0
ENSSSCG00000016634	CAV1	15.6409	1.02e-13	0.0427615	2.27e-13	0.0858537	0.503614	0	0	587	47	6	0
ENSSSCG00000012103	GPR143	0.298459	0.235931	0.0430873	0.265371	0.0863066	-0.0636272	0	0	27	9	0	0
ENSSSCG00000016370	2012-09-02	0.198973	0.342811	0.0430873	0.377092	0.0863066	-0.0636272	0	0	18	6	0	0
ENSSSCG00000011882	GOLGB1	39.2702	2.97e-31	0.0436295	1.14e-30	0.0871917	1.25662	0	1	438	1	5	1
ENSSSCG00000004425	LAMA4	147.312	3.06e-111	0.0437953	3.78e-110	0.0873886	-0.430372	0	0	1261	651	327	0
ENSSSCG00000019802	5_8S_rRNA	7.58443	1.97e-07	0.0437769	3.45e-07	0.0873886	0.567259	0	10	208	13	4	0
ENSSSCG00000015142	not_defined	8.56135	3.93e-08	0.0442838	7.13e-08	0.0882954	0.749286	0	0	156	4	2	2
ENSSSCG00000005595	RPL35	28.3973	7.32e-23	0.0445242	2.23e-22	0.0886386	-0.0898	0	0	2014	684	19	10
ENSSSCG00000016057	STAT1	69.8149	3.51e-53	0.0447057	2.03e-52	0.0889317	1.79169	0	0	645	0	1	2
ENSSSCG00000005612	RPL12	101.537	2.75e-76	0.0447904	2.22e-75	0.0890321	0.510054	0	1	3405	231	48	24
ENSSSCG00000005849	TUBB2C	63.5172	9.08e-48	0.0459321	4.8e-47	0.0909628	1.63679	0	0	602	2	0	2
ENSSSCG00000005768	IER3IP1	78.6473	4.95e-58	0.046717	3.11e-57	0.0922964	-1.75205	0	1	14	0	244	0
ENSSSCG00000009217	PKD2	0.751675	0.074854	0.0467563	0.0896315	0.0923038	0.337518	0	0	68	9	0	0
ENSSSCG00000000381	not_defined	58.2743	5.9e-43	0.0477429	2.87e-42	0.0939656	0.848418	0	0	882	18	6	12
ENSSSCG00000008571	HADHA	35.115	1.21e-26	0.0478305	4.19e-26	0.0940667	0.652149	0	0	764	35	4	10
ENSSSCG00000007433	PCIF1	8.09266	1.85e-07	0.0480482	3.24e-07	0.0944232	0.624062	0	0	190	10	3	0
ENSSSCG00000004610	DYX1C1	2.15554	0.00493739	0.0485286	0.00664117	0.0952231	0.334313	0	0	195	26	0	0
ENSSSCG00000009907	GATC	0.806946	0.069108	0.0486157	0.083096	0.0953221	-0.0576368	0	0	73	24	0	0
ENSSSCG00000009249	HNRNPD	52.3694	2.36e-38	0.0486629	1.03e-37	0.0953425	0.564364	0	0	1363	71	22	14
ENSSSCG00000010917	SHISA4	33.1923	5.15e-25	0.0487083	1.68e-24	0.0953595	0.758781	0	0	578	19	10	0
ENSSSCG00000010587	TRIM8	55.8852	2.12e-40	0.0494252	9.8e-40	0.0965446	-1.69456	0	0	12	0	171	0
ENSSSCG00000016063	SDPR	152.066	5.87e-106	0.0496578	6.78e-105	0.096926	2.54383	0	0	1215	0	1	0
ENSSSCG00000010957	AGTPBP1	121.294	6.98e-85	0.0497336	6.17e-84	0.097001	2.44736	0	1	972	0	1	0
ENSSSCG00000010292	P4HA1	14.6798	6.36e-12	0.049842	1.33e-11	0.0970956	0.33203	0	0	1328	178	0	0
ENSSSCG00000016017	DNAJC10	15.842	1.07e-12	0.05006	2.31e-12	0.0973686	0.893	0	0	217	3	2	3
ENSSSCG00000001991	DHRS1	98.2898	8.85e-69	0.0502074	6.26e-68	0.0975588	2.35578	0	1	787	0	1	0
ENSSSCG00000005291	TLE1	227.778	3.38e-156	0.0503337	6.18e-155	0.097731	2.41734	0	0	1816	0	2	0
ENSSSCG00000010773	TUBGCP2	10.0783	1.22e-08	0.0506651	2.27e-08	0.0982276	0.621617	0	0	218	9	3	3
ENSSSCG00000002864	SLC7A10	80.1362	4.44e-56	0.0507591	2.73e-55	0.0983362	2.26679	0	1	641	0	1	0
ENSSSCG00000011612	RPN1	14.4769	1.3e-11	0.0511457	2.68e-11	0.0990114	0.8095	0	0	224	6	4	0
ENSSSCG00000005366	NCBP1	11.5718	1.35e-09	0.0514326	2.61e-09	0.0994184	-0.617914	0	0	36	28	0	15
ENSSSCG00000004466	TTK	71.9795	6.61e-50	0.0518502	3.65e-49	0.100077	2.21589	0	0	571	0	1	0
ENSSSCG00000017555	LUC7L3	240.623	2.92e-161	0.0520744	5.46e-160	0.100276	0.870218	0	0	3452	95	1	38
ENSSSCG00000012327	HSD17B10	40.0581	1.45e-28	0.0521465	5.21e-28	0.100276	0.755788	0	0	673	23	2	9
ENSSSCG00000013778	NDUFB7	28.5282	6.69e-21	0.0521119	1.93e-20	0.100276	0.761225	0	0	461	12	4	7
ENSSSCG00000006653	ENSA	9.87183	2.27e-08	0.0521324	4.17e-08	0.100276	0.558636	0	0	264	17	4	0
ENSSSCG00000007952	TRAP1	2.42509	0.00368267	0.0520025	0.00498967	0.100276	0.532359	0	0	71	5	1	0
ENSSSCG00000001998	not_defined	60.5379	6.52e-42	0.0526121	3.11e-41	0.101096	2.13959	0	0	479	0	1	0
ENSSSCG00000002414	SEL1L	44.3311	4.6e-31	0.0530604	1.75e-30	0.101882	2.00825	0	1	353	0	1	0
ENSSSCG00000009244	SEC31A	77.9205	9.37e-53	0.0535484	5.38e-52	0.102592	0.518605	0	4	2415	191	0	20
ENSSSCG00000006153	FABP5	9.98991	2.55e-08	0.0536674	4.67e-08	0.102744	0.71693	0	0	181	8	0	2
ENSSSCG00000006388	DCAF8	37.7438	1.81e-26	0.0539304	6.22e-26	0.103171	1.93782	0	1	300	0	1	0
ENSSSCG00000005828	EGFL7	18.3768	8.71e-14	0.0542537	1.94e-13	0.103561	1.38867	0	0	170	1	0	1
ENSSSCG00000000905	NDUFA12	5.76246	1.93e-05	0.0542252	3.04e-05	0.103561	-0.0953595	0	2	341	117	6	0
ENSSSCG00000012621	UBE2A	6.61243	5.34e-06	0.054533	8.68e-06	0.104017	-1.23972	0	0	5	0	22	3
ENSSSCG00000002445	not_defined	2.77765	0.00240397	0.0550617	0.00329847	0.104795	0.473492	0	0	93	7	1	1
ENSSSCG00000013597	RPS28	66.6288	2.13e-44	0.0554698	1.07e-43	0.105417	0.56235	0	0	1661	100	9	22
ENSSSCG00000011900	C3orf1	35.1649	3.22e-24	0.0560106	1.03e-23	0.106289	1.89858	0	0	275	0	1	0
ENSSSCG00000001453	HLA-DRA	6.83099	4.7e-06	0.0561889	7.65e-06	0.106394	-0.243	0	0	115	52	0	6
ENSSSCG00000015045	NCAM1	33.2989	6.41e-23	0.0564621	1.95e-22	0.106834	1.87422	0	0	260	0	1	0
ENSSSCG00000006928	LMO4	84.8334	4.13e-55	0.0567916	2.48e-54	0.107379	0.596216	0	2	1780	74	30	26
ENSSSCG00000002834	not_defined	0.641135	0.119488	0.0578226	0.1396	0.108616	0.31959	0	0	58	8	0	0
ENSSSCG00000002879	GRAMD1A	0.641135	0.119488	0.0578226	0.1396	0.108616	0.31959	0	0	58	8	0	0
ENSSSCG00000004595	ADAM10	21.968	1.72e-15	0.058052	4.03e-15	0.10889	1.6998	0	1	173	0	1	0
ENSSSCG00000014357	CXXC5	3.85524	0.000522703	0.0580322	0.000755112	0.10889	0.449844	0	0	137	11	2	1
ENSSSCG00000010824	RAB3GAP2	294.807	8.9e-183	0.0583142	2.05e-181	0.109302	-1.55248	0	0	84	0	863	0
ENSSSCG00000018039	not_defined	2.07816	0.00896953	0.0586398	0.0118318	0.109675	0.318	0	0	188	26	0	0
ENSSSCG00000005716	POMT1	1.03908	0.0544485	0.0586398	0.0662674	0.109675	0.318436	0	0	94	13	0	0
ENSSSCG00000004292	not_defined	26.3318	4.44e-18	0.058716	1.16e-17	0.109739	1.76888	0	0	204	0	1	0
ENSSSCG00000010969	GALT	74.487	2.53e-47	0.0592421	1.33e-46	0.110495	1.14767	0	0	732	5	2	8
ENSSSCG00000014598	PPFIBP2	0.733699	0.100634	0.0593237	0.11864	0.110556	0.293884	0	5	77	12	0	0
ENSSSCG00000003874	RNF11	94.5811	3.65e-59	0.0597932	2.37e-58	0.111271	-1.53292	0	0	28	0	275	0
ENSSSCG00000007438	NCOA5	0.397946	0.21972	0.0599818	0.248213	0.111542	0.316584	0	0	36	5	0	0
ENSSSCG00000005313	CCDC107	22.928	9.17e-16	0.0600376	2.17e-15	0.111566	0.762	0	0	341	10	7	0
ENSSSCG00000001659	KLC4	1.17173	0.0444822	0.0604354	0.0547278	0.112225	-0.0469215	0	0	106	34	0	0
ENSSSCG00000006530	EFNA1	22.2253	3.12e-15	0.0607186	7.23e-15	0.11259	1.69225	0	0	171	0	1	0
ENSSSCG00000006387	not_defined	21.9763	4.65e-15	0.0608647	1.07e-14	0.112766	1.68714	0	0	169	0	1	0
ENSSSCG00000002433	PSMC1	14.0904	3e-10	0.0612092	5.94e-10	0.113176	0.356215	0	0	915	114	0	2
ENSSSCG00000010331	ANXA11	18.3877	8.66e-13	0.0616808	1.87e-12	0.113886	0.790003	0	0	257	7	1	4
ENSSSCG00000002295	VTI1B	19.0916	3.66e-13	0.0620578	7.99e-13	0.1145	0.986452	0	0	202	1	2	3
ENSSSCG00000015723	not_defined	69.2702	1.14e-42	0.0624113	5.47e-42	0.115071	-0.524865	0	0	362	174	171	4
ENSSSCG00000011615	RAB7A	7.52115	3.73e-06	0.0626328	6.11e-06	0.115355	0.465	0	0	233	17	4	2
ENSSSCG00000013523	not_defined	64.3031	1.89e-39	0.0631518	8.5e-39	0.116106	0.731425	0	0	917	16	21	12
ENSSSCG00000007227	ID1	26.6552	2.03e-17	0.0634798	5.23e-17	0.116627	0.76933	0	0	388	14	0	5
ENSSSCG00000003820	USP1	108.637	1.52e-64	0.0641321	1.03e-63	0.117252	1.05428	0	1	1101	16	0	12
ENSSSCG00000003261	not_defined	16.2402	3.32e-11	0.0644556	6.76e-11	0.117753	0.655765	0	0	283	12	6	0
ENSSSCG00000005370	C9orf156	33.6198	3.52e-21	0.0649215	1.02e-20	0.118437	1.56476	0	0	255	0	2	0
ENSSSCG00000011020	KIAA1462	53.8423	1.02e-32	0.0650486	3.99e-32	0.118586	-1.47017	0	0	18	0	153	0
ENSSSCG00000010010	PES1	7.7824	3.47e-06	0.0651283	5.68e-06	0.118648	0.356785	0	0	466	56	1	2
ENSSSCG00000008069	NOL8	48.0012	3.68e-29	0.0658085	1.34e-28	0.119719	1.54204	0	0	363	0	3	0
ENSSSCG00000013622	TMEM205	177.907	5.29e-102	0.0662601	5.84e-101	0.120456	-1.45699	0	0	61	0	503	0
ENSSSCG00000000798	TWF1	100.436	3.25e-58	0.0667919	2.06e-57	0.121253	NA	0	0	0	0	2	192
ENSSSCG00000007688	not_defined	1.35965	0.0375908	0.0669604	0.0466025	0.121474	-0.041908	0	0	123	39	0	0
ENSSSCG00000016848	EGFLAM	72.1679	5.22e-42	0.0677543	2.5e-41	0.122743	NA	0	0	0	0	1	137
ENSSSCG00000011559	IL17RC	2.34457	0.00848706	0.068167	0.0112353	0.123404	-0.40947	0	0	23	8	4	5
ENSSSCG00000005654	SPTAN1	33.9555	1.28e-20	0.0686654	3.66e-20	0.12422	0.524577	0	0	802	50	17	2
ENSSSCG00000004332	BACH2	12.6353	9.28e-09	0.0688305	1.75e-08	0.124345	-1.21744	0	0	8	2	36	0
ENSSSCG00000009328	USPL1	162.784	5.35e-90	0.0700529	5.09e-89	0.124475	NA	0	0	0	0	0	304
ENSSSCG00000018842	SNORA72	101.204	9.08e-57	0.0700529	5.64e-56	0.124475	NA	0	0	0	0	0	189
ENSSSCG00000004034	not_defined	95.3108	7.59e-54	0.0695561	4.4e-53	0.124475	1.5947	0	0	683	0	1	4
ENSSSCG00000008288	not_defined	47.1216	1.65e-27	0.0700529	5.84e-27	0.124475	NA	0	0	0	0	0	88
ENSSSCG00000018964	SNORA67	44.9797	2.4e-26	0.0700529	8.2e-26	0.124475	NA	0	0	0	0	0	84
ENSSSCG00000004369	PRDM1	35.3412	4.15e-21	0.0700529	1.2e-20	0.124475	NA	0	0	0	0	0	66
ENSSSCG00000014298	PPP2CA	33.1993	6.08e-20	0.0700529	1.68e-19	0.124475	NA	0	0	0	0	0	62
ENSSSCG00000011874	PARP14	31.5929	4.56e-19	0.0700529	1.22e-18	0.124475	NA	0	0	0	0	0	59
ENSSSCG00000011117	UPF2	27.3091	9.88e-17	0.0700529	2.47e-16	0.124475	NA	0	0	0	0	0	51
ENSSSCG00000018823	U2	26.7736	1.94e-16	0.0700529	4.76e-16	0.124475	NA	0	0	0	0	0	50
ENSSSCG00000011917	NAA50	16.5997	7.31e-11	0.0700529	1.47e-10	0.124475	NA	0	0	0	0	0	31
ENSSSCG00000009621	PHYHIP	11.2449	6.75e-08	0.0700529	1.21e-07	0.124475	NA	0	0	0	0	0	21
ENSSSCG00000009199	not_defined	10.174	2.67e-07	0.0700529	4.66e-07	0.124475	NA	0	0	0	0	0	19
ENSSSCG00000006983	not_defined	9.10304	1.06e-06	0.0700529	1.8e-06	0.124475	NA	0	0	0	0	0	17
ENSSSCG00000017048	LSM11	9.10304	1.06e-06	0.0700529	1.8e-06	0.124475	NA	0	0	0	0	0	17
ENSSSCG00000018071	not_defined	9.10304	1.06e-06	0.0700529	1.8e-06	0.124475	NA	0	0	0	0	0	17
ENSSSCG00000018501	SNORA72	8.56757	2.13e-06	0.0700529	3.53e-06	0.124475	NA	0	0	0	0	0	16
ENSSSCG00000009950	not_defined	7.49662	8.58e-06	0.0700529	1.38e-05	0.124475	NA	0	0	0	0	0	14
ENSSSCG00000007749	not_defined	1.95163	0.0159194	0.0695189	0.0204386	0.124475	-0.364657	0	0	18	8	4	0
ENSSSCG00000007421	WFDC3	0.92854	0.0830025	0.0698589	0.0988869	0.124475	0.30435	0	0	84	12	0	0
ENSSSCG00000015650	MAPKAPK2	0.619027	0.149269	0.0698589	0.172299	0.124475	0.30435	0	0	56	8	0	0
ENSSSCG00000008020	IFT140	0.210027	0.424302	0.069424	0.459144	0.124475	-0.0401461	0	0	19	6	0	0
ENSSSCG00000011501	SUCLG2	47.3288	1.8e-27	0.0706279	6.34e-27	0.125396	0.929074	0	0	472	0	9	7
ENSSSCG00000014094	AGGF1	4.037	0.000887775	0.0708468	0.00125732	0.125542	0.538433	0	0	84	4	2	1
ENSSSCG00000006665	not_defined	13.9828	2.41e-09	0.0709945	4.62e-09	0.125717	-0.10384	0	0	670	226	7	12
ENSSSCG00000012961	BANF1	126.651	8.4e-70	0.0710765	6.13e-69	0.125777	0.667326	0	2	1984	76	11	36
ENSSSCG00000017866	TAX1BP3	1.19384	0.054267	0.0713643	0.0660775	0.126114	-0.0388036	0	0	108	34	0	0
ENSSSCG00000007980	ITFG3	3.82979	0.00125501	0.0721053	0.00176013	0.127337	0.548652	0	0	86	6	0	1
ENSSSCG00000015797	SORBS2	6.58971	3.42e-05	0.0723083	5.33e-05	0.127435	-0.275931	0	0	92	38	12	0
ENSSSCG00000011870	PDIA5	2.2337	0.0114706	0.0723064	0.0149787	0.127435	-0.0993428	0	0	105	36	2	0
ENSSSCG00000001075	DEK	25.6253	2.08e-15	0.0729764	4.85e-15	0.128526	0.91	0	0	254	0	6	3
ENSSSCG00000005300	VCP	280.424	7.3e-148	0.0737998	1.18e-146	0.129888	0.964	0	22	2725	35	7	44
ENSSSCG00000003490	MRTO4	22.4036	1.4e-13	0.0739718	3.1e-13	0.130102	1.37571	0	0	165	0	2	0
ENSSSCG00000006166	not_defined	33.5431	2.02e-19	0.0740242	5.48e-19	0.130106	1.37483	0	0	247	0	3	0
ENSSSCG00000010261	PPA1	44.433	4.51e-25	0.074209	1.48e-24	0.130167	1.37174	0	0	327	0	4	0
ENSSSCG00000015095	UBE4A	0.917486	0.0914112	0.0746545	0.108274	0.13086	0.299148	0	0	83	12	0	0
ENSSSCG00000002868	PEPD	21.7798	3.67e-13	0.0747803	8.02e-13	0.130992	1.36234	0	0	160	0	2	0
ENSSSCG00000004764	GCHFR	124.842	2.65e-66	0.0750063	1.84e-65	0.131122	1.38165	0	0	920	4	0	7
ENSSSCG00000012979	RNASEH2C	6.66956	3.85e-05	0.0749652	5.97e-05	0.131122	-0.0678746	0	0	407	135	0	2
ENSSSCG00000017429	LEPREL4	20.1757	3.05e-12	0.0755572	6.45e-12	0.131996	0.39843	0	0	765	72	8	8
ENSSSCG00000004556	SNX1	0.762729	0.122064	0.0756685	0.142289	0.132013	0.298101	0	0	69	10	0	0
ENSSSCG00000014219	CDO1	0.762729	0.122064	0.0756685	0.142289	0.132013	0.298101	0	0	69	10	0	0
ENSSSCG00000014022	HNRNPH1	65.3428	1.95e-35	0.0757855	8.09e-35	0.132128	0.448656	0	0	1903	148	38	9
ENSSSCG00000010493	PDLIM1	116.058	2.83e-61	0.0759053	1.87e-60	0.132248	0.819578	0	3	1235	4	32	18
ENSSSCG00000012328	HUWE1	27.671	4.77e-16	0.0761572	1.15e-15	0.132598	0.877251	0	1	287	4	7	0
ENSSSCG00000010399	NCOA4	182.44	1.19e-94	0.0763892	1.17e-93	0.132913	-1.36117	0	0	75	0	496	0
ENSSSCG00000012623	SLC25A5	0.607973	0.166866	0.0772259	0.191252	0.13392	0.296524	0	0	55	8	0	0
ENSSSCG00000015244	not_defined	0.607973	0.166866	0.0772259	0.191252	0.13392	0.296524	0	0	55	8	0	0
ENSSSCG00000016732	TBRG4	39.5652	7.61e-22	0.077758	2.24e-21	0.134663	1.31658	0	0	288	0	4	0
ENSSSCG00000017581	not_defined	43.3064	1.16e-23	0.07809	3.6e-23	0.135148	0.409788	0	0	1517	139	13	18
ENSSSCG00000012841	PNPLA2	2.56219	0.00888149	0.0785379	0.0117275	0.135832	0.362342	0	0	128	15	1	0
ENSSSCG00000015690	UBXN4	38.5661	3.47e-21	0.0786129	1.01e-20	0.135872	1.30435	0	0	280	0	4	0
ENSSSCG00000013327	MPPED2	0.497432	0.214047	0.0793288	0.242331	0.136836	-0.033664	0	0	45	14	0	0
ENSSSCG00000003121	KPTN	0.453216	0.237068	0.0799223	0.266419	0.137494	0.294	0	0	41	6	0	0
ENSSSCG00000011110	CCDC3	0.453216	0.237068	0.0799223	0.266419	0.137494	0.293884	0	0	41	6	0	0
ENSSSCG00000011351	CCDC72	115.48	1.58e-58	0.0804478	1.02e-57	0.138306	0.943755	0	0	1068	10	25	0
ENSSSCG00000016577	not_defined	3.39359	0.00325566	0.0806634	0.0044296	0.138585	0.293177	0	0	307	45	0	0
ENSSSCG00000015423	DNAJC2	7.08503	3.72e-05	0.0809923	5.79e-05	0.138966	0.573195	0	0	117	4	3	2
ENSSSCG00000016753	POLD2	10.6117	6.71e-07	0.0820521	1.15e-06	0.140229	0.352	0	0	554	67	4	0
ENSSSCG00000004048	TCP1	157.249	9.32e-78	0.0821256	7.66e-77	0.140253	1.04105	0	2	1296	4	8	22
ENSSSCG00000011811	not_defined	0.375838	0.289442	0.0821746	0.321245	0.140253	0.29176	0	0	34	5	0	0
ENSSSCG00000014264	HINT1	69.1029	3.35e-35	0.0825696	1.38e-34	0.140835	0.919692	0	0	664	13	0	10
ENSSSCG00000012913	PPP1CA	19.2024	4.33e-11	0.0827421	8.79e-11	0.141028	0.488541	0	0	460	34	2	7
ENSSSCG00000008544	C2orf16	6.5938	7.58e-05	0.0827912	0.000115313	0.141028	-1.44384	0	0	2	0	3	13
ENSSSCG00000005190	NFIB	401.232	7.7e-193	0.0833166	1.94e-191	0.141829	0.873465	0	2	3995	76	8	70
ENSSSCG00000013509	CHAF1A	98.4493	9.41e-49	0.0838395	5.1e-48	0.142626	1.42973	0	0	654	2	0	5
ENSSSCG00000016035	COL5A2	144.153	3.45e-70	0.0841982	2.54e-69	0.14287	0.806434	0	1	1467	11	45	10
ENSSSCG00000000926	not_defined	46.1202	7.68e-24	0.0841011	2.4e-23	0.14287	0.83	0	0	446	0	12	7
ENSSSCG00000010620	XPNPEP1	22.5389	1.42e-12	0.0841905	3.05e-12	0.14287	1.19697	0	1	163	0	3	0
ENSSSCG00000008245	TMSB10	157.525	2.08e-76	0.084334	1.69e-75	0.142999	0.471786	0	1	3725	247	49	66
ENSSSCG00000009361	POSTN	8.18077	1.38e-05	0.084542	2.2e-05	0.143258	0.398146	0	0	278	25	5	2
ENSSSCG00000010116	SLC25A1	13.5223	3.52e-08	0.0848939	6.4e-08	0.143667	0.48	0	1	324	24	7	0
ENSSSCG00000015270	FMOD	112.355	1.7e-54	0.0856602	1.01e-53	0.14455	1.21567	0	0	799	0	14	0
ENSSSCG00000013878	PGLS	153.353	3.51e-73	0.086338	2.75e-72	0.145447	-0.918025	0	0	198	69	403	0
ENSSSCG00000006002	NOV	11.89	2.75e-07	0.0869285	4.79e-07	0.146157	-0.311951	0	0	105	50	0	12
ENSSSCG00000007646	C7orf59	6.32857	0.000135806	0.0870062	0.000203434	0.146193	0.390491	0	0	239	25	3	0
ENSSSCG00000016824	RAI14	25.6195	1.02e-13	0.0873434	2.27e-13	0.14657	0.522773	0	0	463	20	12	8
ENSSSCG00000015769	SPCS3	1.43703	0.0506449	0.0875989	0.0619577	0.146904	-0.0289	0	0	130	40	0	0
ENSSSCG00000017067	CNOT8	745.647	0	0.0883283	0	0.148031	-2.84753	0	0	6	0	0	1216
ENSSSCG00000016539	not_defined	178.924	3.93e-83	0.089014	3.38e-82	0.148861	0.761637	0	0	1926	37	57	2
ENSSSCG00000012162	not_defined	89.227	3.49e-42	0.0899787	1.67e-41	0.150215	-2.70212	0	0	1	0	0	145
ENSSSCG00000002895	not_defined	81.2814	4.48e-38	0.0917267	1.95e-37	0.152937	-1.25018	0	0	41	0	210	0
ENSSSCG00000003580	EYA3	21.5161	2.1e-11	0.0920939	4.31e-11	0.153297	-1.0118	0	0	24	0	62	9
ENSSSCG00000007987	DECR2	0.884324	0.121851	0.0921198	0.142168	0.153297	0.28316	0	0	80	12	0	0
ENSSSCG00000015478	not_defined	0.663243	0.175981	0.0921198	0.201254	0.153297	0.28316	0	0	60	9	0	0
ENSSSCG00000009096	EXOSC9	250.804	1.41e-112	0.0922627	1.76e-111	0.153396	2.57018	0	0	1291	0	0	1
ENSSSCG00000008377	CCT4	83.2006	9.43e-39	0.0922979	4.19e-38	0.153396	0.923443	0	0	728	13	0	12
ENSSSCG00000015247	ZBTB44	197.419	8.43e-89	0.0926661	7.85e-88	0.153811	2.467	0	1	1017	0	0	1
ENSSSCG00000014328	GFRA3	161.801	1.96e-72	0.0939367	1.53e-71	0.155821	2.37833	0	0	830	0	0	1
ENSSSCG00000006221	CYP7B1	3.45502	0.00486912	0.0940452	0.00655614	0.155852	0.494967	0	0	76	6	0	1
ENSSSCG00000005024	PYGL	53.1409	4.5e-25	0.0943213	1.47e-24	0.156159	0.843963	0	0	485	6	14	0
ENSSSCG00000004570	TPM1	2.64192	0.0126293	0.0943991	0.0164422	0.156189	0.281347	0	0	239	36	0	0
ENSSSCG00000015576	TPR	156.301	7.9e-69	0.0961615	5.61e-68	0.158801	1.11246	0	0	1080	0	24	0
ENSSSCG00000001410	BAG6	343.421	5.04e-148	0.0966212	8.23e-147	0.159422	1.03591	0	0	2490	0	18	48
ENSSSCG00000001569	C6orf89	0.508486	0.243991	0.0966602	0.273708	0.159422	-0.0241187	0	0	46	14	0	0
ENSSSCG00000014023	RUFY1	5.18335	0.000822877	0.0972793	0.00116795	0.160341	0.470937	0	1	112	8	3	0
ENSSSCG00000006499	LAMTOR2	8.02652	4.27e-05	0.0975467	6.59e-05	0.16068	0.51557	0	0	148	9	1	3
ENSSSCG00000000706	LTBR	42.95	7.96e-20	0.0997842	2.19e-19	0.163639	1.0825	0	0	294	0	7	0
ENSSSCG00000003872	EPS15	64.6838	1.01e-28	0.100595	3.63e-28	0.164767	1.97	0	0	327	0	0	1
ENSSSCG00000001477	RING1	12.0102	9.83e-07	0.100599	1.66e-06	0.164767	0.64173	0	0	137	2	5	2
ENSSSCG00000000675	C1R	41.4769	5.29e-19	0.101317	1.42e-18	0.165734	0.681	0	0	467	13	15	0
ENSSSCG00000006463	PEAR1	119.519	5.02e-51	0.101485	2.82e-50	0.1658	1.93854	0	0	603	0	0	2
ENSSSCG00000002770	NUTF2	83.2534	3.54e-36	0.101431	1.49e-35	0.1658	1.26628	0	0	513	2	0	6
ENSSSCG00000006358	NDUFS2	58.5044	5.98e-26	0.101736	2.02e-25	0.165898	1.92907	0	0	295	0	0	1
ENSSSCG00000011066	YME1L1	0.652189	0.19586	0.101721	0.222712	0.165898	0.275861	0	0	59	9	0	0
ENSSSCG00000006395	TAGLN2	33.7062	1.11e-15	0.102288	2.61e-15	0.166548	0.812176	0	0	293	2	10	1
ENSSSCG00000001430	ATF6B	54.3611	4.29e-24	0.102634	1.36e-23	0.166836	0.74659	0	0	562	18	0	11
ENSSSCG00000003851	CPT2	51.166	1.16e-22	0.103442	3.53e-22	0.168045	1.86918	0	0	257	0	0	1
ENSSSCG00000002444	FBLN5	34.802	5.35e-16	0.103509	1.28e-15	0.168049	1.05401	0	0	236	0	6	0
ENSSSCG00000013751	NACC1	11.2484	2.74e-06	0.103805	4.52e-06	0.168424	-1.11478	0	0	8	0	29	1
ENSSSCG00000006169	ZFHX4	80.9751	5.3e-34	0.106412	2.12e-33	0.171954	0.890615	0	0	621	2	20	1
ENSSSCG00000015443	DLD	41.8953	1.64e-18	0.106444	4.34e-18	0.171954	1.7794	0	0	209	0	0	1
ENSSSCG00000013075	not_defined	0.862216	0.147424	0.107042	0.170322	0.172812	0.272165	0	0	78	12	0	0
ENSSSCG00000007264	CDK5RAP1	319.16	1.57e-126	0.107794	2.19e-125	0.17381	-2.03386	0	0	16	0	0	498
ENSSSCG00000009352	DCLK1	8.83136	3.9e-05	0.108599	6.05e-05	0.174781	-0.819502	0	0	10	7	0	12
ENSSSCG00000014184	PAM	2.36557	0.0236999	0.108559	0.029881	0.174781	0.271151	0	0	214	33	0	0
ENSSSCG00000011107	CCNY	36.2933	5.23e-16	0.109003	1.26e-15	0.175106	1.71452	0	0	180	0	0	1
ENSSSCG00000016202	RNF25	35.7137	9.49e-16	0.109314	2.24e-15	0.175497	1.70722	0	0	177	0	0	1
ENSSSCG00000013444	BTBD2	32.0169	3.11e-14	0.110087	6.99e-14	0.176412	0.617399	0	0	403	18	1	9
ENSSSCG00000014019	MAML1	0.221081	0.526596	0.110092	0.562569	0.176412	-0.0178697	0	0	20	6	0	0
ENSSSCG00000012119	not_defined	14.2349	3.1e-07	0.110788	5.38e-07	0.177316	0.550332	0	0	222	14	0	4
ENSSSCG00000014285	2012-09-08	32.4292	2.77e-14	0.111289	6.24e-14	0.177898	1.66337	0	0	160	0	0	1
ENSSSCG00000011374	QARS	1.56968	0.0616651	0.111683	0.0746306	0.178418	0.269117	0	0	142	22	0	0
ENSSSCG00000004745	RPAP1	62.5396	1.08e-25	0.112088	3.64e-25	0.178844	1.64677	0	0	308	0	0	2
ENSSSCG00000014840	P4HA3	60.9937	5.2e-25	0.112655	1.7e-24	0.179528	1.63534	0	0	300	0	0	2
ENSSSCG00000011563	FANCD2	1.02735	0.123307	0.11262	0.143545	0.179528	-0.0834	0	0	43	14	1	0
ENSSSCG00000006163	PKIA	1.28227	0.0886954	0.112752	0.105187	0.179573	0.268437	0	0	116	18	0	0
ENSSSCG00000013477	NFIC	47.6767	8e-20	0.113728	2.2e-19	0.180795	0.451239	0	0	913	55	30	8
ENSSSCG00000004697	C15orf63	76.5254	1.52e-30	0.114305	5.71e-30	0.181601	0.635	0	1	778	7	32	13
ENSSSCG00000010289	CBARA1	0.497432	0.28351	0.11446	0.315335	0.181735	0.267366	0	0	45	7	0	0
ENSSSCG00000004126	SF3B5	29.6319	8.19e-13	0.116149	1.77e-12	0.184304	0.971135	0	0	195	0	6	0
ENSSSCG00000016842	NIPBL	108.915	7.88e-42	0.117094	3.74e-41	0.185578	0.834262	0	0	830	6	29	0
ENSSSCG00000006016	EIF3H	12.6442	2.58e-06	0.119106	4.25e-06	0.188077	0.416167	0	0	326	32	0	4
ENSSSCG00000017419	DNAJC7	47.0763	6.86e-19	0.119504	1.83e-18	0.188591	1.51616	0	0	228	0	0	2
ENSSSCG00000011208	ZNF385D	46.8829	8.34e-19	0.119629	2.22e-18	0.188673	1.51425	0	0	227	0	0	2
ENSSSCG00000008409	not_defined	5.581	0.00135102	0.11985	0.00189273	0.188908	0.522639	0	1	80	4	3	0
ENSSSCG00000003200	NUP62	1.61003	0.0660345	0.120542	0.0796217	0.189767	-0.290871	0	0	16	6	3	0
ENSSSCG00000002368	LTBP2	82.2892	3.82e-31	0.121719	1.46e-30	0.191505	0.64879	0	0	820	18	33	2
ENSSSCG00000000152	RBFOX2	3.149	0.0141404	0.123004	0.0182993	0.193292	0.398771	0	0	87	9	0	1
ENSSSCG00000003169	PIH1D1	10.7629	1.74e-05	0.123517	2.76e-05	0.19398	-0.0505242	0	0	572	181	0	4
ENSSSCG00000017905	PFN1	124.127	2.36e-45	0.123753	1.2e-44	0.194172	0.403481	0	3	3084	281	16	54
ENSSSCG00000003156	HRC	17.1019	8.95e-08	0.123863	1.59e-07	0.194172	0.433498	0	0	311	17	10	6
ENSSSCG00000005833	EDF1	40.5002	5.12e-16	0.124475	1.23e-15	0.194895	1.44602	0	0	194	0	0	2
ENSSSCG00000004105	NUP43	32.2491	4.46e-13	0.125011	9.7e-13	0.195146	1.35962	0	3	156	0	0	2
ENSSSCG00000013725	FBXW9	1.72344	0.061593	0.124989	0.0745781	0.195146	-0.239718	0	0	22	8	3	0
ENSSSCG00000013062	MTA2	27.0379	3.17e-11	0.125329	6.46e-11	0.195408	0.779398	0	0	209	2	8	0
ENSSSCG00000012971	EFEMP2	51.3603	1.1e-19	0.125587	3e-19	0.195692	0.522042	0	0	728	38	25	0
ENSSSCG00000000965	NCAPH2	33.1032	2.59e-13	0.125841	5.69e-13	0.195971	0.894618	0	0	218	0	2	6
ENSSSCG00000006536	PBXIP1	52.9947	4.26e-20	0.126868	1.19e-19	0.197333	0.514885	0	0	682	21	29	10
ENSSSCG00000013780	TECR	166.351	1.12e-58	0.127383	7.18e-58	0.198016	1.15822	0	0	900	3	0	15
ENSSSCG00000008770	KIAA1239	11.5103	1.2e-05	0.127502	1.92e-05	0.198082	-1.51847	0	0	2	0	1	18
ENSSSCG00000003166	not_defined	41.8523	3.83e-16	0.128076	9.25e-16	0.198855	0.780176	0	0	335	8	0	8
ENSSSCG00000006232	RAB2A	324.007	4e-111	0.128908	4.92e-110	0.200027	-1.45068	0	3	60	23	1	488
ENSSSCG00000005528	NDUFA8	35.8555	5.34e-14	0.129173	1.19e-13	0.200318	1.38867	0	0	170	0	0	2
ENSSSCG00000017759	ALDOC	15.0076	8.27e-07	0.129834	1.4e-06	0.201223	0.756647	0	10	109	2	4	0
ENSSSCG00000009555	LAMP1	101.157	6.61e-36	0.12997	2.74e-35	0.201313	0.593252	0	0	1130	44	7	32
ENSSSCG00000003505	DDOST	55.0963	2.06e-20	0.130157	5.82e-20	0.201484	0.501876	0	0	706	20	28	16
ENSSSCG00000002383	FOS	2.17765	0.0414727	0.130597	0.0511221	0.201924	-0.00971023	0	0	197	58	0	0
ENSSSCG00000001423	RDBP	1.66916	0.0699831	0.130767	0.0841093	0.202066	0.258017	0	0	151	24	0	0
ENSSSCG00000001417	ABHD16A	18.4015	6.29e-08	0.131209	1.13e-07	0.202601	0.600925	0	0	194	6	2	6
ENSSSCG00000005165	KIAA1797	1.86776	0.0577559	0.132025	0.0700628	0.203525	0.235494	0	1	226	38	0	0
ENSSSCG00000007235	TPX2	9.071	0.00011828	0.133061	0.000177591	0.204708	-0.796	0	0	10	6	0	12
ENSSSCG00000005382	TGFBR1	11.1902	2.22e-05	0.13352	3.49e-05	0.205205	-1.05263	0	0	8	0	26	0
ENSSSCG00000010739	not_defined	135.346	5.34e-46	0.134674	2.76e-45	0.206628	0.788887	0	0	1004	18	2	27
ENSSSCG00000014291	AFF4	215.227	1.1e-71	0.135162	8.42e-71	0.207254	1.19003	0	1	1075	0	1	19
ENSSSCG00000003352	CDK11A	0.575521	0.284427	0.13673	0.316144	0.209535	0.237403	0	4	62	11	0	0
ENSSSCG00000010137	RANBP1	37.536	6.05e-14	0.13698	1.35e-13	0.209759	0.662012	0	2	317	4	15	1
ENSSSCG00000014878	PAK1	2.04089	0.0517081	0.137038	0.0632286	0.209759	0.371296	0	0	49	4	1	1
ENSSSCG00000005453	TXN	72.9028	3.24e-25	0.137872	1.07e-24	0.210787	0.607237	0	1	702	16	10	24
ENSSSCG00000016690	CREB5	0.453216	0.352652	0.13783	0.387097	0.210787	-0.00715	0	0	41	12	0	0
ENSSSCG00000000985	not_defined	49.5913	9.62e-18	0.137972	2.5e-17	0.210816	1.23377	0	5	233	0	0	4
ENSSSCG00000012171	PRDX4	54.4002	3.18e-19	0.138533	8.58e-19	0.211549	0.618695	0	0	563	25	0	14
ENSSSCG00000001219	TRIM27	7.60351	0.000484101	0.138682	0.000700907	0.211609	0.478557	0	0	115	7	4	0
[truncated: 598 more rows]
