# Supplementary material for: RNA Profiles of Porcine Embryos during Genome Activation Reveal Complex Metabolic Switch Sensitive to In Vitro Conditions
Source: PLoS One. 2013 Apr 29;8(4):e61547. doi: 10.1371/journal.pone.0061547 (PMC3639270; doi:10.1371/journal.pone.0061547)
Supplement: Table S2 — GO terms of genes found as differentially expressed between 2- and 4-cell stages divided into the groups of genes present only at 2-cell stage (2-cell only), enriched at 2-cell stage, enriched at 4-cell, and present only at 4-cell stage (4-cell only). (XLSX) [file pone.0061547.s002.xlsx]

## Sheet: A 2-cell only
Category	Term 2 cell only	Count	%	PValue	Genes	List Total	Pop Hits	Pop Total	Fold Enrichment	Bonferroni	Benjamini	FDR
GOTERM_CC_FAT	GO:0005694~chromosome	10	8.47457627118644	0.0018871433442841274	ENSG00000156970, ENSG00000153147, ENSG00000167157, ENSG00000137074, ENSG00000101972, ENSG00000198900, ENSG00000164109, ENSG00000104695, ENSG00000142945, ENSG00000069248	79	460	12782	3.517336268574574	0.2746619531333848	0.2746619531333848	2.278108649637234
GOTERM_BP_FAT	GO:0051301~cell division	8	6.779661016949152	0.0028813252225466145	ENSG00000135476, ENSG00000156970, ENSG00000131023, ENSG00000147439, ENSG00000101972, ENSG00000198900, ENSG00000164109, ENSG00000145386	88	295	13528	4.168875192604006	0.8740383366970528	0.8740383366970528	4.272326045022079
GOTERM_BP_FAT	GO:0007067~mitosis	7	5.932203389830509	0.002919470412335047	ENSG00000135476, ENSG00000156970, ENSG00000131023, ENSG00000101972, ENSG00000164109, ENSG00000142945, ENSG00000145386	88	220	13528	4.891322314049587	0.8774511547794241	0.6499302280679238	4.327725498265855
GOTERM_BP_FAT	GO:0000280~nuclear division	7	5.932203389830509	0.002919470412335047	ENSG00000135476, ENSG00000156970, ENSG00000131023, ENSG00000101972, ENSG00000164109, ENSG00000142945, ENSG00000145386	88	220	13528	4.891322314049587	0.8774511547794241	0.6499302280679238	4.327725498265855
GOTERM_BP_FAT	GO:0000087~M phase of mitotic cell cycle	7	5.932203389830509	0.003191272645870931	ENSG00000135476, ENSG00000156970, ENSG00000131023, ENSG00000101972, ENSG00000164109, ENSG00000142945, ENSG00000145386	88	224	13528	4.8039772727272725	0.8992383742001937	0.5346657110687634	4.721606459767669
GOTERM_BP_FAT	GO:0048285~organelle fission	7	5.932203389830509	0.0035571373556846286	ENSG00000135476, ENSG00000156970, ENSG00000131023, ENSG00000101972, ENSG00000164109, ENSG00000142945, ENSG00000145386	88	229	13528	4.699086939261612	0.9225852486488417	0.47252008102656784	5.24940669002093
GOTERM_BP_FAT	GO:0019941~modification-dependent protein catabolic process	11	9.322033898305085	0.003705558578312367	ENSG00000170881, ENSG00000156970, ENSG00000162601, ENSG00000102069, ENSG00000187555, ENSG00000085382, ENSG00000132388, ENSG00000034677, ENSG00000164109, ENSG00000104695, ENSG00000177565	88	574	13528	2.9459930313588854	0.9304377162631351	0.41322072485708405	5.462741117660164
GOTERM_BP_FAT	GO:0043632~modification-dependent macromolecule catabolic process	11	9.322033898305085	0.003705558578312367	ENSG00000170881, ENSG00000156970, ENSG00000162601, ENSG00000102069, ENSG00000187555, ENSG00000085382, ENSG00000132388, ENSG00000034677, ENSG00000164109, ENSG00000104695, ENSG00000177565	88	574	13528	2.9459930313588854	0.9304377162631351	0.41322072485708405	5.462741117660164
GOTERM_MF_FAT	GO:0016791~phosphatase activity	7	5.932203389830509	0.004584142833034098	ENSG00000146733, ENSG00000144724, ENSG00000120915, ENSG00000100330, ENSG00000137074, ENSG00000138032, ENSG00000104695	82	249	12983	4.451023606621608	0.6740797195321544	0.6740797195321544	5.772786326359314
GOTERM_BP_FAT	GO:0006511~ubiquitin-dependent protein catabolic process	7	5.932203389830509	0.0046544177217265675	ENSG00000156970, ENSG00000102069, ENSG00000187555, ENSG00000132388, ENSG00000164109, ENSG00000104695, ENSG00000177565	88	242	13528	4.4466566491359885	0.9649041846017389	0.42780697935201106	6.816026034817346
GOTERM_BP_FAT	GO:0051603~proteolysis involved in cellular protein catabolic process	11	9.322033898305085	0.005055698616845057	ENSG00000170881, ENSG00000156970, ENSG00000162601, ENSG00000102069, ENSG00000187555, ENSG00000085382, ENSG00000132388, ENSG00000034677, ENSG00000164109, ENSG00000104695, ENSG00000177565	88	600	13528	2.818333333333333	0.9737266122326497	0.4054113945608685	7.38288041252294
GOTERM_BP_FAT	GO:0044257~cellular protein catabolic process	11	9.322033898305085	0.005233638031328817	ENSG00000170881, ENSG00000156970, ENSG00000162601, ENSG00000102069, ENSG00000187555, ENSG00000085382, ENSG00000132388, ENSG00000034677, ENSG00000164109, ENSG00000104695, ENSG00000177565	88	603	13528	2.804311774461028	0.9768930053454271	0.3755927557989418	7.633207794648755
GOTERM_CC_FAT	GO:0000777~condensed chromosome kinetochore	4	3.389830508474576	0.005300928079987678	ENSG00000156970, ENSG00000164109, ENSG00000142945, ENSG00000069248	79	58	12782	11.158446093408992	0.5948730217081027	0.3635041411824447	6.278489277468613
GOTERM_BP_FAT	GO:0030163~protein catabolic process	11	9.322033898305085	0.006478301621328544	ENSG00000170881, ENSG00000156970, ENSG00000162601, ENSG00000102069, ENSG00000187555, ENSG00000085382, ENSG00000132388, ENSG00000034677, ENSG00000164109, ENSG00000104695, ENSG00000177565	88	622	13528	2.7186495176848875	0.9905953648059636	0.4045904822491947	9.366627232460278
GOTERM_CC_FAT	GO:0000775~chromosome, centromeric region	5	4.23728813559322	0.006926672408863702	ENSG00000156970, ENSG00000164109, ENSG00000104695, ENSG00000142945, ENSG00000069248	79	124	12782	6.524091465904451	0.6932221586969759	0.32556309142323625	8.13024080169722
GOTERM_CC_FAT	GO:0000779~condensed chromosome, centromeric region	4	3.389830508474576	0.007592585892455856	ENSG00000156970, ENSG00000164109, ENSG00000142945, ENSG00000069248	79	66	12782	9.805907172995779	0.7262841000601068	0.27668910548881276	8.87898386295225
GOTERM_CC_FAT	GO:0000793~condensed chromosome	5	4.23728813559322	0.007945496052604795	ENSG00000156970, ENSG00000153147, ENSG00000164109, ENSG00000142945, ENSG00000069248	79	129	12782	6.271219703660092	0.7423437768280523	0.2375556907234928	9.27351559847911
GOTERM_CC_FAT	GO:0016585~chromatin remodeling complex	4	3.389830508474576	0.009279637069121062	ENSG00000162601, ENSG00000153147, ENSG00000177565, ENSG00000136044	79	71	12782	9.115350329827063	0.7950324063691976	0.23214208185501106	10.750875085277256
GOTERM_BP_FAT	GO:0009057~macromolecule catabolic process	12	10.16949152542373	0.011248247203943384	ENSG00000170881, ENSG00000156970, ENSG00000162601, ENSG00000102069, ENSG00000187555, ENSG00000085382, ENSG00000132388, ENSG00000151092, ENSG00000034677, ENSG00000164109, ENSG00000104695, ENSG00000177565	88	781	13528	2.362006751251309	0.9997030678162134	0.556119846823901	15.732291813518806
GOTERM_CC_FAT	GO:0000776~kinetochore	4	3.389830508474576	0.011571644957290989	ENSG00000156970, ENSG00000164109, ENSG00000142945, ENSG00000069248	79	77	12782	8.40506329113924	0.8617442388966714	0.2462271988500011	13.23746578707481
GOTERM_CC_FAT	GO:0005819~spindle	5	4.23728813559322	0.01241525854024739	ENSG00000156970, ENSG00000131023, ENSG00000164109, ENSG00000104695, ENSG00000177565	79	147	12782	5.503315250150694	0.8804242476870164	0.23315888455715617	14.136569629508777
GOTERM_BP_FAT	GO:0007059~chromosome segregation	4	3.389830508474576	0.01528730042364769	ENSG00000135476, ENSG00000131023, ENSG00000101972, ENSG00000164109	88	81	13528	7.591470258136925	0.9999842873674052	0.6341564862335798	20.793494656562917
GOTERM_CC_FAT	GO:0030135~coated vesicle	5	4.23728813559322	0.016142320432233768	ENSG00000153071, ENSG00000113615, ENSG00000073921, ENSG00000125037, ENSG00000196655	79	159	12782	5.08797070296951	0.937123612671141	0.2646423410619736	18.007336626517812
GOTERM_BP_FAT	GO:0044265~cellular macromolecule catabolic process	11	9.322033898305085	0.017706850373021266	ENSG00000170881, ENSG00000156970, ENSG00000162601, ENSG00000102069, ENSG00000187555, ENSG00000085382, ENSG00000132388, ENSG00000034677, ENSG00000164109, ENSG00000104695, ENSG00000177565	88	725	13528	2.3324137931034485	0.9999973139083874	0.6566318027117525	23.68786364954638
GOTERM_CC_FAT	GO:0015630~microtubule cytoskeleton	9	7.627118644067797	0.018473855617024772	ENSG00000135476, ENSG00000156970, ENSG00000131023, ENSG00000062725, ENSG00000034677, ENSG00000164109, ENSG00000104695, ENSG00000177565, ENSG00000142945	79	549	12782	2.6524175140070554	0.9579933288521285	0.27166391612901986	20.346623266971207
GOTERM_BP_FAT	GO:0000279~M phase	7	5.932203389830509	0.019245254284513832	ENSG00000135476, ENSG00000156970, ENSG00000131023, ENSG00000101972, ENSG00000164109, ENSG00000142945, ENSG00000145386	88	329	13528	3.2707930367504834	0.9999991282733345	0.6581186501034668	25.476473753311744
GOTERM_BP_FAT	GO:0008283~cell proliferation	8	6.779661016949152	0.022066696104763507	ENSG00000153071, ENSG00000146733, ENSG00000156970, ENSG00000158435, ENSG00000091527, ENSG00000196411, ENSG00000142945, ENSG00000136044	88	436	13528	2.8206839032527102	0.999999889838011	0.6815785840977256	28.655469766727393
GOTERM_BP_FAT	GO:0000819~sister chromatid segregation	3	2.5423728813559325	0.02353749902842644	ENSG00000135476, ENSG00000131023, ENSG00000164109	88	37	13528	12.464373464373462	0.9999999626148535	0.6802234550358102	30.262000153810398
GOTERM_CC_FAT	GO:0008287~protein serine/threonine phosphatase complex	3	2.5423728813559325	0.02468879792318058	ENSG00000138032, ENSG00000090372, ENSG00000104695	79	40	12782	12.134810126582279	0.9857325582760262	0.32046272783394203	26.286165592374
GOTERM_BP_FAT	GO:0001701~in utero embryonic development	5	4.23728813559322	0.026748529940010216	ENSG00000153071, ENSG00000145741, ENSG00000124181, ENSG00000107372, ENSG00000112893	88	176	13528	4.367252066115702	0.9999999964876394	0.7037898450083406	33.65268767175073
GOTERM_BP_FAT	GO:0007049~cell cycle	11	9.322033898305085	0.026904155487351346	ENSG00000135476, ENSG00000156970, ENSG00000131023, ENSG00000147439, ENSG00000118495, ENSG00000101972, ENSG00000164109, ENSG00000142945, ENSG00000105856, ENSG00000145386, ENSG00000136044	88	776	13528	2.1791237113402064	0.9999999968686349	0.6839549149237273	33.813042102524726
GOTERM_BP_FAT	GO:0043161~proteasomal ubiquitin-dependent protein catabolic process	4	3.389830508474576	0.027956750832491037	ENSG00000156970, ENSG00000164109, ENSG00000104695, ENSG00000177565	88	102	13528	6.028520499108734	0.9999999985603647	0.6773053199946684	34.88815560384153
GOTERM_BP_FAT	GO:0010498~proteasomal protein catabolic process	4	3.389830508474576	0.027956750832491037	ENSG00000156970, ENSG00000164109, ENSG00000104695, ENSG00000177565	88	102	13528	6.028520499108734	0.9999999985603647	0.6773053199946684	34.88815560384153
GOTERM_BP_FAT	GO:0022402~cell cycle process	9	7.627118644067797	0.028691029118278307	ENSG00000135476, ENSG00000156970, ENSG00000131023, ENSG00000118495, ENSG00000101972, ENSG00000164109, ENSG00000142945, ENSG00000105856, ENSG00000145386	88	565	13528	2.4487530168946097	0.9999999991632166	0.6671544201170245	35.628461016509426
GOTERM_CC_FAT	GO:0044427~chromosomal part	7	5.932203389830509	0.030308200928744557	ENSG00000156970, ENSG00000137074, ENSG00000101972, ENSG00000164109, ENSG00000104695, ENSG00000142945, ENSG00000069248	79	386	12782	2.934150980520758	0.9946576436061498	0.35338704021697076	31.30365247115694
GOTERM_MF_FAT	GO:0042393~histone binding	3	2.5423728813559325	0.03071091454491157	ENSG00000162601, ENSG00000153147, ENSG00000177565	82	44	12983	10.795177383592016	0.9995049937546374	0.9777512641850696	33.21354309081662
GOTERM_BP_FAT	GO:0007093~mitotic cell cycle checkpoint	3	2.5423728813559325	0.031133779264094105	ENSG00000156970, ENSG00000164109, ENSG00000145386	88	43	13528	10.725158562367863	0.9999999998627795	0.6787294295499421	38.035077744869604
GOTERM_BP_FAT	GO:0000278~mitotic cell cycle	7	5.932203389830509	0.03184827457857209	ENSG00000135476, ENSG00000156970, ENSG00000131023, ENSG00000101972, ENSG00000164109, ENSG00000142945, ENSG00000145386	88	370	13528	2.9083538083538083	0.9999999999192062	0.6693268247866317	38.722957135363266
GOTERM_MF_FAT	GO:0004722~protein serine/threonine phosphatase activity	3	2.5423728813559325	0.032011466777462735	ENSG00000100330, ENSG00000138032, ENSG00000104695	82	45	12983	10.555284552845528	0.9996432763549044	0.9290786001672859	34.363984795842704
GOTERM_BP_FAT	GO:0051276~chromosome organization	8	6.779661016949152	0.036421407622565696	ENSG00000135476, ENSG00000131023, ENSG00000162601, ENSG00000099381, ENSG00000153147, ENSG00000137815, ENSG00000164109, ENSG00000177565	88	485	13528	2.5357075913776947	0.9999999999973025	0.702055801510871	42.959616814026994
GOTERM_BP_FAT	GO:0006508~proteolysis	13	11.016949152542372	0.03686334237130167	ENSG00000135476, ENSG00000170881, ENSG00000182220, ENSG00000162601, ENSG00000085382, ENSG00000034677, ENSG00000177565, ENSG00000156970, ENSG00000102069, ENSG00000187555, ENSG00000132388, ENSG00000164109, ENSG00000104695	88	1054	13528	1.8960669311712954	0.9999999999980594	0.6904155145865809	43.354200383390506
GOTERM_BP_FAT	GO:0051983~regulation of chromosome segregation	2	1.694915254237288	0.037978448764992095	ENSG00000135476, ENSG00000142945	88	6	13528	51.24242424242424	0.9999999999991553	0.6859886808835667	44.33852675874201
GOTERM_CC_FAT	GO:0030136~clathrin-coated vesicle	4	3.389830508474576	0.04678740142274945	ENSG00000153071, ENSG00000073921, ENSG00000125037, ENSG00000196655	79	132	12782	4.9029535864978895	0.9997100911051233	0.465600217955517	44.2661926405374
GOTERM_BP_FAT	GO:0022403~cell cycle phase	7	5.932203389830509	0.05036849332263464	ENSG00000135476, ENSG00000156970, ENSG00000131023, ENSG00000101972, ENSG00000164109, ENSG00000142945, ENSG00000145386	88	414	13528	2.5992534036012294	0.9999999999999999	0.7733358133760402	54.252533076481
GOTERM_CC_FAT	GO:0000940~outer kinetochore of condensed chromosome	2	1.694915254237288	0.053615685870670685	ENSG00000156970, ENSG00000069248	79	9	12782	35.9549929676512	0.9999145955132068	0.4878567210683956	48.94622015330368
GOTERM_BP_FAT	GO:0006470~protein amino acid dephosphorylation	4	3.389830508474576	0.05424875392841455	ENSG00000144724, ENSG00000100330, ENSG00000138032, ENSG00000104695	88	133	13528	4.623376623376624	1.0	0.7856762057612067	57.000869096934906
GOTERM_BP_FAT	GO:0007010~cytoskeleton organization	7	5.932203389830509	0.061695264708357976	ENSG00000135476, ENSG00000156970, ENSG00000147439, ENSG00000017260, ENSG00000047648, ENSG00000034677, ENSG00000142945	88	436	13528	2.4680984153461214	1.0	0.8161122434554161	61.84848620899586
GOTERM_MF_FAT	GO:0030554~adenyl nucleotide binding	16	13.559322033898304	0.06181218251305985	ENSG00000119121, ENSG00000164070, ENSG00000140374, ENSG00000153147, ENSG00000142945, ENSG00000156136, ENSG00000156970, ENSG00000131023, ENSG00000156802, ENSG00000017260, ENSG00000132388, ENSG00000088205, ENSG00000196411, ENSG00000198900, ENSG00000124217, ENSG00000071054	82	1577	12983	1.6063844595326107	0.9999998267359024	0.9795977932016076	56.20808916783655
GOTERM_BP_FAT	GO:0043009~chordate embryonic development	6	5.084745762711865	0.062035953873099875	ENSG00000153071, ENSG00000145741, ENSG00000124181, ENSG00000167157, ENSG00000107372, ENSG00000112893	88	331	13528	2.7865970887118925	1.0	0.8064583320811274	62.05756248200538
GOTERM_BP_FAT	GO:0009792~embryonic development ending in birth or egg hatching	6	5.084745762711865	0.06397438786811405	ENSG00000153071, ENSG00000145741, ENSG00000124181, ENSG00000167157, ENSG00000107372, ENSG00000112893	88	334	13528	2.7615677735438213	1.0	0.8054085044129318	63.22693179158502
GOTERM_MF_FAT	GO:0001883~purine nucleoside binding	16	13.559322033898304	0.0687101962927888	ENSG00000119121, ENSG00000164070, ENSG00000140374, ENSG00000153147, ENSG00000142945, ENSG00000156136, ENSG00000156970, ENSG00000131023, ENSG00000156802, ENSG00000017260, ENSG00000132388, ENSG00000088205, ENSG00000196411, ENSG00000198900, ENSG00000124217, ENSG00000071054	82	1601	12983	1.5823037430873998	0.9999999713778054	0.9690015066327324	60.1968177035437
GOTERM_CC_FAT	GO:0005815~microtubule organizing center	5	4.23728813559322	0.06877292848505524	ENSG00000135476, ENSG00000156970, ENSG00000131023, ENSG00000034677, ENSG00000164109	79	253	12782	3.197578425976885	0.9999945115366047	0.554039166855266	58.07400338225356
GOTERM_BP_FAT	GO:0000226~microtubule cytoskeleton organization	4	3.389830508474576	0.06893428690484596	ENSG00000135476, ENSG00000156970, ENSG00000034677, ENSG00000142945	88	147	13528	4.183055040197897	1.0	0.819034415318231	66.06759616812725
GOTERM_MF_FAT	GO:0005524~ATP binding	15	12.711864406779661	0.07204100405554026	ENSG00000119121, ENSG00000164070, ENSG00000153147, ENSG00000142945, ENSG00000156136, ENSG00000156970, ENSG00000131023, ENSG00000156802, ENSG00000017260, ENSG00000132388, ENSG00000196411, ENSG00000198900, ENSG00000088205, ENSG00000124217, ENSG00000071054	82	1477	12983	1.6079478838119459	0.9999999880594629	0.9521916255974543	62.00028528075521
GOTERM_MF_FAT	GO:0001882~nucleoside binding	16	13.559322033898304	0.07204124977390867	ENSG00000119121, ENSG00000164070, ENSG00000140374, ENSG00000153147, ENSG00000142945, ENSG00000156136, ENSG00000156970, ENSG00000131023, ENSG00000156802, ENSG00000017260, ENSG00000132388, ENSG00000088205, ENSG00000196411, ENSG00000198900, ENSG00000124217, ENSG00000071054	82	1612	12983	1.5715063850390365	0.9999999880602344	0.926185402255001	62.0004154973504
GOTERM_BP_FAT	GO:0007346~regulation of mitotic cell cycle	4	3.389830508474576	0.07457451779314535	ENSG00000135476, ENSG00000156970, ENSG00000164109, ENSG00000145386	88	152	13528	4.045454545454546	1.0	0.8338789596275661	69.048375052382
GOTERM_BP_FAT	GO:0016311~dephosphorylation	4	3.389830508474576	0.07688674898693251	ENSG00000144724, ENSG00000100330, ENSG00000138032, ENSG00000104695	88	154	13528	3.9929161747343564	1.0	0.8338850461242562	70.19815463505718
GOTERM_MF_FAT	GO:0032559~adenyl ribonucleotide binding	15	12.711864406779661	0.07865131317474211	ENSG00000119121, ENSG00000164070, ENSG00000153147, ENSG00000142945, ENSG00000156136, ENSG00000156970, ENSG00000131023, ENSG00000156802, ENSG00000017260, ENSG00000132388, ENSG00000196411, ENSG00000198900, ENSG00000088205, ENSG00000124217, ENSG00000071054	82	1497	12983	1.5864656141551394	0.9999999979132944	0.9177884859787699	65.35818449552262
GOTERM_BP_FAT	GO:0034621~cellular macromolecular complex subunit organization	6	5.084745762711865	0.07996330972475799	ENSG00000153147, ENSG00000073921, ENSG00000144895, ENSG00000047648, ENSG00000142945, ENSG00000069248	88	357	13528	2.5836516424751714	1.0	0.8368873124690872	71.66622750968745
GOTERM_CC_FAT	GO:0019898~extrinsic to membrane	7	5.932203389830509	0.08077342660034481	ENSG00000186642, ENSG00000155975, ENSG00000100330, ENSG00000062725, ENSG00000185722, ENSG00000090372, ENSG00000136044	79	494	12782	2.29267667708707	0.999999394886269	0.5913374759920778	64.21001925851859
GOTERM_MF_FAT	GO:0017076~purine nucleotide binding	18	15.254237288135593	0.08159165886540884	ENSG00000119121, ENSG00000164070, ENSG00000140374, ENSG00000153147, ENSG00000142945, ENSG00000156136, ENSG00000156970, ENSG00000131023, ENSG00000156802, ENSG00000017260, ENSG00000084733, ENSG00000132388, ENSG00000088205, ENSG00000196411, ENSG00000198900, ENSG00000124217, ENSG00000004059, ENSG00000071054	82	1918	12983	1.4858846867926447	0.999999999043379	0.9004915428307452	66.76195197974903
GOTERM_MF_FAT	GO:0004721~phosphoprotein phosphatase activity	4	3.389830508474576	0.08403041978125907	ENSG00000144724, ENSG00000100330, ENSG00000138032, ENSG00000104695	82	165	12983	3.8382852919438286	0.9999999994999926	0.8825379329520441	67.88622903414957
GOTERM_CC_FAT	GO:0005654~nucleoplasm	10	8.47457627118644	0.08773338648926185	ENSG00000095787, ENSG00000119596, ENSG00000099381, ENSG00000153147, ENSG00000137815, ENSG00000137074, ENSG00000198900, ENSG00000177565, ENSG00000145386, ENSG00000136044	79	882	12782	1.8344384167168977	0.9999998337725297	0.6007749246634602	67.37936703599804
GOTERM_BP_FAT	GO:0010639~negative regulation of organelle organization	3	2.5423728813559325	0.09767647284567443	ENSG00000135476, ENSG00000047648, ENSG00000164109	88	82	13528	5.624168514412417	1.0	0.8858814063674672	78.88708953289677
GOTERM_BP_FAT	GO:0017144~drug metabolic process	2	1.694915254237288	0.09813230787732048	ENSG00000120915, ENSG00000156136	88	16	13528	19.21590909090909	1.0	0.879832456081119	79.04790816973826

## Sheet: B 2-cell enriched
Category	Term 2 enriched	Count	%	PValue	Genes	List Total	Pop Hits	Pop Total	Fold Enrichment	Bonferroni	Benjamini	FDR
GOTERM_CC_FAT	GO:0005829~cytosol	79	16.596638655462183	1.128769526609154E-10	ENSG00000112029, ENSG00000107581, ENSG00000165475, ENSG00000143416, ENSG00000087076, ENSG00000124614, ENSG00000125388, ENSG00000130479, ENSG00000131711, ENSG00000151929, ENSG00000131462, ENSG00000204351, ENSG00000101460, ENSG00000070081, ENSG00000101367, ENSG00000108298, ENSG00000204310, ENSG00000116478, ENSG00000088832, ENSG00000065427, ENSG00000122026, ENSG00000198814, ENSG00000116120, ENSG0000…	358	1330	12782	2.1207586004116434	4.560227873096068E-8	4.560227873096068E-8	1.57669377554015E-7
GOTERM_CC_FAT	GO:0022626~cytosolic ribosome	15	3.1512605042016806	4.561979123311796E-8	ENSG00000188846, ENSG00000198918, ENSG00000124614, ENSG00000110700, ENSG00000170315, ENSG00000168028, ENSG00000109475, ENSG00000177954, ENSG00000205246, ENSG00000108298, ENSG00000172809, ENSG00000142534, ENSG00000145425, ENSG00000149806, ENSG00000122026, ENSG00000130255	358	81	12782	6.611835298986136	1.843022625802604E-5	9.215155588493396E-6	6.372286830425011E-5
GOTERM_CC_FAT	GO:0043233~organelle lumen	89	18.69747899159664	8.564500593422076E-8	ENSG00000100823, ENSG00000112029, ENSG00000138385, ENSG00000080503, ENSG00000196419, ENSG00000125901, ENSG00000149016, ENSG00000130826, ENSG00000143207, ENSG00000101365, ENSG00000116478, ENSG00000065427, ENSG00000136807, ENSG00000169231, ENSG00000100813, ENSG00000004478, ENSG00000174720, ENSG00000164346, ENSG00000198554, ENSG00000090060, ENSG00000110700, ENSG00000166794, ENSG00000099622, ENSG0000…	358	1820	12782	1.7459604641168884	3.459998530275232E-5	1.1533461454438232E-5	1.1963106072432339E-4
GOTERM_CC_FAT	GO:0033279~ribosomal subunit	18	3.7815126050420167	9.581003298442536E-8	ENSG00000181991, ENSG00000188846, ENSG00000198918, ENSG00000125901, ENSG00000124614, ENSG00000110700, ENSG00000170315, ENSG00000168028, ENSG00000109475, ENSG00000205246, ENSG00000177954, ENSG00000108298, ENSG00000082515, ENSG00000172809, ENSG00000142534, ENSG00000145425, ENSG00000149806, ENSG00000122026, ENSG00000130255	358	128	12782	5.020862430167599	3.870650607751269E-5	9.676766978161666E-6	1.3382981286502726E-4
GOTERM_CC_FAT	GO:0031974~membrane-enclosed lumen	90	18.907563025210084	1.0328936215339163E-7	ENSG00000100823, ENSG00000112029, ENSG00000138385, ENSG00000080503, ENSG00000196419, ENSG00000125901, ENSG00000149016, ENSG00000130826, ENSG00000143207, ENSG00000101365, ENSG00000116478, ENSG00000065427, ENSG00000136807, ENSG00000169231, ENSG00000100813, ENSG00000004478, ENSG00000174720, ENSG00000164346, ENSG00000198554, ENSG00000090060, ENSG00000110700, ENSG00000166794, ENSG00000099622, ENSG0000…	358	1856	12782	1.7313318724715856	4.172803383495349E-5	8.345746068783022E-6	1.4427711696463064E-4
GOTERM_BP_FAT	GO:0006414~translational elongation	16	3.361344537815126	1.4845847830813283E-7	ENSG00000188846, ENSG00000114942, ENSG00000198918, ENSG00000124614, ENSG00000110700, ENSG00000170315, ENSG00000168028, ENSG00000109475, ENSG00000177954, ENSG00000205246, ENSG00000108298, ENSG00000172809, ENSG00000142534, ENSG00000145425, ENSG00000149806, ENSG00000122026, ENSG00000130255	384	101	13528	5.580858085808581	3.20915749406403E-4	3.20915749406403E-4	2.575685145056461E-4
GOTERM_BP_FAT	GO:0006412~translation	29	6.092436974789916	2.4263479307065114E-7	ENSG00000181991, ENSG00000107581, ENSG00000130811, ENSG00000089195, ENSG00000167862, ENSG00000124614, ENSG00000109475, ENSG00000158417, ENSG00000205246, ENSG00000177954, ENSG00000108298, ENSG00000082515, ENSG00000065427, ENSG00000122026, ENSG00000149806, ENSG00000130255, ENSG00000116120, ENSG00000084623, ENSG00000188846, ENSG00000031698, ENSG00000114942, ENSG00000198918, ENSG00000110700, ENSG0000…	384	331	13528	3.0865433031218528	5.244389199929866E-4	2.62253848536953E-4	4.2095969066124894E-4
GOTERM_CC_FAT	GO:0070013~intracellular organelle lumen	86	18.067226890756302	2.601665317386768E-7	ENSG00000100823, ENSG00000112029, ENSG00000138385, ENSG00000080503, ENSG00000196419, ENSG00000125901, ENSG00000149016, ENSG00000130826, ENSG00000143207, ENSG00000101365, ENSG00000116478, ENSG00000065427, ENSG00000136807, ENSG00000100813, ENSG00000004478, ENSG00000174720, ENSG00000164346, ENSG00000198554, ENSG00000090060, ENSG00000110700, ENSG00000166794, ENSG00000099622, ENSG00000116406, ENSG0000…	358	1779	12782	1.7259900578129073	1.0510176892686296E-4	1.7517728646887498E-5	3.6340662932232703E-4
GOTERM_MF_FAT	GO:0003723~RNA binding	46	9.663865546218489	3.439460403290499E-7	ENSG00000138385, ENSG00000205571, ENSG00000205937, ENSG00000132153, ENSG00000130811, ENSG00000149016, ENSG00000135316, ENSG00000172660, ENSG00000109475, ENSG00000130826, ENSG00000204351, ENSG00000125676, ENSG00000114127, ENSG00000108298, ENSG00000132485, ENSG00000130713, ENSG00000144048, ENSG00000104907, ENSG00000122026, ENSG00000149806, ENSG00000009307, ENSG00000134453, ENSG00000116120, ENSG0000…	366	718	12983	2.2726227986057204	2.1769418214334646E-4	2.1769418214334646E-4	5.117023603506965E-4
GOTERM_CC_FAT	GO:0030529~ribonucleoprotein complex	36	7.563025210084033	1.050804601223033E-6	ENSG00000181991, ENSG00000100823, ENSG00000138385, ENSG00000205571, ENSG00000125901, ENSG00000124614, ENSG00000135316, ENSG00000109475, ENSG00000130826, ENSG00000205246, ENSG00000119285, ENSG00000177954, ENSG00000108298, ENSG00000082515, ENSG00000122026, ENSG00000149806, ENSG00000130255, ENSG00000134453, ENSG00000172062, ENSG00000188846, ENSG00000198918, ENSG00000174720, ENSG00000087365, ENSG0000…	358	515	12782	2.495807343927971	4.244351838326166E-4	6.0644629888639834E-5	0.001467780647768091
GOTERM_BP_FAT	GO:0007049~cell cycle	46	9.663865546218489	3.569254352123628E-6	ENSG00000130779, ENSG00000112029, ENSG00000154473, ENSG00000139618, ENSG00000066279, ENSG00000092969, ENSG00000092010, ENSG00000131462, ENSG00000204843, ENSG00000182149, ENSG00000101367, ENSG00000082146, ENSG00000117289, ENSG00000122545, ENSG00000171320, ENSG00000090273, ENSG00000143933, ENSG00000013810, ENSG00000132383, ENSG00000113328, ENSG00000138182, ENSG00000113810, ENSG00000108344, ENSG0000…	384	776	13528	2.0883268900343643	0.007687044068319104	0.002568941833706595	0.006192316155417821
GOTERM_CC_FAT	GO:0043228~non-membrane-bounded organelle	109	22.899159663865547	4.113195777396793E-6	ENSG00000138385, ENSG00000196419, ENSG00000124614, ENSG00000130734, ENSG00000073712, ENSG00000130826, ENSG00000101460, ENSG00000167671, ENSG00000122545, ENSG00000145555, ENSG00000167460, ENSG00000136807, ENSG00000198918, ENSG00000164346, ENSG00000110700, ENSG00000126787, ENSG00000096401, ENSG00000007168, ENSG00000100142, ENSG00000141510, ENSG00000204209, ENSG00000184436, ENSG00000140941, ENSG0000…	358	2596	12782	1.4991241359719722	0.0016603545952643683	2.076952423063494E-4	0.00574526346340809
GOTERM_CC_FAT	GO:0043232~intracellular non-membrane-bounded organelle	109	22.899159663865547	4.113195777396793E-6	ENSG00000138385, ENSG00000196419, ENSG00000124614, ENSG00000130734, ENSG00000073712, ENSG00000130826, ENSG00000101460, ENSG00000167671, ENSG00000122545, ENSG00000145555, ENSG00000167460, ENSG00000136807, ENSG00000198918, ENSG00000164346, ENSG00000110700, ENSG00000126787, ENSG00000096401, ENSG00000007168, ENSG00000100142, ENSG00000141510, ENSG00000204209, ENSG00000184436, ENSG00000140941, ENSG0000…	358	2596	12782	1.4991241359719722	0.0016603545952643683	2.076952423063494E-4	0.00574526346340809
GOTERM_BP_FAT	GO:0022402~cell cycle process	37	7.773109243697479	4.633942581204516E-6	ENSG00000130779, ENSG00000112029, ENSG00000154473, ENSG00000139618, ENSG00000066279, ENSG00000092969, ENSG00000092010, ENSG00000131462, ENSG00000204843, ENSG00000101367, ENSG00000122545, ENSG00000090273, ENSG00000013810, ENSG00000132383, ENSG00000113328, ENSG00000138182, ENSG00000113810, ENSG00000108344, ENSG00000108671, ENSG00000164611, ENSG00000126787, ENSG00000123080, ENSG00000170315, ENSG0000…	384	565	13528	2.307042772861357	0.009968588009391932	0.002501517745206683	0.008039378798374575
GOTERM_BP_FAT	GO:0031400~negative regulation of protein modification process	15	3.1512605042016806	6.675186853839927E-6	ENSG00000112029, ENSG00000154473, ENSG00000108344, ENSG00000108671, ENSG00000198225, ENSG00000170315, ENSG00000092010, ENSG00000115233, ENSG00000159377, ENSG00000119335, ENSG00000197594, ENSG00000173692, ENSG00000100902, ENSG00000088832, ENSG00000175063	384	119	13528	4.440651260504201	0.01432816285518923	0.0028821988956955202	0.01158051902097057
GOTERM_BP_FAT	GO:0051436~negative regulation of ubiquitin-protein ligase activity during mitotic cell cycle	11	2.3109243697478994	1.3134407705471072E-5	ENSG00000115233, ENSG00000159377, ENSG00000112029, ENSG00000154473, ENSG00000173692, ENSG00000108344, ENSG00000100902, ENSG00000108671, ENSG00000170315, ENSG00000092010, ENSG00000175063	384	65	13528	5.961858974358974	0.02799737698186322	0.004721613959933979	0.02278516399732977
GOTERM_BP_FAT	GO:0051444~negative regulation of ubiquitin-protein ligase activity	11	2.3109243697478994	1.7302666685821266E-5	ENSG00000115233, ENSG00000159377, ENSG00000112029, ENSG00000154473, ENSG00000173692, ENSG00000108344, ENSG00000100902, ENSG00000108671, ENSG00000170315, ENSG00000092010, ENSG00000175063	384	67	13528	5.783893034825871	0.036717628028592464	0.0053298441395169815	0.030015107937464425
GOTERM_BP_FAT	GO:0051352~negative regulation of ligase activity	11	2.3109243697478994	1.7302666685821266E-5	ENSG00000115233, ENSG00000159377, ENSG00000112029, ENSG00000154473, ENSG00000173692, ENSG00000108344, ENSG00000100902, ENSG00000108671, ENSG00000170315, ENSG00000092010, ENSG00000175063	384	67	13528	5.783893034825871	0.036717628028592464	0.0053298441395169815	0.030015107937464425
GOTERM_BP_FAT	GO:0000278~mitotic cell cycle	27	5.6722689075630255	1.9443524561753843E-5	ENSG00000130779, ENSG00000112029, ENSG00000154473, ENSG00000066279, ENSG00000092010, ENSG00000204843, ENSG00000101367, ENSG00000122545, ENSG00000090273, ENSG00000113328, ENSG00000138182, ENSG00000113810, ENSG00000108344, ENSG00000108671, ENSG00000164611, ENSG00000123080, ENSG00000126787, ENSG00000170315, ENSG00000213639, ENSG00000115233, ENSG00000159377, ENSG00000163939, ENSG00000007168, ENSG0000…	384	370	13528	2.570777027027027	0.04116599302236623	0.005240882002584768	0.033728285118184154
GOTERM_BP_FAT	GO:0051439~regulation of ubiquitin-protein ligase activity during mitotic cell cycle	11	2.3109243697478994	2.9133094288487303E-5	ENSG00000115233, ENSG00000159377, ENSG00000112029, ENSG00000154473, ENSG00000173692, ENSG00000108344, ENSG00000100902, ENSG00000108671, ENSG00000170315, ENSG00000092010, ENSG00000175063	384	71	13528	5.458039906103286	0.061044007626961494	0.006974085994248425	0.05053258126334059
GOTERM_BP_FAT	GO:0043161~proteasomal ubiquitin-dependent protein catabolic process	13	2.73109243697479	3.036161396246389E-5	ENSG00000136813, ENSG00000154473, ENSG00000108344, ENSG00000108671, ENSG00000116406, ENSG00000092010, ENSG00000170315, ENSG00000068912, ENSG00000115233, ENSG00000159377, ENSG00000173692, ENSG00000100902, ENSG00000175063	384	102	13528	4.489991830065359	0.06353469556274871	0.006542782765392996	0.0526629716150695
GOTERM_BP_FAT	GO:0010498~proteasomal protein catabolic process	13	2.73109243697479	3.036161396246389E-5	ENSG00000136813, ENSG00000154473, ENSG00000108344, ENSG00000108671, ENSG00000116406, ENSG00000092010, ENSG00000170315, ENSG00000068912, ENSG00000115233, ENSG00000159377, ENSG00000173692, ENSG00000100902, ENSG00000175063	384	102	13528	4.489991830065359	0.06353469556274871	0.006542782765392996	0.0526629716150695
GOTERM_CC_FAT	GO:0005840~ribosome	19	3.9915966386554618	3.385846047656198E-5	ENSG00000181991, ENSG00000188846, ENSG00000100823, ENSG00000198918, ENSG00000125901, ENSG00000124614, ENSG00000110700, ENSG00000170315, ENSG00000168028, ENSG00000109475, ENSG00000205246, ENSG00000177954, ENSG00000108298, ENSG00000082515, ENSG00000172809, ENSG00000142534, ENSG00000145425, ENSG00000149806, ENSG00000122026, ENSG00000130255	358	215	12782	3.155229310120826	0.013585916551374533	0.0015187399465297347	0.04728397881301749
GOTERM_BP_FAT	GO:0043086~negative regulation of catalytic activity	22	4.621848739495799	4.1339312519045546E-5	ENSG00000150593, ENSG00000153113, ENSG00000112029, ENSG00000154473, ENSG00000118137, ENSG00000108344, ENSG00000108671, ENSG00000092969, ENSG00000170315, ENSG00000092010, ENSG00000115233, ENSG00000159377, ENSG00000105723, ENSG00000141510, ENSG00000167772, ENSG00000101439, ENSG00000173692, ENSG00000155463, ENSG00000100902, ENSG00000088832, ENSG00000175279, ENSG00000175063	384	277	13528	2.7979843561973525	0.08549966156969735	0.00809230152293039	0.07169762775406374
GOTERM_BP_FAT	GO:0031397~negative regulation of protein ubiquitination	11	2.3109243697478994	4.2036406792438136E-5	ENSG00000115233, ENSG00000159377, ENSG00000112029, ENSG00000154473, ENSG00000173692, ENSG00000108344, ENSG00000100902, ENSG00000108671, ENSG00000170315, ENSG00000092010, ENSG00000175063	384	74	13528	5.236768018018018	0.08687694061955209	0.007545110141112477	0.07290623111880778
GOTERM_CC_FAT	GO:0015935~small ribosomal subunit	10	2.100840336134454	5.8451109117560026E-5	ENSG00000205246, ENSG00000177954, ENSG00000181991, ENSG00000142534, ENSG00000125901, ENSG00000145425, ENSG00000124614, ENSG00000110700, ENSG00000149806, ENSG00000170315, ENSG00000168028	358	63	12782	5.667287399130974	0.023338287570580096	0.002358707692020401	0.08161506196340262
GOTERM_BP_FAT	GO:0051438~regulation of ubiquitin-protein ligase activity	11	2.3109243697478994	6.659312708708062E-5	ENSG00000115233, ENSG00000159377, ENSG00000112029, ENSG00000154473, ENSG00000173692, ENSG00000108344, ENSG00000100902, ENSG00000108671, ENSG00000170315, ENSG00000092010, ENSG00000175063	384	78	13528	4.968215811965812	0.134094184853764	0.011014212524244504	0.1154732257173996
GOTERM_CC_FAT	GO:0031981~nuclear lumen	66	13.865546218487395	7.079316169589929E-5	ENSG00000100823, ENSG00000112029, ENSG00000138385, ENSG00000196419, ENSG00000080503, ENSG00000149016, ENSG00000130826, ENSG00000143207, ENSG00000116478, ENSG00000136807, ENSG00000100813, ENSG00000004478, ENSG00000174720, ENSG00000164346, ENSG00000198554, ENSG00000090060, ENSG00000110700, ENSG00000099622, ENSG00000165410, ENSG00000115053, ENSG00000213639, ENSG00000197579, ENSG00000096401, ENSG0000…	358	1450	12782	1.6251435176266615	0.02819630007852414	0.002596754378895283	0.09884031367705104
GOTERM_MF_FAT	GO:0003735~structural constituent of ribosome	16	3.361344537815126	7.897222208276242E-5	ENSG00000181991, ENSG00000188846, ENSG00000198918, ENSG00000110700, ENSG00000170315, ENSG00000168028, ENSG00000109475, ENSG00000177954, ENSG00000205246, ENSG00000108298, ENSG00000082515, ENSG00000172809, ENSG00000142534, ENSG00000145425, ENSG00000149806, ENSG00000122026, ENSG00000130255	366	168	12983	3.378350247202706	0.048762385920853135	0.024685889531404936	0.1174260731135135
GOTERM_BP_FAT	GO:0044092~negative regulation of molecular function	24	5.042016806722689	7.983085175524636E-5	ENSG00000167815, ENSG00000150593, ENSG00000153113, ENSG00000112029, ENSG00000154473, ENSG00000118137, ENSG00000108344, ENSG00000108671, ENSG00000092969, ENSG00000170315, ENSG00000092010, ENSG00000115233, ENSG00000159377, ENSG00000105723, ENSG00000141510, ENSG00000167772, ENSG00000101439, ENSG00000155463, ENSG00000173692, ENSG00000100902, ENSG00000088832, ENSG00000143933, ENSG00000175279, ENSG0000…	384	334	13528	2.531437125748503	0.15852686503528135	0.012252969974059336	0.13841261112375047
GOTERM_BP_FAT	GO:0031145~anaphase-promoting complex-dependent proteasomal ubiquitin-dependent protein catabolic process	10	2.100840336134454	8.371739534911306E-5	ENSG00000115233, ENSG00000159377, ENSG00000154473, ENSG00000173692, ENSG00000108344, ENSG00000100902, ENSG00000108671, ENSG00000170315, ENSG00000092010, ENSG00000175063	384	65	13528	5.419871794871796	0.16556846757093013	0.01199445842106972	0.14514658111133283
GOTERM_BP_FAT	GO:0006396~RNA processing	33	6.932773109243698	8.415383675785388E-5	ENSG00000205571, ENSG00000138385, ENSG00000205937, ENSG00000165494, ENSG00000089195, ENSG00000135316, ENSG00000130826, ENSG00000119285, ENSG00000125676, ENSG00000132485, ENSG00000130713, ENSG00000144048, ENSG00000104907, ENSG00000134453, ENSG00000177700, ENSG00000172062, ENSG00000188846, ENSG00000031698, ENSG00000174720, ENSG00000087365, ENSG00000164346, ENSG00000090060, ENSG00000182196, ENSG0000…	384	547	13528	2.125342778793419	0.16635552043195845	0.011307351558717316	0.1459027490039344
GOTERM_MF_FAT	GO:0008092~cytoskeletal protein binding	31	6.512605042016808	8.921180834336155E-5	ENSG00000130779, ENSG00000100220, ENSG00000122786, ENSG00000139618, ENSG00000130734, ENSG00000130479, ENSG00000130176, ENSG00000157827, ENSG00000115091, ENSG00000131711, ENSG00000197893, ENSG00000100592, ENSG00000136068, ENSG00000101367, ENSG00000183963, ENSG00000143933, ENSG00000145555, ENSG00000169439, ENSG00000167460, ENSG00000162614, ENSG00000130429, ENSG00000079819, ENSG00000109466, ENSG0000…	366	504	12983	2.1818512013184144	0.05490855953664375	0.018648456343197894	0.1326421858391602
GOTERM_CC_FAT	GO:0044445~cytosolic part	15	3.1512605042016806	9.073741901772949E-5	ENSG00000188846, ENSG00000198918, ENSG00000124614, ENSG00000110700, ENSG00000170315, ENSG00000168028, ENSG00000109475, ENSG00000177954, ENSG00000205246, ENSG00000108298, ENSG00000172809, ENSG00000142534, ENSG00000145425, ENSG00000149806, ENSG00000122026, ENSG00000130255	358	152	12782	3.5234122316965597	0.03599575466440719	0.0030503033847533167	0.12666979606332784
GOTERM_BP_FAT	GO:0051340~regulation of ligase activity	11	2.3109243697478994	9.220178405142584E-5	ENSG00000115233, ENSG00000159377, ENSG00000112029, ENSG00000154473, ENSG00000173692, ENSG00000108344, ENSG00000100902, ENSG00000108671, ENSG00000170315, ENSG00000092010, ENSG00000175063	384	81	13528	4.784207818930041	0.18073644625242524	0.011657951373206465	0.1598454618624845
GOTERM_CC_FAT	GO:0022627~cytosolic small ribosomal subunit	8	1.680672268907563	1.0524060803114005E-4	ENSG00000205246, ENSG00000177954, ENSG00000142534, ENSG00000145425, ENSG00000124614, ENSG00000110700, ENSG00000149806, ENSG00000170315, ENSG00000168028	358	40	12782	7.140782122905028	0.04162816835068328	0.003265383391180432	0.14690249191258165
GOTERM_CC_FAT	GO:0005783~endoplasmic reticulum	48	10.084033613445378	1.0908445549027214E-4	ENSG00000072210, ENSG00000100823, ENSG00000123983, ENSG00000136813, ENSG00000143575, ENSG00000054116, ENSG00000198856, ENSG00000196562, ENSG00000151348, ENSG00000135316, ENSG00000135213, ENSG00000101464, ENSG00000155660, ENSG00000070081, ENSG00000158604, ENSG00000134910, ENSG00000162736, ENSG00000204310, ENSG00000119335, ENSG00000129250, ENSG00000196313, ENSG00000088832, ENSG00000147649, ENSG0000…	358	960	12782	1.7851955307262568	0.043115442019955985	0.0031430875453670737	0.15226421917993171
GOTERM_BP_FAT	GO:0051437~positive regulation of ubiquitin-protein ligase activity during mitotic cell cycle	10	2.100840336134454	1.1977371496038246E-4	ENSG00000115233, ENSG00000159377, ENSG00000112029, ENSG00000173692, ENSG00000108344, ENSG00000100902, ENSG00000108671, ENSG00000170315, ENSG00000092010, ENSG00000175063	384	68	13528	5.1807598039215685	0.22815095120920115	0.014284017026249374	0.20759870507762734
GOTERM_BP_FAT	GO:0031396~regulation of protein ubiquitination	12	2.5210084033613445	1.2019619475899613E-4	ENSG00000115233, ENSG00000159377, ENSG00000112029, ENSG00000154473, ENSG00000173692, ENSG00000108344, ENSG00000100902, ENSG00000088832, ENSG00000108671, ENSG00000170315, ENSG00000092010, ENSG00000175063	384	100	13528	2275-04-01	0.22885572179638802	0.01358476655180052	0.20833025208205624
GOTERM_CC_FAT	GO:0005654~nucleoplasm	45	9.453781512605042	1.2200842508118702E-4	ENSG00000100823, ENSG00000112029, ENSG00000205571, ENSG00000165494, ENSG00000205937, ENSG00000139618, ENSG00000133398, ENSG00000196419, ENSG00000080503, ENSG00000112282, ENSG00000135316, ENSG00000130826, ENSG00000143207, ENSG00000198730, ENSG00000116478, ENSG00000119335, ENSG00000130159, ENSG00000143933, ENSG00000132383, ENSG00000177700, ENSG00000172062, ENSG00000136807, ENSG00000188986, ENSG0000…	358	882	12782	1.8216280925778132	0.04809916160017125	0.003280900110030349	0.17028971745477461
GOTERM_BP_FAT	GO:0031398~positive regulation of protein ubiquitination	11	2.3109243697478994	1.2570669938392637E-4	ENSG00000115233, ENSG00000159377, ENSG00000112029, ENSG00000173692, ENSG00000108344, ENSG00000100902, ENSG00000088832, ENSG00000108671, ENSG00000170315, ENSG00000092010, ENSG00000175063	384	84	13528	4.613343253968254	0.23798951812617009	0.013497824629991717	0.2178715310515167
GOTERM_BP_FAT	GO:0051443~positive regulation of ubiquitin-protein ligase activity	10	2.100840336134454	1.5039175698481166E-4	ENSG00000115233, ENSG00000159377, ENSG00000112029, ENSG00000173692, ENSG00000108344, ENSG00000100902, ENSG00000108671, ENSG00000170315, ENSG00000092010, ENSG00000175063	384	70	13528	5.032738095238096	0.27759649915889495	0.01536508761929245	0.26060244228990337
GOTERM_CC_FAT	GO:0015630~microtubule cytoskeleton	32	6.722689075630252	1.5686422932707016E-4	ENSG00000130779, ENSG00000100246, ENSG00000100823, ENSG00000136813, ENSG00000112029, ENSG00000139618, ENSG00000066279, ENSG00000167553, ENSG00000130734, ENSG00000130479, ENSG00000197892, ENSG00000131711, ENSG00000131462, ENSG00000204843, ENSG00000101460, ENSG00000101367, ENSG00000167671, ENSG00000129250, ENSG00000122545, ENSG00000090273, ENSG00000143933, ENSG00000138182, ENSG00000106211, ENSG0000…	358	549	12782	2.0811022580415384	0.06141149218204067	0.003953297541859024	0.21888922806676536
GOTERM_CC_FAT	GO:0031090~organelle membrane	52	10.92436974789916	1.9445349438500361E-4	ENSG00000176340, ENSG00000123983, ENSG00000151729, ENSG00000198856, ENSG00000151348, ENSG00000168653, ENSG00000101464, ENSG00000101460, ENSG00000070081, ENSG00000135404, ENSG00000088832, ENSG00000198814, ENSG00000009307, ENSG00000127540, ENSG00000135940, ENSG00000155287, ENSG00000099624, ENSG00000114902, ENSG00000007168, ENSG00000087111, ENSG00000184436, ENSG00000169021, ENSG00000004779, ENSG0000…	358	1096	12782	1.6939811605431638	0.0755597416850674	0.004610916392273734	0.27127539038102055
GOTERM_BP_FAT	GO:0051603~proteolysis involved in cellular protein catabolic process	34	7.142857142857142	2.0814703227372202E-4	ENSG00000136813, ENSG00000112029, ENSG00000154473, ENSG00000103657, ENSG00000198258, ENSG00000130734, ENSG00000166233, ENSG00000092010, ENSG00000143207, ENSG00000101460, ENSG00000162736, ENSG00000167671, ENSG00000167770, ENSG00000115464, ENSG00000077152, ENSG00000135655, ENSG00000160714, ENSG00000132128, ENSG00000108344, ENSG00000108671, ENSG00000116406, ENSG00000205155, ENSG00000170315, ENSG0000…	384	600	13528	1.9963194444444443	0.3624105670464377	0.020249474628968978	0.3605119798602341
GOTERM_BP_FAT	GO:0051351~positive regulation of ligase activity	10	2.100840336134454	2.083733689099298E-4	ENSG00000115233, ENSG00000159377, ENSG00000112029, ENSG00000173692, ENSG00000108344, ENSG00000100902, ENSG00000108671, ENSG00000170315, ENSG00000092010, ENSG00000175063	384	73	13528	4.825913242009133	0.36272255357125216	0.019398517244128555	0.36090332887328547
GOTERM_BP_FAT	GO:0044257~cellular protein catabolic process	34	7.142857142857142	2.2625623483985927E-4	ENSG00000136813, ENSG00000112029, ENSG00000154473, ENSG00000103657, ENSG00000198258, ENSG00000130734, ENSG00000166233, ENSG00000092010, ENSG00000143207, ENSG00000101460, ENSG00000162736, ENSG00000167671, ENSG00000167770, ENSG00000115464, ENSG00000077152, ENSG00000135655, ENSG00000160714, ENSG00000132128, ENSG00000108344, ENSG00000108671, ENSG00000116406, ENSG00000205155, ENSG00000170315, ENSG0000…	384	603	13528	1.986387506909895	0.3868963841003805	0.02017786818420053	0.39181925078857205
GOTERM_CC_FAT	GO:0005819~spindle	14	2.941176470588235	2.4142536693266047E-4	ENSG00000112029, ENSG00000138182, ENSG00000066279, ENSG00000106211, ENSG00000130479, ENSG00000126787, ENSG00000131462, ENSG00000021574, ENSG00000204843, ENSG00000007168, ENSG00000101367, ENSG00000122545, ENSG00000080345, ENSG00000143933	358	147	12782	3.400372439478585	0.09294085721218492	0.005404654458685099	0.33670170428233837
GOTERM_CC_FAT	GO:0000502~proteasome complex	9	1.8907563025210083	2.7689699669172535E-4	ENSG00000115233, ENSG00000159377, ENSG00000136813, ENSG00000173692, ENSG00000108344, ENSG00000100902, ENSG00000108671, ENSG00000106211, ENSG00000092010	358	61	12782	5.267790090667644	0.10585012930143489	0.005871216502922438	0.3860831159843481
GOTERM_BP_FAT	GO:0030163~protein catabolic process	34	7.142857142857142	3.9263009594530025E-4	ENSG00000136813, ENSG00000112029, ENSG00000154473, ENSG00000103657, ENSG00000198258, ENSG00000130734, ENSG00000166233, ENSG00000092010, ENSG00000143207, ENSG00000101460, ENSG00000162736, ENSG00000167671, ENSG00000167770, ENSG00000115464, ENSG00000077152, ENSG00000135655, ENSG00000160714, ENSG00000132128, ENSG00000108344, ENSG00000108671, ENSG00000116406, ENSG00000205155, ENSG00000170315, ENSG0000…	384	622	13528	1.9257100750267955	0.5721715392111087	0.03339110596354178	0.6790136520988255
GOTERM_BP_FAT	GO:0009057~macromolecule catabolic process	40	8.403361344537815	3.997128216442819E-4	ENSG00000136813, ENSG00000112029, ENSG00000177830, ENSG00000154473, ENSG00000116698, ENSG00000205937, ENSG00000103657, ENSG00000198258, ENSG00000130734, ENSG00000166233, ENSG00000092010, ENSG00000101460, ENSG00000143207, ENSG00000162736, ENSG00000167671, ENSG00000167770, ENSG00000088832, ENSG00000104774, ENSG00000132383, ENSG00000115464, ENSG00000077152, ENSG00000160714, ENSG00000135655, ENSG0000…	384	781	13528	1.804310712761417	0.5786754662166855	0.03269778411908397	0.6912225127689742
GOTERM_BP_FAT	GO:0019941~modification-dependent protein catabolic process	32	6.722689075630252	4.399906241386308E-4	ENSG00000136813, ENSG00000112029, ENSG00000154473, ENSG00000198258, ENSG00000103657, ENSG00000130734, ENSG00000166233, ENSG00000092010, ENSG00000143207, ENSG00000101460, ENSG00000167671, ENSG00000167770, ENSG00000115464, ENSG00000077152, ENSG00000135655, ENSG00000160714, ENSG00000132128, ENSG00000108344, ENSG00000108671, ENSG00000116406, ENSG00000170315, ENSG00000068912, ENSG00000129559, ENSG0000…	384	574	13528	1.9639953542392568	0.6138267065392415	0.03462591020414363	0.760624559612133
GOTERM_BP_FAT	GO:0043632~modification-dependent macromolecule catabolic process	32	6.722689075630252	4.399906241386308E-4	ENSG00000136813, ENSG00000112029, ENSG00000154473, ENSG00000198258, ENSG00000103657, ENSG00000130734, ENSG00000166233, ENSG00000092010, ENSG00000143207, ENSG00000101460, ENSG00000167671, ENSG00000167770, ENSG00000115464, ENSG00000077152, ENSG00000135655, ENSG00000160714, ENSG00000132128, ENSG00000108344, ENSG00000108671, ENSG00000116406, ENSG00000170315, ENSG00000068912, ENSG00000129559, ENSG0000…	384	574	13528	1.9639953542392568	0.6138267065392415	0.03462591020414363	0.760624559612133
GOTERM_BP_FAT	GO:0008380~RNA splicing	20	4.201680672268908	4.724880242823941E-4	ENSG00000177700, ENSG00000172062, ENSG00000205571, ENSG00000205937, ENSG00000165494, ENSG00000087365, ENSG00000090060, ENSG00000135316, ENSG00000182196, ENSG00000096401, ENSG00000125676, ENSG00000164944, ENSG00000170144, ENSG00000100142, ENSG00000132485, ENSG00000115524, ENSG00000165630, ENSG00000125970, ENSG00000061936, ENSG00000134453, ENSG00000185246	384	284	13528	2.4809272300469485	0.6400393331727571	0.0358336594973202	0.8165869996882069
GOTERM_CC_FAT	GO:0005739~mitochondrion	50	10.504201680672269	5.443940015083936E-4	ENSG00000176340, ENSG00000123983, ENSG00000151729, ENSG00000173085, ENSG00000125901, ENSG00000168653, ENSG00000101365, ENSG00000221829, ENSG00000082515, ENSG00000065427, ENSG00000198814, ENSG00000009307, ENSG00000008405, ENSG00000127540, ENSG00000135940, ENSG00000151498, ENSG00000155287, ENSG00000157326, ENSG00000105552, ENSG00000099624, ENSG00000158941, ENSG00000141510, ENSG00000100902, ENSG0000…	358	1087	12782	1.6423141957003284	0.19747724082763896	0.0109394771265382	0.7577450032298039
GOTERM_CC_FAT	GO:0022625~cytosolic large ribosomal subunit	7	1.4705882352941175	5.899361534034726E-4	ENSG00000188846, ENSG00000108298, ENSG00000198918, ENSG00000172809, ENSG00000122026, ENSG00000130255, ENSG00000109475	358	38	12782	6.5770361658335785	0.21211609969574252	0.011288399324556275	0.8208931341202375
GOTERM_BP_FAT	GO:0006091~generation of precursor metabolites and energy	21	4.411764705882353	6.048542895310685E-4	ENSG00000164919, ENSG00000176340, ENSG00000127540, ENSG00000087460, ENSG00000151729, ENSG00000198695, ENSG00000105379, ENSG00000099624, ENSG00000168653, ENSG00000213639, ENSG00000134333, ENSG00000152234, ENSG00000101365, ENSG00000102893, ENSG00000100968, ENSG00000197594, ENSG00000155463, ENSG00000111775, ENSG00000169021, ENSG00000004779, ENSG00000111716	384	313	13528	2.3636182108626196	0.729664261347216	0.044104396223709874	1.0442224067055195
GOTERM_BP_FAT	GO:0032269~negative regulation of cellular protein metabolic process	15	3.1512605042016806	6.084172381461468E-4	ENSG00000112029, ENSG00000154473, ENSG00000108344, ENSG00000108671, ENSG00000198225, ENSG00000170315, ENSG00000092010, ENSG00000115233, ENSG00000159377, ENSG00000119335, ENSG00000197594, ENSG00000173692, ENSG00000100902, ENSG00000088832, ENSG00000175063	384	180	13528	2.935763888888889	0.731739937542543	0.04291200812480589	1.0503429379289386
GOTERM_CC_FAT	GO:0044429~mitochondrial part	32	6.722689075630252	6.284630223226614E-4	ENSG00000176340, ENSG00000072210, ENSG00000181991, ENSG00000123983, ENSG00000151729, ENSG00000132153, ENSG00000130204, ENSG00000125901, ENSG00000168653, ENSG00000152234, ENSG00000101365, ENSG00000117289, ENSG00000155463, ENSG00000122971, ENSG00000065427, ENSG00000009307, ENSG00000198814, ENSG00000106554, ENSG00000164919, ENSG00000127540, ENSG00000135940, ENSG00000198695, ENSG00000155287, ENSG0000…	358	595	12782	1.9202103187643773	0.2242918132667684	0.011478112452450229	0.8742848388122448
GOTERM_CC_FAT	GO:0005874~microtubule	19	3.9915966386554618	7.020823198342504E-4	ENSG00000130779, ENSG00000100246, ENSG00000138182, ENSG00000167553, ENSG00000130479, ENSG00000131711, ENSG00000197892, ENSG00000131462, ENSG00000204843, ENSG00000021574, ENSG00000171471, ENSG00000101460, ENSG00000007168, ENSG00000101367, ENSG00000129250, ENSG00000214021, ENSG00000090273, ENSG00000143933, ENSG00000140941	358	274	12782	2.475818619255393	0.24703826830634035	0.012260776324334643	0.9762344901178888
GOTERM_BP_FAT	GO:0044265~cellular macromolecule catabolic process	37	7.773109243697479	7.541908157285523E-4	ENSG00000136813, ENSG00000112029, ENSG00000154473, ENSG00000116698, ENSG00000205937, ENSG00000103657, ENSG00000198258, ENSG00000130734, ENSG00000166233, ENSG00000092010, ENSG00000143207, ENSG00000101460, ENSG00000162736, ENSG00000167671, ENSG00000167770, ENSG00000132383, ENSG00000115464, ENSG00000077152, ENSG00000160714, ENSG00000135655, ENSG00000132128, ENSG00000108344, ENSG00000108671, ENSG0000…	384	725	13528	1.7979022988505748	0.8043006507502735	0.05125817976247615	1.3004511447870626
GOTERM_CC_FAT	GO:0016604~nuclear body	14	2.941176470588235	8.696001804763214E-4	ENSG00000172062, ENSG00000205571, ENSG00000205937, ENSG00000163349, ENSG00000130826, ENSG00000197579, ENSG00000096401, ENSG00000143207, ENSG00000141510, ENSG00000198730, ENSG00000115524, ENSG00000204209, ENSG00000184436, ENSG00000165630, ENSG00000132383	358	168	12782	2.9753258845437616	0.2963479659493887	0.014537926955669023	1.2078543087118088
GOTERM_BP_FAT	GO:0051248~negative regulation of protein metabolic process	15	3.1512605042016806	8.861421069589888E-4	ENSG00000112029, ENSG00000154473, ENSG00000108344, ENSG00000108671, ENSG00000198225, ENSG00000170315, ENSG00000092010, ENSG00000115233, ENSG00000159377, ENSG00000119335, ENSG00000197594, ENSG00000173692, ENSG00000100902, ENSG00000088832, ENSG00000175063	384	187	13528	2.8258689839572195	0.8529067574101967	0.058138006106450035	1.5263302303030746
GOTERM_CC_FAT	GO:0044451~nucleoplasm part	30	6.302521008403361	8.94330513525351E-4	ENSG00000205571, ENSG00000165494, ENSG00000205937, ENSG00000133398, ENSG00000196419, ENSG00000112282, ENSG00000130826, ENSG00000143207, ENSG00000198730, ENSG00000116478, ENSG00000130159, ENSG00000132383, ENSG00000177700, ENSG00000172062, ENSG00000136807, ENSG00000147162, ENSG00000163349, ENSG00000213639, ENSG00000196628, ENSG00000096401, ENSG00000197579, ENSG00000158773, ENSG00000077235, ENSG0000…	358	555	12782	1.929941114298656	0.30334933295896227	0.01435482039513758	1.2420052485716315
GOTERM_BP_FAT	GO:0010605~negative regulation of macromolecule metabolic process	37	7.773109243697479	9.155148436436938E-4	ENSG00000127616, ENSG00000112029, ENSG00000154473, ENSG00000139618, ENSG00000080503, ENSG00000092010, ENSG00000081923, ENSG00000116478, ENSG00000119335, ENSG00000175550, ENSG00000101439, ENSG00000088832, ENSG00000150593, ENSG00000188986, ENSG00000147649, ENSG00000108344, ENSG00000110700, ENSG00000108671, ENSG00000198225, ENSG00000170315, ENSG00000163191, ENSG00000115233, ENSG00000196628, ENSG0000…	384	734	13528	1.7758571752951864	0.8619652348721368	0.058242592530818094	1.5765452315189998
GOTERM_MF_FAT	GO:0003779~actin binding	21	4.411764705882353	9.229067471377147E-4	ENSG00000167460, ENSG00000162614, ENSG00000130429, ENSG00000079819, ENSG00000122786, ENSG00000109466, ENSG00000130479, ENSG00000130176, ENSG00000154380, ENSG00000157827, ENSG00000115091, ENSG00000131711, ENSG00000197893, ENSG00000165410, ENSG00000100592, ENSG00000136068, ENSG00000183963, ENSG00000128245, ENSG00000116489, ENSG00000214021, ENSG00000145555	366	326	12983	2.285049783767475	0.44259863661556487	0.13594376845700296	1.3642907919482083
GOTERM_MF_FAT	GO:0005198~structural molecule activity	33	6.932773109243698	9.853868153589787E-4	ENSG00000182853, ENSG00000181991, ENSG00000181789, ENSG00000107581, ENSG00000167553, ENSG00000131711, ENSG00000109475, ENSG00000131462, ENSG00000177954, ENSG00000205246, ENSG00000171345, ENSG00000108298, ENSG00000082515, ENSG00000183963, ENSG00000122545, ENSG00000164692, ENSG00000122026, ENSG00000149806, ENSG00000130255, ENSG00000167460, ENSG00000130429, ENSG00000166147, ENSG00000188846, ENSG0000…	366	634	12983	1.846369654031132	0.4642337820494823	0.1173367087554904	1.4560218416214465
GOTERM_BP_FAT	GO:0010552~positive regulation of specific transcription from RNA polymerase II promoter	8	1.680672268907563	0.00107795990186074	ENSG00000127616, ENSG00000158773, ENSG00000131408, ENSG00000141510, ENSG00000196419, ENSG00000080503, ENSG00000116478, ENSG00000025434	384	57	13528	4.944444444444445	0.9028798425617064	0.0662836112205426	1.8538223524250719
GOTERM_BP_FAT	GO:0000279~M phase	21	4.411764705882353	0.0011400686112369416	ENSG00000130779, ENSG00000112029, ENSG00000154473, ENSG00000139618, ENSG00000138182, ENSG00000113810, ENSG00000066279, ENSG00000164611, ENSG00000126787, ENSG00000131462, ENSG00000204843, ENSG00000163939, ENSG00000007168, ENSG00000101367, ENSG00000122545, ENSG00000090273, ENSG00000113522, ENSG00000013810, ENSG00000132383, ENSG00000175063, ENSG00000113328	384	329	13528	2.2486702127659575	0.9150960314558727	0.06803856250311513	1.9596409178073038
GOTERM_BP_FAT	GO:0044093~positive regulation of molecular function	31	6.512605042016808	0.0012758901921180554	ENSG00000127616, ENSG00000112029, ENSG00000122786, ENSG00000092969, ENSG00000092010, ENSG00000072062, ENSG00000162736, ENSG00000082146, ENSG00000088832, ENSG00000143933, ENSG00000167815, ENSG00000087460, ENSG00000147649, ENSG00000070831, ENSG00000118137, ENSG00000108344, ENSG00000108671, ENSG00000205155, ENSG00000025434, ENSG00000170315, ENSG00000115233, ENSG00000213639, ENSG00000159377, ENSG0000…	384	586	13528	1.8636589874857796	0.9367231571785888	0.07380753283867991	2.190674277197291
GOTERM_BP_FAT	GO:0006516~glycoprotein catabolic process	5	1.050420168067227	0.0014122611178630264	ENSG00000162736, ENSG00000088832, ENSG00000116406, ENSG00000104774, ENSG00000205155	384	18	13528	9.78587962962963	0.9528992617204998	0.07926238843498123	2.4221258372880583
GOTERM_BP_FAT	GO:0006511~ubiquitin-dependent protein catabolic process	17	3.571428571428571	0.0014679641130810202	ENSG00000136813, ENSG00000115464, ENSG00000154473, ENSG00000135655, ENSG00000108344, ENSG00000108671, ENSG00000116406, ENSG00000166233, ENSG00000170315, ENSG00000092010, ENSG00000068912, ENSG00000129559, ENSG00000115233, ENSG00000159377, ENSG00000173692, ENSG00000100902, ENSG00000175063	384	242	13528	2.4747761707988984	0.9582505984432048	0.08018323175898856	2.516517565697396
GOTERM_BP_FAT	GO:0007067~mitosis	16	3.361344537815126	0.0015081314165351657	ENSG00000130779, ENSG00000112029, ENSG00000154473, ENSG00000138182, ENSG00000113810, ENSG00000066279, ENSG00000164611, ENSG00000126787, ENSG00000204843, ENSG00000163939, ENSG00000007168, ENSG00000101367, ENSG00000122545, ENSG00000090273, ENSG00000175063, ENSG00000113328	384	220	13528	2.562121212121212	0.9617281748404138	0.08026318945378375	2.584529824245607
GOTERM_BP_FAT	GO:0000280~nuclear division	16	3.361344537815126	0.0015081314165351657	ENSG00000130779, ENSG00000112029, ENSG00000154473, ENSG00000138182, ENSG00000113810, ENSG00000066279, ENSG00000164611, ENSG00000126787, ENSG00000204843, ENSG00000163939, ENSG00000007168, ENSG00000101367, ENSG00000122545, ENSG00000090273, ENSG00000175063, ENSG00000113328	384	220	13528	2.562121212121212	0.9617281748404138	0.08026318945378375	2.584529824245607
GOTERM_BP_FAT	GO:0000087~M phase of mitotic cell cycle	16	3.361344537815126	0.001792250594912922	ENSG00000130779, ENSG00000112029, ENSG00000154473, ENSG00000138182, ENSG00000113810, ENSG00000066279, ENSG00000164611, ENSG00000126787, ENSG00000204843, ENSG00000163939, ENSG00000007168, ENSG00000101367, ENSG00000122545, ENSG00000090273, ENSG00000175063, ENSG00000113328	384	224	13528	2.516369047619047	0.9793144996016311	0.09240592762831179	3.064332117706603
GOTERM_CC_FAT	GO:0044432~endoplasmic reticulum part	21	4.411764705882353	0.0018153865767949469	ENSG00000198856, ENSG00000151348, ENSG00000117906, ENSG00000118137, ENSG00000154305, ENSG00000132432, ENSG00000166794, ENSG00000198225, ENSG00000116406, ENSG00000052802, ENSG00000101464, ENSG00000068912, ENSG00000155660, ENSG00000165282, ENSG00000105701, ENSG00000114902, ENSG00000128595, ENSG00000134910, ENSG00000089248, ENSG00000087111, ENSG00000088832	358	347	12782	2.1607553974208296	0.520054489230534	0.02783909687677133	2.5061441966425235
GOTERM_BP_FAT	GO:0031399~regulation of protein modification process	19	3.9915966386554618	0.0018755268557175046	ENSG00000150593, ENSG00000112029, ENSG00000154473, ENSG00000118137, ENSG00000108344, ENSG00000108671, ENSG00000198225, ENSG00000170315, ENSG00000092010, ENSG00000115233, ENSG00000159377, ENSG00000108946, ENSG00000119335, ENSG00000204209, ENSG00000197594, ENSG00000173692, ENSG00000100902, ENSG00000088832, ENSG00000175063	384	295	13528	2.2689971751412426	0.9827284795357383	0.09425058393097063	3.2045411604561647
GOTERM_BP_FAT	GO:0032268~regulation of cellular protein metabolic process	26	5.46218487394958	0.0021773197344003414	ENSG00000112029, ENSG00000154473, ENSG00000089195, ENSG00000092010, ENSG00000158417, ENSG00000119335, ENSG00000088832, ENSG00000134644, ENSG00000150593, ENSG00000118137, ENSG00000108344, ENSG00000108671, ENSG00000106211, ENSG00000198225, ENSG00000025434, ENSG00000170315, ENSG00000115233, ENSG00000108946, ENSG00000159377, ENSG00000131408, ENSG00000170515, ENSG00000204209, ENSG00000173692, ENSG0000…	384	474	13528	1.9324015471167366	0.9910176832175934	0.1061366071593769	3.711058642660703
GOTERM_BP_FAT	GO:0051346~negative regulation of hydrolase activity	7	1.4705882352941175	0.0022247464175151645	ENSG00000141510, ENSG00000167772, ENSG00000118137, ENSG00000101439, ENSG00000155463, ENSG00000088832, ENSG00000092969	384	48	13528	5.137586805555555	0.9918948864118211	0.10594035876215047	3.790430282417101
GOTERM_BP_FAT	GO:0048285~organelle fission	16	3.361344537815126	0.002231702880101101	ENSG00000130779, ENSG00000112029, ENSG00000154473, ENSG00000138182, ENSG00000113810, ENSG00000066279, ENSG00000164611, ENSG00000126787, ENSG00000204843, ENSG00000163939, ENSG00000007168, ENSG00000101367, ENSG00000122545, ENSG00000090273, ENSG00000175063, ENSG00000113328	384	229	13528	2.4614264919941777	0.9920161423414985	0.1039690358260309	3.8020671888125523
GOTERM_BP_FAT	GO:0051129~negative regulation of cellular component organization	12	2.5210084033613445	0.0023563790995829504	ENSG00000131408, ENSG00000186635, ENSG00000101367, ENSG00000119335, ENSG00000128245, ENSG00000070831, ENSG00000118137, ENSG00000101439, ENSG00000120885, ENSG00000116489, ENSG00000131711, ENSG00000025434	384	142	13528	2.977112676056338	0.9939063213735366	0.10715699387721	4.0104032232787805
GOTERM_CC_FAT	GO:0031967~organelle envelope	31	6.512605042016808	0.00241248064756012	ENSG00000176340, ENSG00000072210, ENSG00000123983, ENSG00000151729, ENSG00000143575, ENSG00000130204, ENSG00000135213, ENSG00000168653, ENSG00000152234, ENSG00000070081, ENSG00000117289, ENSG00000155463, ENSG00000196313, ENSG00000009307, ENSG00000198814, ENSG00000106554, ENSG00000164919, ENSG00000127540, ENSG00000147649, ENSG00000135940, ENSG00000198695, ENSG00000155287, ENSG00000189221, ENSG0000…	358	620	12782	1.785195530726257	0.6231167150915911	0.0354961659043902	3.3176050085382602
GOTERM_CC_FAT	GO:0031975~envelope	31	6.512605042016808	0.002554235379422502	ENSG00000176340, ENSG00000072210, ENSG00000123983, ENSG00000151729, ENSG00000143575, ENSG00000130204, ENSG00000135213, ENSG00000168653, ENSG00000152234, ENSG00000070081, ENSG00000117289, ENSG00000155463, ENSG00000196313, ENSG00000009307, ENSG00000198814, ENSG00000106554, ENSG00000164919, ENSG00000127540, ENSG00000147649, ENSG00000135940, ENSG00000198695, ENSG00000155287, ENSG00000189221, ENSG0000…	358	622	12782	1.7794553521708671	0.6441447434774998	0.036228566604645907	3.5093287966856956
GOTERM_CC_FAT	GO:0015934~large ribosomal subunit	8	1.680672268907563	0.002578119562186208	ENSG00000188846, ENSG00000108298, ENSG00000082515, ENSG00000198918, ENSG00000172809, ENSG00000122026, ENSG00000130255, ENSG00000109475	358	67	12782	4.263153506211958	0.6475707015913132	0.035323290616449454	3.541597472498559
GOTERM_BP_FAT	GO:0030198~extracellular matrix organization	10	2.100840336134454	0.0027393995605125214	ENSG00000127616, ENSG00000182853, ENSG00000143196, ENSG00000198732, ENSG00000101439, ENSG00000142871, ENSG00000164692, ENSG00000088832, ENSG00000011465, ENSG00000092969	384	104	13528	3.387419871794872	0.9973434018200059	0.12096314456685497	4.647780405914803
GOTERM_CC_FAT	GO:0005740~mitochondrial envelope	23	4.831932773109244	0.003444027246496619	ENSG00000164919, ENSG00000176340, ENSG00000072210, ENSG00000127540, ENSG00000123983, ENSG00000135940, ENSG00000151729, ENSG00000198695, ENSG00000155287, ENSG00000189221, ENSG00000130204, ENSG00000099624, ENSG00000168653, ENSG00000105701, ENSG00000152234, ENSG00000117289, ENSG00000155463, ENSG00000111775, ENSG00000169021, ENSG00000009307, ENSG00000198814, ENSG00000106554, ENSG00000004779	358	419	12782	1.959880534926201	0.7518665345516012	0.0453968904852321	4.7047369322461785
GOTERM_MF_FAT	GO:0004869~cysteine-type endopeptidase inhibitor activity	6	1.2605042016806722	0.0035532403856567184	ENSG00000153113, ENSG00000101441, ENSG00000170373, ENSG00000101439, ENSG00000164611, ENSG00000170369	366	37	12983	5.7523260965883924	0.8949382105969457	0.31307793697022046	5.157944673317272
GOTERM_BP_FAT	GO:0022403~cell cycle phase	23	4.831932773109244	0.0035572342538839116	ENSG00000130779, ENSG00000112029, ENSG00000154473, ENSG00000139618, ENSG00000138182, ENSG00000113810, ENSG00000066279, ENSG00000164611, ENSG00000123080, ENSG00000126787, ENSG00000131462, ENSG00000213639, ENSG00000204843, ENSG00000163939, ENSG00000007168, ENSG00000101367, ENSG00000122545, ENSG00000090273, ENSG00000113522, ENSG00000013810, ENSG00000132383, ENSG00000175063, ENSG00000113328	384	414	13528	1.9571759259259258	0.9995491842622581	0.15119390228270846	5.995398795398255
GOTERM_BP_FAT	GO:0016071~mRNA metabolic process	21	4.411764705882353	0.00437654560637739	ENSG00000177700, ENSG00000172062, ENSG00000205571, ENSG00000138385, ENSG00000205937, ENSG00000165494, ENSG00000116698, ENSG00000087365, ENSG00000090060, ENSG00000135316, ENSG00000096401, ENSG00000125676, ENSG00000164944, ENSG00000170144, ENSG00000100142, ENSG00000132485, ENSG00000115524, ENSG00000165630, ENSG00000125970, ENSG00000061936, ENSG00000134453, ENSG00000185246	384	370	13528	1.999493243243243	0.9999238539880121	0.1792687259782504	7.327439023204141
GOTERM_BP_FAT	GO:0051301~cell division	18	3.7815126050420167	0.004436953994956796	ENSG00000112029, ENSG00000138182, ENSG00000139618, ENSG00000113810, ENSG00000070831, ENSG00000066279, ENSG00000164611, ENSG00000092969, ENSG00000213639, ENSG00000021574, ENSG00000182149, ENSG00000007168, ENSG00000101367, ENSG00000204209, ENSG00000122545, ENSG00000090273, ENSG00000175063, ENSG00000113328	384	295	13528	2.1495762711864406	0.9999332154551391	0.17815615771988924	7.424943868490308
GOTERM_BP_FAT	GO:0006397~mRNA processing	19	3.9915966386554618	0.004639829867733685	ENSG00000177700, ENSG00000172062, ENSG00000205571, ENSG00000205937, ENSG00000165494, ENSG00000087365, ENSG00000090060, ENSG00000135316, ENSG00000096401, ENSG00000125676, ENSG00000164944, ENSG00000170144, ENSG00000100142, ENSG00000132485, ENSG00000115524, ENSG00000165630, ENSG00000125970, ENSG00000061936, ENSG00000134453, ENSG00000185246	384	321	13528	2.0852154724818277	0.9999570148650622	0.18216373219595694	7.751697627635257
GOTERM_MF_FAT	GO:0047485~protein N-terminus binding	8	1.680672268907563	0.004686028389646955	ENSG00000127616, ENSG00000119523, ENSG00000143575, ENSG00000141510, ENSG00000204209, ENSG00000184436, ENSG00000143933, ENSG00000011465	366	74	12983	3.834884064392261	0.948862016401993	0.3460646723830909	6.749424296030404
GOTERM_CC_FAT	GO:0044430~cytoskeletal part	41	8.61344537815126	0.006122601214459986	ENSG00000130779, ENSG00000100823, ENSG00000100246, ENSG00000136813, ENSG00000112029, ENSG00000122786, ENSG00000139618, ENSG00000066279, ENSG00000167553, ENSG00000130734, ENSG00000130479, ENSG00000197892, ENSG00000131711, ENSG00000115091, ENSG00000073712, ENSG00000131462, ENSG00000204843, ENSG00000171345, ENSG00000101460, ENSG00000101367, ENSG00000167671, ENSG00000129250, ENSG00000122545, ENSG0000…	358	952	12782	1.5376684193230366	0.9163516990088848	0.07691742603136964	8.220840652896221
GOTERM_MF_FAT	GO:0008135~translation factor activity, nucleic acid binding	9	1.8907563025210083	0.006315135945973532	ENSG00000158417, ENSG00000107581, ENSG00000114942, ENSG00000130811, ENSG00000089195, ENSG00000167862, ENSG00000184708, ENSG00000130741, ENSG00000084623	366	98	12983	3.2576948812311812	0.9818694472407007	0.3942389004186485	8.99456538118314
GOTERM_CC_FAT	GO:0005788~endoplasmic reticulum lumen	8	1.680672268907563	0.0069256678545777245	ENSG00000155660, ENSG00000128595, ENSG00000089248, ENSG00000117906, ENSG00000118137, ENSG00000116406, ENSG00000166794, ENSG00000068912	358	80	12782	3.570391061452514	0.9396565992148488	0.08400167251732382	9.251300298169351
GOTERM_BP_FAT	GO:0043085~positive regulation of catalytic activity	26	5.46218487394958	0.007015277744218323	ENSG00000112029, ENSG00000092969, ENSG00000092010, ENSG00000072062, ENSG00000162736, ENSG00000082146, ENSG00000167815, ENSG00000087460, ENSG00000118137, ENSG00000070831, ENSG00000108344, ENSG00000108671, ENSG00000205155, ENSG00000025434, ENSG00000170315, ENSG00000213639, ENSG00000115233, ENSG00000108946, ENSG00000159377, ENSG00000131408, ENSG00000186635, ENSG00000141510, ENSG00000204209, ENSG0000…	384	520	13528	1.7614583333333333	0.9999997546257096	0.25802579859086205	11.497630767693035
GOTERM_MF_FAT	GO:0003743~translation initiation factor activity	7	1.4705882352941175	0.0071602994007859775	ENSG00000158417, ENSG00000107581, ENSG00000130811, ENSG00000089195, ENSG00000184708, ENSG00000130741, ENSG00000084623	366	61	12983	4.070635133924572	0.9894198356452957	0.39674746285309226	10.13935652386052
GOTERM_CC_FAT	GO:0031966~mitochondrial membrane	21	4.411764705882353	0.007439982162879976	ENSG00000164919, ENSG00000176340, ENSG00000072210, ENSG00000127540, ENSG00000123983, ENSG00000135940, ENSG00000151729, ENSG00000198695, ENSG00000155287, ENSG00000189221, ENSG00000130204, ENSG00000099624, ENSG00000168653, ENSG00000152234, ENSG00000155463, ENSG00000111775, ENSG00000169021, ENSG00000009307, ENSG00000198814, ENSG00000106554, ENSG00000004779	358	394	12782	1.9030003119416954	0.9510516656510938	0.08736926953197233	9.905592216286596
GOTERM_BP_FAT	GO:0001578~microtubule bundle formation	4	0.8403361344537815	0.007951819013376289	ENSG00000021574, ENSG00000214021, ENSG00000130479, ENSG00000131711	384	15	13528	9.394444444444444	0.9999999680965094	0.28246507866628034	12.934715394407037
GOTERM_BP_FAT	GO:0065003~macromolecular complex assembly	31	6.512605042016808	0.007991038779722393	ENSG00000163041, ENSG00000112029, ENSG00000205571, ENSG00000107581, ENSG00000112282, ENSG00000167553, ENSG00000105011, ENSG00000087053, ENSG00000168653, ENSG00000131462, ENSG00000042753, ENSG00000119335, ENSG00000167772, ENSG00000155463, ENSG00000122545, ENSG00000088832, ENSG00000155465, ENSG00000177700, ENSG00000172062, ENSG00000077809, ENSG00000136807, ENSG00000164032, ENSG00000118137, ENSG0000…	384	665	13528	1.6422619047619047	0.9999999707101529	0.27912064702777095	12.994414140005993
GOTERM_CC_FAT	GO:0016607~nuclear speck	9	1.8907563025210083	0.008144569455442214	ENSG00000096401, ENSG00000197579, ENSG00000143207, ENSG00000205937, ENSG00000198730, ENSG00000115524, ENSG00000184436, ENSG00000165630, ENSG00000163349	358	103	12782	3.119759179909964	0.9632596154684528	0.09260090028396806	10.794834430179922
GOTERM_BP_FAT	GO:0006413~translational initiation	6	1.2605042016806722	0.008544172240907963	ENSG00000107581, ENSG00000130811, ENSG00000089195, ENSG00000145425, ENSG00000130741, ENSG00000084623	384	45	13528	4.697222222222222	0.9999999912294728	0.29075420068009217	13.83227386980902
GOTERM_MF_FAT	GO:0000166~nucleotide binding	82	17.22689075630252	0.008709353019625643	ENSG00000127616, ENSG00000123983, ENSG00000135916, ENSG00000138385, ENSG00000165475, ENSG00000080503, ENSG00000196419, ENSG00000125388, ENSG00000149016, ENSG00000172660, ENSG00000197892, ENSG00000131462, ENSG00000158417, ENSG00000109113, ENSG00000115694, ENSG00000204351, ENSG00000101365, ENSG00000082146, ENSG00000122545, ENSG00000065427, ENSG00000198814, ENSG00000116120, ENSG00000134453, ENSG0000…	366	2245	12983	1.2956612752078085	0.9960623382321069	0.42519062746426284	12.202784789083587
GOTERM_MF_FAT	GO:0015077~monovalent inorganic cation transmembrane transporter activity	9	1.8907563025210083	0.008948721969482626	ENSG00000164919, ENSG00000176340, ENSG00000127540, ENSG00000152234, ENSG00000135940, ENSG00000111775, ENSG00000169021, ENSG00000163399, ENSG00000099624	366	104	12983	3.0697509457755356	0.9966205369223401	0.40385790228651997	12.51766703264382
GOTERM_BP_FAT	GO:0006974~response to DNA damage stimulus	20	4.201680672268908	0.009937056219427814	ENSG00000181991, ENSG00000109674, ENSG00000100823, ENSG00000139618, ENSG00000196419, ENSG00000125901, ENSG00000164611, ENSG00000135945, ENSG00000163349, ENSG00000213639, ENSG00000197579, ENSG00000123562, ENSG00000221829, ENSG00000198646, ENSG00000141510, ENSG00000171320, ENSG00000080345, ENSG00000113522, ENSG00000132383, ENSG00000008405	384	373	13528	1.888963360142985	0.999999999580254	0.32468119089898473	15.908592532631127
GOTERM_CC_FAT	GO:0005813~centrosome	14	2.941176470588235	0.01037582939544887	ENSG00000100246, ENSG00000100823, ENSG00000136813, ENSG00000138182, ENSG00000139618, ENSG00000163349, ENSG00000126787, ENSG00000131462, ENSG00000021574, ENSG00000159377, ENSG00000007168, ENSG00000101367, ENSG00000167671, ENSG00000143933	358	224	12782	2.2314944134078214	0.9852089582249076	0.11342751161839115	13.557381951676483
GOTERM_BP_FAT	GO:0043933~macromolecular complex subunit organization	32	6.722689075630252	0.010975631564204974	ENSG00000163041, ENSG00000112029, ENSG00000205571, ENSG00000107581, ENSG00000112282, ENSG00000167862, ENSG00000167553, ENSG00000105011, ENSG00000087053, ENSG00000168653, ENSG00000131462, ENSG00000042753, ENSG00000119335, ENSG00000167772, ENSG00000155463, ENSG00000122545, ENSG00000088832, ENSG00000155465, ENSG00000177700, ENSG00000172062, ENSG00000077809, ENSG00000136807, ENSG00000164032, ENSG0000…	384	710	13528	1.587793427230047	0.9999999999565973	0.34693611866364404	17.425974519940148
GOTERM_BP_FAT	GO:0051004~regulation of lipoprotein lipase activity	4	0.8403361344537815	0.011397162260082111	ENSG00000131408, ENSG00000167772, ENSG00000088832, ENSG00000025434	384	17	13528	8.28921568627451	0.9999999999827318	0.3525894859432901	18.034447753067727
GOTERM_BP_FAT	GO:0043193~positive regulation of gene-specific transcription	8	1.680672268907563	0.011597588901975474	ENSG00000127616, ENSG00000158773, ENSG00000131408, ENSG00000141510, ENSG00000196419, ENSG00000080503, ENSG00000116478, ENSG00000025434	384	87	13528	3.239463601532567	0.9999999999888605	0.3526295317491973	18.322276152268703
GOTERM_BP_FAT	GO:0046907~intracellular transport	30	6.302521008403361	0.01198674595076486	ENSG00000181789, ENSG00000054116, ENSG00000116698, ENSG00000130204, ENSG00000130734, ENSG00000130479, ENSG00000092969, ENSG00000197892, ENSG00000125676, ENSG00000042753, ENSG00000119335, ENSG00000082146, ENSG00000129250, ENSG00000134644, ENSG00000087460, ENSG00000122705, ENSG00000109466, ENSG00000132432, ENSG00000006125, ENSG00000154380, ENSG00000099624, ENSG00000021574, ENSG00000174780, ENSG0000…	384	657	13528	1.6086377473363775	0.9999999999952455	0.3571840983154734	18.878418253868613
GOTERM_BP_FAT	GO:0051153~regulation of striated muscle cell differentiation	5	1.050420168067227	0.012157705215079606	ENSG00000123562, ENSG00000133639, ENSG00000116478, ENSG00000170315, ENSG00000171476	384	32	13528	5.504557291666666	0.9999999999967294	0.3564576662891429	19.121605262872077
GOTERM_CC_FAT	GO:0044427~chromosomal part	20	4.201680672268908	0.01218131753820262	ENSG00000127616, ENSG00000130779, ENSG00000163041, ENSG00000154473, ENSG00000113810, ENSG00000164032, ENSG00000196419, ENSG00000105011, ENSG00000204843, ENSG00000163939, ENSG00000007168, ENSG00000141510, ENSG00000071655, ENSG00000116478, ENSG00000204209, ENSG00000080345, ENSG00000122545, ENSG00000113522, ENSG00000132383, ENSG00000175279	358	386	12782	1.849943555156743	0.9929270074345332	0.12850127595372296	15.734409028836593
GOTERM_CC_FAT	GO:0005743~mitochondrial inner membrane	17	3.571428571428571	0.012335921023725918	ENSG00000164919, ENSG00000176340, ENSG00000072210, ENSG00000127540, ENSG00000135940, ENSG00000151729, ENSG00000198695, ENSG00000155287, ENSG00000099624, ENSG00000168653, ENSG00000152234, ENSG00000155463, ENSG00000111775, ENSG00000169021, ENSG00000009307, ENSG00000106554, ENSG00000004779	358	306	12782	1.9835505896958412	0.9933604201552574	0.12674931480453822	15.918441214034186
GOTERM_BP_FAT	GO:0009100~glycoprotein metabolic process	13	2.73109243697479	0.012441746811117552	ENSG00000147162, ENSG00000198856, ENSG00000196562, ENSG00000151348, ENSG00000116406, ENSG00000205155, ENSG00000119523, ENSG00000134910, ENSG00000132581, ENSG00000162736, ENSG00000088832, ENSG00000104774, ENSG00000011465	384	202	13528	2.267223597359736	0.9999999999982436	0.3583641294560851	19.524131891329354
GOTERM_CC_FAT	GO:0005881~cytoplasmic microtubule	4	0.8403361344537815	0.012909482439199822	ENSG00000130779, ENSG00000007168, ENSG00000101367, ENSG00000131462	358	18	12782	7.934202358783365	0.994749267677683	0.1290248057546175	16.597924768739404
GOTERM_BP_FAT	GO:0007017~microtubule-based process	15	3.1512605042016806	0.013014503772866105	ENSG00000100246, ENSG00000112029, ENSG00000138182, ENSG00000139618, ENSG00000167553, ENSG00000130479, ENSG00000131711, ENSG00000197892, ENSG00000131462, ENSG00000021574, ENSG00000007168, ENSG00000129250, ENSG00000214021, ENSG00000013810, ENSG00000175063	384	253	13528	2.0886857707509883	0.999999999999499	0.36669769262091534	20.33007390276217
GOTERM_MF_FAT	GO:0015078~hydrogen ion transmembrane transporter activity	8	1.680672268907563	0.013314769694014609	ENSG00000164919, ENSG00000176340, ENSG00000127540, ENSG00000152234, ENSG00000135940, ENSG00000111775, ENSG00000169021, ENSG00000099624	366	90	12983	3.1531268973891926	0.9997934281789251	0.5069140932208789	18.079444272906
GOTERM_BP_FAT	GO:0034613~cellular protein localization	21	4.411764705882353	0.013416368707022296	ENSG00000122705, ENSG00000181789, ENSG00000070831, ENSG00000130204, ENSG00000130734, ENSG00000109466, ENSG00000132432, ENSG00000197892, ENSG00000092969, ENSG00000006125, ENSG00000197579, ENSG00000174780, ENSG00000042753, ENSG00000141510, ENSG00000089248, ENSG00000082146, ENSG00000128245, ENSG00000105438, ENSG00000155463, ENSG00000025800, ENSG00000104915	384	411	13528	1.8000304136253042	0.9999999999997923	0.3709422158911453	20.8910019027446
GOTERM_CC_FAT	GO:0000922~spindle pole	5	1.050420168067227	0.01432906737939969	ENSG00000204843, ENSG00000066279, ENSG00000143933, ENSG00000126787, ENSG00000131462	358	34	12782	5.250575090371344	0.9970643277524147	0.13886860135540124	18.257809421109496
GOTERM_BP_FAT	GO:0070727~cellular macromolecule localization	21	4.411764705882353	0.01434120718379728	ENSG00000122705, ENSG00000181789, ENSG00000070831, ENSG00000130204, ENSG00000130734, ENSG00000109466, ENSG00000132432, ENSG00000197892, ENSG00000092969, ENSG00000006125, ENSG00000197579, ENSG00000174780, ENSG00000042753, ENSG00000141510, ENSG00000089248, ENSG00000082146, ENSG00000128245, ENSG00000105438, ENSG00000155463, ENSG00000025800, ENSG00000104915	384	414	13528	1.7869867149758454	0.9999999999999727	0.3861295572848945	22.1677973050439
GOTERM_CC_FAT	GO:0005885~Arp2/3 protein complex	3	0.6302521008403361	0.014885850648360293	ENSG00000130429, ENSG00000214021, ENSG00000115091	358	7	12782	15.30167597765363	0.9976634826508483	0.14056264676223718	18.900427020121846
GOTERM_BP_FAT	GO:0051640~organelle localization	8	1.680672268907563	0.015437728037882948	ENSG00000181789, ENSG00000007168, ENSG00000070831, ENSG00000066279, ENSG00000090273, ENSG00000130479, ENSG00000013810, ENSG00000126787	384	92	13528	3.0634057971014492	0.9999999999999976	0.40398375584404456	23.656448202573234
GOTERM_MF_FAT	GO:0008017~microtubule binding	7	1.4705882352941175	0.015602244405190445	ENSG00000021574, ENSG00000130779, ENSG00000007168, ENSG00000101367, ENSG00000130734, ENSG00000130479, ENSG00000131711	366	72	12983	3.4487325440194296	0.9999524665649571	0.5349908732040669	20.859963298599162
GOTERM_MF_FAT	GO:0003924~GTPase activity	13	2.73109243697479	0.016293195241328717	ENSG00000155366, ENSG00000087460, ENSG00000122035, ENSG00000146535, ENSG00000070831, ENSG00000167553, ENSG00000130741, ENSG00000131462, ENSG00000158417, ENSG00000109113, ENSG00000117228, ENSG00000172354, ENSG00000117226	366	211	12983	2.185520420583741	0.9999695229683907	0.5241976102697696	21.68237068078922
GOTERM_BP_FAT	GO:0010551~regulation of specific transcription from RNA polymerase II promoter	8	1.680672268907563	0.017201008305521223	ENSG00000127616, ENSG00000158773, ENSG00000131408, ENSG00000141510, ENSG00000196419, ENSG00000080503, ENSG00000116478, ENSG00000025434	384	94	13528	2.9982269503546095	1.0	0.4335495673342724	25.994167148007975
GOTERM_BP_FAT	GO:0043062~extracellular structure organization	11	2.3109243697478994	0.01766009938756	ENSG00000127616, ENSG00000182853, ENSG00000143196, ENSG00000198732, ENSG00000101439, ENSG00000142871, ENSG00000164692, ENSG00000088832, ENSG00000011465, ENSG00000092969, ENSG00000131711	384	163	13528	2.377428425357873	1.0	0.4372724446692524	26.591657337477436
GOTERM_CC_FAT	GO:0070469~respiratory chain	7	1.4705882352941175	0.018219596997385967	ENSG00000127540, ENSG00000198695, ENSG00000155463, ENSG00000111775, ENSG00000169021, ENSG00000004779, ENSG00000168653	358	75	12782	3.332364990689013	0.9994059800207323	0.1657192540380672	22.6510305514639
GOTERM_BP_FAT	GO:0033554~cellular response to stress	26	5.46218487394958	0.018737724171264687	ENSG00000181991, ENSG00000100823, ENSG00000139618, ENSG00000196419, ENSG00000125901, ENSG00000131711, ENSG00000101460, ENSG00000221829, ENSG00000082146, ENSG00000171320, ENSG00000132383, ENSG00000008405, ENSG00000167815, ENSG00000109674, ENSG00000164611, ENSG00000135945, ENSG00000163349, ENSG00000213639, ENSG00000197579, ENSG00000123562, ENSG00000198646, ENSG00000141510, ENSG00000211445, ENSG0000…	384	566	13528	1.6183009422850412	1.0	0.4519570496336508	27.976336878636797
GOTERM_CC_FAT	GO:0005694~chromosome	22	4.621848739495799	0.018822829067067337	ENSG00000127616, ENSG00000130779, ENSG00000163041, ENSG00000154473, ENSG00000113810, ENSG00000164032, ENSG00000196419, ENSG00000105011, ENSG00000131462, ENSG00000204843, ENSG00000163939, ENSG00000007168, ENSG00000141510, ENSG00000071655, ENSG00000116478, ENSG00000204209, ENSG00000080345, ENSG00000122545, ENSG00000184436, ENSG00000113522, ENSG00000132383, ENSG00000175279	358	460	12782	1.7075783337381587	0.9995365918095812	0.16705143666285427	23.31223733754113
GOTERM_MF_FAT	GO:0003755~peptidyl-prolyl cis-trans isomerase activity	5	1.050420168067227	0.019540357242752063	ENSG00000105701, ENSG00000004478, ENSG00000088832, ENSG00000166794, ENSG00000198225	366	37	12983	4.793605080490327	0.9999962415038304	0.5651552068991921	25.44166100184677
GOTERM_MF_FAT	GO:0004857~enzyme inhibitor activity	15	3.1512605042016806	0.020641567026362592	ENSG00000153113, ENSG00000170373, ENSG00000164611, ENSG00000137558, ENSG00000123080, ENSG00000170369, ENSG00000141127, ENSG00000072062, ENSG00000101441, ENSG00000167772, ENSG00000119335, ENSG00000117289, ENSG00000104904, ENSG00000101439, ENSG00000035862	366	270	12983	1.9707043108682452	0.9999981546643317	0.5618430437473054	26.67784542217766
GOTERM_BP_FAT	GO:0051247~positive regulation of protein metabolic process	14	2.941176470588235	0.02097613379608802	ENSG00000112029, ENSG00000171570, ENSG00000108344, ENSG00000108671, ENSG00000170315, ENSG00000025434, ENSG00000092010, ENSG00000115233, ENSG00000159377, ENSG00000131408, ENSG00000173692, ENSG00000088832, ENSG00000100902, ENSG00000175063	384	243	13528	2.029663923182442	1.0	0.4853372443668563	30.77427649606037
GOTERM_CC_FAT	GO:0005730~nucleolus	30	6.302521008403361	0.021055165608334044	ENSG00000154473, ENSG00000138385, ENSG00000149016, ENSG00000122257, ENSG00000130826, ENSG00000119285, ENSG00000130713, ENSG00000130255, ENSG00000136807, ENSG00000147649, ENSG00000138182, ENSG00000100813, ENSG00000004478, ENSG00000164346, ENSG00000198554, ENSG00000101856, ENSG00000110700, ENSG00000090060, ENSG00000163349, ENSG00000115053, ENSG00000096401, ENSG00000123562, ENSG00000198646, ENSG0000…	358	698	12782	1.5345520321429142	0.9998153622458306	0.18121430896912316	25.713747748768444
GOTERM_BP_FAT	GO:0015980~energy derivation by oxidation of organic compounds	10	2.100840336134454	0.021322492451743308	ENSG00000213639, ENSG00000127540, ENSG00000087460, ENSG00000101365, ENSG00000198695, ENSG00000102893, ENSG00000100968, ENSG00000155463, ENSG00000004779, ENSG00000168653	384	144	13528	2.4464699074074074	1.0	0.4860775563372597	31.19795166687922
GOTERM_MF_FAT	GO:0015631~tubulin binding	8	1.680672268907563	0.022543099192551687	ENSG00000021574, ENSG00000130779, ENSG00000007168, ENSG00000101367, ENSG00000139618, ENSG00000130734, ENSG00000130479, ENSG00000131711	366	100	12983	2.8378142076502733	0.9999994607482047	0.5721595338103586	28.767544750211727
GOTERM_CC_FAT	GO:0005856~cytoskeleton	52	10.92436974789916	0.022579373906552454	ENSG00000130779, ENSG00000100823, ENSG00000100246, ENSG00000112029, ENSG00000122786, ENSG00000130734, ENSG00000130479, ENSG00000197892, ENSG00000131711, ENSG00000131462, ENSG00000073712, ENSG00000101460, ENSG00000136068, ENSG00000101367, ENSG00000167671, ENSG00000183963, ENSG00000115459, ENSG00000122545, ENSG00000090273, ENSG00000107863, ENSG00000145555, ENSG00000167460, ENSG00000162614, ENSG0000…	358	1381	12782	1.3443905517417143	0.9999016156984958	0.1891693967052488	27.313148496203986
GOTERM_CC_FAT	GO:0019866~organelle inner membrane	17	3.571428571428571	0.022805948012129325	ENSG00000164919, ENSG00000176340, ENSG00000072210, ENSG00000127540, ENSG00000135940, ENSG00000151729, ENSG00000198695, ENSG00000155287, ENSG00000099624, ENSG00000168653, ENSG00000152234, ENSG00000155463, ENSG00000111775, ENSG00000169021, ENSG00000009307, ENSG00000106554, ENSG00000004779	358	329	12782	1.8448829192915726	0.9999104121337838	0.187075931454321	27.548151881922568
GOTERM_BP_FAT	GO:0006508~proteolysis	42	8.823529411764707	0.023034160848465428	ENSG00000136813, ENSG00000112029, ENSG00000154473, ENSG00000103657, ENSG00000198258, ENSG00000111144, ENSG00000130734, ENSG00000109472, ENSG00000166233, ENSG00000092010, ENSG00000101460, ENSG00000143207, ENSG00000162736, ENSG00000167671, ENSG00000145808, ENSG00000167770, ENSG00000174080, ENSG00000115464, ENSG00000077152, ENSG00000160714, ENSG00000135655, ENSG00000132128, ENSG00000108344, ENSG0000…	384	1054	13528	1.4038187855787476	1.0	0.5081644200825929	33.25607606822878
GOTERM_MF_FAT	GO:0016859~cis-trans isomerase activity	5	1.050420168067227	0.023298497250388954	ENSG00000105701, ENSG00000004478, ENSG00000088832, ENSG00000166794, ENSG00000198225	366	39	12983	4.54777917892672	0.9999996694365751	0.5635257775618292	29.582168250579254
GOTERM_BP_FAT	GO:0008283~cell proliferation	21	4.411764705882353	0.023459514689481542	ENSG00000167815, ENSG00000136807, ENSG00000141753, ENSG00000154473, ENSG00000139618, ENSG00000066279, ENSG00000118137, ENSG00000204231, ENSG00000092969, ENSG00000198225, ENSG00000126787, ENSG00000130826, ENSG00000177954, ENSG00000007168, ENSG00000101367, ENSG00000170515, ENSG00000141510, ENSG00000142871, ENSG00000088832, ENSG00000090273, ENSG00000013810	384	436	13528	1.6968176605504586	1.0	0.5097459319407487	33.758448713372836
GOTERM_BP_FAT	GO:0007010~cytoskeleton organization	21	4.411764705882353	0.023459514689481542	ENSG00000079819, ENSG00000112029, ENSG00000122786, ENSG00000139618, ENSG00000070831, ENSG00000130479, ENSG00000130176, ENSG00000131711, ENSG00000157827, ENSG00000073712, ENSG00000131462, ENSG00000100592, ENSG00000021574, ENSG00000171345, ENSG00000007168, ENSG00000136068, ENSG00000186635, ENSG00000116489, ENSG00000214021, ENSG00000013810, ENSG00000175063	384	436	13528	1.6968176605504586	1.0	0.5097459319407487	33.758448713372836
GOTERM_BP_FAT	GO:0051147~regulation of muscle cell differentiation	5	1.050420168067227	0.02384180903394313	ENSG00000123562, ENSG00000133639, ENSG00000116478, ENSG00000170315, ENSG00000171476	384	39	13528	4.51655982905983	1.0	0.510643081825811	34.206922559301354
GOTERM_CC_FAT	GO:0044455~mitochondrial membrane part	9	1.8907563025210083	0.023900948782455536	ENSG00000152234, ENSG00000198695, ENSG00000130204, ENSG00000155463, ENSG00000111775, ENSG00000169021, ENSG00000004779, ENSG00000099624, ENSG00000168653	358	125	12782	2.5706815642458105	0.9999430450053399	0.1914089080457213	28.67398071109848
GOTERM_BP_FAT	GO:0000226~microtubule cytoskeleton organization	10	2.100840336134454	0.02399667459815264	ENSG00000021574, ENSG00000007168, ENSG00000112029, ENSG00000139618, ENSG00000214021, ENSG00000130479, ENSG00000131711, ENSG00000013810, ENSG00000131462, ENSG00000175063	384	147	13528	2.3965419501133787	1.0	0.5081792774759274	34.38778150836149
GOTERM_MF_FAT	GO:0005527~macrolide binding	3	0.6302521008403361	0.024898579381735758	ENSG00000004478, ENSG00000088832, ENSG00000198225	366	9	12983	11.824225865209472	0.9999998829108812	0.5682969858253	31.27908719437349
GOTERM_MF_FAT	GO:0005528~FK506 binding	3	0.6302521008403361	0.024898579381735758	ENSG00000004478, ENSG00000088832, ENSG00000198225	366	9	12983	11.824225865209472	0.9999998829108812	0.5682969858253	31.27908719437349
GOTERM_BP_FAT	GO:0017145~stem cell division	3	0.6302521008403361	0.02522953061308528	ENSG00000007168, ENSG00000066279, ENSG00000092969	384	9	13528	11.743055555555555	1.0	0.5212683505550881	35.810946796920696
GOTERM_BP_FAT	GO:0042987~amyloid precursor protein catabolic process	3	0.6302521008403361	0.02522953061308528	ENSG00000162736, ENSG00000088832, ENSG00000205155	384	9	13528	11.743055555555555	1.0	0.5212683505550881	35.810946796920696
GOTERM_CC_FAT	GO:0005815~microtubule organizing center	14	2.941176470588235	0.025790103360280633	ENSG00000100246, ENSG00000100823, ENSG00000136813, ENSG00000138182, ENSG00000139618, ENSG00000163349, ENSG00000126787, ENSG00000131462, ENSG00000021574, ENSG00000159377, ENSG00000007168, ENSG00000101367, ENSG00000167671, ENSG00000143933	358	253	12782	1.9757104687879523	0.9999739609589201	0.20115944247504336	30.578219823149322
GOTERM_BP_FAT	GO:0051726~regulation of cell cycle	17	3.571428571428571	0.026378325964322196	ENSG00000150593, ENSG00000127616, ENSG00000112029, ENSG00000154473, ENSG00000138182, ENSG00000139618, ENSG00000070831, ENSG00000092969, ENSG00000126787, ENSG00000123080, ENSG00000213639, ENSG00000221829, ENSG00000141510, ENSG00000116478, ENSG00000013810, ENSG00000175063, ENSG00000113328	384	331	13528	1.8093529707955691	1.0	0.5325526646224643	37.11084866431767
GOTERM_BP_FAT	GO:0008104~protein localization	36	7.563025210084033	0.026831954547399707	ENSG00000064419, ENSG00000181789, ENSG00000143416, ENSG00000130204, ENSG00000130734, ENSG00000129003, ENSG00000197892, ENSG00000092969, ENSG00000135213, ENSG00000184708, ENSG00000109113, ENSG00000155660, ENSG00000119523, ENSG00000136068, ENSG00000042753, ENSG00000082146, ENSG00000155463, ENSG00000196313, ENSG00000013810, ENSG00000087460, ENSG00000122705, ENSG00000070831, ENSG00000154305, ENSG0000…	384	882	13528	1.4379251700680271	1.0	0.5340502351210723	37.61728034840881
GOTERM_BP_FAT	GO:0030036~actin cytoskeleton organization	13	2.73109243697479	0.027263965789243734	ENSG00000079819, ENSG00000122786, ENSG00000070831, ENSG00000130176, ENSG00000157827, ENSG00000073712, ENSG00000100592, ENSG00000171345, ENSG00000007168, ENSG00000186635, ENSG00000136068, ENSG00000116489, ENSG00000214021	384	226	13528	2.026456489675516	1.0	0.5352213783717675	38.096003562703395
GOTERM_BP_FAT	GO:0001701~in utero embryonic development	11	2.3109243697478994	0.02827198315225934	ENSG00000127616, ENSG00000078246, ENSG00000198646, ENSG00000136448, ENSG00000139618, ENSG00000141510, ENSG00000071655, ENSG00000146535, ENSG00000030582, ENSG00000132383, ENSG00000171476	384	176	13528	2.2018229166666665	1.0	0.5438209134132087	39.199586280619144
GOTERM_BP_FAT	GO:0009143~nucleoside triphosphate catabolic process	4	0.8403361344537815	0.02933250340457122	ENSG00000152234, ENSG00000197594, ENSG00000138430, ENSG00000099624	384	24	13528	5.871527777777778	1.0	0.5527195482892919	40.340620744054576
GOTERM_BP_FAT	GO:0000375~RNA splicing, via transesterification reactions	10	2.100840336134454	0.030046770605762236	ENSG00000177700, ENSG00000172062, ENSG00000205571, ENSG00000205937, ENSG00000165494, ENSG00000100142, ENSG00000170144, ENSG00000115524, ENSG00000087365, ENSG00000090060, ENSG00000061936	384	153	13528	2.3025599128540306	1.0	0.5570439055960161	41.09770944045068
GOTERM_BP_FAT	GO:0000377~RNA splicing, via transesterification reactions with bulged adenosine as nucleophile	10	2.100840336134454	0.030046770605762236	ENSG00000177700, ENSG00000172062, ENSG00000205571, ENSG00000205937, ENSG00000165494, ENSG00000100142, ENSG00000170144, ENSG00000115524, ENSG00000087365, ENSG00000090060, ENSG00000061936	384	153	13528	2.3025599128540306	1.0	0.5570439055960161	41.09770944045068
GOTERM_BP_FAT	GO:0000398~nuclear mRNA splicing, via spliceosome	10	2.100840336134454	0.030046770605762236	ENSG00000177700, ENSG00000172062, ENSG00000205571, ENSG00000205937, ENSG00000165494, ENSG00000100142, ENSG00000170144, ENSG00000115524, ENSG00000087365, ENSG00000090060, ENSG00000061936	384	153	13528	2.3025599128540306	1.0	0.5570439055960161	41.09770944045068
GOTERM_BP_FAT	GO:0070271~protein complex biogenesis	23	4.831932773109244	0.03017925541044756	ENSG00000177700, ENSG00000077809, ENSG00000136807, ENSG00000112029, ENSG00000004478, ENSG00000112282, ENSG00000167553, ENSG00000087053, ENSG00000168653, ENSG00000131462, ENSG00000021574, ENSG00000198646, ENSG00000211445, ENSG00000042753, ENSG00000141510, ENSG00000100142, ENSG00000167772, ENSG00000122545, ENSG00000116489, ENSG00000155463, ENSG00000088832, ENSG00000214021, ENSG00000155465	384	505	13528	1.604496699669967	1.0	0.5542316475831707	41.23713772946621
GOTERM_BP_FAT	GO:0006461~protein complex assembly	23	4.831932773109244	0.03017925541044756	ENSG00000177700, ENSG00000077809, ENSG00000136807, ENSG00000112029, ENSG00000004478, ENSG00000112282, ENSG00000167553, ENSG00000087053, ENSG00000168653, ENSG00000131462, ENSG00000021574, ENSG00000198646, ENSG00000211445, ENSG00000042753, ENSG00000141510, ENSG00000100142, ENSG00000167772, ENSG00000122545, ENSG00000116489, ENSG00000155463, ENSG00000088832, ENSG00000214021, ENSG00000155465	384	505	13528	1.604496699669967	1.0	0.5542316475831707	41.23713772946621
GOTERM_BP_FAT	GO:0034660~ncRNA metabolic process	13	2.73109243697479	0.030735714651826507	ENSG00000188846, ENSG00000138385, ENSG00000031698, ENSG00000089195, ENSG00000164346, ENSG00000178149, ENSG00000119285, ENSG00000130826, ENSG00000170515, ENSG00000130713, ENSG00000065427, ENSG00000104907, ENSG00000116120	384	230	13528	1.991213768115942	1.0	0.5565505855905561	41.819371348759525
GOTERM_BP_FAT	GO:0051149~positive regulation of muscle cell differentiation	3	0.6302521008403361	0.03095449979210811	ENSG00000123562, ENSG00000133639, ENSG00000171476	384	10	13528	10.56875	1.0	0.5548309864656974	42.04679788004617
GOTERM_BP_FAT	GO:0051647~nucleus localization	3	0.6302521008403361	0.03095449979210811	ENSG00000070831, ENSG00000090273, ENSG00000013810	384	10	13528	10.56875	1.0	0.5548309864656974	42.04679788004617
GOTERM_BP_FAT	GO:0060284~regulation of cell development	12	2.5210084033613445	0.0315120342572459	ENSG00000164050, ENSG00000141510, ENSG00000196419, ENSG00000133639, ENSG00000116478, ENSG00000128245, ENSG00000066279, ENSG00000115091, ENSG00000092969, ENSG00000131711, ENSG00000170315, ENSG00000035862	384	205	13528	2.0621951219512193	1.0	0.5571031259028447	42.622571645009785
GOTERM_CC_FAT	GO:0005681~spliceosome	9	1.8907563025210083	0.031725754321752016	ENSG00000096401, ENSG00000172062, ENSG00000205571, ENSG00000170144, ENSG00000115524, ENSG00000087365, ENSG00000165630, ENSG00000125970, ENSG00000135316, ENSG00000134453	358	132	12782	2.434357541899441	0.9999977953190482	0.23765240166385437	36.25856870112243
GOTERM_BP_FAT	GO:0009725~response to hormone stimulus	18	3.7815126050420167	0.031902642191976915	ENSG00000087460, ENSG00000139618, ENSG00000163453, ENSG00000092969, ENSG00000131711, ENSG00000072062, ENSG00000171345, ENSG00000158773, ENSG00000108946, ENSG00000140545, ENSG00000198646, ENSG00000105723, ENSG00000117289, ENSG00000197594, ENSG00000090273, ENSG00000122971, ENSG00000169021, ENSG00000172354	384	367	13528	1.7278610354223434	1.0	0.5574003311065722	43.02274200761179
GOTERM_BP_FAT	GO:0051789~response to protein stimulus	8	1.680672268907563	0.03222422505993217	ENSG00000204351, ENSG00000204348, ENSG00000170276, ENSG00000142871, ENSG00000106211, ENSG00000116406, ENSG00000115091, ENSG00000131711	384	107	13528	2.6339563862928346	1.0	0.5569076191987008	43.35022201141411
GOTERM_CC_FAT	GO:0005746~mitochondrial respiratory chain	6	1.2605042016806722	0.03290773769252883	ENSG00000198695, ENSG00000155463, ENSG00000111775, ENSG00000169021, ENSG00000004779, ENSG00000168653	358	64	12782	3.347241620111732	0.9999986540310488	0.24110028696424135	37.336875988080934
GOTERM_BP_FAT	GO:0032270~positive regulation of cellular protein metabolic process	13	2.73109243697479	0.033386389326551115	ENSG00000112029, ENSG00000108344, ENSG00000108671, ENSG00000025434, ENSG00000092010, ENSG00000170315, ENSG00000115233, ENSG00000159377, ENSG00000131408, ENSG00000173692, ENSG00000088832, ENSG00000100902, ENSG00000175063	384	233	13528	1.9655758226037194	1.0	0.565799104743488	44.51897083199731
GOTERM_BP_FAT	GO:0051235~maintenance of location	6	1.2605042016806722	0.034612618369971794	ENSG00000197579, ENSG00000136068, ENSG00000066279, ENSG00000105438, ENSG00000197594, ENSG00000013810	384	64	13528	3.3027343749999996	1.0	0.575018876262253	45.727490122319516
GOTERM_BP_FAT	GO:0051276~chromosome organization	22	4.621848739495799	0.035729558549562127	ENSG00000127616, ENSG00000163041, ENSG00000154473, ENSG00000139618, ENSG00000113810, ENSG00000080503, ENSG00000164032, ENSG00000196419, ENSG00000100813, ENSG00000164611, ENSG00000105011, ENSG00000126787, ENSG00000130826, ENSG00000123562, ENSG00000163939, ENSG00000141510, ENSG00000198730, ENSG00000071655, ENSG00000119335, ENSG00000116478, ENSG00000113522, ENSG00000132383	384	485	13528	1.598024054982818	1.0	0.5827259625411975	46.80666988379194
GOTERM_BP_FAT	GO:0034622~cellular macromolecular complex assembly	16	3.361344537815126	0.03701141370478801	ENSG00000172062, ENSG00000163041, ENSG00000112029, ENSG00000107581, ENSG00000205571, ENSG00000164032, ENSG00000004478, ENSG00000167553, ENSG00000105011, ENSG00000168653, ENSG00000131462, ENSG00000042753, ENSG00000119335, ENSG00000155463, ENSG00000214021, ENSG00000088832, ENSG00000061936	384	318	13528	1.7725366876310273	1.0	0.591805566456037	48.02026129790158
GOTERM_BP_FAT	GO:0042982~amyloid precursor protein metabolic process	3	0.6302521008403361	0.03713629197811845	ENSG00000162736, ENSG00000088832, ENSG00000205155	384	11	13528	9.607954545454545	1.0	0.5890649206501466	48.13708414989482
GOTERM_BP_FAT	GO:0006886~intracellular protein transport	18	3.7815126050420167	0.037334081159023966	ENSG00000122705, ENSG00000181789, ENSG00000130204, ENSG00000130734, ENSG00000109466, ENSG00000132432, ENSG00000092969, ENSG00000006125, ENSG00000197892, ENSG00000174780, ENSG00000141510, ENSG00000042753, ENSG00000089248, ENSG00000082146, ENSG00000128245, ENSG00000105438, ENSG00000025800, ENSG00000104915	384	374	13528	1.6955213903743316	1.0	0.5870931895228766	48.32160855255954
GOTERM_CC_FAT	GO:0042470~melanosome	7	1.4705882352941175	0.03818091487931794	ENSG00000155660, ENSG00000128595, ENSG00000162736, ENSG00000089248, ENSG00000166794, ENSG00000105281, ENSG00000163399	358	89	12782	2.8081727449626515	0.9999998521811814	0.2698794125796563	41.94439324547926
GOTERM_CC_FAT	GO:0048770~pigment granule	7	1.4705882352941175	0.03818091487931794	ENSG00000155660, ENSG00000128595, ENSG00000162736, ENSG00000089248, ENSG00000166794, ENSG00000105281, ENSG00000163399	358	89	12782	2.8081727449626515	0.9999998521811814	0.2698794125796563	41.94439324547926
GOTERM_CC_FAT	GO:0015629~actin cytoskeleton	14	2.941176470588235	0.039488259871108086	ENSG00000167460, ENSG00000130429, ENSG00000079819, ENSG00000143575, ENSG00000122786, ENSG00000109466, ENSG00000115091, ENSG00000073712, ENSG00000136068, ENSG00000183963, ENSG00000122545, ENSG00000116489, ENSG00000214021, ENSG00000145555	358	269	12782	1.858196091462275	0.999999914673935	0.273235409910052	43.0369886684362
GOTERM_BP_FAT	GO:0042098~T cell proliferation	4	0.8403361344537815	0.039848529555132746	ENSG00000167815, ENSG00000141510, ENSG00000088832, ENSG00000198225	384	27	13528	5.219135802469136	1.0	0.6075229366612764	50.61414507905564
GOTERM_BP_FAT	GO:0031401~positive regulation of protein modification process	11	2.3109243697478994	0.040279296455932576	ENSG00000115233, ENSG00000159377, ENSG00000112029, ENSG00000173692, ENSG00000108344, ENSG00000100902, ENSG00000088832, ENSG00000108671, ENSG00000170315, ENSG00000092010, ENSG00000175063	384	187	13528	2.0723039215686274	1.0	0.6076671367456541	50.997147374082296
GOTERM_BP_FAT	GO:0030029~actin filament-based process	13	2.73109243697479	0.04189833550198831	ENSG00000079819, ENSG00000122786, ENSG00000070831, ENSG00000130176, ENSG00000157827, ENSG00000073712, ENSG00000100592, ENSG00000171345, ENSG00000007168, ENSG00000186635, ENSG00000136068, ENSG00000116489, ENSG00000214021	384	241	13528	1.9003284923928077	1.0	0.6186062064805956	52.411778737558464
GOTERM_BP_FAT	GO:0043254~regulation of protein complex assembly	7	1.4705882352941175	0.04229269881408507	ENSG00000130429, ENSG00000101367, ENSG00000070831, ENSG00000120885, ENSG00000116489, ENSG00000115091, ENSG00000131711	384	90	13528	2.7400462962962964	1.0	0.6183157612719898	52.75047622784439
GOTERM_MF_FAT	GO:0016675~oxidoreductase activity, acting on heme group of donors	4	0.8403361344537815	0.04295908291138138	ENSG00000164919, ENSG00000176340, ENSG00000135940, ENSG00000111775	366	28	12983	5.067525370804059	0.9999999999991508	0.7508559548411816	47.965092382981645
GOTERM_MF_FAT	GO:0016676~oxidoreductase activity, acting on heme group of donors, oxygen as acceptor	4	0.8403361344537815	0.04295908291138138	ENSG00000164919, ENSG00000176340, ENSG00000135940, ENSG00000111775	366	28	12983	5.067525370804059	0.9999999999991508	0.7508559548411816	47.965092382981645
GOTERM_MF_FAT	GO:0004129~cytochrome-c oxidase activity	4	0.8403361344537815	0.04295908291138138	ENSG00000164919, ENSG00000176340, ENSG00000135940, ENSG00000111775	366	28	12983	5.067525370804059	0.9999999999991508	0.7508559548411816	47.965092382981645
GOTERM_MF_FAT	GO:0015002~heme-copper terminal oxidase activity	4	0.8403361344537815	0.04295908291138138	ENSG00000164919, ENSG00000176340, ENSG00000135940, ENSG00000111775	366	28	12983	5.067525370804059	0.9999999999991508	0.7508559548411816	47.965092382981645
GOTERM_BP_FAT	GO:0006367~transcription initiation from RNA polymerase II promoter	6	1.2605042016806722	0.04324589454700822	ENSG00000177700, ENSG00000077809, ENSG00000136807, ENSG00000198646, ENSG00000100142, ENSG00000112282	384	68	13528	3.108455882352941	1.0	0.6229214151249604	53.5597679721699
GOTERM_BP_FAT	GO:0031346~positive regulation of cell projection organization	5	1.050420168067227	0.04342765649303335	ENSG00000186635, ENSG00000164050, ENSG00000070831, ENSG00000115091, ENSG00000131711	384	47	13528	3.7477836879432624	1.0	0.6207650455714492	53.712598800680425
GOTERM_BP_FAT	GO:0051656~establishment of organelle localization	6	1.2605042016806722	0.04558865434211234	ENSG00000181789, ENSG00000007168, ENSG00000070831, ENSG00000090273, ENSG00000130479, ENSG00000126787	384	69	13528	3.0634057971014492	1.0	0.6353438608152328	55.49368890453026
GOTERM_BP_FAT	GO:0051651~maintenance of location in cell	5	1.050420168067227	0.04635927172385726	ENSG00000197579, ENSG00000136068, ENSG00000066279, ENSG00000105438, ENSG00000013810	384	48	13528	3.669704861111111	1.0	0.6379970955949623	56.11305711424257
GOTERM_BP_FAT	GO:0034621~cellular macromolecular complex subunit organization	17	3.571428571428571	0.04689342156223326	ENSG00000172062, ENSG00000163041, ENSG00000112029, ENSG00000107581, ENSG00000205571, ENSG00000164032, ENSG00000004478, ENSG00000167862, ENSG00000167553, ENSG00000105011, ENSG00000168653, ENSG00000131462, ENSG00000042753, ENSG00000119335, ENSG00000155463, ENSG00000088832, ENSG00000214021, ENSG00000061936	384	357	13528	1.6775793650793651	1.0	0.638689235448869	56.53759311410751
GOTERM_MF_FAT	GO:0051059~NF-kappaB binding	4	0.8403361344537815	0.04694994824257216	ENSG00000204351, ENSG00000147649, ENSG00000116478, ENSG00000204348	366	29	12983	4.892783116638403	0.9999999999999397	0.7653136621131247	51.10153072642842
GOTERM_BP_FAT	GO:0007369~gastrulation	6	1.2605042016806722	0.04800573781609959	ENSG00000108946, ENSG00000141510, ENSG00000162337, ENSG00000151348, ENSG00000130159, ENSG00000072062	384	70	13528	3.0196428571428573	1.0	0.6439357419074041	57.40926002889173
GOTERM_BP_FAT	GO:0009991~response to extracellular stimulus	12	2.5210084033613445	0.04830496439179137	ENSG00000134333, ENSG00000158773, ENSG00000204351, ENSG00000101460, ENSG00000147162, ENSG00000139618, ENSG00000141510, ENSG00000204348, ENSG00000163453, ENSG00000122971, ENSG00000131711, ENSG00000106484	384	220	13528	1.9215909090909091	1.0	0.6427251686303662	57.64092147983669
GOTERM_BP_FAT	GO:0044087~regulation of cellular component biogenesis	9	1.8907563025210083	0.048843304521873264	ENSG00000130429, ENSG00000186635, ENSG00000101367, ENSG00000070831, ENSG00000120885, ENSG00000116489, ENSG00000115091, ENSG00000131711, ENSG00000170315	384	142	13528	2.2328345070422535	1.0	0.643384880240655	58.05471783810816
GOTERM_BP_FAT	GO:0001558~regulation of cell growth	11	2.3109243697478994	0.04887374307023668	ENSG00000123562, ENSG00000141753, ENSG00000141510, ENSG00000171570, ENSG00000133639, ENSG00000163453, ENSG00000142871, ENSG00000197594, ENSG00000092969, ENSG00000131711, ENSG00000123080	384	194	13528	1.9975300687285225	1.0	0.6401340060989061	58.07800034139245
GOTERM_MF_FAT	GO:0001540~beta-amyloid binding	3	0.6302521008403361	0.050111259151400675	ENSG00000118137, ENSG00000101439, ENSG00000092969	366	13	12983	8.186002522068096	0.9999999999999927	0.7721842025859176	53.45987152342937
GOTERM_CC_FAT	GO:0005938~cell cortex	9	1.8907563025210083	0.05226118494047032	ENSG00000115053, ENSG00000007168, ENSG00000079819, ENSG00000136068, ENSG00000122786, ENSG00000101367, ENSG00000204209, ENSG00000122545, ENSG00000073712	358	146	12782	2.2009259967857964	0.9999999996178607	0.3409947417059943	52.752224149847414
GOTERM_BP_FAT	GO:0031667~response to nutrient levels	11	2.3109243697478994	0.05338872954300237	ENSG00000158773, ENSG00000204351, ENSG00000101460, ENSG00000147162, ENSG00000139618, ENSG00000141510, ENSG00000204348, ENSG00000163453, ENSG00000122971, ENSG00000131711, ENSG00000106484	384	197	13528	1.9671108291032149	1.0	0.6699846537173827	61.39983720142863
GOTERM_CC_FAT	GO:0005759~mitochondrial matrix	12	2.5210084033613445	0.05451231488119972	ENSG00000181991, ENSG00000158941, ENSG00000152234, ENSG00000101365, ENSG00000132153, ENSG00000125901, ENSG00000105379, ENSG00000122971, ENSG00000065427, ENSG00000004779, ENSG00000099624, ENSG00000127884	358	227	12782	1.8874313981246769	0.999999999853791	0.3477208835079688	54.29590860796918
GOTERM_CC_FAT	GO:0031980~mitochondrial lumen	12	2.5210084033613445	0.05451231488119972	ENSG00000181991, ENSG00000158941, ENSG00000152234, ENSG00000101365, ENSG00000132153, ENSG00000125901, ENSG00000105379, ENSG00000122971, ENSG00000065427, ENSG00000004779, ENSG00000099624, ENSG00000127884	358	227	12782	1.8874313981246769	0.999999999853791	0.3477208835079688	54.29590860796918
GOTERM_BP_FAT	GO:0010033~response to organic substance	29	6.092436974789916	0.05574643064448913	ENSG00000139618, ENSG00000163453, ENSG00000131711, ENSG00000092969, ENSG00000115091, ENSG00000072062, ENSG00000204351, ENSG00000171345, ENSG00000140545, ENSG00000117289, ENSG00000142871, ENSG00000122971, ENSG00000088832, ENSG00000090273, ENSG00000172354, ENSG00000167815, ENSG00000087460, ENSG00000204348, ENSG00000170276, ENSG00000106211, ENSG00000116406, ENSG00000198225, ENSG00000129559, ENSG0000…	384	721	13528	1.4169845122515026	1.0	0.6828159195411555	63.03429869352119
GOTERM_BP_FAT	GO:0010866~regulation of triglyceride biosynthetic process	2	0.42016806722689076	0.05582378402120079	ENSG00000131408, ENSG00000025434	384	2	13528	35.229166666666664	1.0	0.6799772861119062	63.08680205068089
GOTERM_BP_FAT	GO:0048550~negative regulation of pinocytosis	2	0.42016806722689076	0.05582378402120079	ENSG00000131408, ENSG00000025434	384	2	13528	35.229166666666664	1.0	0.6799772861119062	63.08680205068089
GOTERM_BP_FAT	GO:0010867~positive regulation of triglyceride biosynthetic process	2	0.42016806722689076	0.05582378402120079	ENSG00000131408, ENSG00000025434	384	2	13528	35.229166666666664	1.0	0.6799772861119062	63.08680205068089
GOTERM_CC_FAT	GO:0042175~nuclear envelope-endoplasmic reticulum network	14	2.941176470588235	0.05637171675711632	ENSG00000198856, ENSG00000151348, ENSG00000154305, ENSG00000132432, ENSG00000198225, ENSG00000052802, ENSG00000101464, ENSG00000165282, ENSG00000114902, ENSG00000105701, ENSG00000070081, ENSG00000134910, ENSG00000087111, ENSG00000088832	358	284	12782	1.7600519317019434	0.999999999933994	0.35215103388886493	55.53551775914622
GOTERM_BP_FAT	GO:0045333~cellular respiration	7	1.4705882352941175	0.0571491351400996	ENSG00000127540, ENSG00000101365, ENSG00000198695, ENSG00000100968, ENSG00000155463, ENSG00000004779, ENSG00000168653	384	97	13528	2.5423109965635744	1.0	0.6854506036756518	63.975535506606626
GOTERM_BP_FAT	GO:0006281~DNA repair	14	2.941176470588235	0.060319690256141374	ENSG00000109674, ENSG00000100823, ENSG00000139618, ENSG00000196419, ENSG00000164611, ENSG00000135945, ENSG00000123562, ENSG00000221829, ENSG00000198646, ENSG00000141510, ENSG00000171320, ENSG00000113522, ENSG00000132383, ENSG00000008405	384	284	13528	1.736649061032864	1.0	0.7023396243802278	66.02047768760984
GOTERM_BP_FAT	GO:0045597~positive regulation of cell differentiation	12	2.5210084033613445	0.06089071891813104	ENSG00000087460, ENSG00000123562, ENSG00000164050, ENSG00000196419, ENSG00000075420, ENSG00000100813, ENSG00000133639, ENSG00000120885, ENSG00000115091, ENSG00000092969, ENSG00000131711, ENSG00000171476	384	229	13528	1.8460698689956332	1.0	0.7026116731282954	66.37695119533625
GOTERM_MF_FAT	GO:0004527~exonuclease activity	5	1.050420168067227	0.061326524453656564	ENSG00000100823, ENSG00000114127, ENSG00000130713, ENSG00000197594, ENSG00000113522	366	53	12983	3.3464790184555104	1.0	0.8247925755505541	60.998000859493075
GOTERM_MF_FAT	GO:0022890~inorganic cation transmembrane transporter activity	9	1.8907563025210083	0.06319149029929881	ENSG00000164919, ENSG00000176340, ENSG00000127540, ENSG00000152234, ENSG00000135940, ENSG00000111775, ENSG00000169021, ENSG00000163399, ENSG00000099624	366	151	12983	2.1142655520573226	1.0	0.8212316776721982	62.135088699275144
GOTERM_CC_FAT	GO:0016605~PML body	4	0.8403361344537815	0.06363064321571335	ENSG00000141510, ENSG00000204209, ENSG00000132383, ENSG00000163349	358	33	12782	4.327746741154562	0.9999999999970848	0.38302629936840527	60.08215285662626
GOTERM_MF_FAT	GO:0019899~enzyme binding	22	4.621848739495799	0.06370640457584392	ENSG00000116698, ENSG00000100813, ENSG00000118137, ENSG00000170955, ENSG00000086015, ENSG00000184014, ENSG00000157827, ENSG00000197892, ENSG00000123080, ENSG00000072062, ENSG00000100592, ENSG00000213639, ENSG00000197579, ENSG00000158773, ENSG00000007168, ENSG00000170515, ENSG00000105723, ENSG00000141510, ENSG00000116478, ENSG00000133639, ENSG00000128245, ENSG00000101439	366	523	12983	1.492158522187046	1.0	0.8111342647985246	62.44354497410172
GOTERM_CC_FAT	GO:0000776~kinetochore	6	1.2605042016806722	0.06396140801744435	ENSG00000204843, ENSG00000130779, ENSG00000007168, ENSG00000163939, ENSG00000154473, ENSG00000122545	358	77	12782	2.782122905027933	0.9999999999974726	0.37926684287749446	60.278663864542125
GOTERM_CC_FAT	GO:0005852~eukaryotic translation initiation factor 3 complex	3	0.6302521008403361	0.06428398848153741	ENSG00000107581, ENSG00000130811, ENSG00000084623	358	15	12782	7.140782122905027	0.9999999999978011	0.3755794260788933	60.46944704813213
GOTERM_BP_FAT	GO:0042771~DNA damage response, signal transduction by p53 class mediator resulting in induction of apoptosis	3	0.6302521008403361	0.065845266492837	ENSG00000139618, ENSG00000141510, ENSG00000163349	384	15	13528	7.045833333333333	1.0	0.7283367754172436	69.32534252357854
GOTERM_BP_FAT	GO:0007346~regulation of mitotic cell cycle	9	1.8907563025210083	0.0673346103295372	ENSG00000127616, ENSG00000112029, ENSG00000154473, ENSG00000138182, ENSG00000139618, ENSG00000141510, ENSG00000070831, ENSG00000126787, ENSG00000175063	384	152	13528	2.0859375	1.0	0.733404014236884	70.16285872277051
GOTERM_BP_FAT	GO:0009719~response to endogenous stimulus	18	3.7815126050420167	0.0688822617982518	ENSG00000087460, ENSG00000139618, ENSG00000163453, ENSG00000092969, ENSG00000131711, ENSG00000072062, ENSG00000171345, ENSG00000158773, ENSG00000108946, ENSG00000140545, ENSG00000198646, ENSG00000105723, ENSG00000117289, ENSG00000197594, ENSG00000090273, ENSG00000122971, ENSG00000169021, ENSG00000172354	384	405	13528	1.5657407407407409	1.0	0.7386114953323322	71.01030395145159
GOTERM_BP_FAT	GO:0031333~negative regulation of protein complex assembly	4	0.8403361344537815	0.07065292820828775	ENSG00000101367, ENSG00000070831, ENSG00000120885, ENSG00000116489	384	34	13528	4.144607843137255	1.0	0.7447871454403202	71.95203300881047
GOTERM_BP_FAT	GO:0006200~ATP catabolic process	3	0.6302521008403361	0.07388257186272723	ENSG00000152234, ENSG00000138430, ENSG00000099624	384	16	13528	6.605468749999999	1.0	0.7578779629462281	73.59592349046477
GOTERM_CC_FAT	GO:0005789~endoplasmic reticulum membrane	13	2.73109243697479	0.075687601142054	ENSG00000198856, ENSG00000151348, ENSG00000154305, ENSG00000132432, ENSG00000198225, ENSG00000052802, ENSG00000101464, ENSG00000165282, ENSG00000114902, ENSG00000105701, ENSG00000134910, ENSG00000087111, ENSG00000088832	358	269	12782	1.7254677992149698	0.9999999999999845	0.42202358865184175	66.69204340163877
GOTERM_BP_FAT	GO:0022604~regulation of cell morphogenesis	8	1.680672268907563	0.07868462257982413	ENSG00000186635, ENSG00000164050, ENSG00000146535, ENSG00000128245, ENSG00000115091, ENSG00000092969, ENSG00000131711, ENSG00000073712	384	131	13528	2.151399491094147	1.0	0.7772139308030948	75.87317067946907
GOTERM_BP_FAT	GO:0001707~mesoderm formation	4	0.8403361344537815	0.08094929642146184	ENSG00000108946, ENSG00000151348, ENSG00000130159, ENSG00000072062	384	36	13528	3.914351851851851	1.0	0.7842508664766508	76.8816829335494
GOTERM_BP_FAT	GO:0042158~lipoprotein biosynthetic process	5	1.050420168067227	0.08149268206683596	ENSG00000165282, ENSG00000136448, ENSG00000087111, ENSG00000118137, ENSG00000101464	384	58	13528	3.0369971264367814	1.0	0.7837919379007018	77.11768477929422
GOTERM_BP_FAT	GO:0035188~hatching	2	0.42016806722689076	0.08255892306581972	ENSG00000127616, ENSG00000030582	384	3	13528	23.48611111111111	1.0	0.7855354089047449	77.57418885468195
GOTERM_BP_FAT	GO:0001835~blastocyst hatching	2	0.42016806722689076	0.08255892306581972	ENSG00000127616, ENSG00000030582	384	3	13528	23.48611111111111	1.0	0.7855354089047449	77.57418885468195
GOTERM_BP_FAT	GO:0032870~cellular response to hormone stimulus	8	1.680672268907563	0.0837325457990474	ENSG00000108946, ENSG00000087460, ENSG00000158773, ENSG00000105723, ENSG00000163453, ENSG00000197594, ENSG00000172354, ENSG00000072062	384	133	13528	2.119047619047619	1.0	0.7876830567941503	78.06673980223984
GOTERM_BP_FAT	GO:0034470~ncRNA processing	10	2.100840336134454	0.08457360552972934	ENSG00000130826, ENSG00000119285, ENSG00000188846, ENSG00000138385, ENSG00000031698, ENSG00000170515, ENSG00000130713, ENSG00000089195, ENSG00000164346, ENSG00000104907	384	187	13528	1.8839126559714796	1.0	0.7884339460574872	78.41342898732486
GOTERM_CC_FAT	GO:0031982~vesicle	26	5.46218487394958	0.08488852316691473	ENSG00000181789, ENSG00000136813, ENSG00000139618, ENSG00000130733, ENSG00000092969, ENSG00000155660, ENSG00000182149, ENSG00000101460, ENSG00000162736, ENSG00000158109, ENSG00000042753, ENSG00000107863, ENSG00000087460, ENSG00000122705, ENSG00000169231, ENSG00000118137, ENSG00000006125, ENSG00000166794, ENSG00000105281, ENSG00000141480, ENSG00000171471, ENSG00000128595, ENSG00000089248, ENSG0000…	358	670	12782	1.385524889518886	0.9999999999999998	0.4552529818892752	71.03596644755736
GOTERM_BP_FAT	GO:0006352~transcription initiation	6	1.2605042016806722	0.08618193180786055	ENSG00000177700, ENSG00000077809, ENSG00000136807, ENSG00000198646, ENSG00000100142, ENSG00000112282	384	83	13528	2.5466867469879517	1.0	0.7922358357521178	79.06205816316107
GOTERM_BP_FAT	GO:0032583~regulation of gene-specific transcription	8	1.680672268907563	0.0863247398038853	ENSG00000127616, ENSG00000158773, ENSG00000131408, ENSG00000141510, ENSG00000196419, ENSG00000080503, ENSG00000116478, ENSG00000025434	384	134	13528	2.103233830845771	1.0	0.7901755434329143	79.11875519673576
GOTERM_BP_FAT	GO:0033043~regulation of organelle organization	11	2.3109243697478994	0.08854356245476358	ENSG00000162614, ENSG00000130429, ENSG00000186635, ENSG00000101367, ENSG00000138182, ENSG00000119335, ENSG00000070831, ENSG00000116489, ENSG00000115091, ENSG00000131711, ENSG00000126787	384	217	13528	1.7858102918586791	1.0	0.7962397526928178	79.98128746727559
GOTERM_CC_FAT	GO:0031410~cytoplasmic vesicle	25	5.2521008403361344	0.08955452576207394	ENSG00000181789, ENSG00000136813, ENSG00000139618, ENSG00000130733, ENSG00000092969, ENSG00000155660, ENSG00000182149, ENSG00000101460, ENSG00000162736, ENSG00000158109, ENSG00000042753, ENSG00000107863, ENSG00000122705, ENSG00000169231, ENSG00000118137, ENSG00000006125, ENSG00000166794, ENSG00000105281, ENSG00000141480, ENSG00000171471, ENSG00000128595, ENSG00000089248, ENSG00000120885, ENSG0000…	358	642	12782	1.3903391983849351	1.0	0.4683287146538876	73.03200439923823
GOTERM_BP_FAT	GO:0048610~reproductive cellular process	9	1.8907563025210083	0.08962752752320399	ENSG00000182853, ENSG00000007168, ENSG00000140545, ENSG00000112029, ENSG00000221829, ENSG00000139618, ENSG00000086015, ENSG00000130202, ENSG00000134874	384	162	13528	1.957175925925926	1.0	0.7978090724679616	80.39034724336625
GOTERM_BP_FAT	GO:0043623~cellular protein complex assembly	9	1.8907563025210083	0.08962752752320399	ENSG00000112029, ENSG00000042753, ENSG00000004478, ENSG00000155463, ENSG00000088832, ENSG00000167553, ENSG00000214021, ENSG00000168653, ENSG00000131462	384	162	13528	1.957175925925926	1.0	0.7978090724679616	80.39034724336625
GOTERM_MF_FAT	GO:0035258~steroid hormone receptor binding	4	0.8403361344537815	0.09037596730993869	ENSG00000198646, ENSG00000004478, ENSG00000128245, ENSG00000204209	366	38	12983	3.733966062697728	1.0	0.9003571539145486	75.56733361665084
GOTERM_BP_FAT	GO:0060491~regulation of cell projection assembly	3	0.6302521008403361	0.09081643697577776	ENSG00000186635, ENSG00000070831, ENSG00000115091	384	18	13528	5.871527777777778	1.0	0.7997376680885877	80.82994716552679
GOTERM_BP_FAT	GO:0019915~lipid storage	3	0.6302521008403361	0.09081643697577776	ENSG00000213614, ENSG00000118137, ENSG00000197594	384	18	13528	5.871527777777778	1.0	0.7997376680885877	80.82994716552679
GOTERM_BP_FAT	GO:0045934~negative regulation of nucleobase, nucleoside, nucleotide and nucleic acid metabolic process	21	4.411764705882353	0.09139263289933558	ENSG00000150593, ENSG00000127616, ENSG00000188986, ENSG00000147649, ENSG00000139618, ENSG00000080503, ENSG00000110700, ENSG00000163191, ENSG00000196628, ENSG00000081923, ENSG00000131408, ENSG00000170515, ENSG00000105723, ENSG00000141510, ENSG00000071655, ENSG00000116478, ENSG00000179094, ENSG00000204209, ENSG00000175550, ENSG00000184436, ENSG00000171476	384	512	13528	1.4449462890624998	1.0	0.7993685922751025	81.03963908688083
GOTERM_BP_FAT	GO:0006914~autophagy	4	0.8403361344537815	0.09185180847534792	ENSG00000171471, ENSG00000101460, ENSG00000130734, ENSG00000140941	384	38	13528	3.708333333333333	1.0	0.7985746593060232	81.20519480614715
GOTERM_BP_FAT	GO:0048332~mesoderm morphogenesis	4	0.8403361344537815	0.09185180847534792	ENSG00000108946, ENSG00000151348, ENSG00000130159, ENSG00000072062	384	38	13528	3.708333333333333	1.0	0.7985746593060232	81.20519480614715
GOTERM_CC_FAT	GO:0031252~cell leading edge	8	1.680672268907563	0.09198606547426623	ENSG00000163191, ENSG00000109113, ENSG00000087460, ENSG00000007168, ENSG00000161638, ENSG00000154380, ENSG00000198561, ENSG00000115091	358	138	12782	2.069791919682617	1.0	0.4722250457530688	74.02081364400466
GOTERM_BP_FAT	GO:0030100~regulation of endocytosis	5	1.050420168067227	0.09401187595264192	ENSG00000131408, ENSG00000140545, ENSG00000042753, ENSG00000135404, ENSG00000025434	384	61	13528	2.8876366120218577	1.0	0.8039541399695376	81.96589409158159
GOTERM_BP_FAT	GO:0051960~regulation of nervous system development	10	2.100840336134454	0.09477784902010317	ENSG00000078246, ENSG00000164050, ENSG00000141510, ENSG00000196419, ENSG00000128245, ENSG00000066279, ENSG00000115091, ENSG00000131711, ENSG00000170315, ENSG00000035862	384	192	13528	1.8348524305555556	1.0	0.8042498305554587	82.22860307962556
GOTERM_BP_FAT	GO:0051094~positive regulation of developmental process	13	2.73109243697479	0.09583741035688645	ENSG00000087460, ENSG00000164050, ENSG00000196419, ENSG00000100813, ENSG00000092969, ENSG00000115091, ENSG00000131711, ENSG00000123562, ENSG00000075420, ENSG00000167772, ENSG00000133639, ENSG00000120885, ENSG00000171476	384	278	13528	1.6474070743405276	1.0	0.8055717153020174	82.58606536682301
GOTERM_MF_FAT	GO:0008565~protein transporter activity	6	1.2605042016806722	0.09814762442169467	ENSG00000042753, ENSG00000130204, ENSG00000132432, ENSG00000184708, ENSG00000025800, ENSG00000006125	366	87	12983	2.446391558319201	1.0	0.9112485138011837	78.49544290953094
GOTERM_BP_FAT	GO:0019216~regulation of lipid metabolic process	7	1.4705882352941175	0.09830140288928953	ENSG00000131408, ENSG00000082146, ENSG00000070831, ENSG00000118137, ENSG00000163453, ENSG00000163399, ENSG00000025434	384	112	13528	2.2018229166666665	1.0	0.8116586085471913	83.39131443707458
GOTERM_BP_FAT	GO:0006302~double-strand break repair	5	1.050420168067227	0.09837593635738266	ENSG00000139618, ENSG00000141510, ENSG00000196419, ENSG00000113522, ENSG00000132383	384	62	13528	2.8410618279569895	1.0	0.8095672593009935	83.41511679921983
GOTERM_BP_FAT	GO:0009207~purine ribonucleoside triphosphate catabolic process	3	0.6302521008403361	0.09966807022471484	ENSG00000152234, ENSG00000138430, ENSG00000099624	384	19	13528	5625-05-01	1.0	0.811575972041203	83.82268688623209
GOTERM_BP_FAT	GO:0009203~ribonucleoside triphosphate catabolic process	3	0.6302521008403361	0.09966807022471484	ENSG00000152234, ENSG00000138430, ENSG00000099624	384	19	13528	5625-05-01	1.0	0.811575972041203	83.82268688623209

## Sheet: C 4-cell enriched
Category	Term 4 enriched	Count	%	PValue	Genes	List Total	Pop Hits	Pop Total	Fold Enrichment	Bonferroni	Benjamini	FDR
GOTERM_BP_FAT	GO:0008380~RNA splicing	19	6.884057971014493	8.477016867874513E-7	ENSG00000051596, ENSG00000116754, ENSG00000111786, ENSG00000071894, ENSG00000169813, ENSG00000100056, ENSG00000169371, ENSG00000033030, ENSG00000088247, ENSG00000110107, ENSG00000115128, ENSG00000125651, ENSG00000105618, ENSG00000153914, ENSG00000143977, ENSG00000164548, ENSG00000171960, ENSG00000139218, ENSG00000197111	220	284	13528	4.113828425096031	0.001140356253035657	0.001140356253035657	0.0013900184624882073
GOTERM_BP_FAT	GO:0006397~mRNA processing	19	6.884057971014493	4.822985252310451E-6	ENSG00000051596, ENSG00000116754, ENSG00000111786, ENSG00000071894, ENSG00000169813, ENSG00000100056, ENSG00000169371, ENSG00000033030, ENSG00000088247, ENSG00000110107, ENSG00000115128, ENSG00000125651, ENSG00000105618, ENSG00000153914, ENSG00000143977, ENSG00000164548, ENSG00000171960, ENSG00000139218, ENSG00000197111	220	321	13528	3.639648824695554	0.0064707278936233514	0.003240614738754144	0.007908245881282916
GOTERM_CC_FAT	GO:0043233~organelle lumen	52	18.84057971014493	5.575627024744548E-6	ENSG00000151176, ENSG00000071243, ENSG00000049167, ENSG00000117724, ENSG00000169136, ENSG00000071894, ENSG00000081189, ENSG00000147679, ENSG00000089737, ENSG00000163956, ENSG00000055950, ENSG00000102910, ENSG00000183207, ENSG00000115414, ENSG00000135506, ENSG00000113387, ENSG00000106105, ENSG00000155827, ENSG00000143870, ENSG00000108424, ENSG00000169813, ENSG00000123066, ENSG00000196591, ENSG0000…	194	1820	12782	1.8824742268041235	0.001777049154458421	0.001777049154458421	0.0075201995386242615
GOTERM_CC_FAT	GO:0070013~intracellular organelle lumen	51	18.478260869565215	6.552267037640716E-6	ENSG00000071243, ENSG00000151176, ENSG00000049167, ENSG00000117724, ENSG00000169136, ENSG00000071894, ENSG00000081189, ENSG00000147679, ENSG00000089737, ENSG00000163956, ENSG00000055950, ENSG00000102910, ENSG00000183207, ENSG00000135506, ENSG00000113387, ENSG00000106105, ENSG00000155827, ENSG00000143870, ENSG00000108424, ENSG00000169813, ENSG00000123066, ENSG00000196591, ENSG00000093000, ENSG0000…	194	1779	12782	1.8888232123919961	0.0020879971275815645	0.0010445440999792277	0.008837401578987159
GOTERM_BP_FAT	GO:0006396~RNA processing	25	9.057971014492754	8.924290115416453E-6	ENSG00000145414, ENSG00000111786, ENSG00000071894, ENSG00000100056, ENSG00000147679, ENSG00000033030, ENSG00000127054, ENSG00000115128, ENSG00000152795, ENSG00000105618, ENSG00000143977, ENSG00000164548, ENSG00000197111, ENSG00000051596, ENSG00000116754, ENSG00000059588, ENSG00000169813, ENSG00000169371, ENSG00000088247, ENSG00000110107, ENSG00000125651, ENSG00000153914, ENSG00000171960, ENSG0000…	220	547	13528	2.8103706165863387	0.011940290254617958	0.003996043847875996	0.014632690852556252
GOTERM_CC_FAT	GO:0031974~membrane-enclosed lumen	52	18.84057971014493	9.767912114681474E-6	ENSG00000151176, ENSG00000071243, ENSG00000049167, ENSG00000117724, ENSG00000169136, ENSG00000071894, ENSG00000081189, ENSG00000147679, ENSG00000089737, ENSG00000163956, ENSG00000055950, ENSG00000102910, ENSG00000183207, ENSG00000115414, ENSG00000135506, ENSG00000113387, ENSG00000106105, ENSG00000155827, ENSG00000143870, ENSG00000108424, ENSG00000169813, ENSG00000123066, ENSG00000196591, ENSG0000…	194	1856	12782	1.845960718094561	0.0031111295582063603	0.0010381205073310973	0.01317425377194148
GOTERM_BP_FAT	GO:0016071~mRNA metabolic process	19	6.884057971014493	3.304478494544218E-5	ENSG00000051596, ENSG00000116754, ENSG00000111786, ENSG00000071894, ENSG00000169813, ENSG00000100056, ENSG00000169371, ENSG00000033030, ENSG00000088247, ENSG00000110107, ENSG00000115128, ENSG00000125651, ENSG00000105618, ENSG00000153914, ENSG00000143977, ENSG00000164548, ENSG00000171960, ENSG00000139218, ENSG00000197111	220	370	13528	3.1576412776412774	0.04350432847656116	0.011058157919122236	0.0541717420998844
GOTERM_BP_FAT	GO:0000377~RNA splicing, via transesterification reactions with bulged adenosine as nucleophile	12	4.3478260869565215	3.8853974043913915E-5	ENSG00000116754, ENSG00000105618, ENSG00000143977, ENSG00000111786, ENSG00000071894, ENSG00000169813, ENSG00000169371, ENSG00000164548, ENSG00000139218, ENSG00000197111, ENSG00000115128, ENSG00000125651	220	153	13528	4.822816399286988	0.05095443238545527	0.010405180651688273	0.06369214807693258
GOTERM_BP_FAT	GO:0000375~RNA splicing, via transesterification reactions	12	4.3478260869565215	3.8853974043913915E-5	ENSG00000116754, ENSG00000105618, ENSG00000143977, ENSG00000111786, ENSG00000071894, ENSG00000169813, ENSG00000169371, ENSG00000164548, ENSG00000139218, ENSG00000197111, ENSG00000115128, ENSG00000125651	220	153	13528	4.822816399286988	0.05095443238545527	0.010405180651688273	0.06369214807693258
GOTERM_BP_FAT	GO:0000398~nuclear mRNA splicing, via spliceosome	12	4.3478260869565215	3.8853974043913915E-5	ENSG00000116754, ENSG00000105618, ENSG00000143977, ENSG00000111786, ENSG00000071894, ENSG00000169813, ENSG00000169371, ENSG00000164548, ENSG00000139218, ENSG00000197111, ENSG00000115128, ENSG00000125651	220	153	13528	4.822816399286988	0.05095443238545527	0.010405180651688273	0.06369214807693258
GOTERM_CC_FAT	GO:0005654~nucleoplasm	30	10.869565217391305	5.767368551553719E-5	ENSG00000136997, ENSG00000071243, ENSG00000117748, ENSG00000049167, ENSG00000175482, ENSG00000071894, ENSG00000169136, ENSG00000081189, ENSG00000127054, ENSG00000102054, ENSG00000183207, ENSG00000126653, ENSG00000100413, ENSG00000105618, ENSG00000143977, ENSG00000113387, ENSG00000137807, ENSG00000033800, ENSG00000108424, ENSG00000134480, ENSG00000169813, ENSG00000123066, ENSG00000093000, ENSG0000…	194	882	12782	2.2410407461953854	0.018230218238548868	0.004589047057493745	0.07776283473539536
GOTERM_CC_FAT	GO:0005829~cytosol	39	14.130434782608695	7.895455001664486E-5	ENSG00000160688, ENSG00000110274, ENSG00000133275, ENSG00000101333, ENSG00000102189, ENSG00000156482, ENSG00000169621, ENSG00000111665, ENSG00000188690, ENSG00000175115, ENSG00000121769, ENSG00000143977, ENSG00000196230, ENSG00000198793, ENSG00000186660, ENSG00000106636, ENSG00000143774, ENSG00000106105, ENSG00000196914, ENSG00000116044, ENSG00000092820, ENSG00000143256, ENSG00000133706, ENSG0000…	194	1330	12782	1.9320130222463374	0.024872937343620616	0.005024832240313026	0.1064421991231912
GOTERM_CC_FAT	GO:0031981~nuclear lumen	41	14.855072463768115	1.0666142368557751E-4	ENSG00000136997, ENSG00000117748, ENSG00000071243, ENSG00000049167, ENSG00000117724, ENSG00000175482, ENSG00000100056, ENSG00000169136, ENSG00000071894, ENSG00000081189, ENSG00000127054, ENSG00000147679, ENSG00000089737, ENSG00000102054, ENSG00000205189, ENSG00000183207, ENSG00000126653, ENSG00000100413, ENSG00000105618, ENSG00000143977, ENSG00000159189, ENSG00000113387, ENSG00000137807, ENSG0000…	194	1450	12782	1.863000355492357	0.03345440769712271	0.005655084281201317	0.14377021681514224
GOTERM_BP_FAT	GO:0000209~protein polyubiquitination	5	1.8115942028985508	7.551749867697278E-4	ENSG00000198919, ENSG00000155827, ENSG00000049167, ENSG00000110107, ENSG00000108523	220	26	13528	11.825174825174825	0.6382672249419179	0.15589207699340213	1.2311325165793918
GOTERM_CC_FAT	GO:0044451~nucleoplasm part	19	6.884057971014493	0.0018654611214497312	ENSG00000136997, ENSG00000071243, ENSG00000033800, ENSG00000071894, ENSG00000169136, ENSG00000134480, ENSG00000123066, ENSG00000081189, ENSG00000196591, ENSG00000127054, ENSG00000102054, ENSG00000125651, ENSG00000183207, ENSG00000100413, ENSG00000126653, ENSG00000105618, ENSG00000196367, ENSG00000171960, ENSG00000113387	194	555	12782	2.2555772267112473	0.4487891307635262	0.08157140665803642	2.4870526881556443
GOTERM_BP_FAT	GO:0019438~aromatic compound biosynthetic process	4	1.4492753623188406	0.0028534246103806686	ENSG00000160688, ENSG00000136143, ENSG00000116096, ENSG00000188690	220	18	13528	13.664646464646463	0.9786392373128058	0.42273686691547996	4.577539939003739
GOTERM_BP_FAT	GO:0007067~mitosis	11	3.985507246376811	0.0031373606282897935	ENSG00000196230, ENSG00000117724, ENSG00000110274, ENSG00000109805, ENSG00000186625, ENSG00000137807, ENSG00000076382, ENSG00000117650, ENSG00000119408, ENSG00000111665, ENSG00000087586	220	220	13528	3.0745454545454547	0.9854407049465215	0.4106238690831129	5.02211043491263
GOTERM_BP_FAT	GO:0000280~nuclear division	11	3.985507246376811	0.0031373606282897935	ENSG00000196230, ENSG00000117724, ENSG00000110274, ENSG00000109805, ENSG00000186625, ENSG00000137807, ENSG00000076382, ENSG00000117650, ENSG00000119408, ENSG00000111665, ENSG00000087586	220	220	13528	3.0745454545454547	0.9854407049465215	0.4106238690831129	5.02211043491263
GOTERM_BP_FAT	GO:0000087~M phase of mitotic cell cycle	11	3.985507246376811	0.00356852133425142	ENSG00000196230, ENSG00000117724, ENSG00000110274, ENSG00000109805, ENSG00000186625, ENSG00000137807, ENSG00000076382, ENSG00000117650, ENSG00000119408, ENSG00000111665, ENSG00000087586	220	224	13528	3.019642857142857	0.9918669589554687	0.414123761100335	5.693479268988122
GOTERM_CC_FAT	GO:0005681~spliceosome	8	2.898550724637681	0.0038708102600070494	ENSG00000105618, ENSG00000143977, ENSG00000153914, ENSG00000169813, ENSG00000100056, ENSG00000171960, ENSG00000033030, ENSG00000110107	194	132	12782	3.9931271477663226	0.7097998651528438	0.14328336205678283	5.096650288516313
GOTERM_BP_FAT	GO:0048285~organelle fission	11	3.985507246376811	0.004166007120826337	ENSG00000196230, ENSG00000117724, ENSG00000110274, ENSG00000109805, ENSG00000186625, ENSG00000137807, ENSG00000076382, ENSG00000117650, ENSG00000119408, ENSG00000111665, ENSG00000087586	220	229	13528	2.9537117903930135	0.996372307311026	0.4298842368719905	6.61647243221587
GOTERM_BP_FAT	GO:0070647~protein modification by small protein conjugation or removal	9	3.260869565217391	0.004522376941693251	ENSG00000198919, ENSG00000196367, ENSG00000155827, ENSG00000049167, ENSG00000188612, ENSG00000135506, ENSG00000144848, ENSG00000110107, ENSG00000108523	220	160	13528	3.458863636363636	0.9977592062576349	0.42571503833838586	7.162945151104816
GOTERM_BP_FAT	GO:0006888~ER to Golgi vesicle-mediated transport	5	1.8115942028985508	0.004620946016092912	ENSG00000119787, ENSG00000087502, ENSG00000105829, ENSG00000106636, ENSG00000108433	220	42	13528	7.320346320346321	0.9980388189819809	0.40519244868049975	7.313564182375087
GOTERM_BP_FAT	GO:0045333~cellular respiration	7	2.536231884057971	0.004890263508894189	ENSG00000198840, ENSG00000198888, ENSG00000198886, ENSG00000156467, ENSG00000136143, ENSG00000198938, ENSG00000119689	220	97	13528	4.437488284910965	0.9986375107550507	0.39804492082906595	7.723927166667899
GOTERM_BP_FAT	GO:0006119~oxidative phosphorylation	7	2.536231884057971	0.005140525209998605	ENSG00000143882, ENSG00000198840, ENSG00000198888, ENSG00000198886, ENSG00000156467, ENSG00000198938, ENSG00000169020	220	98	13528	4.392207792207792	0.9990288135983673	0.39073345988674446	8.10372475497032
GOTERM_MF_FAT	GO:0019787~small conjugating protein ligase activity	9	3.260869565217391	0.0052868462489437	ENSG00000198919, ENSG00000019995, ENSG00000155827, ENSG00000033800, ENSG00000049167, ENSG00000188612, ENSG00000144848, ENSG00000110107, ENSG00000108523	209	166	12983	3.367931054360985	0.9089178766795663	0.9089178766795663	7.248929223823508
GOTERM_BP_FAT	GO:0032446~protein modification by small protein conjugation	8	2.898550724637681	0.005662252951351039	ENSG00000198919, ENSG00000155827, ENSG00000049167, ENSG00000188612, ENSG00000135506, ENSG00000144848, ENSG00000110107, ENSG00000108523	220	132	13528	3.7267217630853993	0.9995206365097757	0.39922618301882884	8.890784848765055
GOTERM_BP_FAT	GO:0000278~mitotic cell cycle	14	5.072463768115942	0.007318507559899616	ENSG00000117724, ENSG00000110274, ENSG00000186625, ENSG00000053254, ENSG00000117650, ENSG00000111665, ENSG00000185627, ENSG00000196230, ENSG00000109805, ENSG00000100911, ENSG00000137807, ENSG00000076382, ENSG00000119408, ENSG00000087586	220	370	13528	2.3266830466830464	0.9999491654475673	0.46094269247540387	11.347616298923956
GOTERM_BP_FAT	GO:0000279~M phase	13	4.710144927536232	0.007398807516013515	ENSG00000117724, ENSG00000110274, ENSG00000186625, ENSG00000124702, ENSG00000117650, ENSG00000111665, ENSG00000185627, ENSG00000196230, ENSG00000109805, ENSG00000137807, ENSG00000076382, ENSG00000119408, ENSG00000087586	220	329	13528	2.429731970157502	0.9999544098674779	0.4445570458939019	11.465134655869115
GOTERM_BP_FAT	GO:0009057~macromolecule catabolic process	23	8.333333333333332	0.008061433508359618	ENSG00000198919, ENSG00000179262, ENSG00000136997, ENSG00000155827, ENSG00000117748, ENSG00000033800, ENSG00000188612, ENSG00000134480, ENSG00000078304, ENSG00000111665, ENSG00000038002, ENSG00000019995, ENSG00000185627, ENSG00000169919, ENSG00000135506, ENSG00000005810, ENSG00000120868, ENSG00000198793, ENSG00000144848, ENSG00000100911, ENSG00000108523, ENSG00000145041, ENSG00000164068	220	781	13528	1.8108718426260038	0.9999814429732257	0.4540669894991336	12.429313821091426
GOTERM_BP_FAT	GO:0008104~protein localization	25	9.057971014492754	0.008644896380886075	ENSG00000215440, ENSG00000117724, ENSG00000186625, ENSG00000111237, ENSG00000175115, ENSG00000102910, ENSG00000135506, ENSG00000106636, ENSG00000121680, ENSG00000108433, ENSG00000092820, ENSG00000105829, ENSG00000108424, ENSG00000134375, ENSG00000169371, ENSG00000093000, ENSG00000166128, ENSG00000112514, ENSG00000132604, ENSG00000127603, ENSG00000160948, ENSG00000025796, ENSG00000171960, ENSG0000…	220	882	13528	1.742939600082457	0.9999915944506239	0.45940515481191757	13.270131758394733
GOTERM_BP_FAT	GO:0033043~regulation of organelle organization	10	3.6231884057971016	0.008806932791901975	ENSG00000136997, ENSG00000125868, ENSG00000117724, ENSG00000005810, ENSG00000198793, ENSG00000132604, ENSG00000117650, ENSG00000119408, ENSG00000127603, ENSG00000126016	220	217	13528	2.833682446585673	0.9999932545295547	0.4486205038582928	13.502291009938272
GOTERM_BP_FAT	GO:0016310~phosphorylation	23	8.333333333333332	0.010502122999637025	ENSG00000179335, ENSG00000172315, ENSG00000143882, ENSG00000013441, ENSG00000198888, ENSG00000198886, ENSG00000060237, ENSG00000133275, ENSG00000198938, ENSG00000123143, ENSG00000117650, ENSG00000130755, ENSG00000110921, ENSG00000198840, ENSG00000102144, ENSG00000106123, ENSG00000156467, ENSG00000132670, ENSG00000198793, ENSG00000119408, ENSG00000173517, ENSG00000087586, ENSG00000169020	220	800	13528	1.7678636363636364	0.9999993263867111	0.4917062230262006	15.896357117022553
GOTERM_CC_FAT	GO:0044455~mitochondrial membrane part	7	2.536231884057971	0.011686611627366212	ENSG00000198840, ENSG00000198888, ENSG00000198886, ENSG00000156467, ENSG00000134375, ENSG00000198938, ENSG00000169020	194	125	12782	3.6896494845360825	0.9764818859899302	0.34075822314569715	14.662696389570517
GOTERM_BP_FAT	GO:0006289~nucleotide-excision repair	5	1.8115942028985508	0.01196689147854619	ENSG00000179262, ENSG00000117748, ENSG00000049167, ENSG00000175482, ENSG00000134480	220	55	13528	5.590082644628099	0.9999999082859051	0.5212478568590871	17.914754853864444
GOTERM_BP_FAT	GO:0042773~ATP synthesis coupled electron transport	5	1.8115942028985508	0.0127278437968125	ENSG00000198840, ENSG00000198888, ENSG00000198886, ENSG00000156467, ENSG00000198938	220	56	13528	5.49025974025974	0.9999999674873448	0.5274616477465511	18.94527904614842
GOTERM_BP_FAT	GO:0042775~mitochondrial ATP synthesis coupled electron transport	5	1.8115942028985508	0.0127278437968125	ENSG00000198840, ENSG00000198888, ENSG00000198886, ENSG00000156467, ENSG00000198938	220	56	13528	5.49025974025974	0.9999999674873448	0.5274616477465511	18.94527904614842
GOTERM_BP_FAT	GO:0016567~protein ubiquitination	7	2.536231884057971	0.012837565941154996	ENSG00000198919, ENSG00000155827, ENSG00000049167, ENSG00000135506, ENSG00000144848, ENSG00000110107, ENSG00000108523	220	119	13528	3.6171122994652403	0.9999999720048542	0.5154985134735064	19.09286482683982
GOTERM_BP_FAT	GO:0006796~phosphate metabolic process	26	9.420289855072465	0.014560245998908216	ENSG00000172315, ENSG00000179335, ENSG00000143882, ENSG00000013441, ENSG00000100241, ENSG00000133275, ENSG00000130755, ENSG00000102144, ENSG00000156467, ENSG00000198793, ENSG00000119408, ENSG00000173517, ENSG00000198888, ENSG00000060237, ENSG00000198886, ENSG00000123143, ENSG00000198938, ENSG00000117650, ENSG00000136960, ENSG00000110921, ENSG00000110536, ENSG00000198840, ENSG00000106123, ENSG0000…	220	973	13528	1.643128094926656	0.9999999973326167	0.5460129995360824	21.377190971269332
GOTERM_BP_FAT	GO:0006793~phosphorus metabolic process	26	9.420289855072465	0.014560245998908216	ENSG00000172315, ENSG00000179335, ENSG00000143882, ENSG00000013441, ENSG00000100241, ENSG00000133275, ENSG00000130755, ENSG00000102144, ENSG00000156467, ENSG00000198793, ENSG00000119408, ENSG00000173517, ENSG00000198888, ENSG00000060237, ENSG00000198886, ENSG00000123143, ENSG00000198938, ENSG00000117650, ENSG00000136960, ENSG00000110921, ENSG00000110536, ENSG00000198840, ENSG00000106123, ENSG0000…	220	973	13528	1.643128094926656	0.9999999973326167	0.5460129995360824	21.377190971269332
GOTERM_BP_FAT	GO:0018130~heterocycle biosynthetic process	5	1.8115942028985508	0.015193670443901568	ENSG00000160688, ENSG00000136143, ENSG00000116096, ENSG00000158578, ENSG00000188690	220	59	13528	5.211093990755009	0.999999998877416	0.547334237545934	22.201795639964406
GOTERM_BP_FAT	GO:0043968~histone H2A acetylation	3	1.0869565217391304	0.015473380092300969	ENSG00000183207, ENSG00000071243, ENSG00000196367	220	12	13528	15.372727272727271	0.9999999992341116	0.5404037259029428	22.56333630314018
GOTERM_MF_FAT	GO:0016881~acid-amino acid ligase activity	9	3.260869565217391	0.015733441906845357	ENSG00000198919, ENSG00000019995, ENSG00000155827, ENSG00000033800, ENSG00000049167, ENSG00000188612, ENSG00000144848, ENSG00000110107, ENSG00000108523	209	201	12983	2.7814753981289724	0.9992291786027885	0.9722363295436005	20.158515647827645
GOTERM_BP_FAT	GO:0022403~cell cycle phase	14	5.072463768115942	0.017265199711813707	ENSG00000117724, ENSG00000110274, ENSG00000186625, ENSG00000124702, ENSG00000053254, ENSG00000117650, ENSG00000111665, ENSG00000185627, ENSG00000196230, ENSG00000109805, ENSG00000137807, ENSG00000076382, ENSG00000119408, ENSG00000087586	220	414	13528	2.0794027228809835	0.9999999999340359	0.5670837992613341	24.84220426858559
GOTERM_BP_FAT	GO:0006259~DNA metabolic process	16	5.797101449275362	0.017802780238264947	ENSG00000179262, ENSG00000136997, ENSG00000117748, ENSG00000049167, ENSG00000175482, ENSG00000117724, ENSG00000110274, ENSG00000134480, ENSG00000124702, ENSG00000110107, ENSG00000102054, ENSG00000132604, ENSG00000122678, ENSG00000169621, ENSG00000183207, ENSG00000120868	220	506	13528	1.9443765720445563	0.9999999999684172	0.5655777129311272	25.51353036528402
GOTERM_CC_FAT	GO:0035267~NuA4 histone acetyltransferase complex	3	1.0869565217391304	0.01831890756715923	ENSG00000183207, ENSG00000071243, ENSG00000196367	194	14	12782	14.11855670103093	0.9972548503874108	0.4455573866664382	22.071501204972055
GOTERM_BP_FAT	GO:0006974~response to DNA damage stimulus	13	4.710144927536232	0.018565324157644947	ENSG00000179262, ENSG00000117748, ENSG00000049167, ENSG00000175482, ENSG00000110274, ENSG00000134480, ENSG00000110107, ENSG00000089486, ENSG00000053254, ENSG00000132604, ENSG00000169621, ENSG00000183207, ENSG00000149273	220	373	13528	2.143114794053132	0.999999999988897	0.5686318547086613	26.45613595374734
GOTERM_BP_FAT	GO:0022904~respiratory electron transport chain	5	1.8115942028985508	0.019934303665573996	ENSG00000198840, ENSG00000198888, ENSG00000198886, ENSG00000156467, ENSG00000198938	220	64	13528	4.8039772727272725	0.9999999999983038	0.5828368591752341	28.120332840228222
GOTERM_BP_FAT	GO:0046907~intracellular transport	19	6.884057971014493	0.020505288793436372	ENSG00000215440, ENSG00000051596, ENSG00000119787, ENSG00000087502, ENSG00000105829, ENSG00000108424, ENSG00000134375, ENSG00000169371, ENSG00000093000, ENSG00000127603, ENSG00000102189, ENSG00000175115, ENSG00000102910, ENSG00000126214, ENSG00000025796, ENSG00000171960, ENSG00000106636, ENSG00000121680, ENSG00000108433	220	657	13528	1.7782759097827592	0.9999999999992258	0.5816636180397255	28.803944014815485
GOTERM_BP_FAT	GO:0051188~cofactor biosynthetic process	6	2.1739130434782608	0.020597108867221284	ENSG00000160688, ENSG00000136143, ENSG00000158578, ENSG00000110871, ENSG00000119689, ENSG00000188690	220	97	13528	3.8035613870665417	0.9999999999993177	0.5721082313207395	28.913303996753047
GOTERM_CC_FAT	GO:0043189~H4/H2A histone acetyltransferase complex	3	1.0869565217391304	0.02092967159443838	ENSG00000183207, ENSG00000071243, ENSG00000196367	194	15	12782	13.177319587628865	0.9988261013074186	0.4584946103679378	24.820952398378115
GOTERM_BP_FAT	GO:0022402~cell cycle process	17	6.159420289855073	0.021474452379224625	ENSG00000136997, ENSG00000117724, ENSG00000110274, ENSG00000186625, ENSG00000124702, ENSG00000053254, ENSG00000117650, ENSG00000127603, ENSG00000111665, ENSG00000185627, ENSG00000196230, ENSG00000109805, ENSG00000100911, ENSG00000137807, ENSG00000076382, ENSG00000119408, ENSG00000087586	220	565	13528	1.8501689460981494	0.9999999999997957	0.5765825024200207	29.950317455793908
GOTERM_BP_FAT	GO:0033554~cellular response to stress	17	6.159420289855073	0.021792347330570845	ENSG00000116044, ENSG00000179262, ENSG00000117748, ENSG00000049167, ENSG00000175482, ENSG00000110274, ENSG00000134480, ENSG00000123143, ENSG00000196591, ENSG00000110107, ENSG00000053254, ENSG00000089486, ENSG00000132604, ENSG00000169621, ENSG00000183207, ENSG00000135506, ENSG00000149273	220	566	13528	1.846900096370061	0.9999999999998681	0.5714458001412546	30.32254808087953
GOTERM_BP_FAT	GO:0006605~protein targeting	9	3.260869565217391	0.02384720238652989	ENSG00000102910, ENSG00000108424, ENSG00000025796, ENSG00000134375, ENSG00000169371, ENSG00000171960, ENSG00000127603, ENSG00000121680, ENSG00000175115	220	215	13528	2.5740380549682875	0.9999999999999922	0.5944146012406863	32.68418558348611
GOTERM_CC_FAT	GO:0005819~spindle	7	2.536231884057971	0.024066289057404433	ENSG00000136997, ENSG00000117724, ENSG00000186625, ENSG00000137807, ENSG00000076382, ENSG00000117650, ENSG00000087586	194	147	12782	3.1374570446735395	0.9995782238620184	0.47669265090421054	28.005351186266857
GOTERM_CC_FAT	GO:0030529~ribonucleoprotein complex	15	5.434782608695652	0.024362883362027868	ENSG00000145414, ENSG00000169813, ENSG00000100056, ENSG00000110107, ENSG00000033030, ENSG00000152795, ENSG00000156482, ENSG00000055950, ENSG00000105618, ENSG00000143977, ENSG00000153914, ENSG00000149273, ENSG00000171960, ENSG00000197111, ENSG00000137154	194	515	12782	1.919027124411971	0.9996171997820665	0.45405146382793193	28.29990830736733
GOTERM_BP_FAT	GO:0022618~ribonucleoprotein complex assembly	5	1.8115942028985508	0.025495036611079346	ENSG00000105618, ENSG00000143977, ENSG00000111786, ENSG00000169371, ENSG00000139218	220	69	13528	4.455862977602108	0.9999999999999992	0.609175190913025	34.523508718349596
GOTERM_BP_FAT	GO:0044265~cellular macromolecule catabolic process	20	7.246376811594203	0.02633750887794605	ENSG00000198919, ENSG00000179262, ENSG00000136997, ENSG00000155827, ENSG00000117748, ENSG00000033800, ENSG00000188612, ENSG00000134480, ENSG00000078304, ENSG00000111665, ENSG00000019995, ENSG00000185627, ENSG00000135506, ENSG00000005810, ENSG00000120868, ENSG00000144848, ENSG00000100911, ENSG00000108523, ENSG00000145041, ENSG00000164068	220	725	13528	1.6963009404388716	0.9999999999999998	0.6114787872562532	35.44554741498691
GOTERM_BP_FAT	GO:0007049~cell cycle	21	7.608695652173914	0.026836107550319368	ENSG00000196199, ENSG00000136997, ENSG00000117724, ENSG00000110274, ENSG00000134480, ENSG00000186625, ENSG00000124702, ENSG00000053254, ENSG00000132604, ENSG00000127603, ENSG00000117650, ENSG00000111665, ENSG00000135046, ENSG00000185627, ENSG00000196230, ENSG00000109805, ENSG00000100911, ENSG00000137807, ENSG00000076382, ENSG00000119408, ENSG00000087586	220	776	13528	1.6640581068416123	0.9999999999999999	0.6089204709643181	35.98547794737785
GOTERM_BP_FAT	GO:0022613~ribonucleoprotein complex biogenesis	8	2.898550724637681	0.027232831703158152	ENSG00000105618, ENSG00000143977, ENSG00000145414, ENSG00000111786, ENSG00000169371, ENSG00000147679, ENSG00000139218, ENSG00000137154	220	180	13528	2.7329292929292928	0.9999999999999999	0.6050886350787306	36.41205648492007
GOTERM_MF_FAT	GO:0043566~structure-specific DNA binding	7	2.536231884057971	0.029232690523608856	ENSG00000179262, ENSG00000136997, ENSG00000117748, ENSG00000105698, ENSG00000113387, ENSG00000132604, ENSG00000152795	209	145	12983	2.99887807292526	0.9999985001609143	0.9885532669244794	34.37230966100137
GOTERM_CC_FAT	GO:0030496~midbody	3	1.0869565217391304	0.029610226757608403	ENSG00000117724, ENSG00000137807, ENSG00000117650	194	18	12782	10.98109965635739	0.9999314762238216	0.49584962798848276	33.33019408857925
GOTERM_BP_FAT	GO:0015980~energy derivation by oxidation of organic compounds	7	2.536231884057971	0.029696578653347377	ENSG00000198840, ENSG00000198888, ENSG00000198886, ENSG00000156467, ENSG00000136143, ENSG00000198938, ENSG00000119689	220	144	13528	2.9891414141414137	1.0	0.6283065874076411	39.00202505462724
GOTERM_BP_FAT	GO:0006780~uroporphyrinogen III biosynthetic process	2	0.7246376811594203	0.03211639668366891	ENSG00000136143, ENSG00000188690	220	2	13528	61.490909090909085	1.0	0.6487105107975224	41.44912851001876
GOTERM_BP_FAT	GO:0000226~microtubule cytoskeleton organization	7	2.536231884057971	0.03238730409964398	ENSG00000196230, ENSG00000186625, ENSG00000137807, ENSG00000076382, ENSG00000117650, ENSG00000127603, ENSG00000087586	220	147	13528	2.9281385281385277	1.0	0.6431994505821982	41.71727732477133
GOTERM_MF_FAT	GO:0016879~ligase activity, forming carbon-nitrogen bonds	9	3.260869565217391	0.032614905736297294	ENSG00000198919, ENSG00000019995, ENSG00000155827, ENSG00000033800, ENSG00000049167, ENSG00000188612, ENSG00000144848, ENSG00000110107, ENSG00000108523	209	231	12983	2.420244826943392	0.9999996903116263	0.9764098215933948	37.544660454239384
GOTERM_BP_FAT	GO:0016568~chromatin modification	10	3.6231884057971016	0.03458252855196834	ENSG00000188895, ENSG00000183207, ENSG00000048649, ENSG00000071243, ENSG00000196367, ENSG00000155827, ENSG00000196591, ENSG00000102054, ENSG00000172301, ENSG00000132604	220	274	13528	2.2441937624419377	1.0	0.6592603531703229	43.84800741713438
GOTERM_BP_FAT	GO:0007051~spindle organization	4	1.4492753623188406	0.036097820410243175	ENSG00000196230, ENSG00000137807, ENSG00000076382, ENSG00000087586	220	45	13528	5.4658585858585855	1.0	0.6670276575298043	45.27587049942849
GOTERM_CC_FAT	GO:0015630~microtubule cytoskeleton	15	5.434782608695652	0.038764584824952736	ENSG00000092820, ENSG00000136997, ENSG00000117724, ENSG00000110274, ENSG00000186625, ENSG00000117650, ENSG00000127603, ENSG00000079263, ENSG00000044459, ENSG00000196230, ENSG00000126214, ENSG00000005810, ENSG00000137807, ENSG00000076382, ENSG00000087586	194	549	12782	1.8001802715339983	0.9999966680805348	0.568633614202082	41.33134464613265
GOTERM_BP_FAT	GO:0044271~nitrogen compound biosynthetic process	11	3.985507246376811	0.0388719489644942	ENSG00000143882, ENSG00000161542, ENSG00000160688, ENSG00000136143, ENSG00000116096, ENSG00000181019, ENSG00000198938, ENSG00000158578, ENSG00000083444, ENSG00000169020, ENSG00000188690	220	325	13528	2.081230769230769	1.0	0.6865527406829087	47.80200482400657
GOTERM_BP_FAT	GO:0051186~cofactor metabolic process	8	2.898550724637681	0.03941532442580411	ENSG00000160688, ENSG00000136143, ENSG00000158578, ENSG00000110871, ENSG00000119689, ENSG00000131473, ENSG00000188690, ENSG00000101473	220	195	13528	2.5227039627039627	1.0	0.6838808132877571	48.28380137135986
GOTERM_BP_FAT	GO:0043933~macromolecular complex subunit organization	19	6.884057971014493	0.03981445386511771	ENSG00000119787, ENSG00000136997, ENSG00000117724, ENSG00000108424, ENSG00000111786, ENSG00000134480, ENSG00000169371, ENSG00000112514, ENSG00000125651, ENSG00000135862, ENSG00000048649, ENSG00000105618, ENSG00000125868, ENSG00000196230, ENSG00000143977, ENSG00000171960, ENSG00000139218, ENSG00000214063, ENSG00000186660	220	710	13528	1.6455313700384124	1.0	0.6799562171740308	48.635035202366495
GOTERM_MF_FAT	GO:0003723~RNA binding	19	6.884057971014493	0.03985204309674046	ENSG00000051596, ENSG00000198919, ENSG00000116754, ENSG00000059588, ENSG00000111786, ENSG00000145414, ENSG00000169813, ENSG00000071894, ENSG00000169371, ENSG00000088247, ENSG00000089737, ENSG00000115128, ENSG00000152795, ENSG00000156482, ENSG00000105618, ENSG00000143977, ENSG00000149273, ENSG00000164548, ENSG00000197111	209	718	12983	1.643833881995442	0.9999999896044067	0.9746854707591698	43.85988443778493
GOTERM_BP_FAT	GO:0015031~protein transport	20	7.246376811594203	0.040594259813291074	ENSG00000215440, ENSG00000105829, ENSG00000117724, ENSG00000108424, ENSG00000134375, ENSG00000169371, ENSG00000093000, ENSG00000111237, ENSG00000166128, ENSG00000127603, ENSG00000175115, ENSG00000102910, ENSG00000160948, ENSG00000025796, ENSG00000171960, ENSG00000144848, ENSG00000106636, ENSG00000121680, ENSG00000108433, ENSG00000213380	220	762	13528	1.6139346218086377	1.0	0.6796575116697169	49.31481052603145
GOTERM_BP_FAT	GO:0006779~porphyrin biosynthetic process	3	1.0869565217391304	0.040935731681274415	ENSG00000136143, ENSG00000158578, ENSG00000188690	220	20	13528	9.223636363636363	1.0	0.6754060832303261	49.60981215521735
GOTERM_BP_FAT	GO:0033014~tetrapyrrole biosynthetic process	3	1.0869565217391304	0.040935731681274415	ENSG00000136143, ENSG00000158578, ENSG00000188690	220	20	13528	9.223636363636363	1.0	0.6754060832303261	49.60981215521735
GOTERM_BP_FAT	GO:0043967~histone H4 acetylation	3	1.0869565217391304	0.040935731681274415	ENSG00000183207, ENSG00000071243, ENSG00000196367	220	20	13528	9.223636363636363	1.0	0.6754060832303261	49.60981215521735
GOTERM_BP_FAT	GO:0065003~macromolecular complex assembly	18	6.521739130434782	0.04217322652738978	ENSG00000119787, ENSG00000136997, ENSG00000117724, ENSG00000108424, ENSG00000111786, ENSG00000134480, ENSG00000169371, ENSG00000112514, ENSG00000125651, ENSG00000135862, ENSG00000048649, ENSG00000105618, ENSG00000196230, ENSG00000143977, ENSG00000171960, ENSG00000139218, ENSG00000214063, ENSG00000186660	220	665	13528	1.6644155844155843	1.0	0.6792823651726737	50.66544547109467
GOTERM_CC_FAT	GO:0005743~mitochondrial inner membrane	10	3.6231884057971016	0.04277410974880625	ENSG00000110536, ENSG00000198840, ENSG00000198888, ENSG00000167315, ENSG00000198886, ENSG00000156467, ENSG00000134375, ENSG00000198938, ENSG00000158578, ENSG00000169020	194	306	12782	2.1531567953641937	0.9999991217760931	0.5817120742641453	44.547538881254056
GOTERM_MF_FAT	GO:0016655~oxidoreductase activity, acting on NADH or NADPH, quinone or similar compound as acceptor	4	1.4492753623188406	0.04358848771207018	ENSG00000198840, ENSG00000198888, ENSG00000198886, ENSG00000181019	209	49	12983	5.070989161214725	0.9999999982157842	0.9651736552701282	46.88290249493121
GOTERM_BP_FAT	GO:0045184~establishment of protein localization	20	7.246376811594203	0.04382908043712588	ENSG00000215440, ENSG00000105829, ENSG00000117724, ENSG00000108424, ENSG00000134375, ENSG00000169371, ENSG00000093000, ENSG00000111237, ENSG00000166128, ENSG00000127603, ENSG00000175115, ENSG00000102910, ENSG00000160948, ENSG00000025796, ENSG00000171960, ENSG00000144848, ENSG00000106636, ENSG00000121680, ENSG00000108433, ENSG00000213380	220	769	13528	1.5992434093864523	1.0	0.6865489631049848	52.045498986379
GOTERM_MF_FAT	GO:0016651~oxidoreductase activity, acting on NADH or NADPH	5	1.8115942028985508	0.04417155894593243	ENSG00000100938, ENSG00000198840, ENSG00000198888, ENSG00000198886, ENSG00000181019	209	83	12983	3.7421456159566495	0.9999999986456312	0.9459114577204424	47.34075937413657
GOTERM_BP_FAT	GO:0030163~protein catabolic process	17	6.159420289855073	0.04568879285172084	ENSG00000198919, ENSG00000179262, ENSG00000155827, ENSG00000033800, ENSG00000188612, ENSG00000078304, ENSG00000111665, ENSG00000019995, ENSG00000185627, ENSG00000135506, ENSG00000005810, ENSG00000144848, ENSG00000198793, ENSG00000100911, ENSG00000108523, ENSG00000164068, ENSG00000145041	220	622	13528	1.6806197018415667	1.0	0.6950678238486017	53.55220656556507
GOTERM_CC_FAT	GO:0005694~chromosome	13	4.710144927536232	0.04640367867972747	ENSG00000196199, ENSG00000155827, ENSG00000117748, ENSG00000117724, ENSG00000188612, ENSG00000110274, ENSG00000196591, ENSG00000124702, ENSG00000132604, ENSG00000117650, ENSG00000066027, ENSG00000109805, ENSG00000076382	194	460	12782	1.862012550425818	0.9999997386052377	0.5900015928522919	47.317397423777194
GOTERM_BP_FAT	GO:0019941~modification-dependent protein catabolic process	16	5.797101449275362	0.046513416770519435	ENSG00000198919, ENSG00000179262, ENSG00000155827, ENSG00000033800, ENSG00000188612, ENSG00000078304, ENSG00000111665, ENSG00000019995, ENSG00000185627, ENSG00000135506, ENSG00000005810, ENSG00000144848, ENSG00000100911, ENSG00000108523, ENSG00000164068, ENSG00000145041	220	574	13528	1.7140323091542604	1.0	0.6949318196738687	54.20597590400119
GOTERM_BP_FAT	GO:0043632~modification-dependent macromolecule catabolic process	16	5.797101449275362	0.046513416770519435	ENSG00000198919, ENSG00000179262, ENSG00000155827, ENSG00000033800, ENSG00000188612, ENSG00000078304, ENSG00000111665, ENSG00000019995, ENSG00000185627, ENSG00000135506, ENSG00000005810, ENSG00000144848, ENSG00000100911, ENSG00000108523, ENSG00000164068, ENSG00000145041	220	574	13528	1.7140323091542604	1.0	0.6949318196738687	54.20597590400119
GOTERM_CC_FAT	GO:0000151~ubiquitin ligase complex	5	1.8115942028985508	0.04724226548980507	ENSG00000155827, ENSG00000135506, ENSG00000005810, ENSG00000144848, ENSG00000110107	194	90	12782	3.6603665521191293	0.9999998025704754	0.5758466568481526	47.938864654784865
GOTERM_MF_FAT	GO:0004775~succinate-CoA ligase (ADP-forming) activity	2	0.7246376811594203	0.04730053574246296	ENSG00000136143, ENSG00000131473	209	3	12983	41.41307814992025	0.9999999996923363	0.9352843174097857	49.73575639967931
GOTERM_MF_FAT	GO:0016748~succinyltransferase activity	2	0.7246376811594203	0.04730053574246296	ENSG00000158578, ENSG00000119689	209	3	12983	41.41307814992025	0.9999999996923363	0.9352843174097857	49.73575639967931
GOTERM_BP_FAT	GO:0046502~uroporphyrinogen III metabolic process	2	0.7246376811594203	0.047787438315726564	ENSG00000136143, ENSG00000188690	220	3	13528	40.99393939393939	1.0	0.698310154943802	55.199067889156204
GOTERM_BP_FAT	GO:0031929~TOR signaling pathway	2	0.7246376811594203	0.047787438315726564	ENSG00000198793, ENSG00000137154	220	3	13528	40.99393939393939	1.0	0.698310154943802	55.199067889156204
GOTERM_BP_FAT	GO:0051604~protein maturation	6	2.1739130434782608	0.04817487617141616	ENSG00000102910, ENSG00000038002, ENSG00000160613, ENSG00000136997, ENSG00000159189, ENSG00000078304	220	122	13528	3.024143070044709	1.0	0.6947848264434422	55.4970400219422
GOTERM_BP_FAT	GO:0016570~histone modification	6	2.1739130434782608	0.04817487617141616	ENSG00000183207, ENSG00000071243, ENSG00000196367, ENSG00000155827, ENSG00000196591, ENSG00000172301	220	122	13528	3.024143070044709	1.0	0.6947848264434422	55.4970400219422
GOTERM_CC_FAT	GO:0031967~organelle envelope	16	5.797101449275362	0.04859805171183956	ENSG00000198888, ENSG00000117724, ENSG00000108424, ENSG00000198886, ENSG00000134375, ENSG00000169371, ENSG00000093000, ENSG00000198938, ENSG00000079263, ENSG00000110536, ENSG00000198840, ENSG00000167315, ENSG00000156467, ENSG00000198793, ENSG00000158578, ENSG00000169020	194	620	12782	1.7002993016295311	0.9999998746490519	0.566745024237465	48.92928183453959
GOTERM_BP_FAT	GO:0030071~regulation of mitotic metaphase/anaphase transition	3	1.0869565217391304	0.04873611723193169	ENSG00000117724, ENSG00000005810, ENSG00000119408	220	22	13528	8.385123966942148	1.0	0.6926740449830089	55.92538247321465
GOTERM_BP_FAT	GO:0046777~protein amino acid autophosphorylation	5	1.8115942028985508	0.04904665829410227	ENSG00000179335, ENSG00000013441, ENSG00000133275, ENSG00000198793, ENSG00000117650	220	85	13528	3.6171122994652407	1.0	0.6887258753449175	56.16072248366901
GOTERM_CC_FAT	GO:0031975~envelope	16	5.797101449275362	0.04972246779967549	ENSG00000198888, ENSG00000117724, ENSG00000108424, ENSG00000198886, ENSG00000134375, ENSG00000169371, ENSG00000093000, ENSG00000198938, ENSG00000079263, ENSG00000110536, ENSG00000198840, ENSG00000167315, ENSG00000156467, ENSG00000198793, ENSG00000158578, ENSG00000169020	194	622	12782	1.694832101302748	0.9999999140398593	0.5566825199695776	49.73741613013236
GOTERM_BP_FAT	GO:0010942~positive regulation of cell death	13	4.710144927536232	0.05083505109288273	ENSG00000136997, ENSG00000155876, ENSG00000071243, ENSG00000089486, ENSG00000105185, ENSG00000184047, ENSG00000164978, ENSG00000159842, ENSG00000196230, ENSG00000149273, ENSG00000181019, ENSG00000196914, ENSG00000137154	220	435	13528	1.837659352142111	1.0	0.6958531325899091	57.49323324280713
GOTERM_BP_FAT	GO:0051301~cell division	10	3.6231884057971016	0.05103293602344499	ENSG00000125868, ENSG00000117724, ENSG00000110274, ENSG00000109805, ENSG00000186625, ENSG00000137807, ENSG00000076382, ENSG00000117650, ENSG00000119408, ENSG00000111665	220	295	13528	2.084437596302003	1.0	0.6912071540901161	57.63831490519207
GOTERM_MF_FAT	GO:0042802~identical protein binding	17	6.159420289855073	0.05200433541886935	ENSG00000119787, ENSG00000155876, ENSG00000117724, ENSG00000161542, ENSG00000105698, ENSG00000132604, ENSG00000083444, ENSG00000102189, ENSG00000110921, ENSG00000183207, ENSG00000134996, ENSG00000005810, ENSG00000213928, ENSG00000164548, ENSG00000120868, ENSG00000162961, ENSG00000066697	209	640	12983	1.6500523325358851	0.9999999999671549	0.9315830962309477	53.14629375367528
GOTERM_BP_FAT	GO:0051276~chromosome organization	14	5.072463768115942	0.052054951554879325	ENSG00000196199, ENSG00000155827, ENSG00000071243, ENSG00000117724, ENSG00000196591, ENSG00000102054, ENSG00000172301, ENSG00000132604, ENSG00000117650, ENSG00000188895, ENSG00000183207, ENSG00000048649, ENSG00000196367, ENSG00000109805	220	485	13528	1.7749953139643861	1.0	0.6925976685332644	58.38024451704349
GOTERM_BP_FAT	GO:0007031~peroxisome organization	3	1.0869565217391304	0.0528218977743509	ENSG00000102910, ENSG00000121680, ENSG00000101473	220	23	13528	8.020553359683795	1.0	0.6921503219585048	58.928974350973796
GOTERM_BP_FAT	GO:0016569~covalent chromatin modification	6	2.1739130434782608	0.053957090363736485	ENSG00000183207, ENSG00000071243, ENSG00000196367, ENSG00000155827, ENSG00000196591, ENSG00000172301	220	126	13528	2.928138528138528	1.0	0.6942735026666289	59.72871860919775
GOTERM_BP_FAT	GO:0006919~activation of caspase activity	4	1.4492753623188406	0.056842325016227165	ENSG00000136997, ENSG00000149273, ENSG00000120868, ENSG00000184047	220	54	13528	4.554882154882155	1.0	0.707937279441783	61.69605500896189
GOTERM_MF_FAT	GO:0003697~single-stranded DNA binding	4	1.4492753623188406	0.05794575454662571	ENSG00000179262, ENSG00000117748, ENSG00000113387, ENSG00000152795	209	55	12983	4.517790343627665	0.9999999999980844	0.9326665012578883	57.146851192154294
GOTERM_BP_FAT	GO:0048193~Golgi vesicle transport	6	2.1739130434782608	0.06172790622298276	ENSG00000119787, ENSG00000087502, ENSG00000105829, ENSG00000106636, ENSG00000108433, ENSG00000175115	220	131	13528	2.8163775156141564	1.0	0.7327034842103899	64.82301165772012
GOTERM_CC_FAT	GO:0005739~mitochondrion	24	8.695652173913043	0.061814655440207235	ENSG00000198888, ENSG00000198886, ENSG00000134375, ENSG00000136143, ENSG00000198938, ENSG00000121361, ENSG00000110871, ENSG00000184047, ENSG00000055950, ENSG00000101473, ENSG00000188690, ENSG00000054938, ENSG00000110536, ENSG00000198840, ENSG00000167315, ENSG00000156467, ENSG00000198793, ENSG00000158578, ENSG00000076043, ENSG00000106153, ENSG00000106105, ENSG00000119689, ENSG00000213380, ENSG0000…	194	1087	12782	1.4547178937584766	0.9999999985543019	0.6206401940349278	57.711091795215744
GOTERM_BP_FAT	GO:0007088~regulation of mitosis	4	1.4492753623188406	0.06207488376091317	ENSG00000117724, ENSG00000005810, ENSG00000117650, ENSG00000119408	220	56	13528	4.392207792207792	1.0	0.72935546650156	65.03571560362886
GOTERM_BP_FAT	GO:0051783~regulation of nuclear division	4	1.4492753623188406	0.06207488376091317	ENSG00000117724, ENSG00000005810, ENSG00000117650, ENSG00000119408	220	56	13528	4.392207792207792	1.0	0.72935546650156	65.03571560362886
GOTERM_CC_FAT	GO:0019866~organelle inner membrane	10	3.6231884057971016	0.06222060003490762	ENSG00000110536, ENSG00000198840, ENSG00000198888, ENSG00000167315, ENSG00000198886, ENSG00000156467, ENSG00000134375, ENSG00000198938, ENSG00000158578, ENSG00000169020	194	329	12782	2.0026321561745997	0.9999999987407278	0.6060328757613199	57.95723189187252
GOTERM_MF_FAT	GO:0004774~succinate-CoA ligase activity	2	0.7246376811594203	0.062567214369171	ENSG00000136143, ENSG00000131473	209	4	12983	31.059808612440193	0.9999999999997925	0.9296936134148238	60.03651066664341
GOTERM_BP_FAT	GO:0051603~proteolysis involved in cellular protein catabolic process	16	5.797101449275362	0.06333756559692354	ENSG00000198919, ENSG00000179262, ENSG00000155827, ENSG00000033800, ENSG00000188612, ENSG00000078304, ENSG00000111665, ENSG00000019995, ENSG00000185627, ENSG00000135506, ENSG00000005810, ENSG00000144848, ENSG00000100911, ENSG00000108523, ENSG00000164068, ENSG00000145041	220	600	13528	1.6397575757575755	1.0	0.7313930408763162	65.79961344223591
GOTERM_BP_FAT	GO:0044257~cellular protein catabolic process	16	5.797101449275362	0.06551549802643558	ENSG00000198919, ENSG00000179262, ENSG00000155827, ENSG00000033800, ENSG00000188612, ENSG00000078304, ENSG00000111665, ENSG00000019995, ENSG00000185627, ENSG00000135506, ENSG00000005810, ENSG00000144848, ENSG00000100911, ENSG00000108523, ENSG00000164068, ENSG00000145041	220	603	13528	1.6315995778682344	1.0	0.7384825045500513	67.08051411204481
GOTERM_MF_FAT	GO:0016563~transcription activator activity	12	4.3478260869565215	0.06601473996738375	ENSG00000116044, ENSG00000048649, ENSG00000196367, ENSG00000155827, ENSG00000033800, ENSG00000126767, ENSG00000105698, ENSG00000113387, ENSG00000196591, ENSG00000133111, ENSG00000112514, ENSG00000125651	209	410	12983	1.818135138289182	0.9999999999999608	0.9236502695749182	62.073023605552436
GOTERM_BP_FAT	GO:0006091~generation of precursor metabolites and energy	10	3.6231884057971016	0.0686033341497777	ENSG00000143882, ENSG00000198840, ENSG00000102144, ENSG00000198888, ENSG00000198886, ENSG00000156467, ENSG00000136143, ENSG00000198938, ENSG00000119689, ENSG00000169020	220	313	13528	1.9645657856520475	1.0	0.7500215461163333	68.81952458693414
GOTERM_MF_FAT	GO:0051219~phosphoprotein binding	3	1.0869565217391304	0.0690178042677418	ENSG00000155876, ENSG00000133275, ENSG00000198793	209	27	12983	6.902179691653376	0.9999999999999909	0.9168014957354031	63.767934648378976
GOTERM_BP_FAT	GO:0043280~positive regulation of caspase activity	4	1.4492753623188406	0.07032661389634803	ENSG00000136997, ENSG00000149273, ENSG00000120868, ENSG00000184047	220	59	13528	4.168875192604006	1.0	0.7539412542479319	69.75215338801387
GOTERM_BP_FAT	GO:0051100~negative regulation of binding	4	1.4492753623188406	0.07032661389634803	ENSG00000048649, ENSG00000149273, ENSG00000196591, ENSG00000163956	220	59	13528	4.168875192604006	1.0	0.7539412542479319	69.75215338801387
GOTERM_BP_FAT	GO:0010952~positive regulation of peptidase activity	4	1.4492753623188406	0.07032661389634803	ENSG00000136997, ENSG00000149273, ENSG00000120868, ENSG00000184047	220	59	13528	4.168875192604006	1.0	0.7539412542479319	69.75215338801387
GOTERM_CC_FAT	GO:0016607~nuclear speck	5	1.8115942028985508	0.0705302994882397	ENSG00000126653, ENSG00000105618, ENSG00000033800, ENSG00000171960, ENSG00000081189	194	103	12782	3.198378540686618	0.9999999999263725	0.6373926969416683	62.71332077386597
GOTERM_BP_FAT	GO:0034613~cellular protein localization	12	4.3478260869565215	0.07103877291643973	ENSG00000102910, ENSG00000215440, ENSG00000108424, ENSG00000025796, ENSG00000134375, ENSG00000169371, ENSG00000171960, ENSG00000132604, ENSG00000127603, ENSG00000121680, ENSG00000108433, ENSG00000175115	220	411	13528	1.79535500995355	1.0	0.7526531504239755	70.12986644828405
GOTERM_CC_FAT	GO:0005746~mitochondrial respiratory chain	4	1.4492753623188406	0.07234927498857505	ENSG00000198840, ENSG00000198888, ENSG00000198886, ENSG00000156467	194	64	12782	4.117912371134021	0.9999999999605859	0.6314592707819215	63.685612378333104
GOTERM_BP_FAT	GO:0006308~DNA catabolic process	4	1.4492753623188406	0.07318181316498062	ENSG00000136997, ENSG00000117748, ENSG00000134480, ENSG00000120868	220	60	13528	4.09939393939394	1.0	0.7584642622559975	71.23994550039407
GOTERM_BP_FAT	GO:0070727~cellular macromolecule localization	12	4.3478260869565215	0.07321160103722732	ENSG00000102910, ENSG00000215440, ENSG00000108424, ENSG00000025796, ENSG00000134375, ENSG00000169371, ENSG00000171960, ENSG00000132604, ENSG00000127603, ENSG00000121680, ENSG00000108433, ENSG00000175115	220	414	13528	1.782345191040843	1.0	0.7538633204354676	71.25509881142843
GOTERM_BP_FAT	GO:0000387~spliceosomal snRNP biogenesis	3	1.0869565217391304	0.07491242846710129	ENSG00000105618, ENSG00000143977, ENSG00000169371	220	28	13528	6.588311688311688	1.0	0.7573985494197714	72.10799374014553
GOTERM_CC_FAT	GO:0031966~mitochondrial membrane	11	3.985507246376811	0.07572165298722891	ENSG00000110536, ENSG00000198840, ENSG00000198888, ENSG00000167315, ENSG00000198886, ENSG00000156467, ENSG00000134375, ENSG00000198938, ENSG00000198793, ENSG00000158578, ENSG00000169020	194	394	12782	1.8394735464964154	0.9999999999876665	0.6338631340535373	65.42641049396045
GOTERM_MF_FAT	GO:0019789~SUMO ligase activity	2	0.7246376811594203	0.07759040717341398	ENSG00000033800, ENSG00000188612	209	5	12983	24.847846889952155	0.9999999999999999	0.9262876631939053	68.22687625689697
GOTERM_BP_FAT	GO:0033013~tetrapyrrole metabolic process	3	1.0869565217391304	0.07963080605382016	ENSG00000136143, ENSG00000158578, ENSG00000188690	220	29	13528	6.361128526645768	1.0	0.774451807559708	74.35135602415171
GOTERM_BP_FAT	GO:0006778~porphyrin metabolic process	3	1.0869565217391304	0.07963080605382016	ENSG00000136143, ENSG00000158578, ENSG00000188690	220	29	13528	6.361128526645768	1.0	0.774451807559708	74.35135602415171
GOTERM_BP_FAT	GO:0006886~intracellular protein transport	11	3.985507246376811	0.083514877902931	ENSG00000102910, ENSG00000215440, ENSG00000108424, ENSG00000025796, ENSG00000134375, ENSG00000169371, ENSG00000171960, ENSG00000127603, ENSG00000121680, ENSG00000108433, ENSG00000175115	220	374	13528	1.8085561497326206	1.0	0.7865868188421267	76.06972570106973
GOTERM_BP_FAT	GO:0010498~proteasomal protein catabolic process	5	1.8115942028985508	0.08370296603810878	ENSG00000179262, ENSG00000185627, ENSG00000135506, ENSG00000078304, ENSG00000100911	220	102	13528	3.014260249554367	1.0	0.783042600668119	76.15012975740301
GOTERM_BP_FAT	GO:0043161~proteasomal ubiquitin-dependent protein catabolic process	5	1.8115942028985508	0.08370296603810878	ENSG00000179262, ENSG00000185627, ENSG00000135506, ENSG00000078304, ENSG00000100911	220	102	13528	3.014260249554367	1.0	0.783042600668119	76.15012975740301
GOTERM_MF_FAT	GO:0004674~protein serine/threonine kinase activity	12	4.3478260869565215	0.08574278094333995	ENSG00000172315, ENSG00000179335, ENSG00000173137, ENSG00000013441, ENSG00000060237, ENSG00000134480, ENSG00000133275, ENSG00000123143, ENSG00000198793, ENSG00000117650, ENSG00000119408, ENSG00000087586	209	430	12983	1.7335707132524756	1.0	0.9328785905716389	71.98899822375631
GOTERM_BP_FAT	GO:0080135~regulation of cellular response to stress	5	1.8115942028985508	0.08603803524548245	ENSG00000049167, ENSG00000149273, ENSG00000123143, ENSG00000198793, ENSG00000186660	220	103	13528	2.984995586937335	1.0	0.7882810876941131	77.12743431342956
GOTERM_MF_FAT	GO:0004842~ubiquitin-protein ligase activity	6	2.1739130434782608	0.08755520736144537	ENSG00000198919, ENSG00000019995, ENSG00000155827, ENSG00000049167, ENSG00000110107, ENSG00000108523	209	147	12983	2.5354945806073625	1.0	0.9248660251879152	72.76705888045001
GOTERM_BP_FAT	GO:0006325~chromatin organization	11	3.985507246376811	0.08826394119876028	ENSG00000196199, ENSG00000188895, ENSG00000183207, ENSG00000048649, ENSG00000071243, ENSG00000196367, ENSG00000155827, ENSG00000196591, ENSG00000102054, ENSG00000172301, ENSG00000132604	220	378	13528	1.7894179894179896	1.0	0.7928660556503195	78.02393326548304
GOTERM_BP_FAT	GO:0033365~protein localization in organelle	6	2.1739130434782608	0.08862188076344658	ENSG00000108424, ENSG00000134375, ENSG00000169371, ENSG00000171960, ENSG00000127603, ENSG00000175115	220	146	13528	2.5270236612702366	1.0	0.790140368807943	78.16497860408316
GOTERM_MF_FAT	GO:0016887~ATPase activity	10	3.6231884057971016	0.08921811607642503	ENSG00000017797, ENSG00000102910, ENSG00000183207, ENSG00000048649, ENSG00000049167, ENSG00000134480, ENSG00000186625, ENSG00000198938, ENSG00000089737, ENSG00000169020	209	334	12983	1.8598687791880355	1.0	0.9166510598155793	73.46321414737433
GOTERM_BP_FAT	GO:0006412~translation	10	3.6231884057971016	0.09044972880286883	ENSG00000145901, ENSG00000133706, ENSG00000112339, ENSG00000178982, ENSG00000149273, ENSG00000106105, ENSG00000137154, ENSG00000156482, ENSG00000055950, ENSG00000213380	220	331	13528	1.857731392474595	1.0	0.7930755971997108	78.87208130647613
GOTERM_BP_FAT	GO:0043065~positive regulation of apoptosis	12	4.3478260869565215	0.09072400196442539	ENSG00000159842, ENSG00000136997, ENSG00000071243, ENSG00000196230, ENSG00000149273, ENSG00000181019, ENSG00000089486, ENSG00000105185, ENSG00000196914, ENSG00000137154, ENSG00000184047, ENSG00000164978	220	430	13528	1.7160253699788584	1.0	0.7901033659034523	78.97630962373185
GOTERM_BP_FAT	GO:0006281~DNA repair	9	3.260869565217391	0.09099089743910968	ENSG00000183207, ENSG00000179262, ENSG00000117748, ENSG00000049167, ENSG00000175482, ENSG00000134480, ENSG00000110274, ENSG00000110107, ENSG00000169621	220	284	13528	1.9486555697823302	1.0	0.7871338959247447	79.07727062495489
GOTERM_MF_FAT	GO:0016417~S-acyltransferase activity	2	0.7246376811594203	0.09237397901173588	ENSG00000106636, ENSG00000119689	209	6	12983	20.706539074960126	1.0	0.9123006346119823	74.7391075161453
GOTERM_CC_FAT	GO:0000922~spindle pole	3	1.0869565217391304	0.09293020999994556	ENSG00000117724, ENSG00000186625, ENSG00000117650	194	34	12782	5.813523347483323	0.9999999999999692	0.6978072716448911	73.16796720459631
GOTERM_BP_FAT	GO:0048710~regulation of astrocyte differentiation	2	0.7246376811594203	0.09330116704279422	ENSG00000169136, ENSG00000110107	220	6	13528	20.496969696969696	1.0	0.7918405539901952	79.93236882126172
GOTERM_BP_FAT	GO:0043068~positive regulation of programmed cell death	12	4.3478260869565215	0.09385407949656106	ENSG00000159842, ENSG00000136997, ENSG00000071243, ENSG00000196230, ENSG00000149273, ENSG00000181019, ENSG00000089486, ENSG00000105185, ENSG00000196914, ENSG00000137154, ENSG00000184047, ENSG00000164978	220	433	13528	1.704136048708797	1.0	0.7899996824217187	80.1320936423521
GOTERM_BP_FAT	GO:0000245~spliceosome assembly	3	1.0869565217391304	0.09430931062640735	ENSG00000143977, ENSG00000111786, ENSG00000139218	220	32	13528	5.764772727272726	1.0	0.7878292746780047	80.29513107889194
GOTERM_BP_FAT	GO:0006612~protein targeting to membrane	3	1.0869565217391304	0.09936323802787472	ENSG00000025796, ENSG00000127603, ENSG00000121680	220	33	13528	5.590082644628099	1.0	0.8019267043558256	82.0227378529752

## Sheet: D 4-cell only
Category	Term 4-cell only	Count	%	PValue	Genes	List Total	Pop Hits	Pop Total	Fold Enrichment	Bonferroni	Benjamini	FDR
GOTERM_CC_FAT	GO:0016021~integral to membrane	8	57.14285714285714	0.030811277282773507	ENSG00000183034, ENSG00000135913, ENSG00000198283, ENSG00000069188, ENSG00000131471, ENSG00000164465, ENSG00000138741, ENSG00000162618	10	5297	12782	1.930451198791769	0.37464693611627464	0.37464693611627464	19.554308557352908
GOTERM_CC_FAT	GO:0031224~intrinsic to membrane	8	57.14285714285714	0.037786297474148425	ENSG00000183034, ENSG00000135913, ENSG00000198283, ENSG00000069188, ENSG00000131471, ENSG00000164465, ENSG00000138741, ENSG00000162618	10	5485	12782	1.8642844120328168	0.43885763457054916	0.2509056364986779	23.494300900596887
GOTERM_BP_FAT	GO:0007155~cell adhesion	3	21.428571428571427	0.06082810853116299	ENSG00000069188, ENSG00000131471, ENSG00000164465	9	700	13528	6.441904761904762	0.9841081052248448	0.9841081052248448	47.3576812871863
GOTERM_BP_FAT	GO:0022610~biological adhesion	3	21.428571428571427	0.06098390549789102	ENSG00000069188, ENSG00000131471, ENSG00000164465	9	701	13528	6.4327151688064665	0.9842811641774105	0.8746252185541707	47.4468996519814
GOTERM_MF_FAT	GO:0005509~calcium ion binding	3	21.428571428571427	0.08283919177390005	ENSG00000131471, ENSG00000138741, ENSG00000162618	8	919	12983	5.297742110990207	0.9913999325196712	0.9913999325196712	57.28109683603868
