# Supplementary material for: RNA Profiles of Porcine Embryos during Genome Activation Reveal Complex Metabolic Switch Sensitive to In Vitro Conditions
Source: PLoS One. 2013 Apr 29;8(4):e61547. doi: 10.1371/journal.pone.0061547 (PMC3639270; doi:10.1371/journal.pone.0061547)
Supplement: Table S3 — Clusters of significantly enriched GO terms for genes found as differentially expressed between 2- and 4-cell stages divided into the groups of genes present only at 2-cell stage (2-cell only), enriched at 2-cell stage, enriched at 4-cell, and present only at 4-cell stage (4-cell only). (XLSX) [file pone.0061547.s003.xlsx]

## Sheet: A 2-cell only
2 cell only
Annotation Cluster 1	Enrichment Score: 4.3257629352148355
Category	Term	Count	%	PValue	Genes	List Total	Pop Hits	Pop Total	Fold Enrichment	Bonferroni	Benjamini	FDR
GOTERM_BP_FAT	GO:0019941~modification-dependent protein catabolic process	11	22.916666666666664	1.7896838617729417E-5	ENSG00000170881, ENSG00000156970, ENSG00000162601, ENSG00000102069, ENSG00000187555, ENSG00000085382, ENSG00000132388, ENSG00000034677, ENSG00000164109, ENSG00000104695, ENSG00000177565	47	574	13528	5.515901845948552	0.008500532822126594	0.008500532822126594	0.02559845739807942
GOTERM_BP_FAT	GO:0043632~modification-dependent macromolecule catabolic process	11	22.916666666666664	1.7896838617729417E-5	ENSG00000170881, ENSG00000156970, ENSG00000162601, ENSG00000102069, ENSG00000187555, ENSG00000085382, ENSG00000132388, ENSG00000034677, ENSG00000164109, ENSG00000104695, ENSG00000177565	47	574	13528	5.515901845948552	0.008500532822126594	0.008500532822126594	0.02559845739807942
GOTERM_BP_FAT	GO:0051603~proteolysis involved in cellular protein catabolic process	11	22.916666666666664	2.6216284052966262E-5	ENSG00000170881, ENSG00000156970, ENSG00000162601, ENSG00000102069, ENSG00000187555, ENSG00000085382, ENSG00000132388, ENSG00000034677, ENSG00000164109, ENSG00000104695, ENSG00000177565	47	600	13528	5.2768794326241135	0.012427464679818145	0.006233158472178757	0.03749596814665024
GOTERM_BP_FAT	GO:0044257~cellular protein catabolic process	11	22.916666666666664	2.7362285851192305E-5	ENSG00000170881, ENSG00000156970, ENSG00000162601, ENSG00000102069, ENSG00000187555, ENSG00000085382, ENSG00000132388, ENSG00000034677, ENSG00000164109, ENSG00000104695, ENSG00000177565	47	603	13528	5.250626301118521	0.012967181081887547	0.004341212548675144	0.03913474446436416
GOTERM_BP_FAT	GO:0030163~protein catabolic process	11	22.916666666666664	3.5672545660344444E-5	ENSG00000170881, ENSG00000156970, ENSG00000162601, ENSG00000102069, ENSG00000187555, ENSG00000085382, ENSG00000132388, ENSG00000034677, ENSG00000164109, ENSG00000104695, ENSG00000177565	47	622	13528	5.090237394814258	0.01687215150538357	0.004244991390847441	0.051017623074378626
GOTERM_BP_FAT	GO:0009057~macromolecule catabolic process	12	25.0	4.587883443407472E-5	ENSG00000170881, ENSG00000156970, ENSG00000162601, ENSG00000102069, ENSG00000187555, ENSG00000085382, ENSG00000132388, ENSG00000151092, ENSG00000034677, ENSG00000164109, ENSG00000104695, ENSG00000177565	47	781	13528	4.422480725747132	0.021646973267335667	0.004367376363093256	0.0656098445280251
GOTERM_BP_FAT	GO:0044265~cellular macromolecule catabolic process	11	22.916666666666664	1.2901437007964878E-4	ENSG00000170881, ENSG00000156970, ENSG00000162601, ENSG00000102069, ENSG00000187555, ENSG00000085382, ENSG00000132388, ENSG00000034677, ENSG00000164109, ENSG00000104695, ENSG00000177565	47	725	13528	4.367072633895819	0.059688263979578826	0.0061354830427682305	0.18439730104983232
GOTERM_BP_FAT	GO:0006508~proteolysis	13	27.083333333333332	1.5216435627833175E-4	ENSG00000135476, ENSG00000170881, ENSG00000182220, ENSG00000162601, ENSG00000085382, ENSG00000034677, ENSG00000177565, ENSG00000156970, ENSG00000102069, ENSG00000187555, ENSG00000132388, ENSG00000164109, ENSG00000104695	47	1054	13528	3.5500827647462554	0.07001602180628796	0.006577176944861374	0.21745156504479057
GOTERM_BP_FAT	GO:0006511~ubiquitin-dependent protein catabolic process	7	14.583333333333334	1.5847469761949586E-4	ENSG00000156970, ENSG00000102069, ENSG00000187555, ENSG00000132388, ENSG00000164109, ENSG00000104695, ENSG00000177565	47	242	13528	8.325655002637594	0.07281152890430187	0.006280065863666473	0.22645989898857355
Annotation Cluster 2	Enrichment Score: 3.510506495597324
Category	Term	Count	%	PValue	Genes	List Total	Pop Hits	Pop Total	Fold Enrichment	Bonferroni	Benjamini	FDR
GOTERM_CC_FAT	GO:0005694~chromosome	10	20.833333333333336	3.7063520821298805E-6	ENSG00000156970, ENSG00000153147, ENSG00000167157, ENSG00000137074, ENSG00000101972, ENSG00000198900, ENSG00000164109, ENSG00000104695, ENSG00000142945, ENSG00000069248	37	460	12782	7.509988249118685	4.446641816465702E-4	4.446641816465702E-4	0.004254558447680523
GOTERM_CC_FAT	GO:0000775~chromosome, centromeric region	5	10.416666666666668	3.9088285466740136E-4	ENSG00000156970, ENSG00000164109, ENSG00000104695, ENSG00000142945, ENSG00000069248	37	124	12782	13.929816913687882	0.04583160870062741	0.015516726383346446	0.44778917352216174
GOTERM_CC_FAT	GO:0000793~condensed chromosome	5	10.416666666666668	4.541563881011414E-4	ENSG00000156970, ENSG00000153147, ENSG00000164109, ENSG00000142945, ENSG00000069248	37	129	12782	13.389901529436413	0.0530520456952408	0.013535348553098348	0.5201019456015143
GOTERM_CC_FAT	GO:0000777~condensed chromosome kinetochore	4	8.333333333333332	5.692108784245297E-4	ENSG00000156970, ENSG00000164109, ENSG00000142945, ENSG00000069248	37	58	12782	23.82479030754893	0.0660428809163105	0.013572008962598803	0.6514702296218089
GOTERM_CC_FAT	GO:0044427~chromosomal part	7	14.583333333333334	6.592481791553935E-4	ENSG00000156970, ENSG00000137074, ENSG00000101972, ENSG00000164109, ENSG00000104695, ENSG00000142945, ENSG00000069248	37	386	12782	6.264808850301079	0.07608561582674622	0.013102713745853478	0.7541636102250782
GOTERM_CC_FAT	GO:0000779~condensed chromosome, centromeric region	4	8.333333333333332	8.312111892131438E-4	ENSG00000156970, ENSG00000164109, ENSG00000142945, ENSG00000069248	37	66	12782	20.936936936936938	0.09496966853610733	0.012395882727166518	0.9500293419644645
GOTERM_CC_FAT	GO:0000776~kinetochore	4	8.333333333333332	0.001300835254957531	ENSG00000156970, ENSG00000164109, ENSG00000142945, ENSG00000069248	37	77	12782	17.945945945945947	0.14461348602974744	0.012932468341460113	1.4831344188137252
Annotation Cluster 3	Enrichment Score: 2.511464903523798
Category	Term	Count	%	PValue	Genes	List Total	Pop Hits	Pop Total	Fold Enrichment	Bonferroni	Benjamini	FDR
GOTERM_BP_FAT	GO:0051301~cell division	8	16.666666666666664	5.637327962200148E-5	ENSG00000135476, ENSG00000156970, ENSG00000131023, ENSG00000147439, ENSG00000101972, ENSG00000198900, ENSG00000164109, ENSG00000145386	47	295	13528	7.805553552109628	0.02653247364523026	0.004471773770429843	0.08061198519330182
GOTERM_BP_FAT	GO:0000280~nuclear division	7	14.583333333333334	9.400830897375156E-5	ENSG00000135476, ENSG00000156970, ENSG00000131023, ENSG00000101972, ENSG00000164109, ENSG00000142945, ENSG00000145386	47	220	13528	9.158220502901353	0.04385343907223804	0.006385819331971354	0.13439522383333902
GOTERM_BP_FAT	GO:0007067~mitosis	7	14.583333333333334	9.400830897375156E-5	ENSG00000135476, ENSG00000156970, ENSG00000131023, ENSG00000101972, ENSG00000164109, ENSG00000142945, ENSG00000145386	47	220	13528	9.158220502901353	0.04385343907223804	0.006385819331971354	0.13439522383333902
GOTERM_BP_FAT	GO:0000087~M phase of mitotic cell cycle	7	14.583333333333334	1.038097761576801E-4	ENSG00000135476, ENSG00000156970, ENSG00000131023, ENSG00000101972, ENSG00000164109, ENSG00000142945, ENSG00000145386	47	224	13528	8.994680851063828	0.048313717409201984	0.006170860745842943	0.14839782484774577
GOTERM_CC_FAT	GO:0015630~microtubule cytoskeleton	9	18.75	1.1471373599689792E-4	ENSG00000135476, ENSG00000156970, ENSG00000131023, ENSG00000062725, ENSG00000034677, ENSG00000164109, ENSG00000104695, ENSG00000177565, ENSG00000142945	37	549	12782	5.663269827204254	0.013672113859391266	0.006859583875165831	0.1316044754605672
GOTERM_BP_FAT	GO:0048285~organelle fission	7	14.583333333333334	1.1718885488178968E-4	ENSG00000135476, ENSG00000156970, ENSG00000131023, ENSG00000101972, ENSG00000164109, ENSG00000142945, ENSG00000145386	47	229	13528	8.79829043946855	0.05436853660248653	0.00619212256715207	0.16750853626325002
GOTERM_BP_FAT	GO:0006511~ubiquitin-dependent protein catabolic process	7	14.583333333333334	1.5847469761949586E-4	ENSG00000156970, ENSG00000102069, ENSG00000187555, ENSG00000132388, ENSG00000164109, ENSG00000104695, ENSG00000177565	47	242	13528	8.325655002637594	0.07281152890430187	0.006280065863666473	0.22645989898857355
GOTERM_BP_FAT	GO:0007049~cell cycle	11	22.916666666666664	2.250054771182799E-4	ENSG00000135476, ENSG00000156970, ENSG00000131023, ENSG00000147439, ENSG00000118495, ENSG00000101972, ENSG00000164109, ENSG00000142945, ENSG00000105856, ENSG00000145386, ENSG00000136044	47	776	13528	4.080061416977408	0.10177949450555035	0.008222904593207736	0.3213899610001292
GOTERM_CC_FAT	GO:0000775~chromosome, centromeric region	5	10.416666666666668	3.9088285466740136E-4	ENSG00000156970, ENSG00000164109, ENSG00000104695, ENSG00000142945, ENSG00000069248	37	124	12782	13.929816913687882	0.04583160870062741	0.015516726383346446	0.44778917352216174
GOTERM_BP_FAT	GO:0022402~cell cycle process	9	18.75	5.647017508038156E-4	ENSG00000135476, ENSG00000156970, ENSG00000131023, ENSG00000118495, ENSG00000101972, ENSG00000164109, ENSG00000142945, ENSG00000105856, ENSG00000145386	47	565	13528	4.584899265675014	0.23619199104991795	0.019061615147710764	0.8047806357252774
GOTERM_CC_FAT	GO:0044427~chromosomal part	7	14.583333333333334	6.592481791553935E-4	ENSG00000156970, ENSG00000137074, ENSG00000101972, ENSG00000164109, ENSG00000104695, ENSG00000142945, ENSG00000069248	37	386	12782	6.264808850301079	0.07608561582674622	0.013102713745853478	0.7541636102250782
GOTERM_CC_FAT	GO:0005819~spindle	5	10.416666666666668	7.430217396183504E-4	ENSG00000156970, ENSG00000131023, ENSG00000164109, ENSG00000104695, ENSG00000177565	37	147	12782	11.750321750321751	0.08533348996591883	0.012661411259651367	0.849625753206007
GOTERM_BP_FAT	GO:0000279~M phase	7	14.583333333333334	8.153804335530388E-4	ENSG00000135476, ENSG00000156970, ENSG00000131023, ENSG00000101972, ENSG00000164109, ENSG00000142945, ENSG00000145386	47	329	13528	6.124038026256224	0.3223301920850842	0.024025133966276813	1.1600993842029061
GOTERM_CC_FAT	GO:0043232~intracellular non-membrane-bounded organelle	17	35.41666666666667	9.023412114756085E-4	ENSG00000135476, ENSG00000153147, ENSG00000062725, ENSG00000101972, ENSG00000034677, ENSG00000177565, ENSG00000142945, ENSG00000156970, ENSG00000131023, ENSG00000147439, ENSG00000167157, ENSG00000137815, ENSG00000137074, ENSG00000198900, ENSG00000164109, ENSG00000104695, ENSG00000069248	37	2596	12782	2.262253779202932	0.10266841743337796	0.011964496883696829	1.0309431616674969
GOTERM_CC_FAT	GO:0043228~non-membrane-bounded organelle	17	35.41666666666667	9.023412114756085E-4	ENSG00000135476, ENSG00000153147, ENSG00000062725, ENSG00000101972, ENSG00000034677, ENSG00000177565, ENSG00000142945, ENSG00000156970, ENSG00000131023, ENSG00000147439, ENSG00000167157, ENSG00000137815, ENSG00000137074, ENSG00000198900, ENSG00000164109, ENSG00000104695, ENSG00000069248	37	2596	12782	2.262253779202932	0.10266841743337796	0.011964496883696829	1.0309431616674969
GOTERM_BP_FAT	GO:0000278~mitotic cell cycle	7	14.583333333333334	0.0014939204048571813	ENSG00000135476, ENSG00000156970, ENSG00000131023, ENSG00000101972, ENSG00000164109, ENSG00000142945, ENSG00000145386	47	370	13528	5.445428407130534	0.5098936387726175	0.038843941617733635	2.1159503930281875
GOTERM_BP_FAT	GO:0007059~chromosome segregation	4	8.333333333333332	0.0026080827102165105	ENSG00000135476, ENSG00000131023, ENSG00000101972, ENSG00000164109	47	81	13528	14.213816653532966	0.7122549916735331	0.06345914769385919	3.6668291461535607
GOTERM_BP_FAT	GO:0022403~cell cycle phase	7	14.583333333333334	0.002632787477004843	ENSG00000135476, ENSG00000156970, ENSG00000131023, ENSG00000101972, ENSG00000164109, ENSG00000142945, ENSG00000145386	47	414	13528	4.866687223764004	0.7156347323015657	0.06093894976913139	3.7009569535731646
GOTERM_CC_FAT	GO:0005856~cytoskeleton	11	22.916666666666664	0.0038327839799747795	ENSG00000135476, ENSG00000156970, ENSG00000131023, ENSG00000147439, ENSG00000062725, ENSG00000101972, ENSG00000034677, ENSG00000164109, ENSG00000104695, ENSG00000177565, ENSG00000142945	37	1381	12782	2.7516683954048187	0.3692323758367271	0.03482661407616505	4.312479303058881
GOTERM_CC_FAT	GO:0044430~cytoskeletal part	9	18.75	0.004260927015729058	ENSG00000135476, ENSG00000156970, ENSG00000131023, ENSG00000062725, ENSG00000034677, ENSG00000164109, ENSG00000104695, ENSG00000177565, ENSG00000142945	37	952	12782	3.265898251192369	0.4009460847317975	0.03593857023587366	4.783511302783461
GOTERM_BP_FAT	GO:0010498~proteasomal protein catabolic process	4	8.333333333333332	0.004994256638263213	ENSG00000156970, ENSG00000164109, ENSG00000104695, ENSG00000177565	47	102	13528	11.28744263662912	0.9082079060374857	0.10287122784141978	6.91173496502524
GOTERM_BP_FAT	GO:0043161~proteasomal ubiquitin-dependent protein catabolic process	4	8.333333333333332	0.004994256638263213	ENSG00000156970, ENSG00000164109, ENSG00000104695, ENSG00000177565	47	102	13528	11.28744263662912	0.9082079060374857	0.10287122784141978	6.91173496502524
GOTERM_CC_FAT	GO:0005815~microtubule organizing center	5	10.416666666666668	0.00536848550095529	ENSG00000135476, ENSG00000156970, ENSG00000131023, ENSG00000034677, ENSG00000164109	37	253	12782	6.827262044653349	0.47583759646129364	0.042149512786077814	5.992215313923466
GOTERM_BP_FAT	GO:0000819~sister chromatid segregation	3	2025-06-01	0.006984445777871828	ENSG00000135476, ENSG00000131023, ENSG00000164109	47	37	13528	23.337550316273717	0.9646787219081318	0.1251744541844344	9.540084022839046
GOTERM_BP_FAT	GO:0007093~mitotic cell cycle checkpoint	3	2025-06-01	0.009348349657111437	ENSG00000156970, ENSG00000164109, ENSG00000145386	47	43	13528	20.081147946561106	0.9886681338453741	0.1582842767831707	12.572258133005388
GOTERM_BP_FAT	GO:0000226~microtubule cytoskeleton organization	4	8.333333333333332	0.013568801414761699	ENSG00000135476, ENSG00000156970, ENSG00000034677, ENSG00000142945	47	147	13528	7.832103053987551	0.9985213568074133	0.2076379034636182	17.752006786343376
GOTERM_BP_FAT	GO:0007346~regulation of mitotic cell cycle	4	8.333333333333332	0.014835904226455813	ENSG00000135476, ENSG00000156970, ENSG00000164109, ENSG00000145386	47	152	13528	7.574468085106383	0.9991990773520594	0.21152786003957758	19.250490528636455
GOTERM_CC_FAT	GO:0005813~centrosome	4	8.333333333333332	0.0247938177828449	ENSG00000135476, ENSG00000156970, ENSG00000131023, ENSG00000034677	37	224	12782	6.168918918918919	0.9508443442600357	0.14663378102064817	25.039135734426885
GOTERM_BP_FAT	GO:0051726~regulation of cell cycle	5	10.416666666666668	0.025647459574014923	ENSG00000135476, ENSG00000156970, ENSG00000131023, ENSG00000164109, ENSG00000145386	47	331	13528	4.34788198238735	0.9999958543740751	0.32110956325740503	31.042162555023268
GOTERM_BP_FAT	GO:0000075~cell cycle checkpoint	3	2025-06-01	0.03825546825318551	ENSG00000156970, ENSG00000164109, ENSG00000145386	47	91	13528	9.488894084638764	0.9999999916921403	0.4309688582549329	42.76408352471754
GOTERM_BP_FAT	GO:0007017~microtubule-based process	4	8.333333333333332	0.05448055253320704	ENSG00000135476, ENSG00000156970, ENSG00000034677, ENSG00000142945	47	253	13528	4.550668572870238	0.999999999997518	0.5239707133586099	55.129081581210706
GOTERM_BP_FAT	GO:0007010~cytoskeleton organization	5	10.416666666666668	0.06007368733444835	ENSG00000135476, ENSG00000156970, ENSG00000147439, ENSG00000034677, ENSG00000142945	47	436	13528	3.3008003123170013	0.9999999999998536	0.5500872755040043	58.780212318207404
GOTERM_BP_FAT	GO:0033043~regulation of organelle organization	3	2025-06-01	0.16814278707400232	ENSG00000135476, ENSG00000131023, ENSG00000164109	47	217	13528	3.9792136483969016	1.0	0.8886777998386333	92.81718922178099
GOTERM_BP_FAT	GO:0043086~negative regulation of catalytic activity	3	2025-06-01	0.24259325109615157	ENSG00000156970, ENSG00000131023, ENSG00000164109	47	277	13528	3.117290114448114	1.0	0.9508166044429195	98.12155470613551
GOTERM_BP_FAT	GO:0044092~negative regulation of molecular function	3	2025-06-01	0.31470136773036594	ENSG00000156970, ENSG00000131023, ENSG00000164109	47	334	13528	2.5852974901261305	1.0	0.9728172173522517	99.55099171860175
GOTERM_BP_FAT	GO:0010605~negative regulation of macromolecule metabolic process	3	2025-06-01	0.7209165066781331	ENSG00000156970, ENSG00000164109, ENSG00000177565	47	734	13528	1.17641602411734	1.0	0.9997610592234519	99.9999988218435
Annotation Cluster 4	Enrichment Score: 2.364658799939932
Category	Term	Count	%	PValue	Genes	List Total	Pop Hits	Pop Total	Fold Enrichment	Bonferroni	Benjamini	FDR
GOTERM_BP_FAT	GO:0001701~in utero embryonic development	5	10.416666666666668	0.0029512961042186788	ENSG00000153071, ENSG00000145741, ENSG00000124181, ENSG00000107372, ENSG00000112893	47	176	13528	8.17698259187621	0.7558200214373707	0.06493169642189	4.139947171205749
GOTERM_BP_FAT	GO:0043009~chordate embryonic development	6	2012-05-12	0.0051261090135160175	ENSG00000153071, ENSG00000145741, ENSG00000124181, ENSG00000167157, ENSG00000107372, ENSG00000112893	47	331	13528	5.217458378864819	0.9138308076221521	0.10110087536944867	7.088039575992788
GOTERM_BP_FAT	GO:0009792~embryonic development ending in birth or egg hatching	6	2012-05-12	0.005323815273267704	ENSG00000153071, ENSG00000145741, ENSG00000124181, ENSG00000167157, ENSG00000107372, ENSG00000112893	47	334	13528	5.170594980252261	0.921624490652234	0.10065943599812432	7.351817915954461
Annotation Cluster 5	Enrichment Score: 1.9624094665080878
Category	Term	Count	%	PValue	Genes	List Total	Pop Hits	Pop Total	Fold Enrichment	Bonferroni	Benjamini	FDR
GOTERM_MF_FAT	GO:0016791~phosphatase activity	7	14.583333333333334	8.991383285837916E-5	ENSG00000146733, ENSG00000144724, ENSG00000120915, ENSG00000100330, ENSG00000137074, ENSG00000138032, ENSG00000104695	40	249	12983	9.124598393574296	0.011710137999343617	0.011710137999343617	0.10480166455525408
GOTERM_MF_FAT	GO:0004722~protein serine/threonine phosphatase activity	3	2025-06-01	0.008023858121053596	ENSG00000100330, ENSG00000138032, ENSG00000104695	40	45	12983	21.638333333333332	0.6519346916134892	0.2965710362547631	8.966866734230305
GOTERM_BP_FAT	GO:0006470~protein amino acid dephosphorylation	4	8.333333333333332	0.010363333224597392	ENSG00000144724, ENSG00000100330, ENSG00000138032, ENSG00000104695	47	133	13528	8.656534954407295	0.9930506203859029	0.168098178132582	13.844936679112319
GOTERM_MF_FAT	GO:0004721~phosphoprotein phosphatase activity	4	8.333333333333332	0.013178479247273753	ENSG00000144724, ENSG00000100330, ENSG00000138032, ENSG00000104695	40	165	12983	7.868484848484849	0.8241031012054173	0.3523885097226436	14.332856435375795
GOTERM_BP_FAT	GO:0016311~dephosphorylation	4	8.333333333333332	0.015360961651147285	ENSG00000144724, ENSG00000100330, ENSG00000138032, ENSG00000104695	47	154	13528	7.47609836971539	0.999378912131083	0.21195081525056358	19.86395317102637
GOTERM_BP_FAT	GO:0006793~phosphorus metabolic process	7	14.583333333333334	0.11004502384158323	ENSG00000131023, ENSG00000144724, ENSG00000100330, ENSG00000138032, ENSG00000196411, ENSG00000198900, ENSG00000104695	47	973	13528	2.07071789377009	1.0	0.7685614996294001	81.13279556419816
GOTERM_BP_FAT	GO:0006796~phosphate metabolic process	7	14.583333333333334	0.11004502384158323	ENSG00000131023, ENSG00000144724, ENSG00000100330, ENSG00000138032, ENSG00000196411, ENSG00000198900, ENSG00000104695	47	973	13528	2.07071789377009	1.0	0.7685614996294001	81.13279556419816
Annotation Cluster 6	Enrichment Score: 1.6388994076633336
Category	Term	Count	%	PValue	Genes	List Total	Pop Hits	Pop Total	Fold Enrichment	Bonferroni	Benjamini	FDR
GOTERM_CC_FAT	GO:0000793~condensed chromosome	5	10.416666666666668	4.541563881011414E-4	ENSG00000156970, ENSG00000153147, ENSG00000164109, ENSG00000142945, ENSG00000069248	37	129	12782	13.389901529436413	0.0530520456952408	0.013535348553098348	0.5201019456015143
GOTERM_BP_FAT	GO:0034621~cellular macromolecular complex subunit organization	4	8.333333333333332	0.12091152142450756	ENSG00000153147, ENSG00000073921, ENSG00000142945, ENSG00000069248	47	357	13528	3.2249836104654626	1.0	0.7932357256247323	84.17354138354156
GOTERM_BP_FAT	GO:0043933~macromolecular complex subunit organization	5	10.416666666666668	0.2206117622577897	ENSG00000153147, ENSG00000073921, ENSG00000137815, ENSG00000142945, ENSG00000069248	47	710	13528	2.0269703326341024	1.0	0.9410297485162787	97.17164388267125
Annotation Cluster 7	Enrichment Score: 1.226932364877031
Category	Term	Count	%	PValue	Genes	List Total	Pop Hits	Pop Total	Fold Enrichment	Bonferroni	Benjamini	FDR
GOTERM_CC_FAT	GO:0030135~coated vesicle	5	10.416666666666668	9.960084819193604E-4	ENSG00000153071, ENSG00000113615, ENSG00000073921, ENSG00000125037, ENSG00000196655	37	159	12782	10.863505014448412	0.11270749252097345	0.011886844501623695	1.1374021375128884
GOTERM_CC_FAT	GO:0030136~clathrin-coated vesicle	4	8.333333333333332	0.005993390127943733	ENSG00000153071, ENSG00000073921, ENSG00000125037, ENSG00000196655	37	132	12782	10.468468468468469	0.5139144827975357	0.04154586757041212	6.667990753741182
GOTERM_CC_FAT	GO:0044431~Golgi apparatus part	4	8.333333333333332	0.04923597911838357	ENSG00000113615, ENSG00000125037, ENSG00000112893, ENSG00000196655	37	294	12782	4.700128700128701	0.997662623686639	0.26135386120822335	43.98686295354146
GOTERM_CC_FAT	GO:0012505~endomembrane system	6	2012-05-12	0.06630126239116711	ENSG00000153071, ENSG00000113615, ENSG00000073921, ENSG00000164109, ENSG00000069248, ENSG00000112893	37	782	12782	2.6505840879242415	0.9997340422836418	0.3243014597026278	54.50183050764772
GOTERM_CC_FAT	GO:0016023~cytoplasmic membrane-bounded vesicle	5	10.416666666666668	0.06744305021298636	ENSG00000153071, ENSG00000113615, ENSG00000073921, ENSG00000125037, ENSG00000196655	37	550	12782	3.140540540540541	0.999770362105306	0.3167291564803594	55.13644203529746
GOTERM_CC_FAT	GO:0031988~membrane-bounded vesicle	5	10.416666666666668	0.07407368446028256	ENSG00000153071, ENSG00000113615, ENSG00000073921, ENSG00000125037, ENSG00000196655	37	568	12782	3.041016368481157	0.9999024625784081	0.33070721671049375	58.66480121374011
GOTERM_CC_FAT	GO:0031410~cytoplasmic vesicle	5	10.416666666666668	0.10469762910910133	ENSG00000153071, ENSG00000113615, ENSG00000073921, ENSG00000125037, ENSG00000196655	37	642	12782	2.690494232550307	0.9999982766711905	0.4247605361242356	71.90396113116364
GOTERM_CC_FAT	GO:0031982~vesicle	5	10.416666666666668	0.11762546541805685	ENSG00000153071, ENSG00000113615, ENSG00000073921, ENSG00000125037, ENSG00000196655	37	670	12782	2.5780556676079067	0.999999699145924	0.4387355508472779	76.22432422324603
GOTERM_CC_FAT	GO:0005794~Golgi apparatus	5	10.416666666666668	0.2286156983123017	ENSG00000113615, ENSG00000073921, ENSG00000125037, ENSG00000112893, ENSG00000196655	37	872	12782	1.9808455244235061	0.9999999999999704	0.6459348472021929	94.91904767088943
GOTERM_BP_FAT	GO:0016192~vesicle-mediated transport	4	8.333333333333332	0.3117908684691909	ENSG00000153071, ENSG00000113615, ENSG00000073921, ENSG00000196655	47	576	13528	1.9988179669030732	1.0	0.9736816855811825	99.52292822438699
GOTERM_BP_FAT	GO:0016044~membrane organization	3	2025-06-01	0.3732460597442912	ENSG00000153071, ENSG00000113615, ENSG00000073921	47	381	13528	2.2663762774334058	1.0	0.9838679035075438	99.87484020936628
Annotation Cluster 8	Enrichment Score: 1.1271968800671672
Category	Term	Count	%	PValue	Genes	List Total	Pop Hits	Pop Total	Fold Enrichment	Bonferroni	Benjamini	FDR
GOTERM_CC_FAT	GO:0016585~chromatin remodeling complex	4	8.333333333333332	0.0010282268671516492	ENSG00000162601, ENSG00000153147, ENSG00000177565, ENSG00000136044	37	71	12782	19.462504758279408	0.11613478757732287	0.01116005055288194	1.1739962681618699
GOTERM_BP_FAT	GO:0051276~chromosome organization	8	16.666666666666664	0.001160411009195703	ENSG00000135476, ENSG00000131023, ENSG00000162601, ENSG00000099381, ENSG00000153147, ENSG00000137815, ENSG00000164109, ENSG00000177565	47	485	13528	4.74770783066462	0.42525996479704065	0.03205370509267447	1.647219348119211
GOTERM_MF_FAT	GO:0042393~histone binding	3	2025-06-01	0.007681726741057892	ENSG00000162601, ENSG00000153147, ENSG00000177565	40	44	12983	22.130113636363635	0.63585065103427	0.39655211578320204	8.600058045391567
GOTERM_BP_FAT	GO:0016568~chromatin modification	5	10.416666666666668	0.013792799522227808	ENSG00000162601, ENSG00000099381, ENSG00000153147, ENSG00000137815, ENSG00000177565	47	274	13528	5.252368380183259	0.9986731658337357	0.2042314321525951	18.018776232614897
GOTERM_BP_FAT	GO:0006325~chromatin organization	5	10.416666666666668	0.03898795933230033	ENSG00000162601, ENSG00000099381, ENSG00000153147, ENSG00000137815, ENSG00000177565	47	378	13528	3.807272317910616	0.9999999942236772	0.4276052641640721	43.38452564936135
GOTERM_MF_FAT	GO:0003677~DNA binding	11	22.916666666666664	0.14842165611773658	ENSG00000162601, ENSG00000153147, ENSG00000167157, ENSG00000137815, ENSG00000137074, ENSG00000118495, ENSG00000107372, ENSG00000198900, ENSG00000177565, ENSG00000142945, ENSG00000105856	40	2331	12983	1.5316709566709568	0.9999999992765247	0.9279841708867959	84.64241634925807
GOTERM_MF_FAT	GO:0016563~transcription activator activity	3	2025-06-01	0.35019676770383096	ENSG00000162601, ENSG00000153147, ENSG00000177565	40	410	12983	2.374939024390244	1.0	0.940608918892933	99.34418874439915
GOTERM_MF_FAT	GO:0030528~transcription regulator activity	6	2012-05-12	0.4822722250657556	ENSG00000145741, ENSG00000162601, ENSG00000153147, ENSG00000167157, ENSG00000177565, ENSG00000105856	40	1512	12983	1.2879960317460317	1.0	0.9724912729646769	99.95365215609445
GOTERM_BP_FAT	GO:0045449~regulation of transcription	10	20.833333333333336	0.5360331256044042	ENSG00000145741, ENSG00000162601, ENSG00000099381, ENSG00000153147, ENSG00000167157, ENSG00000137815, ENSG00000118495, ENSG00000177565, ENSG00000105856, ENSG00000145386	47	2601	13528	1.1066120231989334	1.0	0.9961130369958923	99.9983053434067
GOTERM_BP_FAT	GO:0006350~transcription	8	16.666666666666664	0.5860532143766346	ENSG00000145741, ENSG00000162601, ENSG00000099381, ENSG00000153147, ENSG00000137815, ENSG00000118495, ENSG00000177565, ENSG00000105856	47	2101	13528	1.0959725358745076	1.0	0.9977513556366525	99.99966858308792
GOTERM_BP_FAT	GO:0006355~regulation of transcription, DNA-dependent	5	10.416666666666668	0.869949222121711	ENSG00000162601, ENSG00000153147, ENSG00000167157, ENSG00000118495, ENSG00000177565	47	1773	13528	0.8117027276763749	1.0	0.9999961765097315	99.99999999997875
GOTERM_BP_FAT	GO:0051252~regulation of RNA metabolic process	5	10.416666666666668	0.8813950886428132	ENSG00000162601, ENSG00000153147, ENSG00000167157, ENSG00000118495, ENSG00000177565	47	1813	13528	0.7937942284446845	1.0	0.9999974328255506	99.99999999999432
Annotation Cluster 9	Enrichment Score: 1.002176639285359
Category	Term	Count	%	PValue	Genes	List Total	Pop Hits	Pop Total	Fold Enrichment	Bonferroni	Benjamini	FDR
GOTERM_CC_FAT	GO:0005654~nucleoplasm	8	16.666666666666664	0.010410040603966665	ENSG00000099381, ENSG00000153147, ENSG00000137815, ENSG00000137074, ENSG00000198900, ENSG00000177565, ENSG00000145386, ENSG00000136044	37	882	12782	3.1334191334191335	0.7151385876612915	0.06738613454598763	11.319180899092796
GOTERM_BP_FAT	GO:0016568~chromatin modification	5	10.416666666666668	0.013792799522227808	ENSG00000162601, ENSG00000099381, ENSG00000153147, ENSG00000137815, ENSG00000177565	47	274	13528	5.252368380183259	0.9986731658337357	0.2042314321525951	18.018776232614897
GOTERM_BP_FAT	GO:0006325~chromatin organization	5	10.416666666666668	0.03898795933230033	ENSG00000162601, ENSG00000099381, ENSG00000153147, ENSG00000137815, ENSG00000177565	47	378	13528	3.807272317910616	0.9999999942236772	0.4276052641640721	43.38452564936135
GOTERM_MF_FAT	GO:0003682~chromatin binding	3	2025-06-01	0.07444092857752972	ENSG00000153147, ENSG00000137074, ENSG00000198900	40	150	12983	6.491499999999999	0.9999602860977389	0.8152899920059775	59.42803451589322
GOTERM_CC_FAT	GO:0031981~nuclear lumen	8	16.666666666666664	0.1065022558588472	ENSG00000099381, ENSG00000153147, ENSG00000137815, ENSG00000137074, ENSG00000198900, ENSG00000177565, ENSG00000145386, ENSG00000136044	37	1450	12782	1.9059832246039146	0.999998647257163	0.41756346474135086	72.54723700115633
GOTERM_CC_FAT	GO:0070013~intracellular organelle lumen	8	16.666666666666664	0.22755346691505896	ENSG00000099381, ENSG00000153147, ENSG00000137815, ENSG00000137074, ENSG00000198900, ENSG00000177565, ENSG00000145386, ENSG00000136044	37	1779	12782	1.5534995366361304	0.999999999999965	0.6564362855090776	94.83814821812743
GOTERM_CC_FAT	GO:0043233~organelle lumen	8	16.666666666666664	0.2454810178279242	ENSG00000099381, ENSG00000153147, ENSG00000137815, ENSG00000137074, ENSG00000198900, ENSG00000177565, ENSG00000145386, ENSG00000136044	37	1820	12782	1.5185031185031186	0.9999999999999979	0.6639025828184961	96.05782012184545
GOTERM_CC_FAT	GO:0031974~membrane-enclosed lumen	8	16.666666666666664	0.2616251991026112	ENSG00000099381, ENSG00000153147, ENSG00000137815, ENSG00000137074, ENSG00000198900, ENSG00000177565, ENSG00000145386, ENSG00000136044	37	1856	12782	1.4890493942218082	0.9999999999999999	0.6793448271938645	96.92455703427589
GOTERM_CC_FAT	GO:0005730~nucleolus	4	8.333333333333332	0.31372157353587754	ENSG00000153147, ENSG00000137815, ENSG00000137074, ENSG00000198900	37	698	12782	1.9797103693951834	1.0	0.7456359058416349	98.67219359803757
GOTERM_CC_FAT	GO:0044451~nucleoplasm part	3	2025-06-01	0.4674146695502136	ENSG00000099381, ENSG00000177565, ENSG00000136044	37	555	12782	1.8673484295105918	1.0	0.8917781824016286	99.92770081571545
Annotation Cluster 10	Enrichment Score: 0.7452476911647428
Category	Term	Count	%	PValue	Genes	List Total	Pop Hits	Pop Total	Fold Enrichment	Bonferroni	Benjamini	FDR
GOTERM_BP_FAT	GO:0031396~regulation of protein ubiquitination	3	2025-06-01	0.04536663361981109	ENSG00000170881, ENSG00000156970, ENSG00000164109	47	100	13528	8.634893617021277	0.9999999997589746	0.4688688216424991	48.52909217530607
GOTERM_BP_FAT	GO:0031399~regulation of protein modification process	3	2025-06-01	0.2653688662880838	ENSG00000170881, ENSG00000156970, ENSG00000164109	47	295	13528	2.9270825820411104	1.0	0.9591495183927232	98.78628713829978
GOTERM_BP_FAT	GO:0032268~regulation of cellular protein metabolic process	3	2025-06-01	0.48269233601879213	ENSG00000170881, ENSG00000156970, ENSG00000164109	47	474	13528	1.8217075141395096	1.0	0.993723559615431	99.99196167097114
Annotation Cluster 11	Enrichment Score: 0.6213791549047086
Category	Term	Count	%	PValue	Genes	List Total	Pop Hits	Pop Total	Fold Enrichment	Bonferroni	Benjamini	FDR
GOTERM_MF_FAT	GO:0046914~transition metal ion binding	12	25.0	0.19888859876620057	ENSG00000113615, ENSG00000170881, ENSG00000162601, ENSG00000100330, ENSG00000137074, ENSG00000118495, ENSG00000138032, ENSG00000151092, ENSG00000107372, ENSG00000034677, ENSG00000104695, ENSG00000112893	40	2785	12983	1.3985278276481148	0.999999999999758	0.9287031831646639	92.46771414775017
GOTERM_MF_FAT	GO:0046872~metal ion binding	16	33.33333333333333	0.23579300282579624	ENSG00000113615, ENSG00000146733, ENSG00000170881, ENSG00000162601, ENSG00000138032, ENSG00000034677, ENSG00000131023, ENSG00000124181, ENSG00000120915, ENSG00000137074, ENSG00000100330, ENSG00000151092, ENSG00000118495, ENSG00000107372, ENSG00000104695, ENSG00000112893	40	4140	12983	1.2543961352657005	0.9999999999999994	0.9469050123742392	95.6541011506566
GOTERM_MF_FAT	GO:0043169~cation binding	16	33.33333333333333	0.24862298542074907	ENSG00000113615, ENSG00000146733, ENSG00000170881, ENSG00000162601, ENSG00000138032, ENSG00000034677, ENSG00000131023, ENSG00000124181, ENSG00000120915, ENSG00000137074, ENSG00000100330, ENSG00000151092, ENSG00000118495, ENSG00000107372, ENSG00000104695, ENSG00000112893	40	4179	12983	1.2426896386695383	1.0	0.943891370333189	96.43276028281912
GOTERM_MF_FAT	GO:0008270~zinc ion binding	10	20.833333333333336	0.24865426545694497	ENSG00000113615, ENSG00000170881, ENSG00000162601, ENSG00000100330, ENSG00000137074, ENSG00000118495, ENSG00000151092, ENSG00000107372, ENSG00000034677, ENSG00000112893	40	2311	12983	1.4044785807009952	1.0	0.9311005892893104	96.43449167351011
GOTERM_MF_FAT	GO:0043167~ion binding	16	33.33333333333333	0.2696660250306668	ENSG00000113615, ENSG00000146733, ENSG00000170881, ENSG00000162601, ENSG00000138032, ENSG00000034677, ENSG00000131023, ENSG00000124181, ENSG00000120915, ENSG00000137074, ENSG00000100330, ENSG00000151092, ENSG00000118495, ENSG00000107372, ENSG00000104695, ENSG00000112893	40	4241	12983	1.224522518273992	1.0	0.9357182331893026	97.43862670137241
Annotation Cluster 12	Enrichment Score: 0.5880436570999108
Category	Term	Count	%	PValue	Genes	List Total	Pop Hits	Pop Total	Fold Enrichment	Bonferroni	Benjamini	FDR
GOTERM_MF_FAT	GO:0008234~cysteine-type peptidase activity	3	2025-06-01	0.06685174236696209	ENSG00000135476, ENSG00000162601, ENSG00000187555	40	141	12983	6.905851063829787	0.9998842462464177	0.8368049368854552	55.37448820320898
GOTERM_MF_FAT	GO:0070011~peptidase activity, acting on L-amino acid peptides	3	2025-06-01	0.4955421916333339	ENSG00000135476, ENSG00000162601, ENSG00000187555	40	549	12983	1.7736338797814208	1.0	0.9681804209285862	99.96576040072085
GOTERM_MF_FAT	GO:0008233~peptidase activity	3	2025-06-01	0.519607798605382	ENSG00000135476, ENSG00000162601, ENSG00000187555	40	574	12983	1.6963850174216029	1.0	0.9714799217192589	99.98063709676993
Annotation Cluster 13	Enrichment Score: 0.46285293568470637
Category	Term	Count	%	PValue	Genes	List Total	Pop Hits	Pop Total	Fold Enrichment	Bonferroni	Benjamini	FDR
GOTERM_BP_FAT	GO:0006351~transcription, DNA-dependent	3	2025-06-01	0.26156865585847183	ENSG00000145741, ENSG00000153147, ENSG00000137815	47	292	13528	2.9571553482949575	1.0	0.9598128412486425	98.69331593190681
GOTERM_BP_FAT	GO:0032774~RNA biosynthetic process	3	2025-06-01	0.2666357878567597	ENSG00000145741, ENSG00000153147, ENSG00000137815	47	296	13528	2.9171937895342146	1.0	0.9570326705896831	98.81588836217705
GOTERM_BP_FAT	GO:0006350~transcription	8	16.666666666666664	0.5860532143766346	ENSG00000145741, ENSG00000162601, ENSG00000099381, ENSG00000153147, ENSG00000137815, ENSG00000118495, ENSG00000177565, ENSG00000105856	47	2101	13528	1.0959725358745076	1.0	0.9977513556366525	99.99966858308792
Annotation Cluster 14	Enrichment Score: 0.4302151327614249
Category	Term	Count	%	PValue	Genes	List Total	Pop Hits	Pop Total	Fold Enrichment	Bonferroni	Benjamini	FDR
GOTERM_BP_FAT	GO:0007169~transmembrane receptor protein tyrosine kinase signaling pathway	3	2025-06-01	0.1766270128829421	ENSG00000144724, ENSG00000107372, ENSG00000196411	47	224	13528	3.854863221884498	1.0	0.8957589771513961	93.79694098460205
GOTERM_BP_FAT	GO:0007167~enzyme linked receptor protein signaling pathway	3	2025-06-01	0.3247638710002616	ENSG00000144724, ENSG00000107372, ENSG00000196411	47	342	13528	2.524822695035461	1.0	0.9727363651994777	99.63662421455791
GOTERM_BP_FAT	GO:0007166~cell surface receptor linked signal transduction	5	10.416666666666668	0.8927498136305323	ENSG00000144724, ENSG00000107372, ENSG00000196411, ENSG00000177565, ENSG00000105856	47	1856	13528	0.7754035216434336	1.0	0.9999983451889732	99.99999999999865
Annotation Cluster 15	Enrichment Score: 0.3680555206669521
Category	Term	Count	%	PValue	Genes	List Total	Pop Hits	Pop Total	Fold Enrichment	Bonferroni	Benjamini	FDR
GOTERM_MF_FAT	GO:0005524~ATP binding	7	14.583333333333334	0.27996021549396943	ENSG00000156970, ENSG00000131023, ENSG00000153147, ENSG00000132388, ENSG00000196411, ENSG00000198900, ENSG00000142945	40	1477	12983	1.5382701421800948	1.0	0.932063011982964	97.82939718525441
GOTERM_MF_FAT	GO:0032559~adenyl ribonucleotide binding	7	14.583333333333334	0.29070677385488575	ENSG00000156970, ENSG00000131023, ENSG00000153147, ENSG00000132388, ENSG00000196411, ENSG00000198900, ENSG00000142945	40	1497	12983	1.5177187708750834	1.0	0.9291269277190229	98.17852324928806
GOTERM_MF_FAT	GO:0030554~adenyl nucleotide binding	7	14.583333333333334	0.3346063908502832	ENSG00000156970, ENSG00000131023, ENSG00000153147, ENSG00000132388, ENSG00000196411, ENSG00000198900, ENSG00000142945	40	1577	12983	1.44072606214331	1.0	0.9484290002177562	99.13532433205302
GOTERM_MF_FAT	GO:0001883~purine nucleoside binding	7	14.583333333333334	0.3479979637221844	ENSG00000156970, ENSG00000131023, ENSG00000153147, ENSG00000132388, ENSG00000196411, ENSG00000198900, ENSG00000142945	40	1601	12983	1.4191286695815115	1.0	0.9476043289989139	99.3178386741842
GOTERM_MF_FAT	GO:0001882~nucleoside binding	7	14.583333333333334	0.3541609547911503	ENSG00000156970, ENSG00000131023, ENSG00000153147, ENSG00000132388, ENSG00000196411, ENSG00000198900, ENSG00000142945	40	1612	12983	1.4094447890818858	1.0	0.9346060932089859	99.38935621245557
GOTERM_MF_FAT	GO:0032553~ribonucleotide binding	7	14.583333333333334	0.48045656855119806	ENSG00000156970, ENSG00000131023, ENSG00000153147, ENSG00000132388, ENSG00000196411, ENSG00000198900, ENSG00000142945	40	1836	12983	1.2374863834422656	1.0	0.9759961436105188	99.95172087155666
GOTERM_MF_FAT	GO:0032555~purine ribonucleotide binding	7	14.583333333333334	0.48045656855119806	ENSG00000156970, ENSG00000131023, ENSG00000153147, ENSG00000132388, ENSG00000196411, ENSG00000198900, ENSG00000142945	40	1836	12983	1.2374863834422656	1.0	0.9759961436105188	99.95172087155666
GOTERM_MF_FAT	GO:0000166~nucleotide binding	8	16.666666666666664	0.5225360579164271	ENSG00000156970, ENSG00000131023, ENSG00000099381, ENSG00000153147, ENSG00000132388, ENSG00000196411, ENSG00000198900, ENSG00000142945	40	2245	12983	1.1566146993318485	1.0	0.9685297228358606	99.98196960605567
GOTERM_MF_FAT	GO:0017076~purine nucleotide binding	7	14.583333333333334	0.5256461671981382	ENSG00000156970, ENSG00000131023, ENSG00000153147, ENSG00000132388, ENSG00000196411, ENSG00000198900, ENSG00000142945	40	1918	12983	1.1845802919708028	1.0	0.9655748039603586	99.98329262189894
GOTERM_MF_FAT	GO:0004672~protein kinase activity	3	2025-06-01	0.5493352141790853	ENSG00000156970, ENSG00000131023, ENSG00000196411	40	606	12983	1.6068069306930692	1.0	0.9692040107236638	99.99080700999711
GOTERM_BP_FAT	GO:0016310~phosphorylation	3	2025-06-01	0.7648402086136349	ENSG00000131023, ENSG00000196411, ENSG00000198900	47	800	13528	1.0793617021276596	1.0	0.9998866357584308	99.99999989829989
Annotation Cluster 16	Enrichment Score: 0.35128955229619674
Category	Term	Count	%	PValue	Genes	List Total	Pop Hits	Pop Total	Fold Enrichment	Bonferroni	Benjamini	FDR
GOTERM_BP_FAT	GO:0043933~macromolecular complex subunit organization	5	10.416666666666668	0.2206117622577897	ENSG00000153147, ENSG00000073921, ENSG00000137815, ENSG00000142945, ENSG00000069248	47	710	13528	2.0269703326341024	1.0	0.9410297485162787	97.17164388267125
GOTERM_BP_FAT	GO:0070271~protein complex biogenesis	3	2025-06-01	0.5166431615559237	ENSG00000153147, ENSG00000073921, ENSG00000137815	47	505	13528	1.7098799241626288	1.0	0.9951803901015104	99.9969560455639
GOTERM_BP_FAT	GO:0006461~protein complex assembly	3	2025-06-01	0.5166431615559237	ENSG00000153147, ENSG00000073921, ENSG00000137815	47	505	13528	1.7098799241626288	1.0	0.9951803901015104	99.9969560455639
GOTERM_BP_FAT	GO:0065003~macromolecular complex assembly	3	2025-06-01	0.6680850544663628	ENSG00000153147, ENSG00000073921, ENSG00000137815	47	665	13528	1.298480243161094	1.0	0.999394506222655	99.99998593085458
Annotation Cluster 17	Enrichment Score: 0.3132692569066998
Category	Term	Count	%	PValue	Genes	List Total	Pop Hits	Pop Total	Fold Enrichment	Bonferroni	Benjamini	FDR
GOTERM_BP_FAT	GO:0045941~positive regulation of transcription	4	8.333333333333332	0.300508133864267	ENSG00000162601, ENSG00000118495, ENSG00000177565, ENSG00000145386	47	564	13528	2.0413460087520745	1.0	0.9713233925786342	99.39798218304946
GOTERM_BP_FAT	GO:0010628~positive regulation of gene expression	4	8.333333333333332	0.31649871282756664	ENSG00000162601, ENSG00000118495, ENSG00000177565, ENSG00000145386	47	581	13528	1.9816164353462482	1.0	0.9715339807949457	99.56754687014586
GOTERM_BP_FAT	GO:0045935~positive regulation of nucleobase, nucleoside, nucleotide and nucleic acid metabolic process	4	8.333333333333332	0.35703056772667885	ENSG00000162601, ENSG00000118495, ENSG00000177565, ENSG00000145386	47	624	13528	1.84506273867976	1.0	0.98121924973836	99.8196341553651
GOTERM_BP_FAT	GO:0051173~positive regulation of nitrogen compound metabolic process	4	8.333333333333332	0.37583271694502474	ENSG00000162601, ENSG00000118495, ENSG00000177565, ENSG00000145386	47	644	13528	1.7877626536275935	1.0	0.9832234983217886	99.88202990362196
GOTERM_BP_FAT	GO:0010557~positive regulation of macromolecule biosynthetic process	4	8.333333333333332	0.38520348263430837	ENSG00000162601, ENSG00000118495, ENSG00000177565, ENSG00000145386	47	654	13528	1.7604268332357342	1.0	0.9841348480751893	99.90498471072816
GOTERM_BP_FAT	GO:0031328~positive regulation of cellular biosynthetic process	4	8.333333333333332	0.41406503865146843	ENSG00000162601, ENSG00000118495, ENSG00000177565, ENSG00000145386	47	685	13528	1.6807578816586426	1.0	0.9876757203491895	99.95223874048914
GOTERM_BP_FAT	GO:0009891~positive regulation of biosynthetic process	4	8.333333333333332	0.4232996749508159	ENSG00000162601, ENSG00000118495, ENSG00000177565, ENSG00000145386	47	695	13528	1.6565743150160723	1.0	0.9883226818813557	99.9619475881774
GOTERM_BP_FAT	GO:0045893~positive regulation of transcription, DNA-dependent	3	2025-06-01	0.48603876947155755	ENSG00000162601, ENSG00000118495, ENSG00000177565	47	477	13528	1.810250234176368	1.0	0.9935236565740451	99.99267434831408
GOTERM_BP_FAT	GO:0051254~positive regulation of RNA metabolic process	3	2025-06-01	0.490480738560938	ENSG00000162601, ENSG00000118495, ENSG00000177565	47	481	13528	1.7951961781749015	1.0	0.9934320264636584	99.99352976920119
GOTERM_BP_FAT	GO:0045449~regulation of transcription	10	20.833333333333336	0.5360331256044042	ENSG00000145741, ENSG00000162601, ENSG00000099381, ENSG00000153147, ENSG00000167157, ENSG00000137815, ENSG00000118495, ENSG00000177565, ENSG00000105856, ENSG00000145386	47	2601	13528	1.1066120231989334	1.0	0.9961130369958923	99.9983053434067
GOTERM_BP_FAT	GO:0010604~positive regulation of macromolecule metabolic process	4	8.333333333333332	0.5645413517906037	ENSG00000162601, ENSG00000118495, ENSG00000177565, ENSG00000145386	47	857	13528	1.3434295786886465	1.0	0.99731145305018	99.99931589930519
GOTERM_BP_FAT	GO:0006350~transcription	8	16.666666666666664	0.5860532143766346	ENSG00000145741, ENSG00000162601, ENSG00000099381, ENSG00000153147, ENSG00000137815, ENSG00000118495, ENSG00000177565, ENSG00000105856	47	2101	13528	1.0959725358745076	1.0	0.9977513556366525	99.99966858308792
GOTERM_BP_FAT	GO:0006357~regulation of transcription from RNA polymerase II promoter	3	2025-06-01	0.7158869406495953	ENSG00000153147, ENSG00000118495, ENSG00000177565	47	727	13528	1.1877432760689512	1.0	0.9997604593752324	99.99999847886463
GOTERM_BP_FAT	GO:0006355~regulation of transcription, DNA-dependent	5	10.416666666666668	0.869949222121711	ENSG00000162601, ENSG00000153147, ENSG00000167157, ENSG00000118495, ENSG00000177565	47	1773	13528	0.8117027276763749	1.0	0.9999961765097315	99.99999999997875
GOTERM_BP_FAT	GO:0051252~regulation of RNA metabolic process	5	10.416666666666668	0.8813950886428132	ENSG00000162601, ENSG00000153147, ENSG00000167157, ENSG00000118495, ENSG00000177565	47	1813	13528	0.7937942284446845	1.0	0.9999974328255506	99.99999999999432
Annotation Cluster 18	Enrichment Score: 0.3016207466837045
Category	Term	Count	%	PValue	Genes	List Total	Pop Hits	Pop Total	Fold Enrichment	Bonferroni	Benjamini	FDR
GOTERM_BP_FAT	GO:0008219~cell death	4	8.333333333333332	0.4452773240798042	ENSG00000135476, ENSG00000156970, ENSG00000137074, ENSG00000198900	47	719	13528	1.6012783712603202	1.0	0.9907657089545976	99.97817295592239
GOTERM_BP_FAT	GO:0016265~death	4	8.333333333333332	0.44981957171228193	ENSG00000135476, ENSG00000156970, ENSG00000137074, ENSG00000198900	47	724	13528	1.5902198189726109	1.0	0.9906494910107589	99.9805949515896
GOTERM_BP_FAT	GO:0012501~programmed cell death	3	2025-06-01	0.6215396417725602	ENSG00000135476, ENSG00000156970, ENSG00000198900	47	611	13528	1.4132395445206671	1.0	0.9986679810190026	99.9999080475164
Annotation Cluster 19	Enrichment Score: 0.22569475730919072
Category	Term	Count	%	PValue	Genes	List Total	Pop Hits	Pop Total	Fold Enrichment	Bonferroni	Benjamini	FDR
GOTERM_BP_FAT	GO:0046907~intracellular transport	4	8.333333333333332	0.38800976000850346	ENSG00000113615, ENSG00000062725, ENSG00000069248, ENSG00000196655	47	657	13528	1.7523883545451602	1.0	0.9835794329153135	99.91100394271525
GOTERM_BP_FAT	GO:0008104~protein localization	4	8.333333333333332	0.584542482245875	ENSG00000113615, ENSG00000147439, ENSG00000062725, ENSG00000069248	47	882	13528	1.3053505089979254	1.0	0.9978910006237562	99.99965085423236
GOTERM_BP_FAT	GO:0015031~protein transport	3	2025-06-01	0.7403127361064588	ENSG00000113615, ENSG00000062725, ENSG00000069248	47	762	13528	1.1331881387167029	1.0	0.9998318950332373	99.99999957957245
GOTERM_BP_FAT	GO:0045184~establishment of protein localization	3	2025-06-01	0.7449841284626988	ENSG00000113615, ENSG00000062725, ENSG00000069248	47	769	13528	1.1228730321224025	1.0	0.9998318226674928	99.99999967572147

## Sheet: B 2-cell enriched
2 enriched
Annotation Cluster 1	Enrichment Score: 7.157674705832129
Category	Term	Count	%	PValue	Genes	List Total	Pop Hits	Pop Total	Fold Enrichment	Bonferroni	Benjamini	FDR
GOTERM_CC_FAT	GO:0043233~organelle lumen	89	23.482849604221638	2.378383055810592E-10	ENSG00000100823, ENSG00000112029, ENSG00000138385, ENSG00000080503, ENSG00000196419, ENSG00000125901, ENSG00000149016, ENSG00000130826, ENSG00000143207, ENSG00000101365, ENSG00000116478, ENSG00000065427, ENSG00000136807, ENSG00000169231, ENSG00000100813, ENSG00000004478, ENSG00000174720, ENSG00000164346, ENSG00000198554, ENSG00000090060, ENSG00000110700, ENSG00000166794, ENSG00000099622, ENSG0000…	320	1820	12782	1.9532932692307692	9.323261107585523E-8	4.661630659263949E-8	3.307628393400819E-7
GOTERM_CC_FAT	GO:0031974~membrane-enclosed lumen	90	23.7467018469657	2.7829196166387165E-10	ENSG00000100823, ENSG00000112029, ENSG00000138385, ENSG00000080503, ENSG00000196419, ENSG00000125901, ENSG00000149016, ENSG00000130826, ENSG00000143207, ENSG00000101365, ENSG00000116478, ENSG00000065427, ENSG00000136807, ENSG00000169231, ENSG00000100813, ENSG00000004478, ENSG00000174720, ENSG00000164346, ENSG00000198554, ENSG00000090060, ENSG00000110700, ENSG00000166794, ENSG00000099622, ENSG0000…	320	1856	12782	1.9369275323275863	1.0909043657303386E-7	3.636348011593071E-8	3.870219034141087E-7
GOTERM_CC_FAT	GO:0070013~intracellular organelle lumen	86	22.691292875989447	9.907926156137583E-10	ENSG00000100823, ENSG00000112029, ENSG00000138385, ENSG00000080503, ENSG00000196419, ENSG00000125901, ENSG00000149016, ENSG00000130826, ENSG00000143207, ENSG00000101365, ENSG00000116478, ENSG00000065427, ENSG00000136807, ENSG00000100813, ENSG00000004478, ENSG00000174720, ENSG00000164346, ENSG00000198554, ENSG00000090060, ENSG00000110700, ENSG00000166794, ENSG00000099622, ENSG00000116406, ENSG0000…	320	1779	12782	1.9309513771781899	3.8839065141793583E-7	9.709767700982752E-8	1.37789997189941E-6
GOTERM_CC_FAT	GO:0031981~nuclear lumen	66	17.41424802110818	1.607596191530234E-6	ENSG00000100823, ENSG00000112029, ENSG00000138385, ENSG00000196419, ENSG00000080503, ENSG00000149016, ENSG00000130826, ENSG00000143207, ENSG00000116478, ENSG00000136807, ENSG00000100813, ENSG00000004478, ENSG00000174720, ENSG00000164346, ENSG00000198554, ENSG00000090060, ENSG00000110700, ENSG00000099622, ENSG00000165410, ENSG00000115053, ENSG00000213639, ENSG00000197579, ENSG00000096401, ENSG0000…	320	1450	12782	1.8181293103448275	6.299796930169244E-4	7.001735018252742E-5	0.0022356683076818484
GOTERM_CC_FAT	GO:0005654~nucleoplasm	45	11.87335092348285	7.729523247107694E-6	ENSG00000100823, ENSG00000112029, ENSG00000205571, ENSG00000165494, ENSG00000205937, ENSG00000139618, ENSG00000133398, ENSG00000196419, ENSG00000080503, ENSG00000112282, ENSG00000135316, ENSG00000130826, ENSG00000143207, ENSG00000198730, ENSG00000116478, ENSG00000119335, ENSG00000130159, ENSG00000143933, ENSG00000132383, ENSG00000177700, ENSG00000172062, ENSG00000136807, ENSG00000188986, ENSG0000…	320	882	12782	2.0379464285714284	0.0030253990518178675	2.524668601319169E-4	0.010748947741201498
GOTERM_CC_FAT	GO:0044451~nucleoplasm part	30	7.9155672823219	1.389494599722968E-4	ENSG00000205571, ENSG00000165494, ENSG00000205937, ENSG00000133398, ENSG00000196419, ENSG00000112282, ENSG00000130826, ENSG00000143207, ENSG00000198730, ENSG00000116478, ENSG00000130159, ENSG00000132383, ENSG00000177700, ENSG00000172062, ENSG00000136807, ENSG00000147162, ENSG00000163349, ENSG00000213639, ENSG00000196628, ENSG00000096401, ENSG00000197579, ENSG00000158773, ENSG00000077235, ENSG0000…	320	555	12782	2.1591216216216216	0.05301495019592084	0.002472936008027893	0.19306447707072572
Annotation Cluster 2	Enrichment Score: 6.281187588695772
Category	Term	Count	%	PValue	Genes	List Total	Pop Hits	Pop Total	Fold Enrichment	Bonferroni	Benjamini	FDR
GOTERM_CC_FAT	GO:0043228~non-membrane-bounded organelle	109	28.759894459102902	7.341275196233473E-9	ENSG00000138385, ENSG00000196419, ENSG00000124614, ENSG00000130734, ENSG00000073712, ENSG00000130826, ENSG00000101460, ENSG00000167671, ENSG00000122545, ENSG00000145555, ENSG00000167460, ENSG00000136807, ENSG00000198918, ENSG00000164346, ENSG00000110700, ENSG00000126787, ENSG00000096401, ENSG00000007168, ENSG00000100142, ENSG00000141510, ENSG00000204209, ENSG00000184436, ENSG00000140941, ENSG0000…	320	2596	12782	1.6771451271186442	2.877775725940168E-6	5.755558076803169E-7	1.0209545009409737E-5
GOTERM_CC_FAT	GO:0043232~intracellular non-membrane-bounded organelle	109	28.759894459102902	7.341275196233473E-9	ENSG00000138385, ENSG00000196419, ENSG00000124614, ENSG00000130734, ENSG00000073712, ENSG00000130826, ENSG00000101460, ENSG00000167671, ENSG00000122545, ENSG00000145555, ENSG00000167460, ENSG00000136807, ENSG00000198918, ENSG00000164346, ENSG00000110700, ENSG00000126787, ENSG00000096401, ENSG00000007168, ENSG00000100142, ENSG00000141510, ENSG00000204209, ENSG00000184436, ENSG00000140941, ENSG0000…	320	2596	12782	1.6771451271186442	2.877775725940168E-6	5.755558076803169E-7	1.0209545009409737E-5
GOTERM_CC_FAT	GO:0005856~cytoskeleton	52	13.720316622691293	0.00266007710388785	ENSG00000130779, ENSG00000100823, ENSG00000100246, ENSG00000112029, ENSG00000122786, ENSG00000130734, ENSG00000130479, ENSG00000197892, ENSG00000131711, ENSG00000131462, ENSG00000073712, ENSG00000101460, ENSG00000136068, ENSG00000101367, ENSG00000167671, ENSG00000183963, ENSG00000115459, ENSG00000122545, ENSG00000090273, ENSG00000107863, ENSG00000145555, ENSG00000167460, ENSG00000162614, ENSG0000…	320	1381	12782	1.5040369297610428	0.6480054502413171	0.031145267848216918	3.6365404617984654
Annotation Cluster 3	Enrichment Score: 5.489928146128746
Category	Term	Count	%	PValue	Genes	List Total	Pop Hits	Pop Total	Fold Enrichment	Bonferroni	Benjamini	FDR
GOTERM_CC_FAT	GO:0022626~cytosolic ribosome	15	3.95778364116095	1.105712323881109E-8	ENSG00000188846, ENSG00000198918, ENSG00000124614, ENSG00000110700, ENSG00000170315, ENSG00000168028, ENSG00000109475, ENSG00000177954, ENSG00000205246, ENSG00000108298, ENSG00000172809, ENSG00000142534, ENSG00000145425, ENSG00000149806, ENSG00000122026, ENSG00000130255	320	81	12782	7.396990740740741	4.334382931570069E-6	7.223984599402655E-7	1.5377191597831796E-5
GOTERM_CC_FAT	GO:0033279~ribosomal subunit	18	4.749340369393139	1.854231594262883E-8	ENSG00000181991, ENSG00000188846, ENSG00000198918, ENSG00000125901, ENSG00000124614, ENSG00000110700, ENSG00000170315, ENSG00000168028, ENSG00000109475, ENSG00000205246, ENSG00000177954, ENSG00000108298, ENSG00000082515, ENSG00000172809, ENSG00000142534, ENSG00000145425, ENSG00000149806, ENSG00000122026, ENSG00000130255	320	128	12782	5.6170898437500005	7.268561486029057E-6	1.0383691612103618E-6	2.578688190757461E-5
GOTERM_BP_FAT	GO:0006412~translation	29	7.651715039577836	2.883305474912384E-8	ENSG00000181991, ENSG00000107581, ENSG00000130811, ENSG00000089195, ENSG00000167862, ENSG00000124614, ENSG00000109475, ENSG00000158417, ENSG00000205246, ENSG00000177954, ENSG00000108298, ENSG00000082515, ENSG00000065427, ENSG00000122026, ENSG00000149806, ENSG00000130255, ENSG00000116120, ENSG00000084623, ENSG00000188846, ENSG00000031698, ENSG00000114942, ENSG00000198918, ENSG00000110700, ENSG0000…	347	331	13528	3.4156559896218774	5.87888712914042E-5	5.87888712914042E-5	4.968504584423883E-5
GOTERM_BP_FAT	GO:0006414~translational elongation	16	4.221635883905013	3.929115578815439E-8	ENSG00000188846, ENSG00000114942, ENSG00000198918, ENSG00000124614, ENSG00000110700, ENSG00000170315, ENSG00000168028, ENSG00000109475, ENSG00000205246, ENSG00000177954, ENSG00000108298, ENSG00000172809, ENSG00000142534, ENSG00000145425, ENSG00000149806, ENSG00000122026, ENSG00000130255	347	101	13528	6.175935172767997	8.011145910147288E-5	4.005653181360369E-5	6.770641297615398E-5
GOTERM_CC_FAT	GO:0030529~ribonucleoprotein complex	36	9.498680738786279	6.921175744993664E-8	ENSG00000181991, ENSG00000100823, ENSG00000138385, ENSG00000205571, ENSG00000125901, ENSG00000124614, ENSG00000135316, ENSG00000109475, ENSG00000130826, ENSG00000205246, ENSG00000119285, ENSG00000177954, ENSG00000108298, ENSG00000082515, ENSG00000122026, ENSG00000149806, ENSG00000130255, ENSG00000134453, ENSG00000172062, ENSG00000188846, ENSG00000198918, ENSG00000087365, ENSG00000174720, ENSG0000…	320	515	12782	2.792184466019418	2.713064181136815E-5	3.391370480998468E-6	9.625307004768047E-5
GOTERM_CC_FAT	GO:0005840~ribosome	19	5.013192612137203	7.39353579776146E-6	ENSG00000181991, ENSG00000188846, ENSG00000100823, ENSG00000198918, ENSG00000125901, ENSG00000124614, ENSG00000110700, ENSG00000170315, ENSG00000168028, ENSG00000109475, ENSG00000205246, ENSG00000177954, ENSG00000108298, ENSG00000082515, ENSG00000172809, ENSG00000142534, ENSG00000145425, ENSG00000149806, ENSG00000122026, ENSG00000130255	320	215	12782	3.529912790697674	0.0028940807975724736	2.6344499654107345E-4	0.01028173403334609
GOTERM_MF_FAT	GO:0003735~structural constituent of ribosome	16	4.221635883905013	2.0142513246761133E-5	ENSG00000181991, ENSG00000188846, ENSG00000198918, ENSG00000110700, ENSG00000170315, ENSG00000168028, ENSG00000109475, ENSG00000205246, ENSG00000177954, ENSG00000108298, ENSG00000082515, ENSG00000172809, ENSG00000142534, ENSG00000145425, ENSG00000149806, ENSG00000122026, ENSG00000130255	325	168	12983	3.8045421245421247	0.011913383036332492	0.003987002743602752	0.029710782934655455
GOTERM_CC_FAT	GO:0015935~small ribosomal subunit	10	2.638522427440633	2.4270085436973105E-5	ENSG00000205246, ENSG00000177954, ENSG00000181991, ENSG00000142534, ENSG00000125901, ENSG00000145425, ENSG00000124614, ENSG00000110700, ENSG00000149806, ENSG00000170315, ENSG00000168028	320	63	12782	6.340277777777778	0.009468874138869987	6.340648255123149E-4	0.033747234656011926
GOTERM_CC_FAT	GO:0044445~cytosolic part	15	3.95778364116095	2.6800637845404455E-5	ENSG00000188846, ENSG00000198918, ENSG00000124614, ENSG00000110700, ENSG00000170315, ENSG00000168028, ENSG00000109475, ENSG00000177954, ENSG00000205246, ENSG00000108298, ENSG00000172809, ENSG00000142534, ENSG00000145425, ENSG00000149806, ENSG00000122026, ENSG00000130255	320	152	12782	3.941817434210526	0.010450995659495477	6.564088955874903E-4	0.03726532594292564
GOTERM_CC_FAT	GO:0022627~cytosolic small ribosomal subunit	8	2.1108179419525066	5.1841373470096897E-5	ENSG00000205246, ENSG00000177954, ENSG00000142534, ENSG00000145425, ENSG00000124614, ENSG00000110700, ENSG00000149806, ENSG00000170315, ENSG00000168028	320	40	12782	7.98875	0.020117238086144296	0.001128382073971923	0.07207192379823368
GOTERM_MF_FAT	GO:0005198~structural molecule activity	33	8.70712401055409	1.1994937549815389E-4	ENSG00000181991, ENSG00000182853, ENSG00000181789, ENSG00000107581, ENSG00000167553, ENSG00000131711, ENSG00000109475, ENSG00000131462, ENSG00000205246, ENSG00000177954, ENSG00000171345, ENSG00000108298, ENSG00000082515, ENSG00000183963, ENSG00000122545, ENSG00000164692, ENSG00000122026, ENSG00000149806, ENSG00000130255, ENSG00000167460, ENSG00000130429, ENSG00000166147, ENSG00000188846, ENSG0000…	325	634	12983	2.0792962873089054	0.06888655767024121	0.01768528649566803	0.17680738965731857
GOTERM_CC_FAT	GO:0022625~cytosolic large ribosomal subunit	7	1.8469656992084433	3.2436630759530153E-4	ENSG00000188846, ENSG00000108298, ENSG00000172809, ENSG00000198918, ENSG00000122026, ENSG00000130255, ENSG00000109475	320	38	12782	7.358059210526315	0.11941799331286018	0.005073972447313113	0.4501546621699659
GOTERM_CC_FAT	GO:0015934~large ribosomal subunit	8	2.1108179419525066	0.0013610376366106315	ENSG00000188846, ENSG00000108298, ENSG00000082515, ENSG00000172809, ENSG00000198918, ENSG00000122026, ENSG00000130255, ENSG00000109475	320	67	12782	4.769402985074628	0.41368034883596716	0.017074807716384255	1.876265452214998
Annotation Cluster 4	Enrichment Score: 4.12688469767953
Category	Term	Count	%	PValue	Genes	List Total	Pop Hits	Pop Total	Fold Enrichment	Bonferroni	Benjamini	FDR
GOTERM_BP_FAT	GO:0010498~proteasomal protein catabolic process	13	3.430079155672823	1.1082146483027446E-5	ENSG00000136813, ENSG00000154473, ENSG00000108344, ENSG00000108671, ENSG00000116406, ENSG00000092010, ENSG00000170315, ENSG00000068912, ENSG00000115233, ENSG00000159377, ENSG00000173692, ENSG00000100902, ENSG00000175063	347	102	13528	4.968751765836017	0.02234323041398123	0.0022571110741796963	0.019095013314340825
GOTERM_BP_FAT	GO:0043161~proteasomal ubiquitin-dependent protein catabolic process	13	3.430079155672823	1.1082146483027446E-5	ENSG00000136813, ENSG00000154473, ENSG00000108344, ENSG00000108671, ENSG00000116406, ENSG00000092010, ENSG00000170315, ENSG00000068912, ENSG00000115233, ENSG00000159377, ENSG00000173692, ENSG00000100902, ENSG00000175063	347	102	13528	4.968751765836017	0.02234323041398123	0.0022571110741796963	0.019095013314340825
GOTERM_BP_FAT	GO:0051603~proteolysis involved in cellular protein catabolic process	34	8.970976253298153	2.9131088606471847E-5	ENSG00000136813, ENSG00000112029, ENSG00000154473, ENSG00000103657, ENSG00000198258, ENSG00000130734, ENSG00000166233, ENSG00000092010, ENSG00000143207, ENSG00000101460, ENSG00000162736, ENSG00000167671, ENSG00000167770, ENSG00000115464, ENSG00000077152, ENSG00000135655, ENSG00000160714, ENSG00000132128, ENSG00000108344, ENSG00000108671, ENSG00000116406, ENSG00000205155, ENSG00000170315, ENSG0000…	347	600	13528	2.2091834774255523	0.05766944173733801	0.003705564566083286	0.05018676223235152
GOTERM_BP_FAT	GO:0044257~cellular protein catabolic process	34	8.970976253298153	3.2254205502832734E-5	ENSG00000136813, ENSG00000112029, ENSG00000154473, ENSG00000103657, ENSG00000198258, ENSG00000130734, ENSG00000166233, ENSG00000092010, ENSG00000143207, ENSG00000101460, ENSG00000162736, ENSG00000167671, ENSG00000167770, ENSG00000115464, ENSG00000077152, ENSG00000135655, ENSG00000160714, ENSG00000132128, ENSG00000108344, ENSG00000108671, ENSG00000116406, ENSG00000205155, ENSG00000170315, ENSG0000…	347	603	13528	2.198192514851296	0.0636513529195819	0.003861196082917462	0.05556582993399006
GOTERM_BP_FAT	GO:0009057~macromolecule catabolic process	40	10.554089709762533	4.706930487164283E-5	ENSG00000136813, ENSG00000112029, ENSG00000177830, ENSG00000154473, ENSG00000116698, ENSG00000205937, ENSG00000103657, ENSG00000198258, ENSG00000130734, ENSG00000166233, ENSG00000092010, ENSG00000101460, ENSG00000143207, ENSG00000162736, ENSG00000167671, ENSG00000167770, ENSG00000088832, ENSG00000104774, ENSG00000132383, ENSG00000115464, ENSG00000077152, ENSG00000160714, ENSG00000135655, ENSG0000…	347	781	13528	1.996701192220127	0.09151469966575776	0.004787332589916482	0.0810787466067775
GOTERM_BP_FAT	GO:0030163~protein catabolic process	34	8.970976253298153	5.886792853352611E-5	ENSG00000136813, ENSG00000112029, ENSG00000154473, ENSG00000103657, ENSG00000198258, ENSG00000130734, ENSG00000166233, ENSG00000092010, ENSG00000143207, ENSG00000101460, ENSG00000162736, ENSG00000167671, ENSG00000167770, ENSG00000115464, ENSG00000077152, ENSG00000135655, ENSG00000160714, ENSG00000132128, ENSG00000108344, ENSG00000108671, ENSG00000116406, ENSG00000205155, ENSG00000170315, ENSG0000…	347	622	13528	2.13104515507288	0.113110817300492	0.004988981792496072	0.10139263582662483
GOTERM_BP_FAT	GO:0019941~modification-dependent protein catabolic process	32	8.443271767810026	7.179632635140383E-5	ENSG00000136813, ENSG00000112029, ENSG00000154473, ENSG00000198258, ENSG00000103657, ENSG00000130734, ENSG00000166233, ENSG00000092010, ENSG00000143207, ENSG00000101460, ENSG00000167671, ENSG00000167770, ENSG00000115464, ENSG00000077152, ENSG00000135655, ENSG00000160714, ENSG00000132128, ENSG00000108344, ENSG00000108671, ENSG00000116406, ENSG00000170315, ENSG00000068912, ENSG00000129559, ENSG0000…	347	574	13528	2.173412726305114	0.13618613283739311	0.005614868329177458	0.12364720940479801
GOTERM_BP_FAT	GO:0043632~modification-dependent macromolecule catabolic process	32	8.443271767810026	7.179632635140383E-5	ENSG00000136813, ENSG00000112029, ENSG00000154473, ENSG00000198258, ENSG00000103657, ENSG00000130734, ENSG00000166233, ENSG00000092010, ENSG00000143207, ENSG00000101460, ENSG00000167671, ENSG00000167770, ENSG00000115464, ENSG00000077152, ENSG00000135655, ENSG00000160714, ENSG00000132128, ENSG00000108344, ENSG00000108671, ENSG00000116406, ENSG00000170315, ENSG00000068912, ENSG00000129559, ENSG0000…	347	574	13528	2.173412726305114	0.13618613283739311	0.005614868329177458	0.12364720940479801
GOTERM_BP_FAT	GO:0044265~cellular macromolecule catabolic process	37	9.762532981530343	1.0647445293390896E-4	ENSG00000136813, ENSG00000112029, ENSG00000154473, ENSG00000116698, ENSG00000205937, ENSG00000103657, ENSG00000198258, ENSG00000130734, ENSG00000166233, ENSG00000092010, ENSG00000101460, ENSG00000143207, ENSG00000162736, ENSG00000167671, ENSG00000167770, ENSG00000132383, ENSG00000115464, ENSG00000077152, ENSG00000135655, ENSG00000160714, ENSG00000132128, ENSG00000108344, ENSG00000108671, ENSG0000…	347	725	13528	1.9896094603994834	0.1951609570725621	0.007724049605059347	0.18331808202772804
GOTERM_BP_FAT	GO:0006511~ubiquitin-dependent protein catabolic process	17	4.485488126649076	5.049056021443376E-4	ENSG00000136813, ENSG00000115464, ENSG00000154473, ENSG00000135655, ENSG00000108344, ENSG00000108671, ENSG00000116406, ENSG00000166233, ENSG00000170315, ENSG00000092010, ENSG00000068912, ENSG00000129559, ENSG00000115233, ENSG00000159377, ENSG00000173692, ENSG00000100902, ENSG00000175063	347	242	13528	2.7386572034201064	0.6429082441664286	0.028199278133533845	0.866496056642585
GOTERM_BP_FAT	GO:0006508~proteolysis	42	11.081794195250659	0.004537335558677228	ENSG00000136813, ENSG00000112029, ENSG00000154473, ENSG00000103657, ENSG00000198258, ENSG00000111144, ENSG00000130734, ENSG00000109472, ENSG00000166233, ENSG00000092010, ENSG00000101460, ENSG00000143207, ENSG00000162736, ENSG00000167671, ENSG00000145808, ENSG00000167770, ENSG00000174080, ENSG00000115464, ENSG00000077152, ENSG00000160714, ENSG00000135655, ENSG00000132128, ENSG00000108344, ENSG0000…	347	1054	13528	1.5535055148767696	0.9999060436061513	0.15260095475191016	7.537329717849417
Annotation Cluster 5	Enrichment Score: 3.994420062933972
Category	Term	Count	%	PValue	Genes	List Total	Pop Hits	Pop Total	Fold Enrichment	Bonferroni	Benjamini	FDR
GOTERM_BP_FAT	GO:0031400~negative regulation of protein modification process	15	3.95778364116095	2.058899284908804E-6	ENSG00000112029, ENSG00000154473, ENSG00000108344, ENSG00000108671, ENSG00000198225, ENSG00000170315, ENSG00000092010, ENSG00000115233, ENSG00000159377, ENSG00000119335, ENSG00000197594, ENSG00000173692, ENSG00000100902, ENSG00000088832, ENSG00000175063	347	119	13528	4.914150098079578	0.004189300260414974	8.392676105131169E-4	0.003547831505701371
GOTERM_BP_FAT	GO:0000278~mitotic cell cycle	27	7.12401055408971	3.195873458901825E-6	ENSG00000130779, ENSG00000112029, ENSG00000154473, ENSG00000066279, ENSG00000092010, ENSG00000204843, ENSG00000101367, ENSG00000122545, ENSG00000090273, ENSG00000113328, ENSG00000138182, ENSG00000113810, ENSG00000108344, ENSG00000108671, ENSG00000164611, ENSG00000123080, ENSG00000126787, ENSG00000170315, ENSG00000213639, ENSG00000115233, ENSG00000159377, ENSG00000163939, ENSG00000007168, ENSG0000…	347	370	13528	2.8448944621855285	0.006495210727492373	0.0010854765096077745	0.005506979385705435
GOTERM_BP_FAT	GO:0051436~negative regulation of ubiquitin-protein ligase activity during mitotic cell cycle	11	2.9023746701846966	5.393545590702499E-6	ENSG00000115233, ENSG00000159377, ENSG00000112029, ENSG00000154473, ENSG00000173692, ENSG00000108344, ENSG00000100902, ENSG00000108671, ENSG00000170315, ENSG00000092010, ENSG00000175063	347	65	13528	6.5975615162935055	0.010937218025763973	0.0015698335369941363	0.009293739254567779
GOTERM_BP_FAT	GO:0051352~negative regulation of ligase activity	11	2.9023746701846966	7.140684363705361E-6	ENSG00000115233, ENSG00000159377, ENSG00000112029, ENSG00000154473, ENSG00000173692, ENSG00000108344, ENSG00000100902, ENSG00000108671, ENSG00000170315, ENSG00000092010, ENSG00000175063	347	67	13528	6.400619381478774	0.0144544245106355	0.0018183332505368188	0.012304098752347059
GOTERM_BP_FAT	GO:0051444~negative regulation of ubiquitin-protein ligase activity	11	2.9023746701846966	7.140684363705361E-6	ENSG00000115233, ENSG00000159377, ENSG00000112029, ENSG00000154473, ENSG00000173692, ENSG00000108344, ENSG00000100902, ENSG00000108671, ENSG00000170315, ENSG00000092010, ENSG00000175063	347	67	13528	6.400619381478774	0.0144544245106355	0.0018183332505368188	0.012304098752347059
GOTERM_BP_FAT	GO:0043086~negative regulation of catalytic activity	22	5.804749340369393	9.081288898739312E-6	ENSG00000150593, ENSG00000153113, ENSG00000112029, ENSG00000154473, ENSG00000118137, ENSG00000108344, ENSG00000108671, ENSG00000092969, ENSG00000170315, ENSG00000092010, ENSG00000115233, ENSG00000159377, ENSG00000105723, ENSG00000141510, ENSG00000167772, ENSG00000101439, ENSG00000173692, ENSG00000155463, ENSG00000100902, ENSG00000088832, ENSG00000175279, ENSG00000175063	347	277	13528	3.0963285094518254	0.01834644888026915	0.0020553107439919005	0.015647704044918775
GOTERM_BP_FAT	GO:0010498~proteasomal protein catabolic process	13	3.430079155672823	1.1082146483027446E-5	ENSG00000136813, ENSG00000154473, ENSG00000108344, ENSG00000108671, ENSG00000116406, ENSG00000092010, ENSG00000170315, ENSG00000068912, ENSG00000115233, ENSG00000159377, ENSG00000173692, ENSG00000100902, ENSG00000175063	347	102	13528	4.968751765836017	0.02234323041398123	0.0022571110741796963	0.019095013314340825
GOTERM_BP_FAT	GO:0043161~proteasomal ubiquitin-dependent protein catabolic process	13	3.430079155672823	1.1082146483027446E-5	ENSG00000136813, ENSG00000154473, ENSG00000108344, ENSG00000108671, ENSG00000116406, ENSG00000092010, ENSG00000170315, ENSG00000068912, ENSG00000115233, ENSG00000159377, ENSG00000173692, ENSG00000100902, ENSG00000175063	347	102	13528	4.968751765836017	0.02234323041398123	0.0022571110741796963	0.019095013314340825
GOTERM_BP_FAT	GO:0051439~regulation of ubiquitin-protein ligase activity during mitotic cell cycle	11	2.9023746701846966	1.2143186355782335E-5	ENSG00000115233, ENSG00000159377, ENSG00000112029, ENSG00000154473, ENSG00000173692, ENSG00000108344, ENSG00000100902, ENSG00000108671, ENSG00000170315, ENSG00000092010, ENSG00000175063	347	71	13528	6.040021106465884	0.024456090190202673	0.0020612150487306913	0.02092305031279329
GOTERM_BP_FAT	GO:0044092~negative regulation of molecular function	24	6.33245382585752	1.6549304432016573E-5	ENSG00000167815, ENSG00000150593, ENSG00000153113, ENSG00000112029, ENSG00000154473, ENSG00000118137, ENSG00000108344, ENSG00000108671, ENSG00000092969, ENSG00000170315, ENSG00000092010, ENSG00000115233, ENSG00000159377, ENSG00000105723, ENSG00000141510, ENSG00000167772, ENSG00000101439, ENSG00000155463, ENSG00000173692, ENSG00000100902, ENSG00000088832, ENSG00000143933, ENSG00000175279, ENSG0000…	347	334	13528	2.801359816390274	0.0331813220241578	0.002592350269327248	0.028513895561155245
GOTERM_BP_FAT	GO:0031397~negative regulation of protein ubiquitination	11	2.9023746701846966	1.7652457362850852E-5	ENSG00000115233, ENSG00000159377, ENSG00000112029, ENSG00000154473, ENSG00000173692, ENSG00000108344, ENSG00000100902, ENSG00000108671, ENSG00000170315, ENSG00000092010, ENSG00000175063	347	74	13528	5.795155385933484	0.035353608284966476	0.0025676748871091837	0.03041431870386413
GOTERM_BP_FAT	GO:0051438~regulation of ubiquitin-protein ligase activity	11	2.9023746701846966	2.824309815232162E-5	ENSG00000115233, ENSG00000159377, ENSG00000112029, ENSG00000154473, ENSG00000173692, ENSG00000108344, ENSG00000100902, ENSG00000108671, ENSG00000170315, ENSG00000092010, ENSG00000175063	347	78	13528	5.497967930244588	0.05596165161738087	0.0038318722603231103	0.04865729137574215
GOTERM_BP_FAT	GO:0031145~anaphase-promoting complex-dependent proteasomal ubiquitin-dependent protein catabolic process	10	2.638522427440633	3.8177759255511764E-5	ENSG00000115233, ENSG00000159377, ENSG00000154473, ENSG00000173692, ENSG00000108344, ENSG00000100902, ENSG00000108671, ENSG00000170315, ENSG00000092010, ENSG00000175063	347	65	13528	5.997783196630459	0.0748930597982046	0.004315435915278387	0.06576745166755327
GOTERM_BP_FAT	GO:0051340~regulation of ligase activity	11	2.9023746701846966	3.939522615707468E-5	ENSG00000115233, ENSG00000159377, ENSG00000112029, ENSG00000154473, ENSG00000173692, ENSG00000108344, ENSG00000100902, ENSG00000108671, ENSG00000170315, ENSG00000092010, ENSG00000175063	347	81	13528	5.294339488383677	0.0771867999351481	0.004218888454849634	0.06786406756466024
GOTERM_BP_FAT	GO:0031396~regulation of protein ubiquitination	12	3.16622691292876	4.848590107731543E-5	ENSG00000115233, ENSG00000159377, ENSG00000112029, ENSG00000154473, ENSG00000173692, ENSG00000108344, ENSG00000100902, ENSG00000088832, ENSG00000108671, ENSG00000170315, ENSG00000092010, ENSG00000175063	347	100	13528	4.678270893371758	0.09413514352040309	0.00469679962033176	0.0835179296951094
GOTERM_BP_FAT	GO:0031398~positive regulation of protein ubiquitination	11	2.9023746701846966	5.4110139819851296E-5	ENSG00000115233, ENSG00000159377, ENSG00000112029, ENSG00000173692, ENSG00000108344, ENSG00000100902, ENSG00000088832, ENSG00000108671, ENSG00000170315, ENSG00000092010, ENSG00000175063	347	84	13528	5.105255935227117	0.1044646294875543	0.005002606900372353	0.09320153892308225
GOTERM_BP_FAT	GO:0051437~positive regulation of ubiquitin-protein ligase activity during mitotic cell cycle	10	2.638522427440633	5.5023140562227796E-5	ENSG00000115233, ENSG00000159377, ENSG00000112029, ENSG00000173692, ENSG00000108344, ENSG00000100902, ENSG00000108671, ENSG00000170315, ENSG00000092010, ENSG00000175063	347	68	13528	5.733175114426174	0.10613030574849569	0.004866176841470393	0.09477342691134316
GOTERM_BP_FAT	GO:0051443~positive regulation of ubiquitin-protein ligase activity	10	2.638522427440633	6.942734055746149E-5	ENSG00000115233, ENSG00000159377, ENSG00000112029, ENSG00000173692, ENSG00000108344, ENSG00000100902, ENSG00000108671, ENSG00000170315, ENSG00000092010, ENSG00000175063	347	70	13528	5.5693701111568545	0.13200320938156318	0.00564668765979881	0.11956965462771585
GOTERM_BP_FAT	GO:0051351~positive regulation of ligase activity	10	2.638522427440633	9.690081274079743E-5	ENSG00000115233, ENSG00000159377, ENSG00000112029, ENSG00000173692, ENSG00000108344, ENSG00000100902, ENSG00000108671, ENSG00000170315, ENSG00000092010, ENSG00000175063	347	73	13528	5.340491887410683	0.17929399763965548	0.007291447861138001	0.16684801514277314
GOTERM_CC_FAT	GO:0000502~proteasome complex	9	2.3746701846965697	1.2838376089412698E-4	ENSG00000115233, ENSG00000159377, ENSG00000136813, ENSG00000173692, ENSG00000108344, ENSG00000100902, ENSG00000108671, ENSG00000106211, ENSG00000092010	320	61	12782	5.893340163934426	0.049084110954628835	0.002393781044490728	0.17839604032818812
GOTERM_BP_FAT	GO:0032269~negative regulation of cellular protein metabolic process	15	3.95778364116095	2.1901369368205716E-4	ENSG00000112029, ENSG00000154473, ENSG00000108344, ENSG00000108671, ENSG00000198225, ENSG00000170315, ENSG00000092010, ENSG00000115233, ENSG00000159377, ENSG00000119335, ENSG00000197594, ENSG00000173692, ENSG00000100902, ENSG00000088832, ENSG00000175063	347	180	13528	3.2487992315081655	0.3602116311043504	0.013859862519099986	0.3767338278975352
GOTERM_BP_FAT	GO:0044093~positive regulation of molecular function	31	8.179419525065963	2.4137325078497736E-4	ENSG00000127616, ENSG00000112029, ENSG00000122786, ENSG00000092969, ENSG00000092010, ENSG00000072062, ENSG00000162736, ENSG00000082146, ENSG00000088832, ENSG00000143933, ENSG00000167815, ENSG00000087460, ENSG00000147649, ENSG00000070831, ENSG00000118137, ENSG00000108344, ENSG00000108671, ENSG00000205155, ENSG00000025434, ENSG00000170315, ENSG00000115233, ENSG00000213639, ENSG00000159377, ENSG0000…	347	586	13528	2.0623776691485283	0.38873180089345905	0.014805052712631328	0.41512005366025617
GOTERM_BP_FAT	GO:0051248~negative regulation of protein metabolic process	15	3.95778364116095	3.2472828719442236E-4	ENSG00000112029, ENSG00000154473, ENSG00000108344, ENSG00000108671, ENSG00000198225, ENSG00000170315, ENSG00000092010, ENSG00000115233, ENSG00000159377, ENSG00000119335, ENSG00000197594, ENSG00000173692, ENSG00000100902, ENSG00000088832, ENSG00000175063	347	187	13528	3.1271864260506406	0.4842991891377393	0.01874293944855565	0.5580987654470015
GOTERM_BP_FAT	GO:0006511~ubiquitin-dependent protein catabolic process	17	4.485488126649076	5.049056021443376E-4	ENSG00000136813, ENSG00000115464, ENSG00000154473, ENSG00000135655, ENSG00000108344, ENSG00000108671, ENSG00000116406, ENSG00000166233, ENSG00000170315, ENSG00000092010, ENSG00000068912, ENSG00000129559, ENSG00000115233, ENSG00000159377, ENSG00000173692, ENSG00000100902, ENSG00000175063	347	242	13528	2.7386572034201064	0.6429082441664286	0.028199278133533845	0.866496056642585
GOTERM_BP_FAT	GO:0032268~regulation of cellular protein metabolic process	26	6.860158311345646	5.201865047608889E-4	ENSG00000112029, ENSG00000154473, ENSG00000089195, ENSG00000092010, ENSG00000158417, ENSG00000119335, ENSG00000088832, ENSG00000134644, ENSG00000150593, ENSG00000118137, ENSG00000108344, ENSG00000108671, ENSG00000106211, ENSG00000198225, ENSG00000025434, ENSG00000170315, ENSG00000115233, ENSG00000108946, ENSG00000159377, ENSG00000131408, ENSG00000170515, ENSG00000204209, ENSG00000173692, ENSG0000…	347	474	13528	2.1384501270686656	0.653868406950298	0.028266756167677154	0.8926098552772488
GOTERM_BP_FAT	GO:0031399~regulation of protein modification process	19	5.013192612137203	5.985844530202755E-4	ENSG00000150593, ENSG00000112029, ENSG00000154473, ENSG00000118137, ENSG00000108344, ENSG00000108671, ENSG00000198225, ENSG00000170315, ENSG00000092010, ENSG00000115233, ENSG00000159377, ENSG00000108946, ENSG00000119335, ENSG00000204209, ENSG00000197594, ENSG00000173692, ENSG00000100902, ENSG00000088832, ENSG00000175063	347	295	13528	2.510936355199531	0.7050292664320214	0.030060885872223997	1.0264835953854523
GOTERM_BP_FAT	GO:0043085~positive regulation of catalytic activity	26	6.860158311345646	0.0018847072264333471	ENSG00000112029, ENSG00000092969, ENSG00000092010, ENSG00000072062, ENSG00000162736, ENSG00000082146, ENSG00000167815, ENSG00000087460, ENSG00000118137, ENSG00000070831, ENSG00000108344, ENSG00000108671, ENSG00000205155, ENSG00000025434, ENSG00000170315, ENSG00000213639, ENSG00000115233, ENSG00000108946, ENSG00000159377, ENSG00000131408, ENSG00000186635, ENSG00000141510, ENSG00000204209, ENSG0000…	347	520	13528	1.9492795389048991	0.9786465931157403	0.07130230261227521	3.1985175900146157
GOTERM_BP_FAT	GO:0051247~positive regulation of protein metabolic process	14	3.6939313984168867	0.009849062020025716	ENSG00000112029, ENSG00000171570, ENSG00000108344, ENSG00000108671, ENSG00000170315, ENSG00000025434, ENSG00000092010, ENSG00000115233, ENSG00000159377, ENSG00000131408, ENSG00000173692, ENSG00000088832, ENSG00000100902, ENSG00000175063	347	243	13528	2.246083419314287	0.999999998281454	0.24742191824293636	15.680761960586121
GOTERM_BP_FAT	GO:0032270~positive regulation of cellular protein metabolic process	13	3.430079155672823	0.016897199164366952	ENSG00000112029, ENSG00000108344, ENSG00000108671, ENSG00000025434, ENSG00000092010, ENSG00000170315, ENSG00000115233, ENSG00000159377, ENSG00000131408, ENSG00000173692, ENSG00000088832, ENSG00000100902, ENSG00000175063	347	233	13528	2.1751617172329345	0.9999999999999992	0.3355512741942086	25.44702463890678
GOTERM_BP_FAT	GO:0031401~positive regulation of protein modification process	11	2.9023746701846966	0.022157207698931494	ENSG00000115233, ENSG00000159377, ENSG00000112029, ENSG00000173692, ENSG00000108344, ENSG00000100902, ENSG00000088832, ENSG00000108671, ENSG00000170315, ENSG00000092010, ENSG00000175063	347	187	13528	2.29327004577047	1.0	0.38814108245987344	32.03015348249579
GOTERM_BP_FAT	GO:0010604~positive regulation of macromolecule metabolic process	27	7.12401055408971	0.2093962189311059	ENSG00000127616, ENSG00000112029, ENSG00000171570, ENSG00000080503, ENSG00000196419, ENSG00000204231, ENSG00000092969, ENSG00000092010, ENSG00000116478, ENSG00000088832, ENSG00000108344, ENSG00000108671, ENSG00000025434, ENSG00000170315, ENSG00000115233, ENSG00000196628, ENSG00000197579, ENSG00000159377, ENSG00000123562, ENSG00000158773, ENSG00000131408, ENSG00000198646, ENSG00000141510, ENSG0000…	347	857	13528	1.2282508179797498	1.0	0.8878121087841252	98.2556655804936
Annotation Cluster 6	Enrichment Score: 3.627632349527114
Category	Term	Count	%	PValue	Genes	List Total	Pop Hits	Pop Total	Fold Enrichment	Bonferroni	Benjamini	FDR
GOTERM_BP_FAT	GO:0007049~cell cycle	46	12.137203166226913	2.0818702084354135E-7	ENSG00000130779, ENSG00000112029, ENSG00000154473, ENSG00000139618, ENSG00000066279, ENSG00000092969, ENSG00000092010, ENSG00000131462, ENSG00000204843, ENSG00000182149, ENSG00000101367, ENSG00000082146, ENSG00000117289, ENSG00000122545, ENSG00000171320, ENSG00000090273, ENSG00000143933, ENSG00000013810, ENSG00000132383, ENSG00000113328, ENSG00000138182, ENSG00000113810, ENSG00000108344, ENSG0000…	347	776	13528	2.31100151519653	4.2440329512205555E-4	1.4148778288924913E-4	3.5874681744152426E-4
GOTERM_BP_FAT	GO:0022402~cell cycle process	37	9.762532981530343	4.239679073643748E-7	ENSG00000130779, ENSG00000112029, ENSG00000154473, ENSG00000139618, ENSG00000066279, ENSG00000092969, ENSG00000092010, ENSG00000131462, ENSG00000204843, ENSG00000101367, ENSG00000122545, ENSG00000090273, ENSG00000013810, ENSG00000132383, ENSG00000113328, ENSG00000138182, ENSG00000113810, ENSG00000108344, ENSG00000108671, ENSG00000164611, ENSG00000123080, ENSG00000126787, ENSG00000170315, ENSG0000…	347	565	13528	2.5530386881232308	8.640971991263902E-4	2.160943348336053E-4	7.305780661770456E-4
GOTERM_BP_FAT	GO:0000278~mitotic cell cycle	27	7.12401055408971	3.195873458901825E-6	ENSG00000130779, ENSG00000112029, ENSG00000154473, ENSG00000066279, ENSG00000092010, ENSG00000204843, ENSG00000101367, ENSG00000122545, ENSG00000090273, ENSG00000113328, ENSG00000138182, ENSG00000113810, ENSG00000108344, ENSG00000108671, ENSG00000164611, ENSG00000123080, ENSG00000126787, ENSG00000170315, ENSG00000213639, ENSG00000115233, ENSG00000159377, ENSG00000163939, ENSG00000007168, ENSG0000…	347	370	13528	2.8448944621855285	0.006495210727492373	0.0010854765096077745	0.005506979385705435
GOTERM_CC_FAT	GO:0005819~spindle	14	3.6939313984168867	7.904233871858869E-5	ENSG00000112029, ENSG00000138182, ENSG00000066279, ENSG00000106211, ENSG00000130479, ENSG00000126787, ENSG00000131462, ENSG00000021574, ENSG00000204843, ENSG00000007168, ENSG00000101367, ENSG00000122545, ENSG00000080345, ENSG00000143933	320	147	12782	3.8041666666666667	0.030510681010191165	0.0016295036196696255	0.10986849306420243
GOTERM_BP_FAT	GO:0000279~M phase	21	5.540897097625329	3.18424890993356E-4	ENSG00000130779, ENSG00000112029, ENSG00000154473, ENSG00000139618, ENSG00000138182, ENSG00000113810, ENSG00000066279, ENSG00000164611, ENSG00000126787, ENSG00000131462, ENSG00000204843, ENSG00000163939, ENSG00000007168, ENSG00000101367, ENSG00000122545, ENSG00000090273, ENSG00000113522, ENSG00000013810, ENSG00000132383, ENSG00000175063, ENSG00000113328	347	329	13528	2.4884419645594456	0.47762614299330153	0.018917935517106743	0.5472933258313772
GOTERM_BP_FAT	GO:0000280~nuclear division	16	4.221635883905013	5.433802134446434E-4	ENSG00000130779, ENSG00000112029, ENSG00000154473, ENSG00000138182, ENSG00000113810, ENSG00000066279, ENSG00000164611, ENSG00000126787, ENSG00000204843, ENSG00000163939, ENSG00000007168, ENSG00000101367, ENSG00000122545, ENSG00000090273, ENSG00000175063, ENSG00000113328	347	220	13528	2.8353156929525802	0.6698649229803769	0.028743381331944207	0.9322336038180667
GOTERM_BP_FAT	GO:0007067~mitosis	16	4.221635883905013	5.433802134446434E-4	ENSG00000130779, ENSG00000112029, ENSG00000154473, ENSG00000138182, ENSG00000113810, ENSG00000066279, ENSG00000164611, ENSG00000126787, ENSG00000204843, ENSG00000163939, ENSG00000007168, ENSG00000101367, ENSG00000122545, ENSG00000090273, ENSG00000175063, ENSG00000113328	347	220	13528	2.8353156929525802	0.6698649229803769	0.028743381331944207	0.9322336038180667
GOTERM_BP_FAT	GO:0000087~M phase of mitotic cell cycle	16	4.221635883905013	6.567613052052069E-4	ENSG00000130779, ENSG00000112029, ENSG00000154473, ENSG00000138182, ENSG00000113810, ENSG00000066279, ENSG00000164611, ENSG00000126787, ENSG00000204843, ENSG00000163939, ENSG00000007168, ENSG00000101367, ENSG00000122545, ENSG00000090273, ENSG00000175063, ENSG00000113328	347	224	13528	2.784685055578427	0.7380433482904226	0.03214460793649776	1.1257173060085113
GOTERM_BP_FAT	GO:0048285~organelle fission	16	4.221635883905013	8.249844276433506E-4	ENSG00000130779, ENSG00000112029, ENSG00000154473, ENSG00000138182, ENSG00000113810, ENSG00000066279, ENSG00000164611, ENSG00000126787, ENSG00000204843, ENSG00000163939, ENSG00000007168, ENSG00000101367, ENSG00000122545, ENSG00000090273, ENSG00000175063, ENSG00000113328	347	229	13528	2.7238840718321735	0.8141541106919497	0.03927546915070346	1.4121326421615343
GOTERM_BP_FAT	GO:0022403~cell cycle phase	23	6.068601583113456	9.971947209887794E-4	ENSG00000130779, ENSG00000112029, ENSG00000154473, ENSG00000139618, ENSG00000138182, ENSG00000113810, ENSG00000066279, ENSG00000164611, ENSG00000126787, ENSG00000123080, ENSG00000131462, ENSG00000213639, ENSG00000204843, ENSG00000163939, ENSG00000007168, ENSG00000101367, ENSG00000122545, ENSG00000090273, ENSG00000113522, ENSG00000013810, ENSG00000132383, ENSG00000175063, ENSG00000113328	347	414	13528	2.1658661543387767	0.8692272897059654	0.045181458902814775	1.704526849097543
GOTERM_BP_FAT	GO:0051301~cell division	18	4.749340369393139	0.0015718986899165522	ENSG00000112029, ENSG00000138182, ENSG00000139618, ENSG00000113810, ENSG00000070831, ENSG00000066279, ENSG00000164611, ENSG00000092969, ENSG00000213639, ENSG00000021574, ENSG00000182149, ENSG00000007168, ENSG00000101367, ENSG00000204209, ENSG00000122545, ENSG00000090273, ENSG00000175063, ENSG00000113328	347	295	13528	2.3787818101890292	0.9595473497723068	0.06213800004294434	2.6744104995040097
GOTERM_CC_FAT	GO:0000776~kinetochore	6	1.58311345646438	0.04317081328218836	ENSG00000204843, ENSG00000130779, ENSG00000007168, ENSG00000163939, ENSG00000154473, ENSG00000122545	320	77	12782	3.1125	0.9999999693033884	0.26176510592972013	45.86684876684418
GOTERM_CC_FAT	GO:0000775~chromosome, centromeric region	7	1.8469656992084433	0.09017387966322202	ENSG00000204843, ENSG00000130779, ENSG00000007168, ENSG00000163939, ENSG00000154473, ENSG00000122545, ENSG00000175279	320	124	12782	2.254889112903226	0.9999999999999999	0.4498119163859652	73.132171218015
Annotation Cluster 7	Enrichment Score: 3.2796703925386197
Category	Term	Count	%	PValue	Genes	List Total	Pop Hits	Pop Total	Fold Enrichment	Bonferroni	Benjamini	FDR
GOTERM_CC_FAT	GO:0015630~microtubule cytoskeleton	32	8.443271767810026	1.861515687768622E-5	ENSG00000130779, ENSG00000100246, ENSG00000100823, ENSG00000136813, ENSG00000112029, ENSG00000139618, ENSG00000066279, ENSG00000167553, ENSG00000130734, ENSG00000130479, ENSG00000197892, ENSG00000131711, ENSG00000131462, ENSG00000204843, ENSG00000101460, ENSG00000101367, ENSG00000167671, ENSG00000129250, ENSG00000122545, ENSG00000090273, ENSG00000143933, ENSG00000138182, ENSG00000106211, ENSG0000…	320	549	12782	2.328233151183971	0.007270649426870168	5.210934276094203E-4	0.025885075463139007
GOTERM_CC_FAT	GO:0005874~microtubule	19	5.013192612137203	1.8071462109120972E-4	ENSG00000130779, ENSG00000100246, ENSG00000138182, ENSG00000167553, ENSG00000130479, ENSG00000131711, ENSG00000197892, ENSG00000131462, ENSG00000204843, ENSG00000021574, ENSG00000171471, ENSG00000101460, ENSG00000007168, ENSG00000101367, ENSG00000129250, ENSG00000214021, ENSG00000090273, ENSG00000143933, ENSG00000140941	320	274	12782	2.769822080291971	0.06839514839235894	0.0030755448429243826	0.251027772641943
GOTERM_CC_FAT	GO:0044430~cytoskeletal part	41	10.817941952506596	7.894358153075618E-4	ENSG00000130779, ENSG00000100823, ENSG00000100246, ENSG00000136813, ENSG00000112029, ENSG00000122786, ENSG00000139618, ENSG00000066279, ENSG00000167553, ENSG00000130734, ENSG00000130479, ENSG00000197892, ENSG00000131711, ENSG00000115091, ENSG00000073712, ENSG00000131462, ENSG00000204843, ENSG00000171345, ENSG00000101460, ENSG00000101367, ENSG00000167671, ENSG00000129250, ENSG00000122545, ENSG0000…	320	952	12782	1.720266544117647	0.2662457039034217	0.01061843089703085	1.0922962828817329
GOTERM_CC_FAT	GO:0005856~cytoskeleton	52	13.720316622691293	0.00266007710388785	ENSG00000130779, ENSG00000100823, ENSG00000100246, ENSG00000112029, ENSG00000122786, ENSG00000130734, ENSG00000130479, ENSG00000197892, ENSG00000131711, ENSG00000131462, ENSG00000073712, ENSG00000101460, ENSG00000136068, ENSG00000101367, ENSG00000167671, ENSG00000183963, ENSG00000115459, ENSG00000122545, ENSG00000090273, ENSG00000107863, ENSG00000145555, ENSG00000167460, ENSG00000162614, ENSG0000…	320	1381	12782	1.5040369297610428	0.6480054502413171	0.031145267848216918	3.6365404617984654
GOTERM_BP_FAT	GO:0007017~microtubule-based process	15	3.95778364116095	0.005656880369965734	ENSG00000100246, ENSG00000112029, ENSG00000138182, ENSG00000139618, ENSG00000167553, ENSG00000130479, ENSG00000131711, ENSG00000197892, ENSG00000131462, ENSG00000021574, ENSG00000007168, ENSG00000129250, ENSG00000214021, ENSG00000013810, ENSG00000175063	347	253	13528	2.3113986627330823	0.9999905275875299	0.1753411133758911	9.312984554778748
Annotation Cluster 8	Enrichment Score: 3.023369718158285
Category	Term	Count	%	PValue	Genes	List Total	Pop Hits	Pop Total	Fold Enrichment	Bonferroni	Benjamini	FDR
GOTERM_CC_FAT	GO:0015630~microtubule cytoskeleton	32	8.443271767810026	1.861515687768622E-5	ENSG00000130779, ENSG00000100246, ENSG00000100823, ENSG00000136813, ENSG00000112029, ENSG00000139618, ENSG00000066279, ENSG00000167553, ENSG00000130734, ENSG00000130479, ENSG00000197892, ENSG00000131711, ENSG00000131462, ENSG00000204843, ENSG00000101460, ENSG00000101367, ENSG00000167671, ENSG00000129250, ENSG00000122545, ENSG00000090273, ENSG00000143933, ENSG00000138182, ENSG00000106211, ENSG0000…	320	549	12782	2.328233151183971	0.007270649426870168	5.210934276094203E-4	0.025885075463139007
GOTERM_CC_FAT	GO:0005813~centrosome	14	3.6939313984168867	0.0041377536085834225	ENSG00000100246, ENSG00000100823, ENSG00000136813, ENSG00000138182, ENSG00000139618, ENSG00000163349, ENSG00000126787, ENSG00000131462, ENSG00000021574, ENSG00000159377, ENSG00000007168, ENSG00000101367, ENSG00000167671, ENSG00000143933	320	224	12782	2.496484375	0.8031600697051762	0.04414496225495679	5.60322840765386
GOTERM_CC_FAT	GO:0005815~microtubule organizing center	14	3.6939313984168867	0.01104738575016872	ENSG00000100246, ENSG00000100823, ENSG00000136813, ENSG00000138182, ENSG00000139618, ENSG00000163349, ENSG00000126787, ENSG00000131462, ENSG00000021574, ENSG00000159377, ENSG00000007168, ENSG00000101367, ENSG00000167671, ENSG00000143933	320	253	12782	2.2103260869565213	0.9871533683303015	0.0922357086331439	14.314918255039878
Annotation Cluster 9	Enrichment Score: 2.9124649779879253
Category	Term	Count	%	PValue	Genes	List Total	Pop Hits	Pop Total	Fold Enrichment	Bonferroni	Benjamini	FDR
GOTERM_CC_FAT	GO:0031090~organelle membrane	52	13.720316622691293	9.600977864293379E-6	ENSG00000176340, ENSG00000123983, ENSG00000151729, ENSG00000198856, ENSG00000151348, ENSG00000168653, ENSG00000101464, ENSG00000101460, ENSG00000070081, ENSG00000135404, ENSG00000088832, ENSG00000198814, ENSG00000009307, ENSG00000127540, ENSG00000135940, ENSG00000155287, ENSG00000099624, ENSG00000114902, ENSG00000007168, ENSG00000087111, ENSG00000184436, ENSG00000169021, ENSG00000004779, ENSG0000…	320	1096	12782	1.8951414233576644	0.0037565279189363254	2.8946589588840776E-4	0.01335129731180329
GOTERM_CC_FAT	GO:0005739~mitochondrion	50	13.192612137203167	3.3693142970279784E-5	ENSG00000176340, ENSG00000123983, ENSG00000151729, ENSG00000173085, ENSG00000125901, ENSG00000168653, ENSG00000101365, ENSG00000221829, ENSG00000082515, ENSG00000065427, ENSG00000198814, ENSG00000009307, ENSG00000008405, ENSG00000127540, ENSG00000135940, ENSG00000151498, ENSG00000155287, ENSG00000157326, ENSG00000105552, ENSG00000099624, ENSG00000158941, ENSG00000141510, ENSG00000100902, ENSG0000…	320	1087	12782	1.8373390064397426	0.01312109254142002	7.766355890511667E-4	0.046847023424378964
GOTERM_CC_FAT	GO:0044429~mitochondrial part	32	8.443271767810026	8.59547614404253E-5	ENSG00000176340, ENSG00000072210, ENSG00000181991, ENSG00000123983, ENSG00000151729, ENSG00000132153, ENSG00000130204, ENSG00000125901, ENSG00000168653, ENSG00000152234, ENSG00000101365, ENSG00000117289, ENSG00000155463, ENSG00000122971, ENSG00000065427, ENSG00000009307, ENSG00000198814, ENSG00000106554, ENSG00000164919, ENSG00000127540, ENSG00000135940, ENSG00000198695, ENSG00000155287, ENSG0000…	320	595	12782	2.1482352941176472	0.03313433707081337	0.0016833672781746412	0.11947140033802262
GOTERM_BP_FAT	GO:0006091~generation of precursor metabolites and energy	21	5.540897097625329	1.6417771902765713E-4	ENSG00000164919, ENSG00000176340, ENSG00000127540, ENSG00000087460, ENSG00000151729, ENSG00000198695, ENSG00000105379, ENSG00000099624, ENSG00000168653, ENSG00000213639, ENSG00000134333, ENSG00000152234, ENSG00000101365, ENSG00000102893, ENSG00000100968, ENSG00000197594, ENSG00000155463, ENSG00000111775, ENSG00000169021, ENSG00000004779, ENSG00000111716	347	313	13528	2.615646665623187	0.28450870905062786	0.010741437902831552	0.28253403556162127
GOTERM_CC_FAT	GO:0031967~organelle envelope	31	8.179419525065963	3.9827259240644787E-4	ENSG00000176340, ENSG00000072210, ENSG00000123983, ENSG00000151729, ENSG00000143575, ENSG00000130204, ENSG00000135213, ENSG00000168653, ENSG00000152234, ENSG00000070081, ENSG00000117289, ENSG00000155463, ENSG00000196313, ENSG00000009307, ENSG00000198814, ENSG00000106554, ENSG00000164919, ENSG00000127540, ENSG00000147649, ENSG00000135940, ENSG00000198695, ENSG00000155287, ENSG00000189221, ENSG0000…	320	620	12782	1.9971875000000001	0.14457251642779634	0.005987921822804609	0.5524581797237693
GOTERM_CC_FAT	GO:0031975~envelope	31	8.179419525065963	4.264577572142012E-4	ENSG00000176340, ENSG00000072210, ENSG00000123983, ENSG00000151729, ENSG00000143575, ENSG00000130204, ENSG00000135213, ENSG00000168653, ENSG00000152234, ENSG00000070081, ENSG00000117289, ENSG00000155463, ENSG00000196313, ENSG00000009307, ENSG00000198814, ENSG00000106554, ENSG00000164919, ENSG00000127540, ENSG00000147649, ENSG00000135940, ENSG00000198695, ENSG00000155287, ENSG00000189221, ENSG0000…	320	622	12782	1.9907656752411576	0.15397561570228036	0.006173719228720342	0.5914473071125692
GOTERM_CC_FAT	GO:0005740~mitochondrial envelope	23	6.068601583113456	8.284075573897434E-4	ENSG00000164919, ENSG00000176340, ENSG00000072210, ENSG00000127540, ENSG00000123983, ENSG00000135940, ENSG00000151729, ENSG00000198695, ENSG00000155287, ENSG00000189221, ENSG00000130204, ENSG00000099624, ENSG00000168653, ENSG00000105701, ENSG00000152234, ENSG00000117289, ENSG00000155463, ENSG00000111775, ENSG00000169021, ENSG00000009307, ENSG00000198814, ENSG00000106554, ENSG00000004779	320	419	12782	2.192616348448687	0.27737895999414564	0.01077058878579129	1.145931311779247
GOTERM_CC_FAT	GO:0031966~mitochondrial membrane	21	5.540897097625329	0.0021283418866669115	ENSG00000164919, ENSG00000176340, ENSG00000072210, ENSG00000127540, ENSG00000123983, ENSG00000135940, ENSG00000151729, ENSG00000198695, ENSG00000155287, ENSG00000189221, ENSG00000130204, ENSG00000099624, ENSG00000168653, ENSG00000152234, ENSG00000155463, ENSG00000111775, ENSG00000169021, ENSG00000009307, ENSG00000198814, ENSG00000106554, ENSG00000004779	320	394	12782	2.1289815989847716	0.5662119073179115	0.02576231253648853	2.919581351818068
GOTERM_CC_FAT	GO:0005743~mitochondrial inner membrane	17	4.485488126649076	0.004351932836143976	ENSG00000164919, ENSG00000176340, ENSG00000072210, ENSG00000127540, ENSG00000135940, ENSG00000151729, ENSG00000198695, ENSG00000155287, ENSG00000099624, ENSG00000168653, ENSG00000152234, ENSG00000155463, ENSG00000111775, ENSG00000169021, ENSG00000009307, ENSG00000106554, ENSG00000004779	320	306	12782	2.219097222222222	0.8190764266441866	0.043994482308628236	5.885175385710295
GOTERM_CC_FAT	GO:0019866~organelle inner membrane	17	4.485488126649076	0.008608589476839165	ENSG00000164919, ENSG00000176340, ENSG00000072210, ENSG00000127540, ENSG00000135940, ENSG00000151729, ENSG00000198695, ENSG00000155287, ENSG00000099624, ENSG00000168653, ENSG00000152234, ENSG00000155463, ENSG00000111775, ENSG00000169021, ENSG00000009307, ENSG00000106554, ENSG00000004779	320	329	12782	2.063962765957447	0.9662635393732488	0.07933848743199778	11.329092790807383
GOTERM_CC_FAT	GO:0070469~respiratory chain	7	1.8469656992084433	0.010974876738048154	ENSG00000127540, ENSG00000198695, ENSG00000155463, ENSG00000111775, ENSG00000169021, ENSG00000004779, ENSG00000168653	320	75	12782	3.728083333333333	0.9867787994600415	0.09363816251912516	14.227508051263804
GOTERM_CC_FAT	GO:0044455~mitochondrial membrane part	9	2.3746701846965697	0.013039937260527113	ENSG00000152234, ENSG00000198695, ENSG00000130204, ENSG00000155463, ENSG00000111775, ENSG00000169021, ENSG00000004779, ENSG00000099624, ENSG00000168653	320	125	12782	2.87595	0.9941731330882358	0.1036944906352375	16.684849222981256
GOTERM_CC_FAT	GO:0005746~mitochondrial respiratory chain	6	1.58311345646438	0.02156281904120751	ENSG00000198695, ENSG00000155463, ENSG00000111775, ENSG00000169021, ENSG00000004779, ENSG00000168653	320	64	12782	3.7447265625	0.9998055018419582	0.15709562139685884	26.151570627928066
GOTERM_BP_FAT	GO:0006119~oxidative phosphorylation	6	1.58311345646438	0.10634385526388582	ENSG00000127540, ENSG00000152234, ENSG00000198695, ENSG00000004779, ENSG00000099624, ENSG00000168653	347	98	13528	2.3868729047815096	1.0	0.7635089487172234	85.59311196931434
Annotation Cluster 10	Enrichment Score: 2.6953061440824255
Category	Term	Count	%	PValue	Genes	List Total	Pop Hits	Pop Total	Fold Enrichment	Bonferroni	Benjamini	FDR
GOTERM_BP_FAT	GO:0006396~RNA processing	33	8.70712401055409	1.1407504715008371E-5	ENSG00000205571, ENSG00000138385, ENSG00000205937, ENSG00000165494, ENSG00000089195, ENSG00000135316, ENSG00000130826, ENSG00000119285, ENSG00000125676, ENSG00000132485, ENSG00000130713, ENSG00000144048, ENSG00000104907, ENSG00000134453, ENSG00000177700, ENSG00000172062, ENSG00000188846, ENSG00000031698, ENSG00000087365, ENSG00000174720, ENSG00000164346, ENSG00000090060, ENSG00000182196, ENSG0000…	347	547	13528	2.3519643431028037	0.02299160542769052	0.0021123145337276217	0.01965556758966036
GOTERM_BP_FAT	GO:0008380~RNA splicing	20	5.277044854881266	1.319306668155409E-4	ENSG00000177700, ENSG00000172062, ENSG00000205571, ENSG00000205937, ENSG00000165494, ENSG00000087365, ENSG00000090060, ENSG00000135316, ENSG00000182196, ENSG00000096401, ENSG00000125676, ENSG00000164944, ENSG00000170144, ENSG00000100142, ENSG00000132485, ENSG00000115524, ENSG00000165630, ENSG00000125970, ENSG00000061936, ENSG00000134453, ENSG00000185246	347	284	13528	2.745464139302675	0.23587537111743617	0.009233806772035669	0.22709937576771422
GOTERM_BP_FAT	GO:0016071~mRNA metabolic process	21	5.540897097625329	0.0013681044904479728	ENSG00000177700, ENSG00000172062, ENSG00000205571, ENSG00000138385, ENSG00000205937, ENSG00000165494, ENSG00000116698, ENSG00000087365, ENSG00000090060, ENSG00000135316, ENSG00000096401, ENSG00000125676, ENSG00000164944, ENSG00000170144, ENSG00000100142, ENSG00000132485, ENSG00000115524, ENSG00000165630, ENSG00000125970, ENSG00000061936, ENSG00000134453, ENSG00000185246	347	370	13528	2.2126956928109665	0.9386693159903985	0.05766372214120996	2.331518931267429
GOTERM_BP_FAT	GO:0006397~mRNA processing	19	5.013192612137203	0.0015718054896095104	ENSG00000177700, ENSG00000172062, ENSG00000205571, ENSG00000205937, ENSG00000165494, ENSG00000087365, ENSG00000090060, ENSG00000135316, ENSG00000096401, ENSG00000125676, ENSG00000164944, ENSG00000170144, ENSG00000100142, ENSG00000132485, ENSG00000115524, ENSG00000165630, ENSG00000125970, ENSG00000061936, ENSG00000134453, ENSG00000185246	347	321	13528	2.307558332660005	0.9595396495003592	0.06336143909769898	2.674253945903815
GOTERM_BP_FAT	GO:0000375~RNA splicing, via transesterification reactions	10	2.638522427440633	0.016875679943735414	ENSG00000177700, ENSG00000172062, ENSG00000205571, ENSG00000205937, ENSG00000165494, ENSG00000100142, ENSG00000170144, ENSG00000115524, ENSG00000087365, ENSG00000090060, ENSG00000061936	347	153	13528	2.548077828633855	0.9999999999999991	0.33842563162678596	25.418898839141455
GOTERM_BP_FAT	GO:0000377~RNA splicing, via transesterification reactions with bulged adenosine as nucleophile	10	2.638522427440633	0.016875679943735414	ENSG00000177700, ENSG00000172062, ENSG00000205571, ENSG00000205937, ENSG00000165494, ENSG00000100142, ENSG00000170144, ENSG00000115524, ENSG00000087365, ENSG00000090060, ENSG00000061936	347	153	13528	2.548077828633855	0.9999999999999991	0.33842563162678596	25.418898839141455
GOTERM_BP_FAT	GO:0000398~nuclear mRNA splicing, via spliceosome	10	2.638522427440633	0.016875679943735414	ENSG00000177700, ENSG00000172062, ENSG00000205571, ENSG00000205937, ENSG00000165494, ENSG00000100142, ENSG00000170144, ENSG00000115524, ENSG00000087365, ENSG00000090060, ENSG00000061936	347	153	13528	2.548077828633855	0.9999999999999991	0.33842563162678596	25.418898839141455
GOTERM_CC_FAT	GO:0005681~spliceosome	9	2.3746701846965697	0.017608101087429825	ENSG00000096401, ENSG00000172062, ENSG00000205571, ENSG00000170144, ENSG00000115524, ENSG00000087365, ENSG00000165630, ENSG00000125970, ENSG00000135316, ENSG00000134453	320	132	12782	2.7234374999999997	0.9990545668681717	0.13504739955704104	21.890479427633025
Annotation Cluster 11	Enrichment Score: 2.397980206444616
Category	Term	Count	%	PValue	Genes	List Total	Pop Hits	Pop Total	Fold Enrichment	Bonferroni	Benjamini	FDR
GOTERM_CC_FAT	GO:0044429~mitochondrial part	32	8.443271767810026	8.59547614404253E-5	ENSG00000176340, ENSG00000072210, ENSG00000181991, ENSG00000123983, ENSG00000151729, ENSG00000132153, ENSG00000130204, ENSG00000125901, ENSG00000168653, ENSG00000152234, ENSG00000101365, ENSG00000117289, ENSG00000155463, ENSG00000122971, ENSG00000065427, ENSG00000009307, ENSG00000198814, ENSG00000106554, ENSG00000164919, ENSG00000127540, ENSG00000135940, ENSG00000198695, ENSG00000155287, ENSG0000…	320	595	12782	2.1482352941176472	0.03313433707081337	0.0016833672781746412	0.11947140033802262
GOTERM_CC_FAT	GO:0005759~mitochondrial matrix	12	3.16622691292876	0.02728316318925661	ENSG00000181991, ENSG00000158941, ENSG00000152234, ENSG00000101365, ENSG00000132153, ENSG00000125901, ENSG00000105379, ENSG00000122971, ENSG00000065427, ENSG00000004779, ENSG00000099624, ENSG00000127884	320	227	12782	2.111563876651982	0.9999804709192139	0.18502377453585606	31.934542619481743
GOTERM_CC_FAT	GO:0031980~mitochondrial lumen	12	3.16622691292876	0.02728316318925661	ENSG00000181991, ENSG00000158941, ENSG00000152234, ENSG00000101365, ENSG00000132153, ENSG00000125901, ENSG00000105379, ENSG00000122971, ENSG00000065427, ENSG00000004779, ENSG00000099624, ENSG00000127884	320	227	12782	2.111563876651982	0.9999804709192139	0.18502377453585606	31.934542619481743
Annotation Cluster 12	Enrichment Score: 2.177640941410794
Category	Term	Count	%	PValue	Genes	List Total	Pop Hits	Pop Total	Fold Enrichment	Bonferroni	Benjamini	FDR
GOTERM_CC_FAT	GO:0044427~chromosomal part	20	5.277044854881266	0.003842712105304304	ENSG00000127616, ENSG00000130779, ENSG00000163041, ENSG00000154473, ENSG00000113810, ENSG00000164032, ENSG00000196419, ENSG00000105011, ENSG00000204843, ENSG00000163939, ENSG00000007168, ENSG00000141510, ENSG00000071655, ENSG00000116478, ENSG00000204209, ENSG00000080345, ENSG00000122545, ENSG00000113522, ENSG00000132383, ENSG00000175279	320	386	12782	2.0696243523316062	0.7789231284049773	0.0422047784549201	5.213549918630866
GOTERM_CC_FAT	GO:0005694~chromosome	22	5.804749340369393	0.005758188737302779	ENSG00000127616, ENSG00000130779, ENSG00000163041, ENSG00000154473, ENSG00000113810, ENSG00000164032, ENSG00000196419, ENSG00000105011, ENSG00000131462, ENSG00000204843, ENSG00000163939, ENSG00000007168, ENSG00000141510, ENSG00000071655, ENSG00000116478, ENSG00000204209, ENSG00000080345, ENSG00000122545, ENSG00000184436, ENSG00000113522, ENSG00000132383, ENSG00000175279	320	460	12782	1.9103532608695655	0.8960384085522499	0.05502172769862723	7.717055390630234
GOTERM_BP_FAT	GO:0051276~chromosome organization	22	5.804749340369393	0.013248094934082327	ENSG00000127616, ENSG00000163041, ENSG00000154473, ENSG00000139618, ENSG00000113810, ENSG00000080503, ENSG00000164032, ENSG00000196419, ENSG00000100813, ENSG00000164611, ENSG00000105011, ENSG00000126787, ENSG00000130826, ENSG00000123562, ENSG00000163939, ENSG00000141510, ENSG00000198730, ENSG00000071655, ENSG00000119335, ENSG00000116478, ENSG00000113522, ENSG00000132383	347	485	13528	1.768418550759084	0.999999999998451	0.29753590611502245	20.532065459463155
Annotation Cluster 13	Enrichment Score: 2.117669724295045
Category	Term	Count	%	PValue	Genes	List Total	Pop Hits	Pop Total	Fold Enrichment	Bonferroni	Benjamini	FDR
GOTERM_BP_FAT	GO:0065003~macromolecular complex assembly	31	8.179419525065963	0.0018293388062310615	ENSG00000163041, ENSG00000112029, ENSG00000205571, ENSG00000107581, ENSG00000112282, ENSG00000167553, ENSG00000105011, ENSG00000087053, ENSG00000168653, ENSG00000131462, ENSG00000042753, ENSG00000119335, ENSG00000167772, ENSG00000155463, ENSG00000122545, ENSG00000088832, ENSG00000155465, ENSG00000177700, ENSG00000172062, ENSG00000077809, ENSG00000136807, ENSG00000164032, ENSG00000118137, ENSG0000…	347	665	13528	1.8173734046932892	0.9760895034262821	0.07058940387534673	3.105942507219539
GOTERM_BP_FAT	GO:0043933~macromolecular complex subunit organization	32	8.443271767810026	0.00256048216054009	ENSG00000163041, ENSG00000112029, ENSG00000205571, ENSG00000107581, ENSG00000112282, ENSG00000167862, ENSG00000167553, ENSG00000105011, ENSG00000087053, ENSG00000168653, ENSG00000131462, ENSG00000042753, ENSG00000119335, ENSG00000167772, ENSG00000155463, ENSG00000122545, ENSG00000088832, ENSG00000155465, ENSG00000177700, ENSG00000172062, ENSG00000077809, ENSG00000136807, ENSG00000164032, ENSG0000…	347	710	13528	1.757097049153712	0.9946331732606298	0.0939243014457829	4.321708924985357
GOTERM_BP_FAT	GO:0006461~protein complex assembly	23	6.068601583113456	0.010697906769341646	ENSG00000177700, ENSG00000077809, ENSG00000136807, ENSG00000112029, ENSG00000004478, ENSG00000112282, ENSG00000167553, ENSG00000087053, ENSG00000168653, ENSG00000131462, ENSG00000021574, ENSG00000198646, ENSG00000211445, ENSG00000042753, ENSG00000141510, ENSG00000100142, ENSG00000167772, ENSG00000122545, ENSG00000116489, ENSG00000155463, ENSG00000088832, ENSG00000214021, ENSG00000155465	347	505	13528	1.7755813621707992	0.9999999997009911	0.2594917180701628	16.91776170881821
GOTERM_BP_FAT	GO:0070271~protein complex biogenesis	23	6.068601583113456	0.010697906769341646	ENSG00000177700, ENSG00000077809, ENSG00000136807, ENSG00000112029, ENSG00000004478, ENSG00000112282, ENSG00000167553, ENSG00000087053, ENSG00000168653, ENSG00000131462, ENSG00000021574, ENSG00000198646, ENSG00000211445, ENSG00000042753, ENSG00000141510, ENSG00000100142, ENSG00000167772, ENSG00000122545, ENSG00000116489, ENSG00000155463, ENSG00000088832, ENSG00000214021, ENSG00000155465	347	505	13528	1.7755813621707992	0.9999999997009911	0.2594917180701628	16.91776170881821
GOTERM_BP_FAT	GO:0034622~cellular macromolecular complex assembly	16	4.221635883905013	0.017026948218431318	ENSG00000172062, ENSG00000163041, ENSG00000112029, ENSG00000107581, ENSG00000205571, ENSG00000164032, ENSG00000004478, ENSG00000167553, ENSG00000105011, ENSG00000168653, ENSG00000131462, ENSG00000042753, ENSG00000119335, ENSG00000155463, ENSG00000214021, ENSG00000088832, ENSG00000061936	347	318	13528	1.9615391586464395	0.9999999999999993	0.3344712526421816	25.616396109999574
GOTERM_BP_FAT	GO:0034621~cellular macromolecular complex subunit organization	17	4.485488126649076	0.02155913439365821	ENSG00000172062, ENSG00000163041, ENSG00000112029, ENSG00000107581, ENSG00000205571, ENSG00000164032, ENSG00000004478, ENSG00000167862, ENSG00000167553, ENSG00000105011, ENSG00000168653, ENSG00000131462, ENSG00000042753, ENSG00000119335, ENSG00000155463, ENSG00000088832, ENSG00000214021, ENSG00000061936	347	357	13528	1.8564567037189514	1.0	0.3863619888582691	31.31021735884183
Annotation Cluster 14	Enrichment Score: 2.1079384361893436
Category	Term	Count	%	PValue	Genes	List Total	Pop Hits	Pop Total	Fold Enrichment	Bonferroni	Benjamini	FDR
GOTERM_MF_FAT	GO:0008135~translation factor activity, nucleic acid binding	9	2.3746701846965697	0.0030990647655438712	ENSG00000158417, ENSG00000107581, ENSG00000114942, ENSG00000130811, ENSG00000089195, ENSG00000167862, ENSG00000184708, ENSG00000130741, ENSG00000084623	325	98	12983	3.668665620094192	0.8422599261246326	0.18551620334035368	4.475689609689137
GOTERM_MF_FAT	GO:0003743~translation initiation factor activity	7	1.8469656992084433	0.004040983479018878	ENSG00000158417, ENSG00000107581, ENSG00000130811, ENSG00000089195, ENSG00000184708, ENSG00000130741, ENSG00000084623	325	61	12983	4.584161412358133	0.910117888336865	0.2140999313588252	5.7985576162004175
GOTERM_BP_FAT	GO:0006413~translational initiation	6	1.58311345646438	0.005613674165053987	ENSG00000107581, ENSG00000130811, ENSG00000089195, ENSG00000145425, ENSG00000130741, ENSG00000084623	347	45	13528	5.198078770413065	0.9999896500639356	0.17679610224121922	9.245057425489478
GOTERM_CC_FAT	GO:0005852~eukaryotic translation initiation factor 3 complex	3	0.79155672823219	0.0526358119547983	ENSG00000107581, ENSG00000130811, ENSG00000084623	320	15	12782	7.98875	0.999999999376768	0.3018043890833251	52.856662944397016
Annotation Cluster 15	Enrichment Score: 1.9028963570902446
Category	Term	Count	%	PValue	Genes	List Total	Pop Hits	Pop Total	Fold Enrichment	Bonferroni	Benjamini	FDR
GOTERM_CC_FAT	GO:0031966~mitochondrial membrane	21	5.540897097625329	0.0021283418866669115	ENSG00000164919, ENSG00000176340, ENSG00000072210, ENSG00000127540, ENSG00000123983, ENSG00000135940, ENSG00000151729, ENSG00000198695, ENSG00000155287, ENSG00000189221, ENSG00000130204, ENSG00000099624, ENSG00000168653, ENSG00000152234, ENSG00000155463, ENSG00000111775, ENSG00000169021, ENSG00000009307, ENSG00000198814, ENSG00000106554, ENSG00000004779	320	394	12782	2.1289815989847716	0.5662119073179115	0.02576231253648853	2.919581351818068
GOTERM_CC_FAT	GO:0005743~mitochondrial inner membrane	17	4.485488126649076	0.004351932836143976	ENSG00000164919, ENSG00000176340, ENSG00000072210, ENSG00000127540, ENSG00000135940, ENSG00000151729, ENSG00000198695, ENSG00000155287, ENSG00000099624, ENSG00000168653, ENSG00000152234, ENSG00000155463, ENSG00000111775, ENSG00000169021, ENSG00000009307, ENSG00000106554, ENSG00000004779	320	306	12782	2.219097222222222	0.8190764266441866	0.043994482308628236	5.885175385710295
GOTERM_MF_FAT	GO:0015077~monovalent inorganic cation transmembrane transporter activity	9	2.3746701846965697	0.004462669100112511	ENSG00000164919, ENSG00000176340, ENSG00000127540, ENSG00000152234, ENSG00000135940, ENSG00000111775, ENSG00000169021, ENSG00000163399, ENSG00000099624	325	104	12983	3.4570118343195264	0.9301378061756173	0.21488891205323224	6.385237936683252
GOTERM_MF_FAT	GO:0015078~hydrogen ion transmembrane transporter activity	8	2.1108179419525066	0.007201075040758353	ENSG00000164919, ENSG00000176340, ENSG00000127540, ENSG00000152234, ENSG00000135940, ENSG00000111775, ENSG00000169021, ENSG00000099624	325	90	12983	3.550905982905983	0.9864333556214212	0.2816368702229286	10.113009772456872
GOTERM_CC_FAT	GO:0019866~organelle inner membrane	17	4.485488126649076	0.008608589476839165	ENSG00000164919, ENSG00000176340, ENSG00000072210, ENSG00000127540, ENSG00000135940, ENSG00000151729, ENSG00000198695, ENSG00000155287, ENSG00000099624, ENSG00000168653, ENSG00000152234, ENSG00000155463, ENSG00000111775, ENSG00000169021, ENSG00000009307, ENSG00000106554, ENSG00000004779	320	329	12782	2.063962765957447	0.9662635393732488	0.07933848743199778	11.329092790807383
GOTERM_MF_FAT	GO:0015002~heme-copper terminal oxidase activity	4	1.0554089709762533	0.03182062291095222	ENSG00000164919, ENSG00000176340, ENSG00000135940, ENSG00000111775	325	28	12983	5.7068131868131875	0.9999999955973168	0.5829683903860382	37.93943161067552
GOTERM_MF_FAT	GO:0004129~cytochrome-c oxidase activity	4	1.0554089709762533	0.03182062291095222	ENSG00000164919, ENSG00000176340, ENSG00000135940, ENSG00000111775	325	28	12983	5.7068131868131875	0.9999999955973168	0.5829683903860382	37.93943161067552
GOTERM_MF_FAT	GO:0016676~oxidoreductase activity, acting on heme group of donors, oxygen as acceptor	4	1.0554089709762533	0.03182062291095222	ENSG00000164919, ENSG00000176340, ENSG00000135940, ENSG00000111775	325	28	12983	5.7068131868131875	0.9999999955973168	0.5829683903860382	37.93943161067552
GOTERM_MF_FAT	GO:0016675~oxidoreductase activity, acting on heme group of donors	4	1.0554089709762533	0.03182062291095222	ENSG00000164919, ENSG00000176340, ENSG00000135940, ENSG00000111775	325	28	12983	5.7068131868131875	0.9999999955973168	0.5829683903860382	37.93943161067552
GOTERM_MF_FAT	GO:0022890~inorganic cation transmembrane transporter activity	9	2.3746701846965697	0.03560853647411397	ENSG00000164919, ENSG00000176340, ENSG00000127540, ENSG00000152234, ENSG00000135940, ENSG00000111775, ENSG00000169021, ENSG00000163399, ENSG00000099624	325	151	12983	2.380988283239939	0.9999999995726854	0.5929811828790224	41.426611437997686
Annotation Cluster 16	Enrichment Score: 1.86596188361481
Category	Term	Count	%	PValue	Genes	List Total	Pop Hits	Pop Total	Fold Enrichment	Bonferroni	Benjamini	FDR
GOTERM_BP_FAT	GO:0007010~cytoskeleton organization	21	5.540897097625329	0.008626210587584244	ENSG00000079819, ENSG00000112029, ENSG00000122786, ENSG00000139618, ENSG00000070831, ENSG00000130479, ENSG00000130176, ENSG00000131711, ENSG00000157827, ENSG00000073712, ENSG00000131462, ENSG00000100592, ENSG00000021574, ENSG00000171345, ENSG00000007168, ENSG00000186635, ENSG00000136068, ENSG00000116489, ENSG00000214021, ENSG00000013810, ENSG00000175063	347	436	13528	1.8777463448166458	0.9999999787124839	0.2317644453773563	13.868200784650941
GOTERM_BP_FAT	GO:0030036~actin cytoskeleton organization	13	3.430079155672823	0.013564665923682937	ENSG00000079819, ENSG00000122786, ENSG00000070831, ENSG00000130176, ENSG00000157827, ENSG00000073712, ENSG00000100592, ENSG00000171345, ENSG00000007168, ENSG00000186635, ENSG00000136068, ENSG00000116489, ENSG00000214021	347	226	13528	2.242533982810946	0.9999999999991948	0.2970728165697971	20.97025274088701
GOTERM_BP_FAT	GO:0030029~actin filament-based process	13	3.430079155672823	0.02157174067399128	ENSG00000079819, ENSG00000122786, ENSG00000070831, ENSG00000130176, ENSG00000157827, ENSG00000073712, ENSG00000100592, ENSG00000171345, ENSG00000007168, ENSG00000186635, ENSG00000136068, ENSG00000116489, ENSG00000214021	347	241	13528	2.102957178901551	1.0	0.3832721767151541	31.32546610895808
Annotation Cluster 17	Enrichment Score: 1.7974549825197628
Category	Term	Count	%	PValue	Genes	List Total	Pop Hits	Pop Total	Fold Enrichment	Bonferroni	Benjamini	FDR
GOTERM_BP_FAT	GO:0046907~intracellular transport	30	7.9155672823219	0.002995514097772164	ENSG00000181789, ENSG00000054116, ENSG00000116698, ENSG00000130204, ENSG00000130734, ENSG00000130479, ENSG00000092969, ENSG00000197892, ENSG00000125676, ENSG00000042753, ENSG00000119335, ENSG00000082146, ENSG00000129250, ENSG00000134644, ENSG00000087460, ENSG00000122705, ENSG00000109466, ENSG00000132432, ENSG00000006125, ENSG00000154380, ENSG00000099624, ENSG00000021574, ENSG00000174780, ENSG0000…	347	657	13528	1.7801639624702277	0.9977949820632889	0.10709772751318858	5.038258921660599
GOTERM_BP_FAT	GO:0034613~cellular protein localization	21	5.540897097625329	0.004576254272329721	ENSG00000122705, ENSG00000181789, ENSG00000130204, ENSG00000070831, ENSG00000130734, ENSG00000109466, ENSG00000132432, ENSG00000197892, ENSG00000092969, ENSG00000006125, ENSG00000197579, ENSG00000174780, ENSG00000042753, ENSG00000141510, ENSG00000089248, ENSG00000082146, ENSG00000128245, ENSG00000105438, ENSG00000155463, ENSG00000025800, ENSG00000104915	347	411	13528	1.9919644923115758	0.9999132428998728	0.15132346715770373	7.599602357531454
GOTERM_BP_FAT	GO:0070727~cellular macromolecule localization	21	5.540897097625329	0.004944730840203699	ENSG00000122705, ENSG00000181789, ENSG00000130204, ENSG00000070831, ENSG00000130734, ENSG00000109466, ENSG00000132432, ENSG00000197892, ENSG00000092969, ENSG00000006125, ENSG00000197579, ENSG00000174780, ENSG00000042753, ENSG00000141510, ENSG00000089248, ENSG00000082146, ENSG00000128245, ENSG00000105438, ENSG00000155463, ENSG00000025800, ENSG00000104915	347	414	13528	1.97752996700497	0.9999592198782097	0.15992496657314825	8.1872359315029
GOTERM_BP_FAT	GO:0008104~protein localization	36	9.498680738786279	0.006398749014930316	ENSG00000064419, ENSG00000181789, ENSG00000143416, ENSG00000130204, ENSG00000130734, ENSG00000129003, ENSG00000197892, ENSG00000092969, ENSG00000135213, ENSG00000184708, ENSG00000109113, ENSG00000155660, ENSG00000119523, ENSG00000136068, ENSG00000042753, ENSG00000082146, ENSG00000155463, ENSG00000196313, ENSG00000013810, ENSG00000087460, ENSG00000122705, ENSG00000070831, ENSG00000154305, ENSG0000…	347	882	13528	1.5912486031876727	0.9999979320867753	0.1849576183348315	10.471877267455143
GOTERM_BP_FAT	GO:0006886~intracellular protein transport	18	4.749340369393139	0.01602957089764468	ENSG00000122705, ENSG00000181789, ENSG00000130204, ENSG00000130734, ENSG00000109466, ENSG00000132432, ENSG00000092969, ENSG00000006125, ENSG00000197892, ENSG00000174780, ENSG00000141510, ENSG00000042753, ENSG00000089248, ENSG00000082146, ENSG00000128245, ENSG00000105438, ENSG00000025800, ENSG00000104915	347	374	13528	1.8763118556303844	0.9999999999999951	0.3308975715028053	24.305071210321604
GOTERM_BP_FAT	GO:0015031~protein transport	28	7.387862796833773	0.05410075731903283	ENSG00000064419, ENSG00000181789, ENSG00000143416, ENSG00000130204, ENSG00000130734, ENSG00000092969, ENSG00000135213, ENSG00000184708, ENSG00000197892, ENSG00000109113, ENSG00000155660, ENSG00000042753, ENSG00000082146, ENSG00000196313, ENSG00000087460, ENSG00000122705, ENSG00000154305, ENSG00000109466, ENSG00000132432, ENSG00000006125, ENSG00000057608, ENSG00000174780, ENSG00000141510, ENSG0000…	347	762	13528	1.4325413934209232	1.0	0.6144194004136752	61.65052203515522
GOTERM_BP_FAT	GO:0045184~establishment of protein localization	28	7.387862796833773	0.05937834541572117	ENSG00000064419, ENSG00000181789, ENSG00000143416, ENSG00000130204, ENSG00000130734, ENSG00000092969, ENSG00000135213, ENSG00000184708, ENSG00000197892, ENSG00000109113, ENSG00000155660, ENSG00000042753, ENSG00000082146, ENSG00000196313, ENSG00000087460, ENSG00000122705, ENSG00000154305, ENSG00000109466, ENSG00000132432, ENSG00000006125, ENSG00000057608, ENSG00000174780, ENSG00000141510, ENSG0000…	347	769	13528	1.4195013547291853	1.0	0.6257392822253158	65.17529994650434
GOTERM_BP_FAT	GO:0006605~protein targeting	9	2.3746701846965697	0.18680459709008357	ENSG00000174780, ENSG00000141510, ENSG00000082146, ENSG00000130204, ENSG00000130734, ENSG00000132432, ENSG00000025800, ENSG00000092969, ENSG00000197892	347	215	13528	1.6319549628041017	1.0	0.8669964269707512	97.1654722242057
Annotation Cluster 18	Enrichment Score: 1.7248846471421917
Category	Term	Count	%	PValue	Genes	List Total	Pop Hits	Pop Total	Fold Enrichment	Bonferroni	Benjamini	FDR
GOTERM_BP_FAT	GO:0006516~glycoprotein catabolic process	5	1.3192612137203166	9.685595512409703E-4	ENSG00000162736, ENSG00000088832, ENSG00000116406, ENSG00000104774, ENSG00000205155	347	18	13528	10.829330771693883	0.8613565769515492	0.04491028326653934	1.6559641577983508
GOTERM_BP_FAT	GO:0042987~amyloid precursor protein catabolic process	3	0.79155672823219	0.020850136243041252	ENSG00000162736, ENSG00000088832, ENSG00000205155	347	9	13528	12.995196926032662	1.0	0.3795842516809321	30.44744985884248
GOTERM_BP_FAT	GO:0042982~amyloid precursor protein metabolic process	3	0.79155672823219	0.030800286272123827	ENSG00000162736, ENSG00000088832, ENSG00000205155	347	11	13528	10.632433848572179	1.0	0.4616860277865712	41.67242958321923
GOTERM_BP_FAT	GO:0051604~protein maturation	6	1.58311345646438	0.20261492493676883	ENSG00000114902, ENSG00000162736, ENSG00000120885, ENSG00000088832, ENSG00000109472, ENSG00000205155	347	122	13528	1.9173241366277698	1.0	0.8831986866517714	97.97909046870771
Annotation Cluster 19	Enrichment Score: 1.7146176515792442
Category	Term	Count	%	PValue	Genes	List Total	Pop Hits	Pop Total	Fold Enrichment	Bonferroni	Benjamini	FDR
GOTERM_BP_FAT	GO:0006974~response to DNA damage stimulus	20	5.277044854881266	0.0034668504695665324	ENSG00000181991, ENSG00000109674, ENSG00000100823, ENSG00000139618, ENSG00000196419, ENSG00000125901, ENSG00000164611, ENSG00000135945, ENSG00000163349, ENSG00000213639, ENSG00000197579, ENSG00000123562, ENSG00000221829, ENSG00000198646, ENSG00000141510, ENSG00000171320, ENSG00000080345, ENSG00000113522, ENSG00000132383, ENSG00000008405	347	373	13528	2.0903802025789804	0.9991592279032571	0.12080530318107918	5.808899955278224
GOTERM_BP_FAT	GO:0033554~cellular response to stress	26	6.860158311345646	0.0056740259180986866	ENSG00000181991, ENSG00000100823, ENSG00000139618, ENSG00000196419, ENSG00000125901, ENSG00000131711, ENSG00000101460, ENSG00000221829, ENSG00000082146, ENSG00000171320, ENSG00000132383, ENSG00000008405, ENSG00000167815, ENSG00000109674, ENSG00000164611, ENSG00000135945, ENSG00000163349, ENSG00000213639, ENSG00000197579, ENSG00000123562, ENSG00000198646, ENSG00000141510, ENSG00000211445, ENSG0000…	347	566	13528	1.7908575269090945	0.9999908548410815	0.17320740561422854	9.339926848985991
GOTERM_BP_FAT	GO:0006281~DNA repair	14	3.6939313984168867	0.031198232083498062	ENSG00000109674, ENSG00000100823, ENSG00000139618, ENSG00000196419, ENSG00000164611, ENSG00000135945, ENSG00000123562, ENSG00000221829, ENSG00000198646, ENSG00000141510, ENSG00000171320, ENSG00000113522, ENSG00000132383, ENSG00000008405	347	284	13528	1.9218248975118724	1.0	0.4596249265115713	42.083743181108304
GOTERM_BP_FAT	GO:0006259~DNA metabolic process	17	4.485488126649076	0.22572152911751442	ENSG00000109674, ENSG00000100823, ENSG00000141753, ENSG00000139618, ENSG00000196419, ENSG00000164611, ENSG00000135945, ENSG00000130826, ENSG00000123562, ENSG00000221829, ENSG00000198646, ENSG00000141510, ENSG00000119335, ENSG00000171320, ENSG00000113522, ENSG00000132383, ENSG00000008405	347	506	13528	1.3097925755487465	1.0	0.8974942361311231	98.78247279264501
Annotation Cluster 20	Enrichment Score: 1.6568991827142303
Category	Term	Count	%	PValue	Genes	List Total	Pop Hits	Pop Total	Fold Enrichment	Bonferroni	Benjamini	FDR
GOTERM_MF_FAT	GO:0004869~cysteine-type endopeptidase inhibitor activity	6	1.58311345646438	0.0021232369805367765	ENSG00000153113, ENSG00000101441, ENSG00000170373, ENSG00000101439, ENSG00000164611, ENSG00000170369	325	37	12983	6.4780041580041585	0.7176672883946731	0.16528673701588104	3.086948943260137
GOTERM_MF_FAT	GO:0004857~enzyme inhibitor activity	15	3.95778364116095	0.008073626284374727	ENSG00000153113, ENSG00000170373, ENSG00000164611, ENSG00000137558, ENSG00000123080, ENSG00000170369, ENSG00000141127, ENSG00000072062, ENSG00000101441, ENSG00000167772, ENSG00000119335, ENSG00000117289, ENSG00000104904, ENSG00000101439, ENSG00000035862	325	270	12983	2.2193162393162393	0.9919598273760577	0.2914408705489764	11.2714252868804
GOTERM_MF_FAT	GO:0030414~peptidase inhibitor activity	8	2.1108179419525066	0.08876875917649782	ENSG00000153113, ENSG00000101441, ENSG00000170373, ENSG00000101439, ENSG00000164611, ENSG00000137558, ENSG00000170369, ENSG00000035862	325	153	12983	2.0887682252388133	1.0	0.794085839830659	74.62372704924745
GOTERM_MF_FAT	GO:0004866~endopeptidase inhibitor activity	7	1.8469656992084433	0.15490877065191067	ENSG00000153113, ENSG00000101441, ENSG00000170373, ENSG00000101439, ENSG00000164611, ENSG00000170369, ENSG00000035862	325	145	12983	1.9285092838196287	1.0	0.8704609254713518	91.65055173086006
Annotation Cluster 21	Enrichment Score: 1.4991734688754368
Category	Term	Count	%	PValue	Genes	List Total	Pop Hits	Pop Total	Fold Enrichment	Bonferroni	Benjamini	FDR
GOTERM_MF_FAT	GO:0003924~GTPase activity	13	3.430079155672823	0.006758831411688744	ENSG00000155366, ENSG00000087460, ENSG00000122035, ENSG00000146535, ENSG00000070831, ENSG00000167553, ENSG00000130741, ENSG00000131462, ENSG00000158417, ENSG00000109113, ENSG00000117228, ENSG00000172354, ENSG00000117226	325	211	12983	2.4612322274881517	0.9823170888000261	0.2855648495632912	9.520509658262666
GOTERM_MF_FAT	GO:0005525~GTP binding	16	4.221635883905013	0.047239412667844025	ENSG00000155366, ENSG00000087460, ENSG00000100360, ENSG00000122035, ENSG00000146535, ENSG00000070831, ENSG00000004478, ENSG00000167553, ENSG00000130741, ENSG00000131462, ENSG00000158417, ENSG00000109113, ENSG00000117228, ENSG00000122545, ENSG00000138430, ENSG00000117226	325	372	12983	1.7181803143093466	0.9999999999996871	0.6557572060556632	51.02641916472247
GOTERM_MF_FAT	GO:0032561~guanyl ribonucleotide binding	16	4.221635883905013	0.056177836613587676	ENSG00000155366, ENSG00000087460, ENSG00000100360, ENSG00000122035, ENSG00000146535, ENSG00000070831, ENSG00000004478, ENSG00000167553, ENSG00000130741, ENSG00000131462, ENSG00000158417, ENSG00000109113, ENSG00000117228, ENSG00000122545, ENSG00000138430, ENSG00000117226	325	382	12983	1.6732017720499395	0.9999999999999989	0.6946375809718066	57.38411134319106
GOTERM_MF_FAT	GO:0019001~guanyl nucleotide binding	16	4.221635883905013	0.056177836613587676	ENSG00000155366, ENSG00000087460, ENSG00000100360, ENSG00000122035, ENSG00000146535, ENSG00000070831, ENSG00000004478, ENSG00000167553, ENSG00000130741, ENSG00000131462, ENSG00000158417, ENSG00000109113, ENSG00000117228, ENSG00000122545, ENSG00000138430, ENSG00000117226	325	382	12983	1.6732017720499395	0.9999999999999989	0.6946375809718066	57.38411134319106
Annotation Cluster 22	Enrichment Score: 1.4912208234360738
Category	Term	Count	%	PValue	Genes	List Total	Pop Hits	Pop Total	Fold Enrichment	Bonferroni	Benjamini	FDR
GOTERM_CC_FAT	GO:0042175~nuclear envelope-endoplasmic reticulum network	14	3.6939313984168867	0.025924830769397236	ENSG00000198856, ENSG00000151348, ENSG00000154305, ENSG00000132432, ENSG00000198225, ENSG00000052802, ENSG00000101464, ENSG00000165282, ENSG00000105701, ENSG00000114902, ENSG00000070081, ENSG00000134910, ENSG00000087111, ENSG00000088832	320	284	12782	1.9690580985915491	0.9999662519049869	0.1796394009967679	30.60071662413978
GOTERM_CC_FAT	GO:0012505~endomembrane system	29	7.651715039577836	0.034351438572895146	ENSG00000181789, ENSG00000143575, ENSG00000054116, ENSG00000198856, ENSG00000151348, ENSG00000135213, ENSG00000115091, ENSG00000101464, ENSG00000070081, ENSG00000134910, ENSG00000042753, ENSG00000088832, ENSG00000196313, ENSG00000087460, ENSG00000122705, ENSG00000147649, ENSG00000154305, ENSG00000132432, ENSG00000006125, ENSG00000198225, ENSG00000052802, ENSG00000165282, ENSG00000105701, ENSG0000…	320	782	12782	1.4812899616368287	0.9999988803395095	0.22052611388118915	38.49952253829618
GOTERM_CC_FAT	GO:0005789~endoplasmic reticulum membrane	13	3.430079155672823	0.037729119532191595	ENSG00000198856, ENSG00000151348, ENSG00000154305, ENSG00000132432, ENSG00000198225, ENSG00000052802, ENSG00000101464, ENSG00000165282, ENSG00000114902, ENSG00000105701, ENSG00000134910, ENSG00000087111, ENSG00000088832	320	269	12782	1.9303671003717473	0.9999997164963023	0.2360210266399887	41.424583984444055
Annotation Cluster 23	Enrichment Score: 1.4895944950649271
Category	Term	Count	%	PValue	Genes	List Total	Pop Hits	Pop Total	Fold Enrichment	Bonferroni	Benjamini	FDR
GOTERM_BP_FAT	GO:0051726~regulation of cell cycle	17	4.485488126649076	0.011304962000620282	ENSG00000150593, ENSG00000127616, ENSG00000112029, ENSG00000154473, ENSG00000138182, ENSG00000139618, ENSG00000070831, ENSG00000092969, ENSG00000126787, ENSG00000123080, ENSG00000213639, ENSG00000221829, ENSG00000141510, ENSG00000116478, ENSG00000013810, ENSG00000175063, ENSG00000113328	347	331	13528	2.002281097364549	0.9999999999144655	0.26894870558573936	17.791901957098855
GOTERM_BP_FAT	GO:0007346~regulation of mitotic cell cycle	9	2.3746701846965697	0.041599889121403645	ENSG00000127616, ENSG00000112029, ENSG00000154473, ENSG00000138182, ENSG00000139618, ENSG00000141510, ENSG00000070831, ENSG00000126787, ENSG00000175063	347	152	13528	2.3083573487031703	1.0	0.532321181144326	51.914314698108456
GOTERM_BP_FAT	GO:0010564~regulation of cell cycle process	7	1.8469656992084433	0.07225289199265938	ENSG00000127616, ENSG00000112029, ENSG00000138182, ENSG00000139618, ENSG00000070831, ENSG00000126787, ENSG00000175063	347	114	13528	2.393852065321806	1.0	0.6751494348651029	72.53701552373377
Annotation Cluster 24	Enrichment Score: 1.4505052378061278
Category	Term	Count	%	PValue	Genes	List Total	Pop Hits	Pop Total	Fold Enrichment	Bonferroni	Benjamini	FDR
GOTERM_MF_FAT	GO:0000166~nucleotide binding	82	21.63588390501319	2.4672699526902394E-4	ENSG00000127616, ENSG00000123983, ENSG00000135916, ENSG00000138385, ENSG00000165475, ENSG00000080503, ENSG00000196419, ENSG00000125388, ENSG00000149016, ENSG00000172660, ENSG00000197892, ENSG00000131462, ENSG00000158417, ENSG00000109113, ENSG00000115694, ENSG00000204351, ENSG00000101365, ENSG00000082146, ENSG00000122545, ENSG00000065427, ENSG00000198814, ENSG00000116120, ENSG00000134453, ENSG0000…	325	2245	12983	1.4591139283878702	0.13655119871864274	0.024173146531698553	0.36336292284168126
GOTERM_MF_FAT	GO:0032553~ribonucleotide binding	60	15.8311345646438	0.022953118054239163	ENSG00000127616, ENSG00000123983, ENSG00000135916, ENSG00000196419, ENSG00000080503, ENSG00000125388, ENSG00000197892, ENSG00000131462, ENSG00000158417, ENSG00000109113, ENSG00000115694, ENSG00000204351, ENSG00000082146, ENSG00000122545, ENSG00000065427, ENSG00000198814, ENSG00000116120, ENSG00000145555, ENSG00000136807, ENSG00000119778, ENSG00000113810, ENSG00000146535, ENSG00000004478, ENSG0000…	325	1836	12983	1.3054801407742584	0.9999990007714173	0.49883210468721884	29.004845442814876
GOTERM_MF_FAT	GO:0032555~purine ribonucleotide binding	60	15.8311345646438	0.022953118054239163	ENSG00000127616, ENSG00000123983, ENSG00000135916, ENSG00000196419, ENSG00000080503, ENSG00000125388, ENSG00000197892, ENSG00000131462, ENSG00000158417, ENSG00000109113, ENSG00000115694, ENSG00000204351, ENSG00000082146, ENSG00000122545, ENSG00000065427, ENSG00000198814, ENSG00000116120, ENSG00000145555, ENSG00000136807, ENSG00000119778, ENSG00000113810, ENSG00000146535, ENSG00000004478, ENSG0000…	325	1836	12983	1.3054801407742584	0.9999990007714173	0.49883210468721884	29.004845442814876
GOTERM_MF_FAT	GO:0017076~purine nucleotide binding	62	16.358839050131927	0.02520571333127122	ENSG00000127616, ENSG00000123983, ENSG00000135916, ENSG00000080503, ENSG00000196419, ENSG00000125388, ENSG00000197892, ENSG00000131462, ENSG00000158417, ENSG00000109113, ENSG00000115694, ENSG00000204351, ENSG00000082146, ENSG00000122545, ENSG00000065427, ENSG00000198814, ENSG00000116120, ENSG00000145555, ENSG00000136807, ENSG00000119778, ENSG00000151498, ENSG00000113810, ENSG00000146535, ENSG0000…	325	1918	12983	1.2913226919066334	0.9999997469419366	0.5148593925832652	31.381604122265337
GOTERM_MF_FAT	GO:0032559~adenyl ribonucleotide binding	46	12.137203166226913	0.10615262743095887	ENSG00000127616, ENSG00000135916, ENSG00000103653, ENSG00000123983, ENSG00000132153, ENSG00000196419, ENSG00000080503, ENSG00000125388, ENSG00000197892, ENSG00000115091, ENSG00000072062, ENSG00000115694, ENSG00000081923, ENSG00000204351, ENSG00000152234, ENSG00000082146, ENSG00000129250, ENSG00000065427, ENSG00000198814, ENSG00000116120, ENSG00000145555, ENSG00000136807, ENSG00000119778, ENSG0000…	325	1497	12983	1.2275175993011664	1.0	0.835463495222902	80.90053643331738
GOTERM_MF_FAT	GO:0030554~adenyl nucleotide binding	48	12.66490765171504	0.11095557328354438	ENSG00000127616, ENSG00000135916, ENSG00000103653, ENSG00000123983, ENSG00000132153, ENSG00000196419, ENSG00000080503, ENSG00000125388, ENSG00000197892, ENSG00000115091, ENSG00000072062, ENSG00000115694, ENSG00000081923, ENSG00000204351, ENSG00000152234, ENSG00000082146, ENSG00000129250, ENSG00000122971, ENSG00000065427, ENSG00000198814, ENSG00000116120, ENSG00000145555, ENSG00000136807, ENSG0000…	325	1577	12983	1.2159094678308378	1.0	0.8414197959607398	82.35985565878714
GOTERM_MF_FAT	GO:0005524~ATP binding	45	11.87335092348285	0.12104767524141927	ENSG00000127616, ENSG00000103653, ENSG00000135916, ENSG00000123983, ENSG00000132153, ENSG00000196419, ENSG00000080503, ENSG00000125388, ENSG00000197892, ENSG00000115091, ENSG00000072062, ENSG00000115694, ENSG00000081923, ENSG00000204351, ENSG00000152234, ENSG00000082146, ENSG00000129250, ENSG00000065427, ENSG00000198814, ENSG00000116120, ENSG00000145555, ENSG00000136807, ENSG00000119778, ENSG0000…	325	1477	12983	1.2170928597468882	1.0	0.846250476697256	85.09410856496856
GOTERM_MF_FAT	GO:0001883~purine nucleoside binding	48	12.66490765171504	0.13222694492508974	ENSG00000127616, ENSG00000135916, ENSG00000103653, ENSG00000123983, ENSG00000132153, ENSG00000196419, ENSG00000080503, ENSG00000125388, ENSG00000197892, ENSG00000115091, ENSG00000072062, ENSG00000115694, ENSG00000081923, ENSG00000204351, ENSG00000152234, ENSG00000082146, ENSG00000129250, ENSG00000122971, ENSG00000065427, ENSG00000198814, ENSG00000116120, ENSG00000145555, ENSG00000136807, ENSG0000…	325	1601	12983	1.1976822178446165	1.0	0.84668220256802	87.65908326810376
GOTERM_MF_FAT	GO:0001882~nucleoside binding	48	12.66490765171504	0.14278991331983834	ENSG00000127616, ENSG00000135916, ENSG00000103653, ENSG00000123983, ENSG00000132153, ENSG00000196419, ENSG00000080503, ENSG00000125388, ENSG00000197892, ENSG00000115091, ENSG00000072062, ENSG00000115694, ENSG00000081923, ENSG00000204351, ENSG00000152234, ENSG00000082146, ENSG00000129250, ENSG00000122971, ENSG00000065427, ENSG00000198814, ENSG00000116120, ENSG00000145555, ENSG00000136807, ENSG0000…	325	1612	12983	1.1895094483680093	1.0	0.8636991957406807	89.69895145915838
Annotation Cluster 25	Enrichment Score: 1.4429868801138885
Category	Term	Count	%	PValue	Genes	List Total	Pop Hits	Pop Total	Fold Enrichment	Bonferroni	Benjamini	FDR
GOTERM_BP_FAT	GO:0009725~response to hormone stimulus	18	4.749340369393139	0.013246716895055657	ENSG00000087460, ENSG00000139618, ENSG00000163453, ENSG00000092969, ENSG00000131711, ENSG00000072062, ENSG00000171345, ENSG00000158773, ENSG00000108946, ENSG00000140545, ENSG00000198646, ENSG00000105723, ENSG00000117289, ENSG00000197594, ENSG00000090273, ENSG00000122971, ENSG00000169021, ENSG00000172354	347	367	13528	1.9120998201791928	0.9999999999984466	0.30076638431682623	20.530153029533828
GOTERM_BP_FAT	GO:0010033~response to organic substance	29	7.651715039577836	0.01823542193809264	ENSG00000139618, ENSG00000163453, ENSG00000131711, ENSG00000092969, ENSG00000115091, ENSG00000072062, ENSG00000204351, ENSG00000171345, ENSG00000140545, ENSG00000117289, ENSG00000142871, ENSG00000122971, ENSG00000088832, ENSG00000090273, ENSG00000172354, ENSG00000167815, ENSG00000087460, ENSG00000204348, ENSG00000170276, ENSG00000106211, ENSG00000116406, ENSG00000198225, ENSG00000129559, ENSG0000…	347	721	13528	1.5680750798402794	1.0	0.3471598296908095	27.17659536825434
GOTERM_BP_FAT	GO:0009719~response to endogenous stimulus	18	4.749340369393139	0.0315589725877931	ENSG00000087460, ENSG00000139618, ENSG00000163453, ENSG00000092969, ENSG00000131711, ENSG00000072062, ENSG00000171345, ENSG00000158773, ENSG00000108946, ENSG00000140545, ENSG00000198646, ENSG00000105723, ENSG00000117289, ENSG00000197594, ENSG00000090273, ENSG00000122971, ENSG00000169021, ENSG00000172354	347	405	13528	1.7326929234710216	1.0	0.4572379518652674	42.454239289240014
GOTERM_BP_FAT	GO:0048545~response to steroid hormone stimulus	8	2.1108179419525066	0.22177140706360757	ENSG00000171345, ENSG00000140545, ENSG00000139618, ENSG00000117289, ENSG00000163453, ENSG00000122971, ENSG00000092969, ENSG00000131711	347	192	13528	1.6243996157540825	1.0	0.8958748798245376	98.670888736744
Annotation Cluster 26	Enrichment Score: 1.4227629849387289
Category	Term	Count	%	PValue	Genes	List Total	Pop Hits	Pop Total	Fold Enrichment	Bonferroni	Benjamini	FDR
GOTERM_BP_FAT	GO:0009991~response to extracellular stimulus	12	3.16622691292876	0.026133540215510738	ENSG00000134333, ENSG00000158773, ENSG00000204351, ENSG00000101460, ENSG00000147162, ENSG00000139618, ENSG00000141510, ENSG00000204348, ENSG00000163453, ENSG00000122971, ENSG00000131711, ENSG00000106484	347	220	13528	2.1264867697144356	1.0	0.4268735380875852	36.63899419206441
GOTERM_BP_FAT	GO:0031667~response to nutrient levels	11	2.9023746701846966	0.03028746354757554	ENSG00000158773, ENSG00000204351, ENSG00000101460, ENSG00000147162, ENSG00000139618, ENSG00000141510, ENSG00000204348, ENSG00000163453, ENSG00000122971, ENSG00000131711, ENSG00000106484	347	197	13528	2.1768603987770447	1.0	0.4592566900565038	41.13832165983764
GOTERM_BP_FAT	GO:0007584~response to nutrient	8	2.1108179419525066	0.06811611887405584	ENSG00000158773, ENSG00000204351, ENSG00000147162, ENSG00000139618, ENSG00000204348, ENSG00000163453, ENSG00000131711, ENSG00000106484	347	140	13528	2.227748044462742	1.0	0.6609286849696497	70.34873699872995
Annotation Cluster 27	Enrichment Score: 1.2659141258478637
Category	Term	Count	%	PValue	Genes	List Total	Pop Hits	Pop Total	Fold Enrichment	Bonferroni	Benjamini	FDR
GOTERM_BP_FAT	GO:0051235~maintenance of location	6	1.58311345646438	0.023693716782757675	ENSG00000197579, ENSG00000136068, ENSG00000066279, ENSG00000105438, ENSG00000197594, ENSG00000013810	347	64	13528	3.6548991354466858	1.0	0.40229831076079803	33.84729149632433
GOTERM_BP_FAT	GO:0051651~maintenance of location in cell	5	1.3192612137203166	0.03387060823335186	ENSG00000197579, ENSG00000136068, ENSG00000066279, ENSG00000105438, ENSG00000013810	347	48	13528	4.060999039385206	1.0	0.46898376750389437	44.7759162814742
GOTERM_BP_FAT	GO:0032507~maintenance of protein location in cell	4	1.0554089709762533	0.08677743697507408	ENSG00000197579, ENSG00000136068, ENSG00000105438, ENSG00000013810	347	41	13528	3.8034722710339492	1.0	0.7209860640825767	79.07538891348655
GOTERM_BP_FAT	GO:0045185~maintenance of protein location	4	1.0554089709762533	0.12401679092181045	ENSG00000197579, ENSG00000136068, ENSG00000105438, ENSG00000013810	347	48	13528	3.248799231508165	1.0	0.7995173572535904	89.78852321352349
Annotation Cluster 28	Enrichment Score: 1.254506175140706
Category	Term	Count	%	PValue	Genes	List Total	Pop Hits	Pop Total	Fold Enrichment	Bonferroni	Benjamini	FDR
GOTERM_CC_FAT	GO:0005788~endoplasmic reticulum lumen	8	2.1108179419525066	0.0037775726203070504	ENSG00000155660, ENSG00000128595, ENSG00000089248, ENSG00000117906, ENSG00000118137, ENSG00000116406, ENSG00000166794, ENSG00000068912	320	80	12782	3.994375	0.7731831605065076	0.04269732300994089	5.127315457979787
GOTERM_CC_FAT	GO:0042470~melanosome	7	1.8469656992084433	0.023776787944749935	ENSG00000155660, ENSG00000128595, ENSG00000162736, ENSG00000089248, ENSG00000166794, ENSG00000105281, ENSG00000163399	320	89	12782	3.1416432584269662	0.9999199688795736	0.1688646712743851	28.441823914139796
GOTERM_CC_FAT	GO:0048770~pigment granule	7	1.8469656992084433	0.023776787944749935	ENSG00000155660, ENSG00000128595, ENSG00000162736, ENSG00000089248, ENSG00000166794, ENSG00000105281, ENSG00000163399	320	89	12782	3.1416432584269662	0.9999199688795736	0.1688646712743851	28.441823914139796
GOTERM_CC_FAT	GO:0031982~vesicle	23	6.068601583113456	0.11376915474170268	ENSG00000087460, ENSG00000122705, ENSG00000181789, ENSG00000136813, ENSG00000139618, ENSG00000169231, ENSG00000118137, ENSG00000166794, ENSG00000092969, ENSG00000105281, ENSG00000006125, ENSG00000155660, ENSG00000171471, ENSG00000182149, ENSG00000101460, ENSG00000128595, ENSG00000162736, ENSG00000042753, ENSG00000089248, ENSG00000120885, ENSG00000107863, ENSG00000163399, ENSG00000140941	320	670	12782	1.3712033582089551	1.0	0.5067012714648141	81.35631468963408
GOTERM_CC_FAT	GO:0031410~cytoplasmic vesicle	22	5.804749340369393	0.1244912202228188	ENSG00000122705, ENSG00000181789, ENSG00000136813, ENSG00000139618, ENSG00000169231, ENSG00000118137, ENSG00000166794, ENSG00000092969, ENSG00000105281, ENSG00000006125, ENSG00000155660, ENSG00000171471, ENSG00000182149, ENSG00000101460, ENSG00000128595, ENSG00000162736, ENSG00000042753, ENSG00000089248, ENSG00000120885, ENSG00000107863, ENSG00000163399, ENSG00000140941	320	642	12782	1.368788940809969	1.0	0.5301353983587512	84.25965794604639
GOTERM_CC_FAT	GO:0016023~cytoplasmic membrane-bounded vesicle	18	4.749340369393139	0.21627911303235756	ENSG00000122705, ENSG00000181789, ENSG00000136813, ENSG00000139618, ENSG00000169231, ENSG00000118137, ENSG00000166794, ENSG00000092969, ENSG00000105281, ENSG00000006125, ENSG00000155660, ENSG00000182149, ENSG00000128595, ENSG00000162736, ENSG00000042753, ENSG00000089248, ENSG00000120885, ENSG00000163399	320	550	12782	1.30725	1.0	0.7108085707764695	96.62636601773819
GOTERM_CC_FAT	GO:0031988~membrane-bounded vesicle	18	4.749340369393139	0.252789917348515	ENSG00000122705, ENSG00000181789, ENSG00000136813, ENSG00000139618, ENSG00000169231, ENSG00000118137, ENSG00000166794, ENSG00000092969, ENSG00000105281, ENSG00000006125, ENSG00000155660, ENSG00000182149, ENSG00000128595, ENSG00000162736, ENSG00000042753, ENSG00000089248, ENSG00000120885, ENSG00000163399	320	568	12782	1.2658230633802816	1.0	0.7433156584045202	98.26235094519909
Annotation Cluster 29	Enrichment Score: 1.2452330033812073
Category	Term	Count	%	PValue	Genes	List Total	Pop Hits	Pop Total	Fold Enrichment	Bonferroni	Benjamini	FDR
GOTERM_BP_FAT	GO:0045597~positive regulation of cell differentiation	12	3.16622691292876	0.03376457727294744	ENSG00000087460, ENSG00000123562, ENSG00000164050, ENSG00000196419, ENSG00000075420, ENSG00000100813, ENSG00000133639, ENSG00000120885, ENSG00000115091, ENSG00000092969, ENSG00000131711, ENSG00000171476	347	229	13528	2.0429130538741305	1.0	0.4709554704904204	44.67138460017066
GOTERM_BP_FAT	GO:0051094~positive regulation of developmental process	13	3.430079155672823	0.054384437708563965	ENSG00000087460, ENSG00000164050, ENSG00000196419, ENSG00000100813, ENSG00000092969, ENSG00000115091, ENSG00000131711, ENSG00000123562, ENSG00000075420, ENSG00000167772, ENSG00000133639, ENSG00000120885, ENSG00000171476	347	278	13528	1.823067194659258	1.0	0.6133208423735452	61.84822913757476
GOTERM_BP_FAT	GO:0010720~positive regulation of cell development	5	1.3192612137203166	0.10008408669509465	ENSG00000164050, ENSG00000196419, ENSG00000115091, ENSG00000092969, ENSG00000131711	347	69	13528	2.8250428100071	1.0	0.7480027744659088	83.75167205006684
Annotation Cluster 30	Enrichment Score: 1.1632297794529152
Category	Term	Count	%	PValue	Genes	List Total	Pop Hits	Pop Total	Fold Enrichment	Bonferroni	Benjamini	FDR
GOTERM_BP_FAT	GO:0001701~in utero embryonic development	11	2.9023746701846966	0.015159630728581843	ENSG00000127616, ENSG00000078246, ENSG00000198646, ENSG00000136448, ENSG00000139618, ENSG00000141510, ENSG00000071655, ENSG00000146535, ENSG00000030582, ENSG00000132383, ENSG00000171476	347	176	13528	2.436599423631124	0.9999999999999702	0.32249593402823207	23.143546845844433
GOTERM_BP_FAT	GO:0043009~chordate embryonic development	13	3.430079155672823	0.1431265786763276	ENSG00000127616, ENSG00000087460, ENSG00000136448, ENSG00000139618, ENSG00000146535, ENSG00000105701, ENSG00000078246, ENSG00000198646, ENSG00000141510, ENSG00000071655, ENSG00000030582, ENSG00000132383, ENSG00000171476	347	331	13528	1.5311561332787726	1.0	0.8160888612778469	93.01732957419213
GOTERM_BP_FAT	GO:0009792~embryonic development ending in birth or egg hatching	13	3.430079155672823	0.14924567316244514	ENSG00000127616, ENSG00000087460, ENSG00000136448, ENSG00000139618, ENSG00000146535, ENSG00000105701, ENSG00000078246, ENSG00000198646, ENSG00000141510, ENSG00000071655, ENSG00000030582, ENSG00000132383, ENSG00000171476	347	334	13528	1.5174032338780652	1.0	0.8235230978998077	93.82855422245828
Annotation Cluster 31	Enrichment Score: 1.149732980270051
Category	Term	Count	%	PValue	Genes	List Total	Pop Hits	Pop Total	Fold Enrichment	Bonferroni	Benjamini	FDR
GOTERM_BP_FAT	GO:0034660~ncRNA metabolic process	13	3.430079155672823	0.015424037833432411	ENSG00000188846, ENSG00000138385, ENSG00000031698, ENSG00000089195, ENSG00000164346, ENSG00000178149, ENSG00000119285, ENSG00000130826, ENSG00000170515, ENSG00000130713, ENSG00000065427, ENSG00000104907, ENSG00000116120	347	230	13528	2.2035333918055384	0.9999999999999828	0.32381752122992447	23.498341205554098
GOTERM_BP_FAT	GO:0034470~ncRNA processing	10	2.638522427440633	0.05125164359973278	ENSG00000130826, ENSG00000119285, ENSG00000188846, ENSG00000138385, ENSG00000031698, ENSG00000170515, ENSG00000130713, ENSG00000089195, ENSG00000164346, ENSG00000104907	347	187	13528	2.0847909507004267	1.0	0.6002365293930978	59.61062281389962
GOTERM_BP_FAT	GO:0006364~rRNA processing	6	1.58311345646438	0.08678306608998293	ENSG00000130826, ENSG00000119285, ENSG00000188846, ENSG00000170515, ENSG00000130713, ENSG00000164346	347	92	13528	2.5425385290063907	1.0	0.7185601490870062	79.07761137520878
GOTERM_BP_FAT	GO:0022613~ribonucleoprotein complex biogenesis	9	2.3746701846965697	0.0912717054449255	ENSG00000130826, ENSG00000172062, ENSG00000119285, ENSG00000188846, ENSG00000107581, ENSG00000205571, ENSG00000170515, ENSG00000130713, ENSG00000164346, ENSG00000061936	347	180	13528	1.9492795389048991	1.0	0.7348759174658754	80.78074891377163
GOTERM_BP_FAT	GO:0016072~rRNA metabolic process	6	1.58311345646438	0.09959869558273711	ENSG00000130826, ENSG00000119285, ENSG00000188846, ENSG00000170515, ENSG00000130713, ENSG00000164346	347	96	13528	2.436599423631124	1.0	0.7506999679320264	83.59998940396646
GOTERM_BP_FAT	GO:0042254~ribosome biogenesis	6	1.58311345646438	0.20261492493676883	ENSG00000130826, ENSG00000119285, ENSG00000188846, ENSG00000170515, ENSG00000130713, ENSG00000164346	347	122	13528	1.9173241366277698	1.0	0.8831986866517714	97.97909046870771
Annotation Cluster 32	Enrichment Score: 1.1329774283034042
Category	Term	Count	%	PValue	Genes	List Total	Pop Hits	Pop Total	Fold Enrichment	Bonferroni	Benjamini	FDR
GOTERM_BP_FAT	GO:0051153~regulation of striated muscle cell differentiation	5	1.3192612137203166	0.008592545805856378	ENSG00000123562, ENSG00000133639, ENSG00000116478, ENSG00000170315, ENSG00000171476	347	32	13528	6.0914985590778095	0.9999999771863419	0.23402415454058834	13.817786138195732
GOTERM_BP_FAT	GO:0051147~regulation of muscle cell differentiation	5	1.3192612137203166	0.017099615462378627	ENSG00000123562, ENSG00000133639, ENSG00000116478, ENSG00000170315, ENSG00000171476	347	39	13528	4.998152663858716	0.9999999999999994	0.3325067105015025	25.711095871276978
GOTERM_BP_FAT	GO:0051149~positive regulation of muscle cell differentiation	3	0.79155672823219	0.025627348549221128	ENSG00000123562, ENSG00000133639, ENSG00000171476	347	10	13528	11.695677233429395	1.0	0.42386332867314136	36.069084789581375
GOTERM_BP_FAT	GO:0048742~regulation of skeletal muscle fiber development	3	0.79155672823219	0.13330623822426035	ENSG00000133639, ENSG00000116478, ENSG00000170315	347	25	13528	4.678270893371758	1.0	0.8075904749992423	91.50227677684572
GOTERM_BP_FAT	GO:0048641~regulation of skeletal muscle tissue development	3	0.79155672823219	0.169104282164306	ENSG00000133639, ENSG00000116478, ENSG00000170315	347	29	13528	4.032992149458412	1.0	0.8515802498568247	95.89202882467968
GOTERM_BP_FAT	GO:0016202~regulation of striated muscle tissue development	3	0.79155672823219	0.36710501104165705	ENSG00000133639, ENSG00000116478, ENSG00000170315	347	50	13528	2.339135446685879	1.0	0.9598989235791685	99.9622817602934
GOTERM_BP_FAT	GO:0048634~regulation of muscle development	3	0.79155672823219	0.3763143113953029	ENSG00000133639, ENSG00000116478, ENSG00000170315	347	51	13528	2.29327004577047	1.0	0.962154786349581	99.97070086921579
Annotation Cluster 33	Enrichment Score: 1.053345286952528
Category	Term	Count	%	PValue	Genes	List Total	Pop Hits	Pop Total	Fold Enrichment	Bonferroni	Benjamini	FDR
GOTERM_BP_FAT	GO:0060284~regulation of cell development	12	3.16622691292876	0.016505394972992346	ENSG00000164050, ENSG00000141510, ENSG00000196419, ENSG00000133639, ENSG00000116478, ENSG00000128245, ENSG00000066279, ENSG00000115091, ENSG00000092969, ENSG00000131711, ENSG00000170315, ENSG00000035862	347	205	13528	2.28208336262037	0.9999999999999982	0.33559239889486414	24.933364842427387
GOTERM_BP_FAT	GO:0031346~positive regulation of cell projection organization	5	1.3192612137203166	0.03166421214028402	ENSG00000186635, ENSG00000164050, ENSG00000070831, ENSG00000115091, ENSG00000131711	347	47	13528	4.147403274265742	1.0	0.45527697639840925	42.56190348538965
GOTERM_BP_FAT	GO:0022604~regulation of cell morphogenesis	8	2.1108179419525066	0.051146019534923176	ENSG00000186635, ENSG00000164050, ENSG00000146535, ENSG00000128245, ENSG00000115091, ENSG00000092969, ENSG00000131711, ENSG00000073712	347	131	13528	2.3807994368304106	1.0	0.6026070086687729	59.53306838767338
GOTERM_BP_FAT	GO:0051960~regulation of nervous system development	10	2.638522427440633	0.058629870171435484	ENSG00000078246, ENSG00000164050, ENSG00000141510, ENSG00000196419, ENSG00000128245, ENSG00000066279, ENSG00000115091, ENSG00000131711, ENSG00000170315, ENSG00000035862	347	192	13528	2.030499519692603	1.0	0.6238363247594859	64.69469085996522
GOTERM_BP_FAT	GO:0060491~regulation of cell projection assembly	3	0.79155672823219	0.07625111928428994	ENSG00000186635, ENSG00000070831, ENSG00000115091	347	18	13528	6.497598463016331	1.0	0.6876019616544642	74.50670424161595
GOTERM_BP_FAT	GO:0031344~regulation of cell projection organization	6	1.58311345646438	0.07777745892042057	ENSG00000186635, ENSG00000164050, ENSG00000128245, ENSG00000070831, ENSG00000115091, ENSG00000131711	347	89	13528	2.6282420749279543	1.0	0.692491184905569	75.22292051989679
GOTERM_BP_FAT	GO:0051130~positive regulation of cellular component organization	9	2.3746701846965697	0.09349431425750299	ENSG00000140545, ENSG00000186635, ENSG00000164050, ENSG00000135404, ENSG00000070831, ENSG00000115091, ENSG00000092969, ENSG00000131711, ENSG00000126787	347	181	13528	1.938510038689955	1.0	0.7366559944078204	81.57489645131837
GOTERM_BP_FAT	GO:0010720~positive regulation of cell development	5	1.3192612137203166	0.10008408669509465	ENSG00000164050, ENSG00000196419, ENSG00000115091, ENSG00000092969, ENSG00000131711	347	69	13528	2.8250428100071	1.0	0.7480027744659088	83.75167205006684
GOTERM_BP_FAT	GO:0050767~regulation of neurogenesis	8	2.1108179419525066	0.1338667987106834	ENSG00000164050, ENSG00000141510, ENSG00000196419, ENSG00000128245, ENSG00000066279, ENSG00000115091, ENSG00000131711, ENSG00000035862	347	166	13528	1.8788236519565291	1.0	0.8072346021920735	91.59649096523039
GOTERM_BP_FAT	GO:0010769~regulation of cell morphogenesis involved in differentiation	5	1.3192612137203166	0.13446430341837248	ENSG00000164050, ENSG00000128245, ENSG00000115091, ENSG00000092969, ENSG00000131711	347	77	13528	2.531531868707661	1.0	0.8069768508310091	91.69583061443277
GOTERM_BP_FAT	GO:0050769~positive regulation of neurogenesis	4	1.0554089709762533	0.19150350660552384	ENSG00000164050, ENSG00000196419, ENSG00000115091, ENSG00000131711	347	59	13528	2.6430909002100327	1.0	0.8718120932876746	97.43485618998976
GOTERM_BP_FAT	GO:0045664~regulation of neuron differentiation	6	1.58311345646438	0.25408842210644733	ENSG00000164050, ENSG00000128245, ENSG00000066279, ENSG00000115091, ENSG00000131711, ENSG00000035862	347	133	13528	1.7587484561547964	1.0	0.9145471896942426	99.36004248824642
GOTERM_BP_FAT	GO:0010975~regulation of neuron projection development	4	1.0554089709762533	0.2658852182736459	ENSG00000164050, ENSG00000128245, ENSG00000115091, ENSG00000131711	347	70	13528	2.227748044462742	1.0	0.9212334790599379	99.5137634315472
Annotation Cluster 34	Enrichment Score: 0.9969001122414839
Category	Term	Count	%	PValue	Genes	List Total	Pop Hits	Pop Total	Fold Enrichment	Bonferroni	Benjamini	FDR
GOTERM_BP_FAT	GO:0007369~gastrulation	6	1.58311345646438	0.03327983212532348	ENSG00000108946, ENSG00000141510, ENSG00000162337, ENSG00000151348, ENSG00000130159, ENSG00000072062	347	70	13528	3.3416220666941134	1.0	0.4690786759207546	44.191115480743036
GOTERM_BP_FAT	GO:0001707~mesoderm formation	4	1.0554089709762533	0.06369167173411144	ENSG00000108946, ENSG00000151348, ENSG00000130159, ENSG00000072062	347	36	13528	4.331732308677553	1.0	0.6409637999118161	67.82705114761863
GOTERM_BP_FAT	GO:0048332~mesoderm morphogenesis	4	1.0554089709762533	0.07254222083505285	ENSG00000108946, ENSG00000151348, ENSG00000130159, ENSG00000072062	347	38	13528	4.1037463976945245	1.0	0.6739892765447454	72.68422850681618
GOTERM_BP_FAT	GO:0001704~formation of primary germ layer	4	1.0554089709762533	0.08190856260581164	ENSG00000108946, ENSG00000151348, ENSG00000130159, ENSG00000072062	347	40	13528	3.898559077809798	1.0	0.7094012127944398	77.06750702979149
GOTERM_BP_FAT	GO:0007498~mesoderm development	5	1.3192612137203166	0.12105243705676347	ENSG00000108946, ENSG00000151348, ENSG00000130159, ENSG00000106484, ENSG00000072062	347	74	13528	2.6341615390606745	1.0	0.7950302890893883	89.17641708019275
GOTERM_BP_FAT	GO:0048729~tissue morphogenesis	8	2.1108179419525066	0.17878610793759261	ENSG00000127616, ENSG00000108946, ENSG00000151348, ENSG00000164692, ENSG00000088832, ENSG00000130159, ENSG00000092969, ENSG00000072062	347	180	13528	1.7326929234710213	1.0	0.8603688847018496	96.64329946150353
GOTERM_BP_FAT	GO:0048598~embryonic morphogenesis	10	2.638522427440633	0.3856630044205017	ENSG00000127616, ENSG00000108946, ENSG00000087460, ENSG00000078246, ENSG00000141510, ENSG00000162337, ENSG00000146535, ENSG00000151348, ENSG00000130159, ENSG00000072062	347	307	13528	1.2698889504266442	1.0	0.9635354663676643	99.9774145728206
Annotation Cluster 35	Enrichment Score: 0.9917742463913511
Category	Term	Count	%	PValue	Genes	List Total	Pop Hits	Pop Total	Fold Enrichment	Bonferroni	Benjamini	FDR
GOTERM_BP_FAT	GO:0051129~negative regulation of cellular component organization	12	3.16622691292876	0.0010538630387520375	ENSG00000131408, ENSG00000186635, ENSG00000101367, ENSG00000119335, ENSG00000128245, ENSG00000070831, ENSG00000118137, ENSG00000101439, ENSG00000120885, ENSG00000116489, ENSG00000131711, ENSG00000025434	347	142	13528	3.29455696716321	0.8835111614142181	0.046653530576273416	1.8005646799358122
GOTERM_BP_FAT	GO:0043254~regulation of protein complex assembly	7	1.8469656992084433	0.02774191656614452	ENSG00000130429, ENSG00000101367, ENSG00000070831, ENSG00000120885, ENSG00000116489, ENSG00000115091, ENSG00000131711	347	90	13528	3.0322126160742875	1.0	0.4397916769531117	38.4182322970249
GOTERM_BP_FAT	GO:0044087~regulation of cellular component biogenesis	9	2.3746701846965697	0.029522930811372746	ENSG00000130429, ENSG00000186635, ENSG00000101367, ENSG00000070831, ENSG00000120885, ENSG00000116489, ENSG00000115091, ENSG00000131711, ENSG00000170315	347	142	13528	2.4709177253724075	1.0	0.45721251976583277	40.333495606956845
GOTERM_BP_FAT	GO:0033043~regulation of organelle organization	11	2.9023746701846966	0.052638361894311037	ENSG00000162614, ENSG00000130429, ENSG00000186635, ENSG00000101367, ENSG00000138182, ENSG00000119335, ENSG00000070831, ENSG00000116489, ENSG00000115091, ENSG00000131711, ENSG00000126787	347	217	13528	1.976228103958884	1.0	0.6071733955976416	60.61592203622772
GOTERM_BP_FAT	GO:0031333~negative regulation of protein complex assembly	4	1.0554089709762533	0.05538013868502581	ENSG00000101367, ENSG00000070831, ENSG00000120885, ENSG00000116489	347	34	13528	4.586540091540939	1.0	0.6111065215420162	62.53459667054153
GOTERM_BP_FAT	GO:0032271~regulation of protein polymerization	5	1.3192612137203166	0.0961104029712264	ENSG00000130429, ENSG00000101367, ENSG00000116489, ENSG00000115091, ENSG00000131711	347	68	13528	2.866587557213087	1.0	0.7444873384990589	82.47002416527724
GOTERM_BP_FAT	GO:0051493~regulation of cytoskeleton organization	7	1.8469656992084433	0.13592292900753383	ENSG00000162614, ENSG00000130429, ENSG00000186635, ENSG00000101367, ENSG00000116489, ENSG00000115091, ENSG00000131711	347	136	13528	2.006611290049161	1.0	0.8088912361635794	91.93371198531867
GOTERM_BP_FAT	GO:0010639~negative regulation of organelle organization	5	1.3192612137203166	0.15807429535021134	ENSG00000186635, ENSG00000101367, ENSG00000119335, ENSG00000116489, ENSG00000131711	347	82	13528	2.3771701693962184	1.0	0.8376191563481072	94.84392523149465
GOTERM_BP_FAT	GO:0051494~negative regulation of cytoskeleton organization	4	1.0554089709762533	0.16592635962973318	ENSG00000186635, ENSG00000101367, ENSG00000116489, ENSG00000131711	347	55	13528	2.8353156929525802	1.0	0.8485446882005486	95.61271486006156
GOTERM_BP_FAT	GO:0032956~regulation of actin cytoskeleton organization	4	1.0554089709762533	0.3988385105582848	ENSG00000130429, ENSG00000186635, ENSG00000116489, ENSG00000115091	347	89	13528	1.7521613832853027	1.0	0.9663232688580298	99.98445537274824
GOTERM_BP_FAT	GO:0030833~regulation of actin filament polymerization	3	0.79155672823219	0.40359619474286323	ENSG00000130429, ENSG00000116489, ENSG00000115091	347	54	13528	2.165866154338777	1.0	0.9669739038888132	99.9864444503782
GOTERM_BP_FAT	GO:0032970~regulation of actin filament-based process	4	1.0554089709762533	0.41947333644720486	ENSG00000130429, ENSG00000186635, ENSG00000116489, ENSG00000115091	347	92	13528	1.69502568600426	1.0	0.9707350064246905	99.99148491916611
GOTERM_BP_FAT	GO:0008064~regulation of actin polymerization or depolymerization	3	0.79155672823219	0.46488731238972736	ENSG00000130429, ENSG00000116489, ENSG00000115091	347	61	13528	1.9173241366277698	1.0	0.978261137249406	99.99790793873905
GOTERM_BP_FAT	GO:0030832~regulation of actin filament length	3	0.79155672823219	0.48171267951666763	ENSG00000130429, ENSG00000116489, ENSG00000115091	347	63	13528	1.8564567037189517	1.0	0.9803536100200576	99.99879361344688
Annotation Cluster 36	Enrichment Score: 0.9683594466722161
Category	Term	Count	%	PValue	Genes	List Total	Pop Hits	Pop Total	Fold Enrichment	Bonferroni	Benjamini	FDR
GOTERM_BP_FAT	GO:0006399~tRNA metabolic process	7	1.8469656992084433	0.08223346882882743	ENSG00000138385, ENSG00000031698, ENSG00000089195, ENSG00000065427, ENSG00000104907, ENSG00000116120, ENSG00000178149	347	118	13528	2.312704537683779	1.0	0.7083472238841597	77.20695480017957
GOTERM_MF_FAT	GO:0004812~aminoacyl-tRNA ligase activity	4	1.0554089709762533	0.11211233462532333	ENSG00000031698, ENSG00000065427, ENSG00000116120, ENSG00000178149	325	47	12983	3.3998036006546646	1.0	0.8370220657203643	82.69543993623189
GOTERM_MF_FAT	GO:0016876~ligase activity, forming aminoacyl-tRNA and related compounds	4	1.0554089709762533	0.11211233462532333	ENSG00000031698, ENSG00000065427, ENSG00000116120, ENSG00000178149	325	47	12983	3.3998036006546646	1.0	0.8370220657203643	82.69543993623189
GOTERM_MF_FAT	GO:0016875~ligase activity, forming carbon-oxygen bonds	4	1.0554089709762533	0.11211233462532333	ENSG00000031698, ENSG00000065427, ENSG00000116120, ENSG00000178149	325	47	12983	3.3998036006546646	1.0	0.8370220657203643	82.69543993623189
GOTERM_BP_FAT	GO:0043039~tRNA aminoacylation	4	1.0554089709762533	0.11284743477772068	ENSG00000031698, ENSG00000065427, ENSG00000116120, ENSG00000178149	347	46	13528	3.39005137200852	1.0	0.7763852921484318	87.29694877033639
GOTERM_BP_FAT	GO:0043038~amino acid activation	4	1.0554089709762533	0.11284743477772068	ENSG00000031698, ENSG00000065427, ENSG00000116120, ENSG00000178149	347	46	13528	3.39005137200852	1.0	0.7763852921484318	87.29694877033639
GOTERM_BP_FAT	GO:0006418~tRNA aminoacylation for protein translation	4	1.0554089709762533	0.11284743477772068	ENSG00000031698, ENSG00000065427, ENSG00000116120, ENSG00000178149	347	46	13528	3.39005137200852	1.0	0.7763852921484318	87.29694877033639
Annotation Cluster 37	Enrichment Score: 0.8963428260581984
Category	Term	Count	%	PValue	Genes	List Total	Pop Hits	Pop Total	Fold Enrichment	Bonferroni	Benjamini	FDR
GOTERM_CC_FAT	GO:0031227~intrinsic to endoplasmic reticulum membrane	5	1.3192612137203166	0.0754966130591856	ENSG00000114902, ENSG00000105701, ENSG00000087111, ENSG00000151348, ENSG00000101464	320	64	12782	3.12060546875	0.9999999999999567	0.40121776160471023	66.43489465223368
GOTERM_CC_FAT	GO:0030176~integral to endoplasmic reticulum membrane	4	1.0554089709762533	0.11211971445232984	ENSG00000114902, ENSG00000105701, ENSG00000087111, ENSG00000101464	320	47	12782	3.399468085106383	1.0	0.506534819412706	80.86790980534802
GOTERM_CC_FAT	GO:0031300~intrinsic to organelle membrane	7	1.8469656992084433	0.15841636147353116	ENSG00000114902, ENSG00000105701, ENSG00000087111, ENSG00000130204, ENSG00000151348, ENSG00000155463, ENSG00000101464	320	146	12782	1.9151113013698629	1.0	0.6141196992837796	90.91501030183414
GOTERM_CC_FAT	GO:0031301~integral to organelle membrane	6	1.58311345646438	0.1937399618687811	ENSG00000114902, ENSG00000105701, ENSG00000087111, ENSG00000130204, ENSG00000155463, ENSG00000101464	320	123	12782	1.9484756097560973	1.0	0.6755283895852108	94.9956768267368
Annotation Cluster 38	Enrichment Score: 0.8909818775223564
Category	Term	Count	%	PValue	Genes	List Total	Pop Hits	Pop Total	Fold Enrichment	Bonferroni	Benjamini	FDR
GOTERM_MF_FAT	GO:0003755~peptidyl-prolyl cis-trans isomerase activity	5	1.3192612137203166	0.013149314376775549	ENSG00000105701, ENSG00000004478, ENSG00000088832, ENSG00000166794, ENSG00000198225	325	37	12983	5.398336798336799	0.9996201509244177	0.37078270494525534	17.73872099369518
GOTERM_MF_FAT	GO:0016859~cis-trans isomerase activity	5	1.3192612137203166	0.015754042330462355	ENSG00000105701, ENSG00000004478, ENSG00000088832, ENSG00000166794, ENSG00000198225	325	39	12983	5.121499013806706	0.9999211746907032	0.4083879891517861	20.88430899290097
GOTERM_MF_FAT	GO:0005527~macrolide binding	3	0.79155672823219	0.019904671424592665	ENSG00000004478, ENSG00000088832, ENSG00000198225	325	9	12983	13.315897435897439	0.999993622507769	0.46720453073681756	25.66602236955339
GOTERM_MF_FAT	GO:0005528~FK506 binding	3	0.79155672823219	0.019904671424592665	ENSG00000004478, ENSG00000088832, ENSG00000198225	325	9	12983	13.315897435897439	0.999993622507769	0.46720453073681756	25.66602236955339
GOTERM_BP_FAT	GO:0006457~protein folding	7	1.8469656992084433	0.30005803445605017	ENSG00000105701, ENSG00000089248, ENSG00000004478, ENSG00000088832, ENSG00000166794, ENSG00000198225, ENSG00000151929	347	177	13528	1.5418030251225192	1.0	0.9383995006309116	99.78614849911803
GOTERM_MF_FAT	GO:0008144~drug binding	3	0.79155672823219	0.41803298114517967	ENSG00000004478, ENSG00000088832, ENSG00000198225	325	57	12983	2.10251012145749	1.0	0.9839084987298163	99.9659824167966
GOTERM_BP_FAT	GO:0015674~di-, tri-valent inorganic cation transport	3	0.79155672823219	0.9423245795789267	ENSG00000155287, ENSG00000088832, ENSG00000198225	347	176	13528	0.6645271155357612	1.0	0.9999913464412733	100.0
GOTERM_BP_FAT	GO:0006812~cation transport	8	2.1108179419525066	0.9890452405902421	ENSG00000133657, ENSG00000152234, ENSG00000155287, ENSG00000004478, ENSG00000088832, ENSG00000198225, ENSG00000163399, ENSG00000099624	347	553	13528	0.5639868466994282	1.0	0.9999999820777777	100.0
GOTERM_BP_FAT	GO:0030001~metal ion transport	5	1.3192612137203166	0.9979883593010483	ENSG00000155287, ENSG00000004478, ENSG00000088832, ENSG00000198225, ENSG00000163399	347	465	13528	0.4191999008397632	1.0	0.9999999999494168	100.0
Annotation Cluster 39	Enrichment Score: 0.8899402101569429
Category	Term	Count	%	PValue	Genes	List Total	Pop Hits	Pop Total	Fold Enrichment	Bonferroni	Benjamini	FDR
GOTERM_MF_FAT	GO:0035258~steroid hormone receptor binding	4	1.0554089709762533	0.06843687654560338	ENSG00000198646, ENSG00000004478, ENSG00000128245, ENSG00000204209	325	38	12983	4.20502024291498	1.0	0.7323661837554947	64.85936950013699
GOTERM_BP_FAT	GO:0030522~intracellular receptor-mediated signaling pathway	5	1.3192612137203166	0.12545667173539835	ENSG00000131408, ENSG00000198646, ENSG00000171570, ENSG00000128245, ENSG00000204209	347	75	13528	2.599039385206532	1.0	0.7977903150996066	90.07393406202081
GOTERM_MF_FAT	GO:0035257~nuclear hormone receptor binding	5	1.3192612137203166	0.12606245388455434	ENSG00000131408, ENSG00000198646, ENSG00000004478, ENSG00000128245, ENSG00000204209	325	77	12983	2.594005994005994	1.0	0.8517576456367906	86.30066208992899
GOTERM_MF_FAT	GO:0051427~hormone receptor binding	5	1.3192612137203166	0.17730486713005905	ENSG00000131408, ENSG00000198646, ENSG00000004478, ENSG00000128245, ENSG00000204209	325	88	12983	2.269755244755245	1.0	0.8974062683845796	94.38206408270207
GOTERM_BP_FAT	GO:0030518~steroid hormone receptor signaling pathway	4	1.0554089709762533	0.1850157042197601	ENSG00000198646, ENSG00000171570, ENSG00000128245, ENSG00000204209	347	58	13528	2.6886614329722742	1.0	0.8654120264446924	97.05608252493687
Annotation Cluster 40	Enrichment Score: 0.8852273291766543
Category	Term	Count	%	PValue	Genes	List Total	Pop Hits	Pop Total	Fold Enrichment	Bonferroni	Benjamini	FDR
GOTERM_BP_FAT	GO:0006367~transcription initiation from RNA polymerase II promoter	6	1.58311345646438	0.029854573385412555	ENSG00000177700, ENSG00000077809, ENSG00000136807, ENSG00000198646, ENSG00000100142, ENSG00000112282	347	68	13528	3.4399050686557047	1.0	0.45767381216610337	40.68388152472505
GOTERM_BP_FAT	GO:0006352~transcription initiation	6	1.58311345646438	0.06136924658880264	ENSG00000177700, ENSG00000077809, ENSG00000136807, ENSG00000198646, ENSG00000100142, ENSG00000112282	347	83	13528	2.818235477934794	1.0	0.6325088038672247	66.42387029678991
GOTERM_BP_FAT	GO:0006351~transcription, DNA-dependent	12	3.16622691292876	0.129948579889381	ENSG00000177700, ENSG00000077809, ENSG00000158773, ENSG00000136807, ENSG00000100823, ENSG00000077235, ENSG00000198646, ENSG00000100142, ENSG00000141510, ENSG00000100968, ENSG00000112282, ENSG00000164611	347	292	13528	1.602147566223205	1.0	0.8061486893143854	90.9167896025032
GOTERM_BP_FAT	GO:0032774~RNA biosynthetic process	12	3.16622691292876	0.13876777856492717	ENSG00000177700, ENSG00000077809, ENSG00000158773, ENSG00000136807, ENSG00000100823, ENSG00000077235, ENSG00000198646, ENSG00000100142, ENSG00000141510, ENSG00000100968, ENSG00000112282, ENSG00000164611	347	296	13528	1.5804969234364048	1.0	0.814169372493485	92.37931704943892
GOTERM_BP_FAT	GO:0006366~transcription from RNA polymerase II promoter	10	2.638522427440633	0.14675458970145808	ENSG00000177700, ENSG00000077809, ENSG00000158773, ENSG00000136807, ENSG00000100823, ENSG00000198646, ENSG00000100142, ENSG00000100968, ENSG00000112282, ENSG00000164611	347	234	13528	1.6660508879529052	1.0	0.8228063471454559	93.50965197085927
GOTERM_BP_FAT	GO:0006368~RNA elongation from RNA polymerase II promoter	3	0.79155672823219	0.34853342424930606	ENSG00000177700, ENSG00000136807, ENSG00000100142	347	48	13528	2.436599423631124	1.0	0.9543855205317298	99.93791404551244
GOTERM_BP_FAT	GO:0006354~RNA elongation	3	0.79155672823219	0.3763143113953029	ENSG00000177700, ENSG00000136807, ENSG00000100142	347	51	13528	2.29327004577047	1.0	0.962154786349581	99.97070086921579
Annotation Cluster 41	Enrichment Score: 0.8748896680229773
Category	Term	Count	%	PValue	Genes	List Total	Pop Hits	Pop Total	Fold Enrichment	Bonferroni	Benjamini	FDR
GOTERM_MF_FAT	GO:0004527~exonuclease activity	5	1.3192612137203166	0.04286277728083089	ENSG00000100823, ENSG00000114127, ENSG00000130713, ENSG00000197594, ENSG00000113522	325	53	12983	3.7686502177068215	0.9999999999952175	0.6330541127175291	47.60073086895231
GOTERM_MF_FAT	GO:0008408~3'-5' exonuclease activity	3	0.79155672823219	0.15389323138820857	ENSG00000100823, ENSG00000130713, ENSG00000113522	325	28	12983	4.280109890109891	1.0	0.8739988542076771	91.50130542853702
GOTERM_MF_FAT	GO:0004518~nuclease activity	6	1.58311345646438	0.35977515540044425	ENSG00000100823, ENSG00000114127, ENSG00000130713, ENSG00000197594, ENSG00000130479, ENSG00000113522	325	158	12983	1.5170009737098344	1.0	0.9736076892130923	99.86101956324171
Annotation Cluster 42	Enrichment Score: 0.8675187456165275
Category	Term	Count	%	PValue	Genes	List Total	Pop Hits	Pop Total	Fold Enrichment	Bonferroni	Benjamini	FDR
GOTERM_CC_FAT	GO:0070469~respiratory chain	7	1.8469656992084433	0.010974876738048154	ENSG00000127540, ENSG00000198695, ENSG00000155463, ENSG00000111775, ENSG00000169021, ENSG00000004779, ENSG00000168653	320	75	12782	3.728083333333333	0.9867787994600415	0.09363816251912516	14.227508051263804
GOTERM_BP_FAT	GO:0015980~energy derivation by oxidation of organic compounds	10	2.638522427440633	0.011732474538069084	ENSG00000213639, ENSG00000127540, ENSG00000087460, ENSG00000101365, ENSG00000198695, ENSG00000102893, ENSG00000100968, ENSG00000155463, ENSG00000004779, ENSG00000168653	347	144	13528	2.7073326929234707	0.9999999999645875	0.27446994083712606	18.402299558233437
GOTERM_CC_FAT	GO:0005746~mitochondrial respiratory chain	6	1.58311345646438	0.02156281904120751	ENSG00000198695, ENSG00000155463, ENSG00000111775, ENSG00000169021, ENSG00000004779, ENSG00000168653	320	64	12782	3.7447265625	0.9998055018419582	0.15709562139685884	26.151570627928066
GOTERM_BP_FAT	GO:0045333~cellular respiration	7	1.8469656992084433	0.038051902323880664	ENSG00000127540, ENSG00000101365, ENSG00000198695, ENSG00000100968, ENSG00000155463, ENSG00000004779, ENSG00000168653	347	97	13528	2.813393148934906	1.0	0.5065199600864092	48.752884298506814
GOTERM_BP_FAT	GO:0006119~oxidative phosphorylation	6	1.58311345646438	0.10634385526388582	ENSG00000127540, ENSG00000152234, ENSG00000198695, ENSG00000004779, ENSG00000099624, ENSG00000168653	347	98	13528	2.3868729047815096	1.0	0.7635089487172234	85.59311196931434
GOTERM_BP_FAT	GO:0022900~electron transport chain	6	1.58311345646438	0.16769638959477234	ENSG00000127540, ENSG00000198695, ENSG00000105379, ENSG00000169021, ENSG00000004779, ENSG00000168653	347	114	13528	2.0518731988472623	1.0	0.8504122000637648	95.77041912461007
GOTERM_BP_FAT	GO:0042775~mitochondrial ATP synthesis coupled electron transport	4	1.0554089709762533	0.17222366882129958	ENSG00000127540, ENSG00000198695, ENSG00000004779, ENSG00000168653	347	56	13528	2.784685055578427	1.0	0.8544128382930574	96.14984097193503
GOTERM_BP_FAT	GO:0042773~ATP synthesis coupled electron transport	4	1.0554089709762533	0.17222366882129958	ENSG00000127540, ENSG00000198695, ENSG00000004779, ENSG00000168653	347	56	13528	2.784685055578427	1.0	0.8544128382930574	96.14984097193503
GOTERM_BP_FAT	GO:0022904~respiratory electron transport chain	4	1.0554089709762533	0.22472499992839812	ENSG00000127540, ENSG00000198695, ENSG00000004779, ENSG00000168653	347	64	13528	2.4365994236311237	1.0	0.89836344569467	98.75518621466351
GOTERM_CC_FAT	GO:0045271~respiratory chain complex I	3	0.79155672823219	0.28218402531154474	ENSG00000198695, ENSG00000004779, ENSG00000168653	320	42	12782	2.853125	1.0	0.7565046446152356	99.00558481005503
GOTERM_CC_FAT	GO:0030964~NADH dehydrogenase complex	3	0.79155672823219	0.28218402531154474	ENSG00000198695, ENSG00000004779, ENSG00000168653	320	42	12782	2.853125	1.0	0.7565046446152356	99.00558481005503
GOTERM_CC_FAT	GO:0005747~mitochondrial respiratory chain complex I	3	0.79155672823219	0.28218402531154474	ENSG00000198695, ENSG00000004779, ENSG00000168653	320	42	12782	2.853125	1.0	0.7565046446152356	99.00558481005503
GOTERM_MF_FAT	GO:0050136~NADH dehydrogenase (quinone) activity	3	0.79155672823219	0.2914606441625715	ENSG00000198695, ENSG00000004779, ENSG00000168653	325	43	12983	2.787048300536673	1.0	0.95936945859398	99.37981654188056
GOTERM_MF_FAT	GO:0008137~NADH dehydrogenase (ubiquinone) activity	3	0.79155672823219	0.2914606441625715	ENSG00000198695, ENSG00000004779, ENSG00000168653	325	43	12983	2.787048300536673	1.0	0.95936945859398	99.37981654188056
GOTERM_MF_FAT	GO:0003954~NADH dehydrogenase activity	3	0.79155672823219	0.2914606441625715	ENSG00000198695, ENSG00000004779, ENSG00000168653	325	43	12983	2.787048300536673	1.0	0.95936945859398	99.37981654188056
GOTERM_BP_FAT	GO:0006120~mitochondrial electron transport, NADH to ubiquinone	3	0.79155672823219	0.2918834639092547	ENSG00000198695, ENSG00000004779, ENSG00000168653	347	42	13528	2.7846850555784277	1.0	0.9339403125925679	99.73877901655243
GOTERM_MF_FAT	GO:0016651~oxidoreductase activity, acting on NADH or NADPH	4	1.0554089709762533	0.3428920697613098	ENSG00000198695, ENSG00000130159, ENSG00000004779, ENSG00000168653	325	83	12983	1.9251899907321595	1.0	0.9703691406539002	99.79595933553
GOTERM_MF_FAT	GO:0016655~oxidoreductase activity, acting on NADH or NADPH, quinone or similar compound as acceptor	3	0.79155672823219	0.34674823047086034	ENSG00000198695, ENSG00000004779, ENSG00000168653	325	49	12983	2.4457770800627947	1.0	0.9703621577468722	99.81292829701346
Annotation Cluster 43	Enrichment Score: 0.8557908655428613
Category	Term	Count	%	PValue	Genes	List Total	Pop Hits	Pop Total	Fold Enrichment	Bonferroni	Benjamini	FDR
GOTERM_BP_FAT	GO:0019216~regulation of lipid metabolic process	7	1.8469656992084433	0.06753865018316388	ENSG00000131408, ENSG00000082146, ENSG00000070831, ENSG00000118137, ENSG00000163453, ENSG00000163399, ENSG00000025434	347	112	13528	2.4365994236311237	1.0	0.6604619124787435	70.03051473641302
GOTERM_BP_FAT	GO:0032371~regulation of sterol transport	3	0.79155672823219	0.09161971000797389	ENSG00000131408, ENSG00000118137, ENSG00000025434	347	20	13528	5.847838616714697	1.0	0.733895016898459	80.90718562575505
GOTERM_BP_FAT	GO:0032374~regulation of cholesterol transport	3	0.79155672823219	0.09161971000797389	ENSG00000131408, ENSG00000118137, ENSG00000025434	347	20	13528	5.847838616714697	1.0	0.733895016898459	80.90718562575505
GOTERM_BP_FAT	GO:0045834~positive regulation of lipid metabolic process	4	1.0554089709762533	0.11284743477772068	ENSG00000131408, ENSG00000070831, ENSG00000118137, ENSG00000025434	347	46	13528	3.39005137200852	1.0	0.7763852921484318	87.29694877033639
GOTERM_BP_FAT	GO:0051051~negative regulation of transport	7	1.8469656992084433	0.1325823640475431	ENSG00000131408, ENSG00000105723, ENSG00000118137, ENSG00000197594, ENSG00000143933, ENSG00000013810, ENSG00000025434	347	135	13528	2.0214750773828585	1.0	0.8075312562939203	91.37914176963669
GOTERM_BP_FAT	GO:0032368~regulation of lipid transport	3	0.79155672823219	0.17829342122299746	ENSG00000131408, ENSG00000118137, ENSG00000025434	347	30	13528	3.8985590778097987	1.0	0.862232762512944	96.60842734925859
GOTERM_BP_FAT	GO:0051345~positive regulation of hydrolase activity	5	1.3192612137203166	0.6758043306751362	ENSG00000131408, ENSG00000186635, ENSG00000141510, ENSG00000118137, ENSG00000025434	347	179	13528	1.0889829826284352	1.0	0.996458165579575	99.99999962825903
Annotation Cluster 44	Enrichment Score: 0.8430638472427007
Category	Term	Count	%	PValue	Genes	List Total	Pop Hits	Pop Total	Fold Enrichment	Bonferroni	Benjamini	FDR
GOTERM_CC_FAT	GO:0031968~organelle outer membrane	6	1.58311345646438	0.11860025120210442	ENSG00000123983, ENSG00000151729, ENSG00000070081, ENSG00000189221, ENSG00000130204, ENSG00000198814	320	104	12782	2.304447115384615	1.0	0.5170101288022158	82.72105265315268
GOTERM_CC_FAT	GO:0019867~outer membrane	6	1.58311345646438	0.13309528146540056	ENSG00000123983, ENSG00000151729, ENSG00000070081, ENSG00000189221, ENSG00000130204, ENSG00000198814	320	108	12782	2.219097222222222	1.0	0.5505931848278165	86.2796587680381
GOTERM_CC_FAT	GO:0005741~mitochondrial outer membrane	5	1.3192612137203166	0.1873096663978253	ENSG00000123983, ENSG00000151729, ENSG00000189221, ENSG00000130204, ENSG00000198814	320	90	12782	2.219097222222222	1.0	0.6666914573806321	94.41112889091107
Annotation Cluster 45	Enrichment Score: 0.8165128905893281
Category	Term	Count	%	PValue	Genes	List Total	Pop Hits	Pop Total	Fold Enrichment	Bonferroni	Benjamini	FDR
GOTERM_BP_FAT	GO:0009143~nucleoside triphosphate catabolic process	4	1.0554089709762533	0.022551076482899612	ENSG00000152234, ENSG00000197594, ENSG00000138430, ENSG00000099624	347	24	13528	6.49759846301633	1.0	0.39028668078387707	32.50038831667308
GOTERM_BP_FAT	GO:0006200~ATP catabolic process	3	0.79155672823219	0.06181897317315124	ENSG00000152234, ENSG00000138430, ENSG00000099624	347	16	13528	7.3097982708933715	1.0	0.632441307085503	66.70001173048755
GOTERM_BP_FAT	GO:0009207~purine ribonucleoside triphosphate catabolic process	3	0.79155672823219	0.08382679328388883	ENSG00000152234, ENSG00000138430, ENSG00000099624	347	19	13528	6.155619596541787	1.0	0.7105235816162916	77.87931361765219
GOTERM_BP_FAT	GO:0009203~ribonucleoside triphosphate catabolic process	3	0.79155672823219	0.08382679328388883	ENSG00000152234, ENSG00000138430, ENSG00000099624	347	19	13528	6.155619596541787	1.0	0.7105235816162916	77.87931361765219
GOTERM_BP_FAT	GO:0009146~purine nucleoside triphosphate catabolic process	3	0.79155672823219	0.09961387765358728	ENSG00000152234, ENSG00000138430, ENSG00000099624	347	21	13528	5.569370111156855	1.0	0.7485115079444022	83.60475387549742
GOTERM_BP_FAT	GO:0009154~purine ribonucleotide catabolic process	3	0.79155672823219	0.11614533333092616	ENSG00000152234, ENSG00000138430, ENSG00000099624	347	23	13528	5.085077058012781	1.0	0.784544717264049	88.08658890349587
GOTERM_BP_FAT	GO:0009141~nucleoside triphosphate metabolic process	7	1.8469656992084433	0.11962401518866785	ENSG00000081923, ENSG00000133657, ENSG00000152234, ENSG00000197594, ENSG00000138430, ENSG00000163399, ENSG00000099624	347	131	13528	2.0831995072266096	1.0	0.7928748043366398	88.86927635955925
GOTERM_BP_FAT	GO:0046034~ATP metabolic process	6	1.58311345646438	0.13163917547215165	ENSG00000081923, ENSG00000133657, ENSG00000152234, ENSG00000138430, ENSG00000163399, ENSG00000099624	347	105	13528	2.227748044462742	1.0	0.8069054486781454	91.21617735068004
GOTERM_BP_FAT	GO:0009261~ribonucleotide catabolic process	3	0.79155672823219	0.13330623822426035	ENSG00000152234, ENSG00000138430, ENSG00000099624	347	25	13528	4.678270893371758	1.0	0.8075904749992423	91.50227677684572
GOTERM_BP_FAT	GO:0009166~nucleotide catabolic process	4	1.0554089709762533	0.14147715242512013	ENSG00000152234, ENSG00000197594, ENSG00000138430, ENSG00000099624	347	51	13528	3.057693394360626	1.0	0.8172496881266593	92.78205712409815
GOTERM_BP_FAT	GO:0009205~purine ribonucleoside triphosphate metabolic process	6	1.58311345646438	0.18050260071054647	ENSG00000081923, ENSG00000133657, ENSG00000152234, ENSG00000138430, ENSG00000163399, ENSG00000099624	347	117	13528	1.9992610655434866	1.0	0.8619251096768825	96.76217207536965
GOTERM_BP_FAT	GO:0009199~ribonucleoside triphosphate metabolic process	6	1.58311345646438	0.18485079238321847	ENSG00000081923, ENSG00000133657, ENSG00000152234, ENSG00000138430, ENSG00000163399, ENSG00000099624	347	118	13528	1.982318175157525	1.0	0.8664437857123636	97.04580054540763
GOTERM_BP_FAT	GO:0034655~nucleobase, nucleoside, nucleotide and nucleic acid catabolic process	4	1.0554089709762533	0.1850157042197601	ENSG00000152234, ENSG00000197594, ENSG00000138430, ENSG00000099624	347	58	13528	2.6886614329722742	1.0	0.8654120264446924	97.05608252493687
GOTERM_BP_FAT	GO:0034656~nucleobase, nucleoside and nucleotide catabolic process	4	1.0554089709762533	0.1850157042197601	ENSG00000152234, ENSG00000197594, ENSG00000138430, ENSG00000099624	347	58	13528	2.6886614329722742	1.0	0.8654120264446924	97.05608252493687
GOTERM_BP_FAT	GO:0009144~purine nucleoside triphosphate metabolic process	6	1.58311345646438	0.20261492493676883	ENSG00000081923, ENSG00000133657, ENSG00000152234, ENSG00000138430, ENSG00000163399, ENSG00000099624	347	122	13528	1.9173241366277698	1.0	0.8831986866517714	97.97909046870771
GOTERM_BP_FAT	GO:0006195~purine nucleotide catabolic process	3	0.79155672823219	0.20626975477731613	ENSG00000152234, ENSG00000138430, ENSG00000099624	347	33	13528	3.5441446161907257	1.0	0.8858974352191386	98.13290638859841
GOTERM_BP_FAT	GO:0044270~nitrogen compound catabolic process	4	1.0554089709762533	0.24516613483755753	ENSG00000152234, ENSG00000197594, ENSG00000138430, ENSG00000099624	347	67	13528	2.327497956901372	1.0	0.9119647515374081	99.2145156063886
GOTERM_BP_FAT	GO:0009150~purine ribonucleotide metabolic process	6	1.58311345646438	0.2784845300891613	ENSG00000081923, ENSG00000133657, ENSG00000152234, ENSG00000138430, ENSG00000163399, ENSG00000099624	347	138	13528	1.6950256860042603	1.0	0.927212205314896	99.63917878790855
GOTERM_BP_FAT	GO:0009259~ribonucleotide metabolic process	6	1.58311345646438	0.323437120125018	ENSG00000081923, ENSG00000133657, ENSG00000152234, ENSG00000138430, ENSG00000163399, ENSG00000099624	347	147	13528	1.5912486031876727	1.0	0.9459750103945508	99.8809103568153
GOTERM_BP_FAT	GO:0006163~purine nucleotide metabolic process	7	1.8469656992084433	0.3407936650163019	ENSG00000081923, ENSG00000133657, ENSG00000152234, ENSG00000197594, ENSG00000138430, ENSG00000163399, ENSG00000099624	347	186	13528	1.4671996529391713	1.0	0.9524266122387941	99.92390077999727
GOTERM_BP_FAT	GO:0046700~heterocycle catabolic process	3	0.79155672823219	0.5898488301612865	ENSG00000152234, ENSG00000138430, ENSG00000099624	347	77	13528	1.5189191212245967	1.0	0.9913022566495059	99.9999786076446
Annotation Cluster 46	Enrichment Score: 0.7487517826979082
Category	Term	Count	%	PValue	Genes	List Total	Pop Hits	Pop Total	Fold Enrichment	Bonferroni	Benjamini	FDR
GOTERM_BP_FAT	GO:0001558~regulation of cell growth	11	2.9023746701846966	0.027672344185119657	ENSG00000123562, ENSG00000141753, ENSG00000141510, ENSG00000171570, ENSG00000133639, ENSG00000163453, ENSG00000142871, ENSG00000197594, ENSG00000092969, ENSG00000131711, ENSG00000123080	347	194	13528	2.210523188448855	1.0	0.44226453029766866	38.34225307629558
GOTERM_BP_FAT	GO:0007050~cell cycle arrest	6	1.58311345646438	0.12415211454000458	ENSG00000138028, ENSG00000170515, ENSG00000138182, ENSG00000141510, ENSG00000092969, ENSG00000123080	347	103	13528	2.271005288044543	1.0	0.7979787824024329	89.81567241702348
GOTERM_BP_FAT	GO:0040008~regulation of growth	13	3.430079155672823	0.16555396805403916	ENSG00000141753, ENSG00000171570, ENSG00000163453, ENSG00000092969, ENSG00000131711, ENSG00000123080, ENSG00000170315, ENSG00000123562, ENSG00000141510, ENSG00000133639, ENSG00000197594, ENSG00000142871, ENSG00000171476	347	341	13528	1.4862541938864333	1.0	0.8493018590431762	95.57883817815737
GOTERM_BP_FAT	GO:0030308~negative regulation of cell growth	5	1.3192612137203166	0.20928811274904002	ENSG00000141510, ENSG00000133639, ENSG00000197594, ENSG00000092969, ENSG00000123080	347	92	13528	2.118782107505325	1.0	0.8887901281754674	98.25155087678633
GOTERM_BP_FAT	GO:0045792~negative regulation of cell size	5	1.3192612137203166	0.2475816037827735	ENSG00000141510, ENSG00000133639, ENSG00000197594, ENSG00000092969, ENSG00000123080	347	99	13528	1.9689692312170697	1.0	0.9125822358068046	99.25672222631286
GOTERM_BP_FAT	GO:0032535~regulation of cellular component size	10	2.638522427440633	0.25887257122080926	ENSG00000130429, ENSG00000141510, ENSG00000133639, ENSG00000197594, ENSG00000116489, ENSG00000115091, ENSG00000092969, ENSG00000131711, ENSG00000123080, ENSG00000113328	347	271	13528	1.438582685538671	1.0	0.918200162351912	99.42720787472173
GOTERM_BP_FAT	GO:0045926~negative regulation of growth	5	1.3192612137203166	0.3102986772760671	ENSG00000141510, ENSG00000133639, ENSG00000197594, ENSG00000092969, ENSG00000123080	347	110	13528	1.7720723080953626	1.0	0.940775742667192	99.83411357044872
GOTERM_BP_FAT	GO:0008361~regulation of cell size	7	1.8469656992084433	0.4322322594296756	ENSG00000141510, ENSG00000133639, ENSG00000197594, ENSG00000092969, ENSG00000131711, ENSG00000123080, ENSG00000113328	347	206	13528	1.3247530846926499	1.0	0.9725535459713318	99.9941940264758
Annotation Cluster 47	Enrichment Score: 0.7423427953514768
Category	Term	Count	%	PValue	Genes	List Total	Pop Hits	Pop Total	Fold Enrichment	Bonferroni	Benjamini	FDR
GOTERM_BP_FAT	GO:0007018~microtubule-based movement	7	1.8469656992084433	0.06987268958033416	ENSG00000100246, ENSG00000007168, ENSG00000138182, ENSG00000129250, ENSG00000167553, ENSG00000130479, ENSG00000197892	347	113	13528	2.415036596873326	1.0	0.6678548187875507	71.29726677182147
GOTERM_MF_FAT	GO:0003774~motor activity	6	1.58311345646438	0.28120859019859823	ENSG00000204843, ENSG00000100246, ENSG00000138182, ENSG00000129250, ENSG00000197892, ENSG00000145555	325	142	12983	1.6879306608884075	1.0	0.9621576112580145	99.23341823340172
GOTERM_MF_FAT	GO:0003777~microtubule motor activity	4	1.0554089709762533	0.3017418648836453	ENSG00000100246, ENSG00000138182, ENSG00000129250, ENSG00000197892	325	77	12983	2.075204795204795	1.0	0.9568341759013926	99.50011192339778
Annotation Cluster 48	Enrichment Score: 0.7185175627483325
Category	Term	Count	%	PValue	Genes	List Total	Pop Hits	Pop Total	Fold Enrichment	Bonferroni	Benjamini	FDR
GOTERM_BP_FAT	GO:0010605~negative regulation of macromolecule metabolic process	37	9.762532981530343	1.3254750911257136E-4	ENSG00000127616, ENSG00000112029, ENSG00000154473, ENSG00000139618, ENSG00000080503, ENSG00000092010, ENSG00000081923, ENSG00000116478, ENSG00000119335, ENSG00000101439, ENSG00000175550, ENSG00000088832, ENSG00000150593, ENSG00000188986, ENSG00000147649, ENSG00000108344, ENSG00000110700, ENSG00000108671, ENSG00000198225, ENSG00000170315, ENSG00000163191, ENSG00000115233, ENSG00000196628, ENSG0000…	347	734	13528	1.965213704073059	0.23683596514341765	0.008968946347895357	0.2281600377694537
GOTERM_BP_FAT	GO:0045934~negative regulation of nucleobase, nucleoside, nucleotide and nucleic acid metabolic process	21	5.540897097625329	0.04001233051706604	ENSG00000150593, ENSG00000127616, ENSG00000188986, ENSG00000147649, ENSG00000139618, ENSG00000080503, ENSG00000110700, ENSG00000163191, ENSG00000196628, ENSG00000081923, ENSG00000131408, ENSG00000170515, ENSG00000105723, ENSG00000141510, ENSG00000071655, ENSG00000116478, ENSG00000179094, ENSG00000204209, ENSG00000175550, ENSG00000184436, ENSG00000171476	347	512	13528	1.599018371757925	1.0	0.5213731248096634	50.52313798373418
GOTERM_BP_FAT	GO:0051172~negative regulation of nitrogen compound metabolic process	21	5.540897097625329	0.045043749489567256	ENSG00000150593, ENSG00000127616, ENSG00000188986, ENSG00000147649, ENSG00000139618, ENSG00000080503, ENSG00000110700, ENSG00000163191, ENSG00000196628, ENSG00000081923, ENSG00000131408, ENSG00000170515, ENSG00000105723, ENSG00000141510, ENSG00000071655, ENSG00000116478, ENSG00000179094, ENSG00000204209, ENSG00000175550, ENSG00000184436, ENSG00000171476	347	519	13528	1.5774516499808433	1.0	0.5583295733076508	54.80653021535365
GOTERM_BP_FAT	GO:0031327~negative regulation of cellular biosynthetic process	21	5.540897097625329	0.08357484116660222	ENSG00000150593, ENSG00000127616, ENSG00000188986, ENSG00000147649, ENSG00000139618, ENSG00000080503, ENSG00000163191, ENSG00000196628, ENSG00000081923, ENSG00000131408, ENSG00000170515, ENSG00000141510, ENSG00000071655, ENSG00000116478, ENSG00000179094, ENSG00000204209, ENSG00000175550, ENSG00000197594, ENSG00000184436, ENSG00000163399, ENSG00000171476	347	561	13528	1.459353665490299	1.0	0.7118948778736263	77.77425207972666
GOTERM_BP_FAT	GO:0009890~negative regulation of biosynthetic process	21	5.540897097625329	0.09862015414445191	ENSG00000150593, ENSG00000127616, ENSG00000188986, ENSG00000147649, ENSG00000139618, ENSG00000080503, ENSG00000163191, ENSG00000196628, ENSG00000081923, ENSG00000131408, ENSG00000170515, ENSG00000141510, ENSG00000071655, ENSG00000116478, ENSG00000179094, ENSG00000204209, ENSG00000175550, ENSG00000197594, ENSG00000184436, ENSG00000163399, ENSG00000171476	347	573	13528	1.4287912850611828	1.0	0.749351006630482	83.29013531522307
GOTERM_BP_FAT	GO:0010558~negative regulation of macromolecule biosynthetic process	20	5.277044854881266	0.10987137697776977	ENSG00000150593, ENSG00000127616, ENSG00000188986, ENSG00000147649, ENSG00000139618, ENSG00000080503, ENSG00000163191, ENSG00000196628, ENSG00000081923, ENSG00000131408, ENSG00000170515, ENSG00000141510, ENSG00000071655, ENSG00000116478, ENSG00000179094, ENSG00000204209, ENSG00000175550, ENSG00000197594, ENSG00000184436, ENSG00000171476	347	547	13528	1.4254329352138202	1.0	0.7689045997748873	86.5422899856827
GOTERM_BP_FAT	GO:0016481~negative regulation of transcription	17	4.485488126649076	0.1305596326002719	ENSG00000150593, ENSG00000127616, ENSG00000188986, ENSG00000147649, ENSG00000080503, ENSG00000196628, ENSG00000081923, ENSG00000131408, ENSG00000170515, ENSG00000141510, ENSG00000071655, ENSG00000116478, ENSG00000179094, ENSG00000204209, ENSG00000175550, ENSG00000184436, ENSG00000171476	347	459	13528	1.4439107695591846	1.0	0.8059166704346249	91.02609322673933
GOTERM_BP_FAT	GO:0010629~negative regulation of gene expression	17	4.485488126649076	0.22173912045211852	ENSG00000150593, ENSG00000127616, ENSG00000188986, ENSG00000147649, ENSG00000080503, ENSG00000196628, ENSG00000081923, ENSG00000131408, ENSG00000170515, ENSG00000141510, ENSG00000071655, ENSG00000116478, ENSG00000179094, ENSG00000204209, ENSG00000175550, ENSG00000184436, ENSG00000171476	347	504	13528	1.3149901651342573	1.0	0.8968777517541928	98.66993822387539
GOTERM_BP_FAT	GO:0051253~negative regulation of RNA metabolic process	12	3.16622691292876	0.32299648848977613	ENSG00000196628, ENSG00000127616, ENSG00000147649, ENSG00000170515, ENSG00000141510, ENSG00000071655, ENSG00000080503, ENSG00000116478, ENSG00000204209, ENSG00000175550, ENSG00000110700, ENSG00000171476	347	362	13528	1.2923400257933035	1.0	0.9462900513326439	99.87956674519991
GOTERM_BP_FAT	GO:0000122~negative regulation of transcription from RNA polymerase II promoter	9	2.3746701846965697	0.37293397138852424	ENSG00000196628, ENSG00000127616, ENSG00000147649, ENSG00000141510, ENSG00000071655, ENSG00000080503, ENSG00000116478, ENSG00000175550, ENSG00000171476	347	266	13528	1.3190613421160973	1.0	0.9615706023526003	99.96784069043588
GOTERM_BP_FAT	GO:0006357~regulation of transcription from RNA polymerase II promoter	21	5.540897097625329	0.39664314185882377	ENSG00000127616, ENSG00000147649, ENSG00000133398, ENSG00000080503, ENSG00000196419, ENSG00000112282, ENSG00000204231, ENSG00000025434, ENSG00000129559, ENSG00000196628, ENSG00000158773, ENSG00000108946, ENSG00000123562, ENSG00000131408, ENSG00000198646, ENSG00000141510, ENSG00000071655, ENSG00000116478, ENSG00000175550, ENSG00000130159, ENSG00000171476	347	727	13528	1.126131232929928	1.0	0.9658740360278176	99.98344762610071
GOTERM_BP_FAT	GO:0045892~negative regulation of transcription, DNA-dependent	11	2.9023746701846966	0.4268080090456294	ENSG00000196628, ENSG00000127616, ENSG00000147649, ENSG00000170515, ENSG00000141510, ENSG00000071655, ENSG00000080503, ENSG00000116478, ENSG00000204209, ENSG00000175550, ENSG00000171476	347	356	13528	1.2046109510086456	1.0	0.9718010791367271	99.99316036716547
GOTERM_MF_FAT	GO:0003677~DNA binding	48	12.66490765171504	0.9593580856479513	ENSG00000127616, ENSG00000100823, ENSG00000163041, ENSG00000139618, ENSG00000196419, ENSG00000080503, ENSG00000204231, ENSG00000130479, ENSG00000172660, ENSG00000177954, ENSG00000114127, ENSG00000070081, ENSG00000221829, ENSG00000132485, ENSG00000100968, ENSG00000116478, ENSG00000175550, ENSG00000171320, ENSG00000130159, ENSG00000009307, ENSG00000132383, ENSG00000008405, ENSG00000175279, ENSG0000…	325	2331	12983	0.8226037026037027	1.0	0.9999996162679399	100.0
GOTERM_MF_FAT	GO:0030528~transcription regulator activity	29	7.651715039577836	0.9678578607882965	ENSG00000127616, ENSG00000100823, ENSG00000133398, ENSG00000139618, ENSG00000080503, ENSG00000196419, ENSG00000112282, ENSG00000204231, ENSG00000132485, ENSG00000116478, ENSG00000100968, ENSG00000175550, ENSG00000130159, ENSG00000077809, ENSG00000164611, ENSG00000170315, ENSG00000025434, ENSG00000196628, ENSG00000158773, ENSG00000131408, ENSG00000077235, ENSG00000170515, ENSG00000198646, ENSG0000…	325	1512	12983	0.7661925111925111	1.0	0.9999998343633519	100.0
GOTERM_BP_FAT	GO:0006350~transcription	40	10.554089709762533	0.991164655968997	ENSG00000127616, ENSG00000100823, ENSG00000205937, ENSG00000133398, ENSG00000080503, ENSG00000112282, ENSG00000204231, ENSG00000105011, ENSG00000100968, ENSG00000116478, ENSG00000117289, ENSG00000175550, ENSG00000008405, ENSG00000177700, ENSG00000077809, ENSG00000188986, ENSG00000136807, ENSG00000151498, ENSG00000090060, ENSG00000164611, ENSG00000025434, ENSG00000163349, ENSG00000196628, ENSG0000…	347	2101	13528	0.7422292389928221	1.0	0.9999999911523845	100.0
GOTERM_BP_FAT	GO:0051252~regulation of RNA metabolic process	32	8.443271767810026	0.9960748279441056	ENSG00000127616, ENSG00000133398, ENSG00000139618, ENSG00000080503, ENSG00000196419, ENSG00000112282, ENSG00000204231, ENSG00000135316, ENSG00000078246, ENSG00000116478, ENSG00000100968, ENSG00000175550, ENSG00000130159, ENSG00000009307, ENSG00000177700, ENSG00000147649, ENSG00000110700, ENSG00000025434, ENSG00000129559, ENSG00000196628, ENSG00000096401, ENSG00000158773, ENSG00000123562, ENSG0000…	347	1813	13528	0.6881075040811558	1.0	0.9999999995096904	100.0
GOTERM_BP_FAT	GO:0006355~regulation of transcription, DNA-dependent	30	7.9155672823219	0.9979240724925461	ENSG00000127616, ENSG00000133398, ENSG00000139618, ENSG00000080503, ENSG00000196419, ENSG00000112282, ENSG00000204231, ENSG00000078246, ENSG00000116478, ENSG00000100968, ENSG00000175550, ENSG00000130159, ENSG00000009307, ENSG00000177700, ENSG00000147649, ENSG00000025434, ENSG00000129559, ENSG00000196628, ENSG00000096401, ENSG00000158773, ENSG00000123562, ENSG00000108946, ENSG00000131408, ENSG0000…	347	1773	13528	0.6596546662960742	1.0	0.9999999999478012	100.0
GOTERM_BP_FAT	GO:0045449~regulation of transcription	48	12.66490765171504	0.9979689374628926	ENSG00000127616, ENSG00000133398, ENSG00000139618, ENSG00000196419, ENSG00000080503, ENSG00000112282, ENSG00000204231, ENSG00000105011, ENSG00000081923, ENSG00000078246, ENSG00000100968, ENSG00000116478, ENSG00000117289, ENSG00000175550, ENSG00000130159, ENSG00000009307, ENSG00000008405, ENSG00000150593, ENSG00000167815, ENSG00000177700, ENSG00000077809, ENSG00000147649, ENSG00000136807, ENSG0000…	347	2601	13528	0.7194572692613238	1.0	0.9999999999498059	100.0
Annotation Cluster 49	Enrichment Score: 0.7179362789296665
Category	Term	Count	%	PValue	Genes	List Total	Pop Hits	Pop Total	Fold Enrichment	Bonferroni	Benjamini	FDR
GOTERM_BP_FAT	GO:0009100~glycoprotein metabolic process	13	3.430079155672823	0.005846969613794637	ENSG00000147162, ENSG00000198856, ENSG00000196562, ENSG00000151348, ENSG00000116406, ENSG00000205155, ENSG00000119523, ENSG00000134910, ENSG00000132581, ENSG00000162736, ENSG00000088832, ENSG00000104774, ENSG00000011465	347	202	13528	2.508973663936999	0.999993585575024	0.17539781828311862	9.611267090331433
GOTERM_BP_FAT	GO:0006487~protein amino acid N-linked glycosylation	3	0.79155672823219	0.3108871751337575	ENSG00000119523, ENSG00000198856, ENSG00000134910	347	44	13528	2.6581084621430446	1.0	0.9405361884496162	99.8365358536558
GOTERM_BP_FAT	GO:0009101~glycoprotein biosynthetic process	6	1.58311345646438	0.3793018855925203	ENSG00000119523, ENSG00000147162, ENSG00000198856, ENSG00000132581, ENSG00000134910, ENSG00000151348	347	158	13528	1.4804654725859996	1.0	0.9625670532872939	99.97302757550653
GOTERM_BP_FAT	GO:0043413~biopolymer glycosylation	5	1.3192612137203166	0.4149106288676765	ENSG00000119523, ENSG00000147162, ENSG00000198856, ENSG00000132581, ENSG00000134910	347	128	13528	1.5228746397694524	1.0	0.9695492698305702	99.99025508310645
GOTERM_BP_FAT	GO:0006486~protein amino acid glycosylation	5	1.3192612137203166	0.4149106288676765	ENSG00000119523, ENSG00000147162, ENSG00000198856, ENSG00000132581, ENSG00000134910	347	128	13528	1.5228746397694524	1.0	0.9695492698305702	99.99025508310645
GOTERM_BP_FAT	GO:0070085~glycosylation	5	1.3192612137203166	0.4149106288676765	ENSG00000119523, ENSG00000147162, ENSG00000198856, ENSG00000132581, ENSG00000134910	347	128	13528	1.5228746397694524	1.0	0.9695492698305702	99.99025508310645
Annotation Cluster 50	Enrichment Score: 0.696261944127854
Category	Term	Count	%	PValue	Genes	List Total	Pop Hits	Pop Total	Fold Enrichment	Bonferroni	Benjamini	FDR
GOTERM_BP_FAT	GO:0042158~lipoprotein biosynthetic process	5	1.3192612137203166	0.06074564770325125	ENSG00000165282, ENSG00000136448, ENSG00000087111, ENSG00000118137, ENSG00000101464	347	58	13528	3.360826791215343	1.0	0.6314935118239452	66.03739687077103
GOTERM_BP_FAT	GO:0046474~glycerophospholipid biosynthetic process	5	1.3192612137203166	0.0961104029712264	ENSG00000165282, ENSG00000087111, ENSG00000204310, ENSG00000118137, ENSG00000101464	347	68	13528	2.866587557213087	1.0	0.7444873384990589	82.47002416527724
GOTERM_BP_FAT	GO:0046486~glycerolipid metabolic process	8	2.1108179419525066	0.12218626969961546	ENSG00000165282, ENSG00000131408, ENSG00000007168, ENSG00000087111, ENSG00000204310, ENSG00000118137, ENSG00000025434, ENSG00000101464	347	162	13528	1.925214359412246	1.0	0.7963114315170794	89.41451264449793
GOTERM_BP_FAT	GO:0045017~glycerolipid biosynthetic process	5	1.3192612137203166	0.14845105626213892	ENSG00000165282, ENSG00000087111, ENSG00000204310, ENSG00000118137, ENSG00000101464	347	80	13528	2.4365994236311237	1.0	0.8233652238254616	93.72846876735088
GOTERM_BP_FAT	GO:0042157~lipoprotein metabolic process	5	1.3192612137203166	0.14845105626213892	ENSG00000165282, ENSG00000136448, ENSG00000087111, ENSG00000118137, ENSG00000101464	347	80	13528	2.4365994236311237	1.0	0.8233652238254616	93.72846876735088
GOTERM_BP_FAT	GO:0006497~protein amino acid lipidation	4	1.0554089709762533	0.15354667168398156	ENSG00000165282, ENSG00000136448, ENSG00000087111, ENSG00000101464	347	53	13528	2.9423087379696584	1.0	0.82972177150193	94.34468556801579
GOTERM_BP_FAT	GO:0006650~glycerophospholipid metabolic process	6	1.58311345646438	0.18485079238321847	ENSG00000165282, ENSG00000007168, ENSG00000087111, ENSG00000204310, ENSG00000118137, ENSG00000101464	347	118	13528	1.982318175157525	1.0	0.8664437857123636	97.04580054540763
GOTERM_BP_FAT	GO:0006506~GPI anchor biosynthetic process	3	0.79155672823219	0.2157003557773198	ENSG00000165282, ENSG00000087111, ENSG00000101464	347	34	13528	3.4399050686557047	1.0	0.8926379966340137	98.4804450182757
GOTERM_BP_FAT	GO:0006505~GPI anchor metabolic process	3	0.79155672823219	0.22516903481318257	ENSG00000165282, ENSG00000087111, ENSG00000101464	347	35	13528	3.3416220666941134	1.0	0.8978637607750186	98.76741499795976
GOTERM_BP_FAT	GO:0019637~organophosphate metabolic process	8	2.1108179419525066	0.2521773012058828	ENSG00000165282, ENSG00000007168, ENSG00000087111, ENSG00000204310, ENSG00000118137, ENSG00000149782, ENSG00000198814, ENSG00000101464	347	200	13528	1.5594236311239194	1.0	0.9153134761786905	99.33119278053722
GOTERM_BP_FAT	GO:0008654~phospholipid biosynthetic process	5	1.3192612137203166	0.26444262068538865	ENSG00000165282, ENSG00000087111, ENSG00000204310, ENSG00000118137, ENSG00000101464	347	102	13528	1.9110583714753913	1.0	0.9207660009013034	99.4970331124548
GOTERM_BP_FAT	GO:0046489~phosphoinositide biosynthetic process	3	0.79155672823219	0.2728137297132328	ENSG00000165282, ENSG00000087111, ENSG00000101464	347	40	13528	2.9239193083573487	1.0	0.924048249676447	99.58706547975329
GOTERM_BP_FAT	GO:0006644~phospholipid metabolic process	7	1.8469656992084433	0.3657030919142301	ENSG00000165282, ENSG00000007168, ENSG00000087111, ENSG00000204310, ENSG00000118137, ENSG00000149782, ENSG00000101464	347	190	13528	1.4363112391930837	1.0	0.9597187979406249	99.96081586471402
GOTERM_BP_FAT	GO:0008610~lipid biosynthetic process	10	2.638522427440633	0.44502597326324755	ENSG00000165282, ENSG00000123983, ENSG00000111144, ENSG00000087111, ENSG00000173085, ENSG00000204310, ENSG00000118137, ENSG00000004779, ENSG00000052802, ENSG00000101464	347	323	13528	1.2069842346160367	1.0	0.9745657574936126	99.99607976606949
GOTERM_BP_FAT	GO:0030384~phosphoinositide metabolic process	3	0.79155672823219	0.5607346225608745	ENSG00000165282, ENSG00000087111, ENSG00000101464	347	73	13528	1.602147566223205	1.0	0.9888577906827197	99.99993026048088
Annotation Cluster 51	Enrichment Score: 0.6948017880627466
Category	Term	Count	%	PValue	Genes	List Total	Pop Hits	Pop Total	Fold Enrichment	Bonferroni	Benjamini	FDR
GOTERM_BP_FAT	GO:0030100~regulation of endocytosis	5	1.3192612137203166	0.070492781075954	ENSG00000131408, ENSG00000140545, ENSG00000042753, ENSG00000135404, ENSG00000025434	347	61	13528	3.195540227712949	1.0	0.6684880410565925	71.6252287725596
GOTERM_BP_FAT	GO:0060627~regulation of vesicle-mediated transport	5	1.3192612137203166	0.23097050575655362	ENSG00000131408, ENSG00000140545, ENSG00000042753, ENSG00000135404, ENSG00000025434	347	96	13528	2.030499519692603	1.0	0.9025324906760409	98.91714031877636
GOTERM_BP_FAT	GO:0051050~positive regulation of transport	7	1.8469656992084433	0.505700596408682	ENSG00000131408, ENSG00000140545, ENSG00000135404, ENSG00000143933, ENSG00000092969, ENSG00000025434, ENSG00000072062	347	223	13528	1.2237629392228067	1.0	0.9844604992531822	99.99946685689764
Annotation Cluster 52	Enrichment Score: 0.6801718993682876
Category	Term	Count	%	PValue	Genes	List Total	Pop Hits	Pop Total	Fold Enrichment	Bonferroni	Benjamini	FDR
GOTERM_BP_FAT	GO:0042771~DNA damage response, signal transduction by p53 class mediator resulting in induction of apoptosis	3	0.79155672823219	0.0549980680754911	ENSG00000139618, ENSG00000141510, ENSG00000163349	347	15	13528	7.797118155619597	1.0	0.6114885387958698	62.27261051212607
GOTERM_BP_FAT	GO:0030330~DNA damage response, signal transduction by p53 class mediator	3	0.79155672823219	0.14208947857092674	ENSG00000139618, ENSG00000141510, ENSG00000163349	347	26	13528	4.498337397472844	1.0	0.8170063540003841	92.87025688466423
GOTERM_BP_FAT	GO:0008630~DNA damage response, signal transduction resulting in induction of apoptosis	3	0.79155672823219	0.20626975477731613	ENSG00000139618, ENSG00000141510, ENSG00000163349	347	33	13528	3.5441446161907257	1.0	0.8858974352191386	98.13290638859841
GOTERM_BP_FAT	GO:0008629~induction of apoptosis by intracellular signals	3	0.79155672823219	0.40359619474286323	ENSG00000139618, ENSG00000141510, ENSG00000163349	347	54	13528	2.165866154338777	1.0	0.9669739038888132	99.9864444503782
GOTERM_BP_FAT	GO:0042770~DNA damage response, signal transduction	3	0.79155672823219	0.6107289867848371	ENSG00000139618, ENSG00000141510, ENSG00000163349	347	80	13528	1.4619596541786744	1.0	0.9927930128525769	99.9999913057432
Annotation Cluster 53	Enrichment Score: 0.6657021584090893
Category	Term	Count	%	PValue	Genes	List Total	Pop Hits	Pop Total	Fold Enrichment	Bonferroni	Benjamini	FDR
GOTERM_BP_FAT	GO:0007584~response to nutrient	8	2.1108179419525066	0.06811611887405584	ENSG00000158773, ENSG00000204351, ENSG00000147162, ENSG00000139618, ENSG00000204348, ENSG00000163453, ENSG00000131711, ENSG00000106484	347	140	13528	2.227748044462742	1.0	0.6609286849696497	70.34873699872995
GOTERM_BP_FAT	GO:0033189~response to vitamin A	3	0.79155672823219	0.2918834639092547	ENSG00000163453, ENSG00000131711, ENSG00000106484	347	42	13528	2.7846850555784277	1.0	0.9339403125925679	99.73877901655243
GOTERM_BP_FAT	GO:0033273~response to vitamin	3	0.79155672823219	0.506330557772436	ENSG00000163453, ENSG00000131711, ENSG00000106484	347	66	13528	1.7720723080953629	1.0	0.9842018351347379	99.9994784451116
Annotation Cluster 54	Enrichment Score: 0.6609949348154832
Category	Term	Count	%	PValue	Genes	List Total	Pop Hits	Pop Total	Fold Enrichment	Bonferroni	Benjamini	FDR
GOTERM_BP_FAT	GO:0019216~regulation of lipid metabolic process	7	1.8469656992084433	0.06753865018316388	ENSG00000131408, ENSG00000082146, ENSG00000070831, ENSG00000118137, ENSG00000163453, ENSG00000163399, ENSG00000025434	347	112	13528	2.4365994236311237	1.0	0.6604619124787435	70.03051473641302
GOTERM_BP_FAT	GO:0019217~regulation of fatty acid metabolic process	3	0.79155672823219	0.3578435148373048	ENSG00000131408, ENSG00000082146, ENSG00000025434	347	49	13528	2.3868729047815096	1.0	0.9574792918516976	99.95155246492548
GOTERM_BP_FAT	GO:0010565~regulation of cellular ketone metabolic process	3	0.79155672823219	0.43029833731873507	ENSG00000131408, ENSG00000082146, ENSG00000025434	347	57	13528	2.0518731988472623	1.0	0.9725757029508226	99.9938436573283
Annotation Cluster 55	Enrichment Score: 0.6450793243834816
Category	Term	Count	%	PValue	Genes	List Total	Pop Hits	Pop Total	Fold Enrichment	Bonferroni	Benjamini	FDR
GOTERM_BP_FAT	GO:0051605~protein maturation by peptide bond cleavage	5	1.3192612137203166	0.17797993319771066	ENSG00000114902, ENSG00000162736, ENSG00000120885, ENSG00000109472, ENSG00000205155	347	86	13528	2.2666041150056966	1.0	0.8630558297785981	96.5860614845377
GOTERM_BP_FAT	GO:0051604~protein maturation	6	1.58311345646438	0.20261492493676883	ENSG00000114902, ENSG00000162736, ENSG00000120885, ENSG00000088832, ENSG00000109472, ENSG00000205155	347	122	13528	1.9173241366277698	1.0	0.8831986866517714	97.97909046870771
GOTERM_BP_FAT	GO:0016485~protein processing	5	1.3192612137203166	0.3218989457994185	ENSG00000114902, ENSG00000162736, ENSG00000120885, ENSG00000109472, ENSG00000205155	347	112	13528	1.7404281597365168	1.0	0.946214934382934	99.8761576769159
Annotation Cluster 56	Enrichment Score: 0.6391399081363492
Category	Term	Count	%	PValue	Genes	List Total	Pop Hits	Pop Total	Fold Enrichment	Bonferroni	Benjamini	FDR
GOTERM_BP_FAT	GO:0042733~embryonic digit morphogenesis	3	0.79155672823219	0.13330623822426035	ENSG00000078246, ENSG00000162337, ENSG00000146535	347	25	13528	4.678270893371758	1.0	0.8075904749992423	91.50227677684572
GOTERM_BP_FAT	GO:0035113~embryonic appendage morphogenesis	5	1.3192612137203166	0.1830840961539857	ENSG00000127616, ENSG00000087460, ENSG00000078246, ENSG00000162337, ENSG00000146535	347	87	13528	2.240551194143562	1.0	0.8648779253096546	96.93350673825074
GOTERM_BP_FAT	GO:0030326~embryonic limb morphogenesis	5	1.3192612137203166	0.1830840961539857	ENSG00000127616, ENSG00000087460, ENSG00000078246, ENSG00000162337, ENSG00000146535	347	87	13528	2.240551194143562	1.0	0.8648779253096546	96.93350673825074
GOTERM_BP_FAT	GO:0035107~appendage morphogenesis	5	1.3192612137203166	0.2475816037827735	ENSG00000127616, ENSG00000087460, ENSG00000078246, ENSG00000162337, ENSG00000146535	347	99	13528	1.9689692312170697	1.0	0.9125822358068046	99.25672222631286
GOTERM_BP_FAT	GO:0035108~limb morphogenesis	5	1.3192612137203166	0.2475816037827735	ENSG00000127616, ENSG00000087460, ENSG00000078246, ENSG00000162337, ENSG00000146535	347	99	13528	1.9689692312170697	1.0	0.9125822358068046	99.25672222631286
GOTERM_BP_FAT	GO:0048736~appendage development	5	1.3192612137203166	0.2701109239611902	ENSG00000127616, ENSG00000087460, ENSG00000078246, ENSG00000162337, ENSG00000146535	347	103	13528	1.8925044067037855	1.0	0.9240996188400273	99.55980486626346
GOTERM_BP_FAT	GO:0060173~limb development	5	1.3192612137203166	0.2701109239611902	ENSG00000127616, ENSG00000087460, ENSG00000078246, ENSG00000162337, ENSG00000146535	347	103	13528	1.8925044067037855	1.0	0.9240996188400273	99.55980486626346
GOTERM_BP_FAT	GO:0048598~embryonic morphogenesis	10	2.638522427440633	0.3856630044205017	ENSG00000127616, ENSG00000108946, ENSG00000087460, ENSG00000078246, ENSG00000141510, ENSG00000162337, ENSG00000146535, ENSG00000151348, ENSG00000130159, ENSG00000072062	347	307	13528	1.2698889504266442	1.0	0.9635354663676643	99.9774145728206
Annotation Cluster 57	Enrichment Score: 0.6305396209758262
Category	Term	Count	%	PValue	Genes	List Total	Pop Hits	Pop Total	Fold Enrichment	Bonferroni	Benjamini	FDR
GOTERM_BP_FAT	GO:0010564~regulation of cell cycle process	7	1.8469656992084433	0.07225289199265938	ENSG00000127616, ENSG00000112029, ENSG00000138182, ENSG00000139618, ENSG00000070831, ENSG00000126787, ENSG00000175063	347	114	13528	2.393852065321806	1.0	0.6751494348651029	72.53701552373377
GOTERM_BP_FAT	GO:0007088~regulation of mitosis	3	0.79155672823219	0.42146639364592203	ENSG00000138182, ENSG00000070831, ENSG00000126787	347	56	13528	2.0885137916838206	1.0	0.9707303373727174	99.99197488180396
GOTERM_BP_FAT	GO:0051783~regulation of nuclear division	3	0.79155672823219	0.42146639364592203	ENSG00000138182, ENSG00000070831, ENSG00000126787	347	56	13528	2.0885137916838206	1.0	0.9707303373727174	99.99197488180396
Annotation Cluster 58	Enrichment Score: 0.619481299295199
Category	Term	Count	%	PValue	Genes	List Total	Pop Hits	Pop Total	Fold Enrichment	Bonferroni	Benjamini	FDR
GOTERM_BP_FAT	GO:0000723~telomere maintenance	3	0.79155672823219	0.16000000225107136	ENSG00000130826, ENSG00000196419, ENSG00000113522	347	28	13528	4.177027583367641	1.0	0.8399882534948014	95.04341821332899
GOTERM_BP_FAT	GO:0032200~telomere organization	3	0.79155672823219	0.169104282164306	ENSG00000130826, ENSG00000196419, ENSG00000113522	347	29	13528	4.032992149458412	1.0	0.8515802498568247	95.89202882467968
GOTERM_BP_FAT	GO:0060249~anatomical structure homeostasis	4	1.0554089709762533	0.5120136133991275	ENSG00000130826, ENSG00000196419, ENSG00000113522, ENSG00000132383	347	106	13528	1.4711543689848292	1.0	0.9848800260681714	99.99957278317667
Annotation Cluster 59	Enrichment Score: 0.6075766510294941
Category	Term	Count	%	PValue	Genes	List Total	Pop Hits	Pop Total	Fold Enrichment	Bonferroni	Benjamini	FDR
GOTERM_BP_FAT	GO:0010906~regulation of glucose metabolic process	3	0.79155672823219	0.22516903481318257	ENSG00000213639, ENSG00000105723, ENSG00000197594	347	35	13528	3.3416220666941134	1.0	0.8978637607750186	98.76741499795976
GOTERM_BP_FAT	GO:0010675~regulation of cellular carbohydrate metabolic process	3	0.79155672823219	0.2537245722050673	ENSG00000213639, ENSG00000105723, ENSG00000197594	347	38	13528	3.0778097982708936	1.0	0.9150630835172195	99.35464189604598
GOTERM_BP_FAT	GO:0006109~regulation of carbohydrate metabolic process	3	0.79155672823219	0.26326847135764925	ENSG00000213639, ENSG00000105723, ENSG00000197594	347	39	13528	2.99889159831523	1.0	0.9205347734167134	99.4830173452689
Annotation Cluster 60	Enrichment Score: 0.5854012643191094
Category	Term	Count	%	PValue	Genes	List Total	Pop Hits	Pop Total	Fold Enrichment	Bonferroni	Benjamini	FDR
GOTERM_BP_FAT	GO:0006302~double-strand break repair	5	1.3192612137203166	0.07390960907742623	ENSG00000139618, ENSG00000141510, ENSG00000196419, ENSG00000113522, ENSG00000132383	347	62	13528	3.1439992562982244	1.0	0.6784181140240381	73.36996533998976
GOTERM_CC_FAT	GO:0000228~nuclear chromosome	7	1.8469656992084433	0.21869894646938293	ENSG00000163041, ENSG00000163939, ENSG00000196419, ENSG00000116478, ENSG00000113522, ENSG00000132383, ENSG00000131462	320	162	12782	1.7259645061728395	1.0	0.7107030841463227	96.76837736960493
GOTERM_BP_FAT	GO:0006310~DNA recombination	5	1.3192612137203166	0.2815099062998834	ENSG00000198646, ENSG00000139618, ENSG00000196419, ENSG00000113522, ENSG00000132383	347	105	13528	1.8564567037189514	1.0	0.9288902203979437	99.66438136342195
GOTERM_CC_FAT	GO:0044454~nuclear chromosome part	5	1.3192612137203166	0.3629286358406026	ENSG00000163041, ENSG00000196419, ENSG00000116478, ENSG00000113522, ENSG00000132383	320	122	12782	1.6370389344262295	1.0	0.8262130667728045	99.8108377027127
GOTERM_CC_FAT	GO:0032993~protein-DNA complex	4	1.0554089709762533	0.3634531115745252	ENSG00000163041, ENSG00000196419, ENSG00000164032, ENSG00000132383	320	86	12782	1.8578488372093025	1.0	0.8237645384423257	99.81299197620082
GOTERM_BP_FAT	GO:0060249~anatomical structure homeostasis	4	1.0554089709762533	0.5120136133991275	ENSG00000130826, ENSG00000196419, ENSG00000113522, ENSG00000132383	347	106	13528	1.4711543689848292	1.0	0.9848800260681714	99.99957278317667
Annotation Cluster 61	Enrichment Score: 0.5688428963894859
Category	Term	Count	%	PValue	Genes	List Total	Pop Hits	Pop Total	Fold Enrichment	Bonferroni	Benjamini	FDR
GOTERM_BP_FAT	GO:0000070~mitotic sister chromatid segregation	3	0.79155672823219	0.23466770322710956	ENSG00000154473, ENSG00000113810, ENSG00000126787	347	36	13528	3.2487992315081655	1.0	0.9056454355424544	99.00343319337566
GOTERM_BP_FAT	GO:0000819~sister chromatid segregation	3	0.79155672823219	0.24418865897881967	ENSG00000154473, ENSG00000113810, ENSG00000126787	347	37	13528	3.1609938468728096	1.0	0.9118865388774773	99.19680237701678
GOTERM_BP_FAT	GO:0007059~chromosome segregation	4	1.0554089709762533	0.3429987191112064	ENSG00000154473, ENSG00000113810, ENSG00000164611, ENSG00000126787	347	81	13528	1.925214359412246	1.0	0.9525518903746871	99.92817014524556
Annotation Cluster 62	Enrichment Score: 0.559704127744264
Category	Term	Count	%	PValue	Genes	List Total	Pop Hits	Pop Total	Fold Enrichment	Bonferroni	Benjamini	FDR
GOTERM_BP_FAT	GO:0042542~response to hydrogen peroxide	4	1.0554089709762533	0.17222366882129958	ENSG00000167815, ENSG00000198695, ENSG00000211445, ENSG00000117289	347	56	13528	2.784685055578427	1.0	0.8544128382930574	96.14984097193503
GOTERM_BP_FAT	GO:0010035~response to inorganic substance	8	2.1108179419525066	0.2717761168398276	ENSG00000167815, ENSG00000119523, ENSG00000198695, ENSG00000211445, ENSG00000117289, ENSG00000143933, ENSG00000131711, ENSG00000099624	347	205	13528	1.5213889084135797	1.0	0.9247281357257796	99.576793770786
GOTERM_BP_FAT	GO:0000302~response to reactive oxygen species	4	1.0554089709762533	0.3008208628333278	ENSG00000167815, ENSG00000198695, ENSG00000211445, ENSG00000117289	347	75	13528	2.0792315081652255	1.0	0.938266827738619	99.79012934270884
GOTERM_BP_FAT	GO:0006979~response to oxidative stress	6	1.58311345646438	0.4097994872773499	ENSG00000167815, ENSG00000115694, ENSG00000198695, ENSG00000211445, ENSG00000117289, ENSG00000120885	347	164	13528	1.4263021016377313	1.0	0.9688277449240413	99.98867939173276
Annotation Cluster 63	Enrichment Score: 0.5473833563383002
Category	Term	Count	%	PValue	Genes	List Total	Pop Hits	Pop Total	Fold Enrichment	Bonferroni	Benjamini	FDR
GOTERM_MF_FAT	GO:0016887~ATPase activity	14	3.6939313984168867	0.07611035643499275	ENSG00000127616, ENSG00000100246, ENSG00000132153, ENSG00000138182, ENSG00000080503, ENSG00000196419, ENSG00000100813, ENSG00000099624, ENSG00000021574, ENSG00000081923, ENSG00000133657, ENSG00000204351, ENSG00000152234, ENSG00000163399	325	334	12983	1.6744541685859051	1.0	0.7600504363817043	68.8959896201967
GOTERM_MF_FAT	GO:0042623~ATPase activity, coupled	12	3.16622691292876	0.07924201445598522	ENSG00000021574, ENSG00000081923, ENSG00000133657, ENSG00000127616, ENSG00000152234, ENSG00000204351, ENSG00000100246, ENSG00000132153, ENSG00000196419, ENSG00000080503, ENSG00000163399, ENSG00000099624	325	272	12983	1.762398190045249	1.0	0.7641987263395684	70.41561583319793
GOTERM_MF_FAT	GO:0042625~ATPase activity, coupled to transmembrane movement of ions	5	1.3192612137203166	0.11334009437035039	ENSG00000081923, ENSG00000133657, ENSG00000152234, ENSG00000163399, ENSG00000099624	325	74	12983	2.6991683991683995	1.0	0.8329346361942108	83.0451046246428
GOTERM_BP_FAT	GO:0009141~nucleoside triphosphate metabolic process	7	1.8469656992084433	0.11962401518866785	ENSG00000081923, ENSG00000133657, ENSG00000152234, ENSG00000197594, ENSG00000138430, ENSG00000163399, ENSG00000099624	347	131	13528	2.0831995072266096	1.0	0.7928748043366398	88.86927635955925
GOTERM_BP_FAT	GO:0046034~ATP metabolic process	6	1.58311345646438	0.13163917547215165	ENSG00000081923, ENSG00000133657, ENSG00000152234, ENSG00000138430, ENSG00000163399, ENSG00000099624	347	105	13528	2.227748044462742	1.0	0.8069054486781454	91.21617735068004
GOTERM_BP_FAT	GO:0009205~purine ribonucleoside triphosphate metabolic process	6	1.58311345646438	0.18050260071054647	ENSG00000081923, ENSG00000133657, ENSG00000152234, ENSG00000138430, ENSG00000163399, ENSG00000099624	347	117	13528	1.9992610655434866	1.0	0.8619251096768825	96.76217207536965
GOTERM_BP_FAT	GO:0009199~ribonucleoside triphosphate metabolic process	6	1.58311345646438	0.18485079238321847	ENSG00000081923, ENSG00000133657, ENSG00000152234, ENSG00000138430, ENSG00000163399, ENSG00000099624	347	118	13528	1.982318175157525	1.0	0.8664437857123636	97.04580054540763
GOTERM_MF_FAT	GO:0015405~P-P-bond-hydrolysis-driven transmembrane transporter activity	6	1.58311345646438	0.1894090944385167	ENSG00000081923, ENSG00000133657, ENSG00000152234, ENSG00000132432, ENSG00000163399, ENSG00000099624	325	122	12983	1.964640605296343	1.0	0.9095348520663981	95.48546450323452
GOTERM_MF_FAT	GO:0015399~primary active transmembrane transporter activity	6	1.58311345646438	0.1894090944385167	ENSG00000081923, ENSG00000133657, ENSG00000152234, ENSG00000132432, ENSG00000163399, ENSG00000099624	325	122	12983	1.964640605296343	1.0	0.9095348520663981	95.48546450323452
GOTERM_BP_FAT	GO:0006754~ATP biosynthetic process	5	1.3192612137203166	0.193434090104903	ENSG00000081923, ENSG00000133657, ENSG00000152234, ENSG00000163399, ENSG00000099624	347	89	13528	2.1902017291066285	1.0	0.8735061993986103	97.53838500893639
GOTERM_BP_FAT	GO:0009144~purine nucleoside triphosphate metabolic process	6	1.58311345646438	0.20261492493676883	ENSG00000081923, ENSG00000133657, ENSG00000152234, ENSG00000138430, ENSG00000163399, ENSG00000099624	347	122	13528	1.9173241366277698	1.0	0.8831986866517714	97.97909046870771
GOTERM_BP_FAT	GO:0009206~purine ribonucleoside triphosphate biosynthetic process	5	1.3192612137203166	0.24201462029240614	ENSG00000081923, ENSG00000133657, ENSG00000152234, ENSG00000163399, ENSG00000099624	347	98	13528	1.9890607539845908	1.0	0.9105864068994209	99.15604749091942
GOTERM_BP_FAT	GO:0009201~ribonucleoside triphosphate biosynthetic process	5	1.3192612137203166	0.2475816037827735	ENSG00000081923, ENSG00000133657, ENSG00000152234, ENSG00000163399, ENSG00000099624	347	99	13528	1.9689692312170697	1.0	0.9125822358068046	99.25672222631286
GOTERM_BP_FAT	GO:0009145~purine nucleoside triphosphate biosynthetic process	5	1.3192612137203166	0.2475816037827735	ENSG00000081923, ENSG00000133657, ENSG00000152234, ENSG00000163399, ENSG00000099624	347	99	13528	1.9689692312170697	1.0	0.9125822358068046	99.25672222631286
GOTERM_BP_FAT	GO:0009142~nucleoside triphosphate biosynthetic process	5	1.3192612137203166	0.26444262068538865	ENSG00000081923, ENSG00000133657, ENSG00000152234, ENSG00000163399, ENSG00000099624	347	102	13528	1.9110583714753913	1.0	0.9207660009013034	99.4970331124548
GOTERM_BP_FAT	GO:0009150~purine ribonucleotide metabolic process	6	1.58311345646438	0.2784845300891613	ENSG00000081923, ENSG00000133657, ENSG00000152234, ENSG00000138430, ENSG00000163399, ENSG00000099624	347	138	13528	1.6950256860042603	1.0	0.927212205314896	99.63917878790855
GOTERM_MF_FAT	GO:0042626~ATPase activity, coupled to transmembrane movement of substances	5	1.3192612137203166	0.28927188831461564	ENSG00000081923, ENSG00000133657, ENSG00000152234, ENSG00000163399, ENSG00000099624	325	109	12983	1.8324629498941425	1.0	0.9622573913199257	99.35094552181336
GOTERM_MF_FAT	GO:0043492~ATPase activity, coupled to movement of substances	5	1.3192612137203166	0.29488139036889993	ENSG00000081923, ENSG00000133657, ENSG00000152234, ENSG00000163399, ENSG00000099624	325	110	12983	1.8158041958041962	1.0	0.9591666218308534	99.42255089370795
GOTERM_MF_FAT	GO:0016820~hydrolase activity, acting on acid anhydrides, catalyzing transmembrane movement of substances	5	1.3192612137203166	0.30050481628762377	ENSG00000081923, ENSG00000133657, ENSG00000152234, ENSG00000163399, ENSG00000099624	325	111	12983	1.7994455994455998	1.0	0.9601240713285516	99.48688672242645
GOTERM_BP_FAT	GO:0009259~ribonucleotide metabolic process	6	1.58311345646438	0.323437120125018	ENSG00000081923, ENSG00000133657, ENSG00000152234, ENSG00000138430, ENSG00000163399, ENSG00000099624	347	147	13528	1.5912486031876727	1.0	0.9459750103945508	99.8809103568153
GOTERM_BP_FAT	GO:0006163~purine nucleotide metabolic process	7	1.8469656992084433	0.3407936650163019	ENSG00000081923, ENSG00000133657, ENSG00000152234, ENSG00000197594, ENSG00000138430, ENSG00000163399, ENSG00000099624	347	186	13528	1.4671996529391713	1.0	0.9524266122387941	99.92390077999727
GOTERM_BP_FAT	GO:0009152~purine ribonucleotide biosynthetic process	5	1.3192612137203166	0.35101019886266127	ENSG00000081923, ENSG00000133657, ENSG00000152234, ENSG00000163399, ENSG00000099624	347	117	13528	1.6660508879529052	1.0	0.9551309105240678	99.94185838727458
GOTERM_MF_FAT	GO:0015662~ATPase activity, coupled to transmembrane movement of ions, phosphorylative mechanism	3	0.79155672823219	0.38282900951350285	ENSG00000081923, ENSG00000133657, ENSG00000163399	325	53	12983	2.261190130624093	1.0	0.9793582287874275	99.91909170548652
GOTERM_BP_FAT	GO:0009260~ribonucleotide biosynthetic process	5	1.3192612137203166	0.3917669658680982	ENSG00000081923, ENSG00000133657, ENSG00000152234, ENSG00000163399, ENSG00000099624	347	124	13528	1.5719996281491122	1.0	0.9651570413970827	99.98098488402847
GOTERM_BP_FAT	GO:0044271~nitrogen compound biosynthetic process	10	2.638522427440633	0.45441065471720554	ENSG00000081923, ENSG00000133657, ENSG00000152234, ENSG00000104904, ENSG00000126088, ENSG00000105552, ENSG00000092969, ENSG00000163399, ENSG00000099624, ENSG00000141127	347	325	13528	1.1995566393260917	1.0	0.9766004072619472	99.99707801118561
GOTERM_BP_FAT	GO:0009165~nucleotide biosynthetic process	6	1.58311345646438	0.518941961828914	ENSG00000081923, ENSG00000133657, ENSG00000152234, ENSG00000163399, ENSG00000099624, ENSG00000141127	347	186	13528	1.2575997025192898	1.0	0.9855757658138836	99.99966608664913
GOTERM_BP_FAT	GO:0006164~purine nucleotide biosynthetic process	5	1.3192612137203166	0.5264687400475367	ENSG00000081923, ENSG00000133657, ENSG00000152234, ENSG00000163399, ENSG00000099624	347	148	13528	1.3170807695303373	1.0	0.986178655353522	99.99974554262946
GOTERM_BP_FAT	GO:0034654~nucleobase, nucleoside, nucleotide and nucleic acid biosynthetic process	6	1.58311345646438	0.5517420638071755	ENSG00000081923, ENSG00000133657, ENSG00000152234, ENSG00000163399, ENSG00000099624, ENSG00000141127	347	193	13528	1.2119872780755852	1.0	0.9886934445234928	99.99990111331432
GOTERM_BP_FAT	GO:0034404~nucleobase, nucleoside and nucleotide biosynthetic process	6	1.58311345646438	0.5517420638071755	ENSG00000081923, ENSG00000133657, ENSG00000152234, ENSG00000163399, ENSG00000099624, ENSG00000141127	347	193	13528	1.2119872780755852	1.0	0.9886934445234928	99.99990111331432
GOTERM_BP_FAT	GO:0006812~cation transport	8	2.1108179419525066	0.9890452405902421	ENSG00000133657, ENSG00000152234, ENSG00000155287, ENSG00000004478, ENSG00000088832, ENSG00000198225, ENSG00000163399, ENSG00000099624	347	553	13528	0.5639868466994282	1.0	0.9999999820777777	100.0
GOTERM_BP_FAT	GO:0006811~ion transport	11	2.9023746701846966	0.9952921898886207	ENSG00000133657, ENSG00000152234, ENSG00000151729, ENSG00000155287, ENSG00000004478, ENSG00000130204, ENSG00000197594, ENSG00000088832, ENSG00000198225, ENSG00000163399, ENSG00000099624	347	768	13528	0.558387367915466	1.0	0.9999999990475216	100.0
GOTERM_BP_FAT	GO:0015672~monovalent inorganic cation transport	3	0.79155672823219	0.9977158081496722	ENSG00000152234, ENSG00000163399, ENSG00000099624	347	318	13528	0.3677885922462074	1.0	0.9999999999279338	100.0
Annotation Cluster 64	Enrichment Score: 0.49855180085889156
Category	Term	Count	%	PValue	Genes	List Total	Pop Hits	Pop Total	Fold Enrichment	Bonferroni	Benjamini	FDR
GOTERM_BP_FAT	GO:0010552~positive regulation of specific transcription from RNA polymerase II promoter	8	2.1108179419525066	5.934247237221433E-4	ENSG00000127616, ENSG00000158773, ENSG00000131408, ENSG00000141510, ENSG00000196419, ENSG00000080503, ENSG00000116478, ENSG00000025434	347	57	13528	5.471661863592699	0.7019077193048124	0.030558039144499616	1.0176779884517484
GOTERM_BP_FAT	GO:0043193~positive regulation of gene-specific transcription	8	2.1108179419525066	0.006842992881828043	ENSG00000127616, ENSG00000158773, ENSG00000131408, ENSG00000141510, ENSG00000196419, ENSG00000080503, ENSG00000116478, ENSG00000025434	347	87	13528	3.5848819106296994	0.9999991691537419	0.1937788925144882	11.159149384673706
GOTERM_BP_FAT	GO:0010551~regulation of specific transcription from RNA polymerase II promoter	8	2.1108179419525066	0.010311051407642276	ENSG00000127616, ENSG00000158773, ENSG00000131408, ENSG00000141510, ENSG00000196419, ENSG00000080503, ENSG00000116478, ENSG00000025434	347	94	13528	3.317922619412594	0.9999999993364227	0.2543650239872237	16.356142600664537
GOTERM_MF_FAT	GO:0008134~transcription factor binding	20	5.277044854881266	0.0554219961121469	ENSG00000127616, ENSG00000147649, ENSG00000100823, ENSG00000080503, ENSG00000204348, ENSG00000112282, ENSG00000204231, ENSG00000025434, ENSG00000196628, ENSG00000158773, ENSG00000204351, ENSG00000131408, ENSG00000198646, ENSG00000211445, ENSG00000141510, ENSG00000116478, ENSG00000133639, ENSG00000100968, ENSG00000204209, ENSG00000175550	325	513	12983	1.557414904783326	0.9999999999999981	0.7022828544051902	56.87786117335003
GOTERM_BP_FAT	GO:0032583~regulation of gene-specific transcription	8	2.1108179419525066	0.05646986301409372	ENSG00000127616, ENSG00000158773, ENSG00000131408, ENSG00000141510, ENSG00000196419, ENSG00000080503, ENSG00000116478, ENSG00000025434	347	134	13528	2.327497956901372	1.0	0.6155008470356422	63.272439305484504
GOTERM_BP_FAT	GO:0010604~positive regulation of macromolecule metabolic process	27	7.12401055408971	0.2093962189311059	ENSG00000127616, ENSG00000112029, ENSG00000171570, ENSG00000080503, ENSG00000196419, ENSG00000204231, ENSG00000092969, ENSG00000092010, ENSG00000116478, ENSG00000088832, ENSG00000108344, ENSG00000108671, ENSG00000025434, ENSG00000170315, ENSG00000115233, ENSG00000196628, ENSG00000197579, ENSG00000159377, ENSG00000123562, ENSG00000158773, ENSG00000131408, ENSG00000198646, ENSG00000141510, ENSG0000…	347	857	13528	1.2282508179797498	1.0	0.8878121087841252	98.2556655804936
GOTERM_MF_FAT	GO:0016563~transcription activator activity	14	3.6939313984168867	0.22704428780457128	ENSG00000127616, ENSG00000100823, ENSG00000139618, ENSG00000080503, ENSG00000196419, ENSG00000112282, ENSG00000204231, ENSG00000025434, ENSG00000158773, ENSG00000131408, ENSG00000198646, ENSG00000116478, ENSG00000100968, ENSG00000128245	325	410	12983	1.3640675422138835	1.0	0.9383353534978831	97.76117562606224
GOTERM_BP_FAT	GO:0010553~negative regulation of specific transcription from RNA polymerase II promoter	3	0.79155672823219	0.28235405241749945	ENSG00000127616, ENSG00000080503, ENSG00000116478	347	41	13528	2.8526042032754626	1.0	0.9280860532827602	99.6711117785547
GOTERM_BP_FAT	GO:0032582~negative regulation of gene-specific transcription	3	0.79155672823219	0.34853342424930606	ENSG00000127616, ENSG00000080503, ENSG00000116478	347	48	13528	2.436599423631124	1.0	0.9543855205317298	99.93791404551244
GOTERM_BP_FAT	GO:0006357~regulation of transcription from RNA polymerase II promoter	21	5.540897097625329	0.39664314185882377	ENSG00000127616, ENSG00000147649, ENSG00000133398, ENSG00000080503, ENSG00000196419, ENSG00000112282, ENSG00000204231, ENSG00000025434, ENSG00000129559, ENSG00000196628, ENSG00000158773, ENSG00000108946, ENSG00000123562, ENSG00000131408, ENSG00000198646, ENSG00000141510, ENSG00000071655, ENSG00000116478, ENSG00000175550, ENSG00000130159, ENSG00000171476	347	727	13528	1.126131232929928	1.0	0.9658740360278176	99.98344762610071
GOTERM_MF_FAT	GO:0008094~DNA-dependent ATPase activity	3	0.79155672823219	0.41803298114517967	ENSG00000127616, ENSG00000196419, ENSG00000080503	325	57	12983	2.10251012145749	1.0	0.9839084987298163	99.9659824167966
GOTERM_MF_FAT	GO:0003713~transcription coactivator activity	7	1.8469656992084433	0.44429888753834235	ENSG00000100823, ENSG00000198646, ENSG00000080503, ENSG00000100968, ENSG00000112282, ENSG00000204231, ENSG00000025434	325	214	12983	1.306700215672178	1.0	0.986643709871513	99.98278867059066
GOTERM_BP_FAT	GO:0045944~positive regulation of transcription from RNA polymerase II promoter	11	2.9023746701846966	0.468673223088408	ENSG00000127616, ENSG00000158773, ENSG00000123562, ENSG00000131408, ENSG00000198646, ENSG00000141510, ENSG00000196419, ENSG00000080503, ENSG00000116478, ENSG00000204231, ENSG00000025434	347	371	13528	1.155907004202366	1.0	0.9786992173314909	99.99814886191001
GOTERM_MF_FAT	GO:0003712~transcription cofactor activity	10	2.638522427440633	0.5557864247440429	ENSG00000196628, ENSG00000100823, ENSG00000198646, ENSG00000080503, ENSG00000133639, ENSG00000100968, ENSG00000175550, ENSG00000112282, ENSG00000204231, ENSG00000025434	325	363	12983	1.1004873913964823	1.0	0.9934565994185451	99.99936735702545
GOTERM_BP_FAT	GO:0045941~positive regulation of transcription	15	3.95778364116095	0.5848444337615688	ENSG00000127616, ENSG00000080503, ENSG00000196419, ENSG00000204231, ENSG00000170315, ENSG00000025434, ENSG00000196628, ENSG00000197579, ENSG00000123562, ENSG00000158773, ENSG00000131408, ENSG00000198646, ENSG00000141510, ENSG00000116478, ENSG00000128245	347	564	13528	1.0368508185664358	1.0	0.9908351463535655	99.99997363559989
GOTERM_BP_FAT	GO:0010628~positive regulation of gene expression	15	3.95778364116095	0.6296092693391963	ENSG00000127616, ENSG00000080503, ENSG00000196419, ENSG00000204231, ENSG00000170315, ENSG00000025434, ENSG00000196628, ENSG00000197579, ENSG00000123562, ENSG00000158773, ENSG00000131408, ENSG00000198646, ENSG00000141510, ENSG00000116478, ENSG00000128245	347	581	13528	1.006512670690998	1.0	0.9941418386603506	99.99999630886145
GOTERM_BP_FAT	GO:0045893~positive regulation of transcription, DNA-dependent	12	3.16622691292876	0.68028048552903	ENSG00000196628, ENSG00000127616, ENSG00000158773, ENSG00000123562, ENSG00000131408, ENSG00000198646, ENSG00000141510, ENSG00000196419, ENSG00000080503, ENSG00000116478, ENSG00000204231, ENSG00000025434	347	477	13528	0.9807695793232197	1.0	0.99660288128269	99.99999970745503
GOTERM_BP_FAT	GO:0051254~positive regulation of RNA metabolic process	12	3.16622691292876	0.690764649888396	ENSG00000196628, ENSG00000127616, ENSG00000158773, ENSG00000123562, ENSG00000131408, ENSG00000198646, ENSG00000141510, ENSG00000196419, ENSG00000080503, ENSG00000116478, ENSG00000204231, ENSG00000025434	347	481	13528	0.9726134913454799	1.0	0.996825454193212	99.99999983530766
GOTERM_MF_FAT	GO:0003690~double-stranded DNA binding	3	0.79155672823219	0.701031574809718	ENSG00000158773, ENSG00000141510, ENSG00000196419	325	97	12983	1.2354956383822364	1.0	0.9982665468708939	99.99999816239456
GOTERM_BP_FAT	GO:0010557~positive regulation of macromolecule biosynthetic process	16	4.221635883905013	0.7054678810868684	ENSG00000127616, ENSG00000080503, ENSG00000196419, ENSG00000204231, ENSG00000092969, ENSG00000170315, ENSG00000025434, ENSG00000196628, ENSG00000197579, ENSG00000123562, ENSG00000158773, ENSG00000131408, ENSG00000198646, ENSG00000141510, ENSG00000116478, ENSG00000128245	347	654	13528	0.953775921176709	1.0	0.9972391441674894	99.99999992886136
GOTERM_BP_FAT	GO:0045935~positive regulation of nucleobase, nucleoside, nucleotide and nucleic acid metabolic process	15	3.95778364116095	0.7310939907256201	ENSG00000127616, ENSG00000080503, ENSG00000196419, ENSG00000204231, ENSG00000170315, ENSG00000025434, ENSG00000196628, ENSG00000197579, ENSG00000123562, ENSG00000158773, ENSG00000131408, ENSG00000198646, ENSG00000141510, ENSG00000116478, ENSG00000128245	347	624	13528	0.9371536244735093	1.0	0.9981109552926204	99.99999998517863
GOTERM_BP_FAT	GO:0051173~positive regulation of nitrogen compound metabolic process	15	3.95778364116095	0.7717372220349532	ENSG00000127616, ENSG00000080503, ENSG00000196419, ENSG00000204231, ENSG00000170315, ENSG00000025434, ENSG00000196628, ENSG00000197579, ENSG00000123562, ENSG00000158773, ENSG00000131408, ENSG00000198646, ENSG00000141510, ENSG00000116478, ENSG00000128245	347	644	13528	0.9080494746451394	1.0	0.9988683442439924	99.99999999911982
GOTERM_BP_FAT	GO:0009891~positive regulation of biosynthetic process	16	4.221635883905013	0.7870653144119775	ENSG00000127616, ENSG00000080503, ENSG00000196419, ENSG00000204231, ENSG00000092969, ENSG00000170315, ENSG00000025434, ENSG00000196628, ENSG00000197579, ENSG00000123562, ENSG00000158773, ENSG00000131408, ENSG00000198646, ENSG00000141510, ENSG00000116478, ENSG00000128245	347	695	13528	0.8975100035245578	1.0	0.9991237631790477	99.99999999973433
GOTERM_BP_FAT	GO:0031328~positive regulation of cellular biosynthetic process	15	3.95778364116095	0.8414113501076191	ENSG00000127616, ENSG00000080503, ENSG00000196419, ENSG00000204231, ENSG00000170315, ENSG00000025434, ENSG00000196628, ENSG00000197579, ENSG00000123562, ENSG00000158773, ENSG00000131408, ENSG00000198646, ENSG00000141510, ENSG00000116478, ENSG00000128245	347	685	13528	0.8536990681335326	1.0	0.9996607325761708	99.99999999999835
GOTERM_MF_FAT	GO:0030528~transcription regulator activity	29	7.651715039577836	0.9678578607882965	ENSG00000127616, ENSG00000100823, ENSG00000133398, ENSG00000139618, ENSG00000080503, ENSG00000196419, ENSG00000112282, ENSG00000204231, ENSG00000132485, ENSG00000116478, ENSG00000100968, ENSG00000175550, ENSG00000130159, ENSG00000077809, ENSG00000164611, ENSG00000170315, ENSG00000025434, ENSG00000196628, ENSG00000158773, ENSG00000131408, ENSG00000077235, ENSG00000170515, ENSG00000198646, ENSG0000…	325	1512	12983	0.7661925111925111	1.0	0.9999998343633519	100.0
GOTERM_MF_FAT	GO:0043565~sequence-specific DNA binding	9	2.3746701846965697	0.986157206350301	ENSG00000115053, ENSG00000158773, ENSG00000131408, ENSG00000141510, ENSG00000196419, ENSG00000175550, ENSG00000204231, ENSG00000025434, ENSG00000171476	325	607	12983	0.5923051577746801	1.0	0.9999999935788064	100.0
GOTERM_BP_FAT	GO:0006350~transcription	40	10.554089709762533	0.991164655968997	ENSG00000127616, ENSG00000100823, ENSG00000205937, ENSG00000133398, ENSG00000080503, ENSG00000112282, ENSG00000204231, ENSG00000105011, ENSG00000100968, ENSG00000116478, ENSG00000117289, ENSG00000175550, ENSG00000008405, ENSG00000177700, ENSG00000077809, ENSG00000188986, ENSG00000136807, ENSG00000151498, ENSG00000090060, ENSG00000164611, ENSG00000025434, ENSG00000163349, ENSG00000196628, ENSG0000…	347	2101	13528	0.7422292389928221	1.0	0.9999999911523845	100.0
GOTERM_MF_FAT	GO:0003700~transcription factor activity	15	3.95778364116095	0.9933051319140801	ENSG00000077809, ENSG00000204231, ENSG00000164611, ENSG00000025434, ENSG00000196628, ENSG00000158773, ENSG00000131408, ENSG00000170515, ENSG00000141510, ENSG00000132485, ENSG00000116478, ENSG00000100968, ENSG00000175550, ENSG00000130159, ENSG00000171476	325	975	12983	0.6145798816568048	1.0	0.9999999995778353	100.0
GOTERM_BP_FAT	GO:0051252~regulation of RNA metabolic process	32	8.443271767810026	0.9960748279441056	ENSG00000127616, ENSG00000133398, ENSG00000139618, ENSG00000080503, ENSG00000196419, ENSG00000112282, ENSG00000204231, ENSG00000135316, ENSG00000078246, ENSG00000116478, ENSG00000100968, ENSG00000175550, ENSG00000130159, ENSG00000009307, ENSG00000177700, ENSG00000147649, ENSG00000110700, ENSG00000025434, ENSG00000129559, ENSG00000196628, ENSG00000096401, ENSG00000158773, ENSG00000123562, ENSG0000…	347	1813	13528	0.6881075040811558	1.0	0.9999999995096904	100.0
GOTERM_BP_FAT	GO:0006355~regulation of transcription, DNA-dependent	30	7.9155672823219	0.9979240724925461	ENSG00000127616, ENSG00000133398, ENSG00000139618, ENSG00000080503, ENSG00000196419, ENSG00000112282, ENSG00000204231, ENSG00000078246, ENSG00000116478, ENSG00000100968, ENSG00000175550, ENSG00000130159, ENSG00000009307, ENSG00000177700, ENSG00000147649, ENSG00000025434, ENSG00000129559, ENSG00000196628, ENSG00000096401, ENSG00000158773, ENSG00000123562, ENSG00000108946, ENSG00000131408, ENSG0000…	347	1773	13528	0.6596546662960742	1.0	0.9999999999478012	100.0
GOTERM_BP_FAT	GO:0045449~regulation of transcription	48	12.66490765171504	0.9979689374628926	ENSG00000127616, ENSG00000133398, ENSG00000139618, ENSG00000196419, ENSG00000080503, ENSG00000112282, ENSG00000204231, ENSG00000105011, ENSG00000081923, ENSG00000078246, ENSG00000100968, ENSG00000116478, ENSG00000117289, ENSG00000175550, ENSG00000130159, ENSG00000009307, ENSG00000008405, ENSG00000150593, ENSG00000167815, ENSG00000177700, ENSG00000077809, ENSG00000147649, ENSG00000136807, ENSG0000…	347	2601	13528	0.7194572692613238	1.0	0.9999999999498059	100.0
Annotation Cluster 65	Enrichment Score: 0.49209722190907385
Category	Term	Count	%	PValue	Genes	List Total	Pop Hits	Pop Total	Fold Enrichment	Bonferroni	Benjamini	FDR
GOTERM_BP_FAT	GO:0006302~double-strand break repair	5	1.3192612137203166	0.07390960907742623	ENSG00000139618, ENSG00000141510, ENSG00000196419, ENSG00000113522, ENSG00000132383	347	62	13528	3.1439992562982244	1.0	0.6784181140240381	73.36996533998976
GOTERM_BP_FAT	GO:0006289~nucleotide-excision repair	4	1.0554089709762533	0.16592635962973318	ENSG00000109674, ENSG00000139618, ENSG00000141510, ENSG00000132383	347	55	13528	2.8353156929525802	1.0	0.8485446882005486	95.61271486006156
GOTERM_BP_FAT	GO:0009411~response to UV	4	1.0554089709762533	0.19150350660552384	ENSG00000158773, ENSG00000139618, ENSG00000141510, ENSG00000135945	347	59	13528	2.6430909002100327	1.0	0.8718120932876746	97.43485618998976
GOTERM_BP_FAT	GO:0051321~meiotic cell cycle	5	1.3192612137203166	0.2531763491319993	ENSG00000112029, ENSG00000139618, ENSG00000113522, ENSG00000132383, ENSG00000131462	347	100	13528	1.9492795389048991	1.0	0.9154037399225838	99.34642353299495
GOTERM_BP_FAT	GO:0002520~immune system development	10	2.638522427440633	0.27580929273253707	ENSG00000167815, ENSG00000198646, ENSG00000139618, ENSG00000141510, ENSG00000196419, ENSG00000100813, ENSG00000070831, ENSG00000092969, ENSG00000013810, ENSG00000132383	347	276	13528	1.41252140500355	1.0	0.925781107784084	99.61541793333548
GOTERM_BP_FAT	GO:0006310~DNA recombination	5	1.3192612137203166	0.2815099062998834	ENSG00000198646, ENSG00000139618, ENSG00000196419, ENSG00000113522, ENSG00000132383	347	105	13528	1.8564567037189514	1.0	0.9288902203979437	99.66438136342195
GOTERM_BP_FAT	GO:0006260~DNA replication	7	1.8469656992084433	0.3657030919142301	ENSG00000130826, ENSG00000198646, ENSG00000139618, ENSG00000119335, ENSG00000113522, ENSG00000135945, ENSG00000132383	347	190	13528	1.4363112391930837	1.0	0.9597187979406249	99.96081586471402
GOTERM_MF_FAT	GO:0003697~single-stranded DNA binding	3	0.79155672823219	0.4005519155547737	ENSG00000139618, ENSG00000141510, ENSG00000132383	325	55	12983	2.1789650349650356	1.0	0.9818017850039823	99.94735972559732
GOTERM_BP_FAT	GO:0010212~response to ionizing radiation	3	0.79155672823219	0.456354797787845	ENSG00000139618, ENSG00000141510, ENSG00000196419	347	60	13528	1.9492795389048994	1.0	0.976848934259605	99.9972523370726
GOTERM_BP_FAT	GO:0051327~M phase of meiotic cell cycle	4	1.0554089709762533	0.4599871809966643	ENSG00000112029, ENSG00000139618, ENSG00000113522, ENSG00000132383	347	98	13528	1.5912486031876727	1.0	0.9775313629196782	99.99755210538572
GOTERM_BP_FAT	GO:0007126~meiosis	4	1.0554089709762533	0.4599871809966643	ENSG00000112029, ENSG00000139618, ENSG00000113522, ENSG00000132383	347	98	13528	1.5912486031876727	1.0	0.9775313629196782	99.99755210538572
GOTERM_MF_FAT	GO:0043566~structure-specific DNA binding	5	1.3192612137203166	0.49109556824118855	ENSG00000158773, ENSG00000139618, ENSG00000141510, ENSG00000196419, ENSG00000132383	325	145	12983	1.3775066312997348	1.0	0.9885041909914696	99.99529888151754
GOTERM_BP_FAT	GO:0009314~response to radiation	6	1.58311345646438	0.5833897711241114	ENSG00000158773, ENSG00000221829, ENSG00000139618, ENSG00000141510, ENSG00000196419, ENSG00000135945	347	200	13528	1.1695677233429396	1.0	0.9908893187002926	99.99997199765731
GOTERM_BP_FAT	GO:0009416~response to light stimulus	4	1.0554089709762533	0.6896262970789034	ENSG00000158773, ENSG00000139618, ENSG00000141510, ENSG00000135945	347	138	13528	1.13001712400284	1.0	0.9968560773489865	99.99999982454251
Annotation Cluster 66	Enrichment Score: 0.4877820381557376
Category	Term	Count	%	PValue	Genes	List Total	Pop Hits	Pop Total	Fold Enrichment	Bonferroni	Benjamini	FDR
GOTERM_BP_FAT	GO:0008156~negative regulation of DNA replication	3	0.79155672823219	0.16000000225107136	ENSG00000163191, ENSG00000139618, ENSG00000141510	347	28	13528	4.177027583367641	1.0	0.8399882534948014	95.04341821332899
GOTERM_BP_FAT	GO:0051053~negative regulation of DNA metabolic process	3	0.79155672823219	0.26326847135764925	ENSG00000163191, ENSG00000139618, ENSG00000141510	347	39	13528	2.99889159831523	1.0	0.9205347734167134	99.4830173452689
GOTERM_BP_FAT	GO:0006275~regulation of DNA replication	3	0.79155672823219	0.4733404491196731	ENSG00000163191, ENSG00000139618, ENSG00000141510	347	62	13528	1.8863995537789349	1.0	0.9793399039226287	99.9984099514827
GOTERM_BP_FAT	GO:0051052~regulation of DNA metabolic process	4	1.0554089709762533	0.5612797686473039	ENSG00000163191, ENSG00000139618, ENSG00000141510, ENSG00000113522	347	114	13528	1.3679154658981747	1.0	0.9886641250029949	99.99993173697331
Annotation Cluster 67	Enrichment Score: 0.48370417816241945
Category	Term	Count	%	PValue	Genes	List Total	Pop Hits	Pop Total	Fold Enrichment	Bonferroni	Benjamini	FDR
GOTERM_BP_FAT	GO:0032870~cellular response to hormone stimulus	8	2.1108179419525066	0.05465848373954832	ENSG00000108946, ENSG00000087460, ENSG00000158773, ENSG00000105723, ENSG00000163453, ENSG00000197594, ENSG00000172354, ENSG00000072062	347	133	13528	2.344997941539728	1.0	0.6121713782432912	62.03830963402637
GOTERM_BP_FAT	GO:0032869~cellular response to insulin stimulus	3	0.79155672823219	0.5223154999920219	ENSG00000158773, ENSG00000105723, ENSG00000197594	347	68	13528	1.7199525343278523	1.0	0.9858130422277184	99.9997042210698
GOTERM_BP_FAT	GO:0043434~response to peptide hormone stimulus	5	1.3192612137203166	0.5579468414042492	ENSG00000158773, ENSG00000105723, ENSG00000197594, ENSG00000090273, ENSG00000131711	347	154	13528	1.2657659343538306	1.0	0.988875588860515	99.99992222782832
GOTERM_BP_FAT	GO:0032868~response to insulin stimulus	3	0.79155672823219	0.7294574600990793	ENSG00000158773, ENSG00000105723, ENSG00000197594	347	100	13528	1.1695677233429396	1.0	0.9981117190209381	99.99999998354508
Annotation Cluster 68	Enrichment Score: 0.47673498882755316
Category	Term	Count	%	PValue	Genes	List Total	Pop Hits	Pop Total	Fold Enrichment	Bonferroni	Benjamini	FDR
GOTERM_BP_FAT	GO:0051099~positive regulation of binding	5	1.3192612137203166	0.13906471253392524	ENSG00000127616, ENSG00000147649, ENSG00000122786, ENSG00000088832, ENSG00000143933	347	78	13528	2.499076331929358	1.0	0.81316625666494	92.42446664096354
GOTERM_BP_FAT	GO:0051098~regulation of binding	7	1.8469656992084433	0.1983091674170072	ENSG00000167815, ENSG00000127616, ENSG00000100823, ENSG00000147649, ENSG00000122786, ENSG00000088832, ENSG00000143933	347	153	13528	1.7836544800436986	1.0	0.8782765310403107	97.78257326568529
GOTERM_BP_FAT	GO:0051101~regulation of DNA binding	5	1.3192612137203166	0.3743228262617003	ENSG00000167815, ENSG00000127616, ENSG00000100823, ENSG00000147649, ENSG00000143933	347	121	13528	1.610974825541239	1.0	0.9617357875241843	99.96904627141282
GOTERM_BP_FAT	GO:0043388~positive regulation of DNA binding	3	0.79155672823219	0.5379503576544346	ENSG00000127616, ENSG00000147649, ENSG00000143933	347	70	13528	1.6708110333470567	1.0	0.9872328325866989	99.99983330526749
GOTERM_BP_FAT	GO:0051090~regulation of transcription factor activity	3	0.79155672823219	0.744349344808044	ENSG00000167815, ENSG00000127616, ENSG00000147649	347	103	13528	1.1355026440222715	1.0	0.9983998958074507	99.99999999379725
Annotation Cluster 69	Enrichment Score: 0.47189057486771313
Category	Term	Count	%	PValue	Genes	List Total	Pop Hits	Pop Total	Fold Enrichment	Bonferroni	Benjamini	FDR
GOTERM_BP_FAT	GO:0002520~immune system development	10	2.638522427440633	0.27580929273253707	ENSG00000167815, ENSG00000198646, ENSG00000139618, ENSG00000141510, ENSG00000196419, ENSG00000100813, ENSG00000070831, ENSG00000092969, ENSG00000013810, ENSG00000132383	347	276	13528	1.41252140500355	1.0	0.925781107784084	99.61541793333548
GOTERM_BP_FAT	GO:0048534~hemopoietic or lymphoid organ development	9	2.3746701846965697	0.34799417781133707	ENSG00000167815, ENSG00000198646, ENSG00000139618, ENSG00000141510, ENSG00000100813, ENSG00000070831, ENSG00000092969, ENSG00000013810, ENSG00000132383	347	260	13528	1.3495012192418534	1.0	0.9546114885091542	99.93702249967691
GOTERM_BP_FAT	GO:0030097~hemopoiesis	8	2.1108179419525066	0.4000805170861135	ENSG00000198646, ENSG00000139618, ENSG00000141510, ENSG00000100813, ENSG00000070831, ENSG00000092969, ENSG00000013810, ENSG00000132383	347	236	13528	1.3215454501050163	1.0	0.9664137568787391	99.98499960142333
Annotation Cluster 70	Enrichment Score: 0.46982498249188515
Category	Term	Count	%	PValue	Genes	List Total	Pop Hits	Pop Total	Fold Enrichment	Bonferroni	Benjamini	FDR
GOTERM_BP_FAT	GO:0006446~regulation of translational initiation	3	0.79155672823219	0.28235405241749945	ENSG00000158417, ENSG00000089195, ENSG00000106211	347	41	13528	2.8526042032754626	1.0	0.9280860532827602	99.6711117785547
GOTERM_BP_FAT	GO:0010608~posttranscriptional regulation of gene expression	8	2.1108179419525066	0.29593076075075925	ENSG00000158417, ENSG00000170515, ENSG00000089195, ENSG00000118137, ENSG00000106211, ENSG00000135316, ENSG00000134644, ENSG00000063241	347	211	13528	1.4781266645724354	1.0	0.9361805808269259	99.76334735527584
GOTERM_BP_FAT	GO:0006417~regulation of translation	5	1.3192612137203166	0.4661663454361652	ENSG00000158417, ENSG00000170515, ENSG00000089195, ENSG00000106211, ENSG00000134644	347	137	13528	1.422831780222554	1.0	0.9783294241028115	99.99799245529404
Annotation Cluster 71	Enrichment Score: 0.4666431578099118
Category	Term	Count	%	PValue	Genes	List Total	Pop Hits	Pop Total	Fold Enrichment	Bonferroni	Benjamini	FDR
GOTERM_BP_FAT	GO:0006006~glucose metabolic process	7	1.8469656992084433	0.1983091674170072	ENSG00000213639, ENSG00000134333, ENSG00000158773, ENSG00000142657, ENSG00000102893, ENSG00000141349, ENSG00000111716	347	153	13528	1.7836544800436986	1.0	0.8782765310403107	97.78257326568529
GOTERM_BP_FAT	GO:0019318~hexose metabolic process	8	2.1108179419525066	0.22177140706360757	ENSG00000213639, ENSG00000134333, ENSG00000158773, ENSG00000142657, ENSG00000102893, ENSG00000104774, ENSG00000141349, ENSG00000111716	347	192	13528	1.6243996157540825	1.0	0.8958748798245376	98.670888736744
GOTERM_BP_FAT	GO:0006090~pyruvate metabolic process	3	0.79155672823219	0.2918834639092547	ENSG00000134333, ENSG00000141349, ENSG00000111716	347	42	13528	2.7846850555784277	1.0	0.9339403125925679	99.73877901655243
GOTERM_BP_FAT	GO:0016052~carbohydrate catabolic process	5	1.3192612137203166	0.3045137336762097	ENSG00000134333, ENSG00000177830, ENSG00000070610, ENSG00000142657, ENSG00000111716	347	109	13528	1.7883298522063293	1.0	0.9394773311390086	99.80843337244566
GOTERM_BP_FAT	GO:0005996~monosaccharide metabolic process	8	2.1108179419525066	0.34115743211055094	ENSG00000213639, ENSG00000134333, ENSG00000158773, ENSG00000142657, ENSG00000102893, ENSG00000104774, ENSG00000141349, ENSG00000111716	347	222	13528	1.404886154165693	1.0	0.9520992739946046	99.9246211795631
GOTERM_BP_FAT	GO:0046164~alcohol catabolic process	4	1.0554089709762533	0.3429987191112064	ENSG00000134333, ENSG00000142657, ENSG00000189221, ENSG00000111716	347	81	13528	1.925214359412246	1.0	0.9525518903746871	99.92817014524556
GOTERM_BP_FAT	GO:0044275~cellular carbohydrate catabolic process	4	1.0554089709762533	0.3710317724286648	ENSG00000134333, ENSG00000070610, ENSG00000142657, ENSG00000111716	347	85	13528	1.8346160366163755	1.0	0.9611834477798562	99.96611759353695
GOTERM_BP_FAT	GO:0006007~glucose catabolic process	3	0.79155672823219	0.4390584313590017	ENSG00000134333, ENSG00000142657, ENSG00000111716	347	58	13528	2.016496074729206	1.0	0.9731106770603338	99.99528638677376
GOTERM_BP_FAT	GO:0019320~hexose catabolic process	3	0.79155672823219	0.5301770679523558	ENSG00000134333, ENSG00000142657, ENSG00000111716	347	69	13528	1.6950256860042603	1.0	0.9866261237722804	99.99977778292633
GOTERM_BP_FAT	GO:0046365~monosaccharide catabolic process	3	0.79155672823219	0.5456347310161112	ENSG00000134333, ENSG00000142657, ENSG00000111716	347	71	13528	1.647278483581605	1.0	0.9879523041464753	99.99987514309423
Annotation Cluster 72	Enrichment Score: 0.44001131253723613
Category	Term	Count	%	PValue	Genes	List Total	Pop Hits	Pop Total	Fold Enrichment	Bonferroni	Benjamini	FDR
GOTERM_BP_FAT	GO:0042098~T cell proliferation	4	1.0554089709762533	0.030816452782956617	ENSG00000167815, ENSG00000141510, ENSG00000088832, ENSG00000198225	347	27	13528	5.7756430782367385	1.0	0.4586479076781589	41.689192641500725
GOTERM_BP_FAT	GO:0046651~lymphocyte proliferation	4	1.0554089709762533	0.0917658225099255	ENSG00000167815, ENSG00000141510, ENSG00000088832, ENSG00000198225	347	42	13528	3.712913407437903	1.0	0.732110503776755	80.96003719755932
GOTERM_BP_FAT	GO:0070661~leukocyte proliferation	4	1.0554089709762533	0.1020878298318236	ENSG00000167815, ENSG00000141510, ENSG00000088832, ENSG00000198225	347	44	13528	3.5441446161907253	1.0	0.7530347205889553	84.36395711543285
GOTERM_BP_FAT	GO:0032943~mononuclear cell proliferation	4	1.0554089709762533	0.1020878298318236	ENSG00000167815, ENSG00000141510, ENSG00000088832, ENSG00000198225	347	44	13528	3.5441446161907253	1.0	0.7530347205889553	84.36395711543285
GOTERM_BP_FAT	GO:0042326~negative regulation of phosphorylation	4	1.0554089709762533	0.10741465976115738	ENSG00000197594, ENSG00000088832, ENSG00000198225, ENSG00000123080	347	45	13528	3.4653858469420427	1.0	0.7649865336256864	85.88770793517465
GOTERM_BP_FAT	GO:0010563~negative regulation of phosphorus metabolic process	4	1.0554089709762533	0.12401679092181045	ENSG00000197594, ENSG00000088832, ENSG00000198225, ENSG00000123080	347	48	13528	3.248799231508165	1.0	0.7995173572535904	89.78852321352349
GOTERM_BP_FAT	GO:0045936~negative regulation of phosphate metabolic process	4	1.0554089709762533	0.12401679092181045	ENSG00000197594, ENSG00000088832, ENSG00000198225, ENSG00000123080	347	48	13528	3.248799231508165	1.0	0.7995173572535904	89.78852321352349
GOTERM_BP_FAT	GO:0001933~negative regulation of protein amino acid phosphorylation	3	0.79155672823219	0.1968857219047784	ENSG00000197594, ENSG00000088832, ENSG00000198225	347	32	13528	3.6548991354466858	1.0	0.877409886001448	97.71374164412443
GOTERM_BP_FAT	GO:0001932~regulation of protein amino acid phosphorylation	7	1.8469656992084433	0.282325158627606	ENSG00000150593, ENSG00000108946, ENSG00000118137, ENSG00000204209, ENSG00000197594, ENSG00000088832, ENSG00000198225	347	173	13528	1.577451649980843	1.0	0.9287988813613937	99.67088352389494
GOTERM_BP_FAT	GO:0042110~T cell activation	5	1.3192612137203166	0.4033590643821366	ENSG00000167815, ENSG00000141510, ENSG00000088832, ENSG00000198225, ENSG00000197892	347	126	13528	1.5470472530991262	1.0	0.9672515127590927	99.98635127502902
GOTERM_BP_FAT	GO:0046649~lymphocyte activation	5	1.3192612137203166	0.7530894881962815	ENSG00000167815, ENSG00000141510, ENSG00000088832, ENSG00000198225, ENSG00000197892	347	199	13528	0.9795374567361302	1.0	0.9985356393106791	99.99999999659391
GOTERM_BP_FAT	GO:0045321~leukocyte activation	5	1.3192612137203166	0.8705540343468057	ENSG00000167815, ENSG00000141510, ENSG00000088832, ENSG00000198225, ENSG00000197892	347	242	13528	0.8054874127706195	1.0	0.9998512671297998	99.99999999999994
GOTERM_BP_FAT	GO:0042592~homeostatic process	15	3.95778364116095	0.9181274608550093	ENSG00000167815, ENSG00000100823, ENSG00000171570, ENSG00000196419, ENSG00000100813, ENSG00000118137, ENSG00000198225, ENSG00000155660, ENSG00000130826, ENSG00000158773, ENSG00000141510, ENSG00000197594, ENSG00000088832, ENSG00000113522, ENSG00000132383	347	751	13528	0.778673584116471	1.0	0.9999686881181832	100.0
GOTERM_BP_FAT	GO:0001775~cell activation	5	1.3192612137203166	0.9386558797413023	ENSG00000167815, ENSG00000141510, ENSG00000088832, ENSG00000198225, ENSG00000197892	347	287	13528	0.6791914769703482	1.0	0.9999893659609846	100.0
GOTERM_BP_FAT	GO:0019725~cellular homeostasis	8	2.1108179419525066	0.9567065712786758	ENSG00000167815, ENSG00000155660, ENSG00000100823, ENSG00000141510, ENSG00000171570, ENSG00000197594, ENSG00000088832, ENSG00000198225	347	466	13528	0.6692805283793645	1.0	0.999997106104054	100.0
GOTERM_BP_FAT	GO:0030003~cellular cation homeostasis	3	0.79155672823219	0.9898504235216268	ENSG00000141510, ENSG00000088832, ENSG00000198225	347	254	13528	0.46045973359958253	1.0	0.999999985783456	100.0
GOTERM_BP_FAT	GO:0055080~cation homeostasis	3	0.79155672823219	0.9951564342292047	ENSG00000141510, ENSG00000088832, ENSG00000198225	347	286	13528	0.40893976340662225	1.0	0.999999998977596	100.0
GOTERM_BP_FAT	GO:0006873~cellular ion homeostasis	4	1.0554089709762533	0.9966652562931149	ENSG00000141510, ENSG00000197594, ENSG00000088832, ENSG00000198225	347	374	13528	0.41695819014008534	1.0	0.9999999997279146	100.0
GOTERM_BP_FAT	GO:0055082~cellular chemical homeostasis	4	1.0554089709762533	0.9970727849904912	ENSG00000141510, ENSG00000197594, ENSG00000088832, ENSG00000198225	347	380	13528	0.41037463976945243	1.0	0.9999999998283691	100.0
GOTERM_BP_FAT	GO:0048878~chemical homeostasis	6	1.58311345646438	0.9971864176604315	ENSG00000158773, ENSG00000141510, ENSG00000118137, ENSG00000197594, ENSG00000088832, ENSG00000198225	347	512	13528	0.4568623919308357	1.0	0.999999999846231	100.0
GOTERM_BP_FAT	GO:0050801~ion homeostasis	4	1.0554089709762533	0.9984511086583631	ENSG00000141510, ENSG00000197594, ENSG00000088832, ENSG00000198225	347	409	13528	0.38127717142394113	1.0	0.9999999999795569	100.0
Annotation Cluster 73	Enrichment Score: 0.4395667559857531
Category	Term	Count	%	PValue	Genes	List Total	Pop Hits	Pop Total	Fold Enrichment	Bonferroni	Benjamini	FDR
GOTERM_CC_FAT	GO:0031093~platelet alpha granule lumen	3	0.79155672823219	0.27287654651086163	ENSG00000169231, ENSG00000120885, ENSG00000092969	320	41	12782	2.922713414634146	1.0	0.7465743869728858	98.81046247355133
GOTERM_CC_FAT	GO:0060205~cytoplasmic membrane-bounded vesicle lumen	3	0.79155672823219	0.30076302681071004	ENSG00000169231, ENSG00000120885, ENSG00000092969	320	44	12782	2.7234374999999997	1.0	0.778648012481213	99.30946756453172
GOTERM_CC_FAT	GO:0031983~vesicle lumen	3	0.79155672823219	0.3192602688634139	ENSG00000169231, ENSG00000120885, ENSG00000092969	320	46	12782	2.6050271739130433	1.0	0.7954369120948377	99.5243797124542
GOTERM_CC_FAT	GO:0044433~cytoplasmic vesicle part	7	1.8469656992084433	0.32488040699375026	ENSG00000181789, ENSG00000122705, ENSG00000042753, ENSG00000169231, ENSG00000120885, ENSG00000006125, ENSG00000092969	320	187	12782	1.495220588235294	1.0	0.7989497700038886	99.5761720188732
GOTERM_CC_FAT	GO:0031091~platelet alpha granule	3	0.79155672823219	0.40935316277127975	ENSG00000169231, ENSG00000120885, ENSG00000092969	320	56	12782	2.13984375	1.0	0.8599475333004938	99.93395404447566
GOTERM_CC_FAT	GO:0030141~secretory granule	5	1.3192612137203166	0.6613666042497437	ENSG00000139618, ENSG00000169231, ENSG00000118137, ENSG00000120885, ENSG00000092969	320	180	12782	1.109548611111111	1.0	0.9598726971653367	99.99997116431636
Annotation Cluster 74	Enrichment Score: 0.4318898125170297
Category	Term	Count	%	PValue	Genes	List Total	Pop Hits	Pop Total	Fold Enrichment	Bonferroni	Benjamini	FDR
GOTERM_BP_FAT	GO:0006733~oxidoreduction coenzyme metabolic process	4	1.0554089709762533	0.1474713635020874	ENSG00000101365, ENSG00000142657, ENSG00000173085, ENSG00000111716	347	52	13528	2.9988915983152293	1.0	0.8227904005835079	93.60296727073525
GOTERM_BP_FAT	GO:0046496~nicotinamide nucleotide metabolic process	3	0.79155672823219	0.2728137297132328	ENSG00000101365, ENSG00000142657, ENSG00000111716	347	40	13528	2.9239193083573487	1.0	0.924048249676447	99.58706547975329
GOTERM_BP_FAT	GO:0006769~nicotinamide metabolic process	3	0.79155672823219	0.2728137297132328	ENSG00000101365, ENSG00000142657, ENSG00000111716	347	40	13528	2.9239193083573487	1.0	0.924048249676447	99.58706547975329
GOTERM_BP_FAT	GO:0009820~alkaloid metabolic process	3	0.79155672823219	0.28235405241749945	ENSG00000101365, ENSG00000142657, ENSG00000111716	347	41	13528	2.8526042032754626	1.0	0.9280860532827602	99.6711117785547
GOTERM_BP_FAT	GO:0019362~pyridine nucleotide metabolic process	3	0.79155672823219	0.2918834639092547	ENSG00000101365, ENSG00000142657, ENSG00000111716	347	42	13528	2.7846850555784277	1.0	0.9339403125925679	99.73877901655243
GOTERM_MF_FAT	GO:0051287~NAD or NADH binding	3	0.79155672823219	0.32844313707180295	ENSG00000101365, ENSG00000165475, ENSG00000111716	325	47	12983	2.5498527004909985	1.0	0.9660996853264445	99.71876559017255
GOTERM_BP_FAT	GO:0043603~cellular amide metabolic process	3	0.79155672823219	0.42146639364592203	ENSG00000101365, ENSG00000142657, ENSG00000111716	347	56	13528	2.0885137916838206	1.0	0.9707303373727174	99.99197488180396
GOTERM_MF_FAT	GO:0050662~coenzyme binding	6	1.58311345646438	0.47301537735222443	ENSG00000151498, ENSG00000101365, ENSG00000142657, ENSG00000165475, ENSG00000122971, ENSG00000111716	325	181	12983	1.3242328941776458	1.0	0.9881086831123764	99.99213186635536
GOTERM_BP_FAT	GO:0006732~coenzyme metabolic process	5	1.3192612137203166	0.5527778245174498	ENSG00000101365, ENSG00000142657, ENSG00000211445, ENSG00000173085, ENSG00000111716	347	153	13528	1.2740389143169275	1.0	0.9885618144358365	99.99990497768944
GOTERM_BP_FAT	GO:0051186~cofactor metabolic process	6	1.58311345646438	0.5607973498194454	ENSG00000101365, ENSG00000142657, ENSG00000211445, ENSG00000173085, ENSG00000126088, ENSG00000111716	347	195	13528	1.199556639326092	1.0	0.9887317835797635	99.99993043189247
GOTERM_MF_FAT	GO:0048037~cofactor binding	7	1.8469656992084433	0.5922258306371525	ENSG00000151498, ENSG00000101365, ENSG00000142657, ENSG00000165475, ENSG00000122971, ENSG00000004779, ENSG00000111716	325	249	12983	1.1230274945937595	1.0	0.9949307021789494	99.99982102868749
GOTERM_BP_FAT	GO:0019748~secondary metabolic process	3	0.79155672823219	0.6038600218829031	ENSG00000101365, ENSG00000142657, ENSG00000111716	347	79	13528	1.4804654725859996	1.0	0.992297484346298	99.99998824731641
Annotation Cluster 75	Enrichment Score: 0.4264175714038094
Category	Term	Count	%	PValue	Genes	List Total	Pop Hits	Pop Total	Fold Enrichment	Bonferroni	Benjamini	FDR
GOTERM_CC_FAT	GO:0048475~coated membrane	4	1.0554089709762533	0.20780295150877356	ENSG00000181789, ENSG00000122705, ENSG00000042753, ENSG00000006125	320	63	12782	2.536111111111111	1.0	0.6992591672560323	96.08195982943543
GOTERM_CC_FAT	GO:0030117~membrane coat	4	1.0554089709762533	0.20780295150877356	ENSG00000181789, ENSG00000122705, ENSG00000042753, ENSG00000006125	320	63	12782	2.536111111111111	1.0	0.6992591672560323	96.08195982943543
GOTERM_CC_FAT	GO:0030120~vesicle coat	3	0.79155672823219	0.2449497015658031	ENSG00000181789, ENSG00000122705, ENSG00000042753	320	38	12782	3.153453947368421	1.0	0.7432777353237703	97.99088435260414
GOTERM_CC_FAT	GO:0030118~clathrin coat	3	0.79155672823219	0.2542533953064639	ENSG00000122705, ENSG00000042753, ENSG00000006125	320	39	12782	3.072596153846154	1.0	0.7415235479531399	98.30908775238395
GOTERM_CC_FAT	GO:0005905~coated pit	3	0.79155672823219	0.30076302681071004	ENSG00000122705, ENSG00000042753, ENSG00000006125	320	44	12782	2.7234374999999997	1.0	0.778648012481213	99.30946756453172
GOTERM_CC_FAT	GO:0044433~cytoplasmic vesicle part	7	1.8469656992084433	0.32488040699375026	ENSG00000181789, ENSG00000122705, ENSG00000042753, ENSG00000169231, ENSG00000120885, ENSG00000006125, ENSG00000092969	320	187	12782	1.495220588235294	1.0	0.7989497700038886	99.5761720188732
GOTERM_CC_FAT	GO:0030662~coated vesicle membrane	3	0.79155672823219	0.5473777100718906	ENSG00000181789, ENSG00000122705, ENSG00000042753	320	73	12782	1.6415239726027397	1.0	0.9233171503049661	99.99836956433182
GOTERM_CC_FAT	GO:0030659~cytoplasmic vesicle membrane	4	1.0554089709762533	0.6783576338593815	ENSG00000181789, ENSG00000122705, ENSG00000042753, ENSG00000006125	320	139	12782	1.1494604316546764	1.0	0.9646778224910558	99.99998590656531
GOTERM_CC_FAT	GO:0012506~vesicle membrane	4	1.0554089709762533	0.7313482674072791	ENSG00000181789, ENSG00000122705, ENSG00000042753, ENSG00000006125	320	151	12782	1.058112582781457	1.0	0.9773679915480203	99.99999884730649
GOTERM_CC_FAT	GO:0030135~coated vesicle	4	1.0554089709762533	0.7627095026493526	ENSG00000181789, ENSG00000122705, ENSG00000136813, ENSG00000042753	320	159	12782	1.0048742138364781	1.0	0.9836889848264083	99.99999979488628
Annotation Cluster 76	Enrichment Score: 0.42298691088740975
Category	Term	Count	%	PValue	Genes	List Total	Pop Hits	Pop Total	Fold Enrichment	Bonferroni	Benjamini	FDR
GOTERM_BP_FAT	GO:0006633~fatty acid biosynthetic process	4	1.0554089709762533	0.3289384159034981	ENSG00000123983, ENSG00000111144, ENSG00000004779, ENSG00000052802	347	79	13528	1.973953963447999	1.0	0.948057628381029	99.89653986442984
GOTERM_BP_FAT	GO:0046394~carboxylic acid biosynthetic process	6	1.58311345646438	0.364028703056554	ENSG00000123983, ENSG00000111144, ENSG00000204310, ENSG00000105552, ENSG00000004779, ENSG00000052802	347	155	13528	1.509119643023148	1.0	0.9598656710913668	99.95899474489202
GOTERM_BP_FAT	GO:0016053~organic acid biosynthetic process	6	1.58311345646438	0.364028703056554	ENSG00000123983, ENSG00000111144, ENSG00000204310, ENSG00000105552, ENSG00000004779, ENSG00000052802	347	155	13528	1.509119643023148	1.0	0.9598656710913668	99.95899474489202
GOTERM_BP_FAT	GO:0006631~fatty acid metabolic process	7	1.8469656992084433	0.3956345707841205	ENSG00000123983, ENSG00000165475, ENSG00000111144, ENSG00000122971, ENSG00000004779, ENSG00000052802, ENSG00000127884	347	198	13528	1.3782784618519488	1.0	0.965870909630048	99.98296431180711
GOTERM_BP_FAT	GO:0008610~lipid biosynthetic process	10	2.638522427440633	0.44502597326324755	ENSG00000165282, ENSG00000123983, ENSG00000111144, ENSG00000087111, ENSG00000173085, ENSG00000204310, ENSG00000118137, ENSG00000004779, ENSG00000052802, ENSG00000101464	347	323	13528	1.2069842346160367	1.0	0.9745657574936126	99.99607976606949
Annotation Cluster 77	Enrichment Score: 0.4196755204687371
Category	Term	Count	%	PValue	Genes	List Total	Pop Hits	Pop Total	Fold Enrichment	Bonferroni	Benjamini	FDR
GOTERM_BP_FAT	GO:0033365~protein localization in organelle	7	1.8469656992084433	0.1714129446835499	ENSG00000197579, ENSG00000174780, ENSG00000141510, ENSG00000130204, ENSG00000132432, ENSG00000025800, ENSG00000092969	347	146	13528	1.869172160593739	1.0	0.8543623210393998	96.08434275612031
GOTERM_BP_FAT	GO:0006913~nucleocytoplasmic transport	7	1.8469656992084433	0.21029206185580585	ENSG00000125676, ENSG00000116698, ENSG00000141510, ENSG00000119335, ENSG00000082146, ENSG00000025800, ENSG00000092969	347	156	13528	1.7493534323505506	1.0	0.8878753984916217	98.28941362214763
GOTERM_BP_FAT	GO:0051169~nuclear transport	7	1.8469656992084433	0.21841943832325286	ENSG00000125676, ENSG00000116698, ENSG00000141510, ENSG00000119335, ENSG00000082146, ENSG00000025800, ENSG00000092969	347	158	13528	1.7272097180169992	1.0	0.8938855701611288	98.56871548690485
GOTERM_BP_FAT	GO:0034504~protein localization in nucleus	4	1.0554089709762533	0.4330998878382042	ENSG00000197579, ENSG00000141510, ENSG00000025800, ENSG00000092969	347	94	13528	1.658961309706297	1.0	0.972512835532845	99.99434503288067
GOTERM_BP_FAT	GO:0051168~nuclear export	3	0.79155672823219	0.456354797787845	ENSG00000125676, ENSG00000116698, ENSG00000082146	347	60	13528	1.9492795389048994	1.0	0.976848934259605	99.9972523370726
GOTERM_BP_FAT	GO:0006606~protein import into nucleus	3	0.79155672823219	0.6500390293171645	ENSG00000141510, ENSG00000025800, ENSG00000092969	347	86	13528	1.359962469003418	1.0	0.9953246458793751	99.99999861146819
GOTERM_BP_FAT	GO:0017038~protein import	4	1.0554089709762533	0.6553479833287319	ENSG00000141510, ENSG00000130204, ENSG00000025800, ENSG00000092969	347	131	13528	1.1903997184152053	1.0	0.9956167246766129	99.99999893301977
GOTERM_BP_FAT	GO:0051170~nuclear import	3	0.79155672823219	0.6624238538601392	ENSG00000141510, ENSG00000025800, ENSG00000092969	347	88	13528	1.3290542310715223	1.0	0.9960017465178401	99.9999992537021
Annotation Cluster 78	Enrichment Score: 0.40104348097173037
Category	Term	Count	%	PValue	Genes	List Total	Pop Hits	Pop Total	Fold Enrichment	Bonferroni	Benjamini	FDR
GOTERM_BP_FAT	GO:0006338~chromatin remodeling	4	1.0554089709762533	0.17222366882129958	ENSG00000127616, ENSG00000163939, ENSG00000080503, ENSG00000116478	347	56	13528	2.784685055578427	1.0	0.8544128382930574	96.14984097193503
GOTERM_CC_FAT	GO:0016585~chromatin remodeling complex	4	1.0554089709762533	0.2608973047342913	ENSG00000127616, ENSG00000071655, ENSG00000080503, ENSG00000116478	320	71	12782	2.2503521126760564	1.0	0.7399005095892357	98.50696031580213
GOTERM_BP_FAT	GO:0010553~negative regulation of specific transcription from RNA polymerase II promoter	3	0.79155672823219	0.28235405241749945	ENSG00000127616, ENSG00000080503, ENSG00000116478	347	41	13528	2.8526042032754626	1.0	0.9280860532827602	99.6711117785547
GOTERM_BP_FAT	GO:0032582~negative regulation of gene-specific transcription	3	0.79155672823219	0.34853342424930606	ENSG00000127616, ENSG00000080503, ENSG00000116478	347	48	13528	2.436599423631124	1.0	0.9543855205317298	99.93791404551244
GOTERM_CC_FAT	GO:0000785~chromatin	7	1.8469656992084433	0.3819554666488026	ENSG00000127616, ENSG00000163041, ENSG00000071655, ENSG00000164032, ENSG00000116478, ENSG00000204209, ENSG00000105011	320	200	12782	1.39803125	1.0	0.8398017516070388	99.87591987810941
GOTERM_BP_FAT	GO:0006325~chromatin organization	11	2.9023746701846966	0.5063132680536838	ENSG00000127616, ENSG00000123562, ENSG00000163041, ENSG00000163939, ENSG00000198730, ENSG00000071655, ENSG00000164032, ENSG00000080503, ENSG00000116478, ENSG00000119335, ENSG00000105011	347	378	13528	1.1345013189393593	1.0	0.9843868714369759	99.99947813025683
GOTERM_BP_FAT	GO:0016568~chromatin modification	8	2.1108179419525066	0.5549417600617541	ENSG00000127616, ENSG00000123562, ENSG00000163939, ENSG00000198730, ENSG00000071655, ENSG00000080503, ENSG00000116478, ENSG00000105011	347	274	13528	1.1382654241780432	1.0	0.9885911714218167	99.9999125969267
GOTERM_BP_FAT	GO:0016569~covalent chromatin modification	4	1.0554089709762533	0.6292551596224427	ENSG00000127616, ENSG00000198730, ENSG00000071655, ENSG00000116478	347	126	13528	1.2376378024793009	1.0	0.9941892190220091	99.99999624757757
GOTERM_BP_FAT	GO:0016570~histone modification	3	0.79155672823219	0.8231927801283228	ENSG00000198730, ENSG00000071655, ENSG00000116478	347	122	13528	0.9586620683138849	1.0	0.9995146282523527	99.99999999998921
Annotation Cluster 79	Enrichment Score: 0.392460109183141
Category	Term	Count	%	PValue	Genes	List Total	Pop Hits	Pop Total	Fold Enrichment	Bonferroni	Benjamini	FDR
GOTERM_CC_FAT	GO:0000267~cell fraction	32	8.443271767810026	0.23291113491344673	ENSG00000123983, ENSG00000143575, ENSG00000122786, ENSG00000196419, ENSG00000130204, ENSG00000131711, ENSG00000135316, ENSG00000072062, ENSG00000081923, ENSG00000119523, ENSG00000162736, ENSG00000134910, ENSG00000065427, ENSG00000088832, ENSG00000104774, ENSG00000116120, ENSG00000175279, ENSG00000087460, ENSG00000070610, ENSG00000170276, ENSG00000149782, ENSG00000101856, ENSG00000106211, ENSG0000…	320	1083	12782	1.1802400738688827	1.0	0.7317119417839776	97.49652363235023
GOTERM_CC_FAT	GO:0005626~insoluble fraction	23	6.068601583113456	0.44401429877301224	ENSG00000123983, ENSG00000087460, ENSG00000070610, ENSG00000122786, ENSG00000196419, ENSG00000130204, ENSG00000149782, ENSG00000101856, ENSG00000106211, ENSG00000135316, ENSG00000105281, ENSG00000198225, ENSG00000072062, ENSG00000081923, ENSG00000114902, ENSG00000119523, ENSG00000007168, ENSG00000162736, ENSG00000134910, ENSG00000141510, ENSG00000105438, ENSG00000088832, ENSG00000163399	320	839	12782	1.0950014898688916	1.0	0.8765476233881067	99.9715168550666
GOTERM_CC_FAT	GO:0005624~membrane fraction	20	5.277044854881266	0.6427357618623162	ENSG00000123983, ENSG00000087460, ENSG00000070610, ENSG00000122786, ENSG00000196419, ENSG00000130204, ENSG00000101856, ENSG00000135316, ENSG00000105281, ENSG00000198225, ENSG00000072062, ENSG00000081923, ENSG00000114902, ENSG00000119523, ENSG00000007168, ENSG00000162736, ENSG00000134910, ENSG00000105438, ENSG00000088832, ENSG00000163399	320	809	12782	0.9874845488257108	1.0	0.9551160000056883	99.99993926978492
Annotation Cluster 80	Enrichment Score: 0.3909452880188365
Category	Term	Count	%	PValue	Genes	List Total	Pop Hits	Pop Total	Fold Enrichment	Bonferroni	Benjamini	FDR
GOTERM_BP_FAT	GO:0006323~DNA packaging	6	1.58311345646438	0.18050260071054647	ENSG00000163041, ENSG00000113810, ENSG00000164032, ENSG00000100813, ENSG00000119335, ENSG00000105011	347	117	13528	1.9992610655434866	1.0	0.8619251096768825	96.76217207536965
GOTERM_BP_FAT	GO:0006334~nucleosome assembly	4	1.0554089709762533	0.36403977635771434	ENSG00000163041, ENSG00000164032, ENSG00000119335, ENSG00000105011	347	84	13528	1.8564567037189514	1.0	0.9594200627219469	99.95900704624513
GOTERM_CC_FAT	GO:0000785~chromatin	7	1.8469656992084433	0.3819554666488026	ENSG00000127616, ENSG00000163041, ENSG00000071655, ENSG00000164032, ENSG00000116478, ENSG00000204209, ENSG00000105011	320	200	12782	1.39803125	1.0	0.8398017516070388	99.87591987810941
GOTERM_BP_FAT	GO:0031497~chromatin assembly	4	1.0554089709762533	0.3849711730939478	ENSG00000163041, ENSG00000164032, ENSG00000119335, ENSG00000105011	347	87	13528	1.7924409553148497	1.0	0.9640612213905616	99.97697225859922
GOTERM_BP_FAT	GO:0065004~protein-DNA complex assembly	4	1.0554089709762533	0.4126194704609047	ENSG00000163041, ENSG00000164032, ENSG00000119335, ENSG00000105011	347	91	13528	1.7136523418944167	1.0	0.9691091410337024	99.98957618662403
GOTERM_BP_FAT	GO:0034728~nucleosome organization	4	1.0554089709762533	0.4263006539380727	ENSG00000163041, ENSG00000164032, ENSG00000119335, ENSG00000105011	347	93	13528	1.6767996033590529	1.0	0.9719576025414549	99.99305529140477
GOTERM_BP_FAT	GO:0006325~chromatin organization	11	2.9023746701846966	0.5063132680536838	ENSG00000127616, ENSG00000123562, ENSG00000163041, ENSG00000163939, ENSG00000198730, ENSG00000071655, ENSG00000164032, ENSG00000080503, ENSG00000116478, ENSG00000119335, ENSG00000105011	347	378	13528	1.1345013189393593	1.0	0.9843868714369759	99.99947813025683
GOTERM_BP_FAT	GO:0016568~chromatin modification	8	2.1108179419525066	0.5549417600617541	ENSG00000127616, ENSG00000123562, ENSG00000163939, ENSG00000198730, ENSG00000071655, ENSG00000080503, ENSG00000116478, ENSG00000105011	347	274	13528	1.1382654241780432	1.0	0.9885911714218167	99.9999125969267
GOTERM_BP_FAT	GO:0006333~chromatin assembly or disassembly	4	1.0554089709762533	0.6345805150863799	ENSG00000163041, ENSG00000164032, ENSG00000119335, ENSG00000105011	347	127	13528	1.22789262293222	1.0	0.994391859502472	99.99999707560482
Annotation Cluster 81	Enrichment Score: 0.38907815422792535
Category	Term	Count	%	PValue	Genes	List Total	Pop Hits	Pop Total	Fold Enrichment	Bonferroni	Benjamini	FDR
GOTERM_MF_FAT	GO:0042802~identical protein binding	20	5.277044854881266	0.24920789704939894	ENSG00000127616, ENSG00000130779, ENSG00000087460, ENSG00000165475, ENSG00000151348, ENSG00000204348, ENSG00000118137, ENSG00000130479, ENSG00000106211, ENSG00000092969, ENSG00000087053, ENSG00000163191, ENSG00000115694, ENSG00000158773, ENSG00000007168, ENSG00000116478, ENSG00000204209, ENSG00000197594, ENSG00000164692, ENSG00000111716	325	640	12983	1.2483653846153848	1.0	0.9498119485206384	98.54244281433215
GOTERM_MF_FAT	GO:0042803~protein homodimerization activity	10	2.638522427440633	0.455945105243194	ENSG00000163191, ENSG00000130779, ENSG00000158773, ENSG00000007168, ENSG00000165475, ENSG00000151348, ENSG00000204209, ENSG00000197594, ENSG00000087053, ENSG00000092969	325	334	12983	1.1960386918470751	1.0	0.9879274837324759	99.98740742734608
GOTERM_MF_FAT	GO:0046983~protein dimerization activity	14	3.6939313984168867	0.5988129435322506	ENSG00000130779, ENSG00000165475, ENSG00000113810, ENSG00000151348, ENSG00000092969, ENSG00000087053, ENSG00000163191, ENSG00000196628, ENSG00000158773, ENSG00000119523, ENSG00000007168, ENSG00000141510, ENSG00000204209, ENSG00000197594	325	542	12983	1.0318592108998013	1.0	0.9948872507130938	99.99985925169685
Annotation Cluster 82	Enrichment Score: 0.3802295913089049
Category	Term	Count	%	PValue	Genes	List Total	Pop Hits	Pop Total	Fold Enrichment	Bonferroni	Benjamini	FDR
GOTERM_BP_FAT	GO:0010035~response to inorganic substance	8	2.1108179419525066	0.2717761168398276	ENSG00000167815, ENSG00000119523, ENSG00000198695, ENSG00000211445, ENSG00000117289, ENSG00000143933, ENSG00000131711, ENSG00000099624	347	205	13528	1.5213889084135797	1.0	0.9247281357257796	99.576793770786
GOTERM_BP_FAT	GO:0051592~response to calcium ion	3	0.79155672823219	0.41256486776487217	ENSG00000119523, ENSG00000117289, ENSG00000143933	347	55	13528	2.1264867697144356	1.0	0.9694339859004639	99.98955947633368
GOTERM_BP_FAT	GO:0010038~response to metal ion	4	1.0554089709762533	0.6450712618932609	ENSG00000119523, ENSG00000117289, ENSG00000143933, ENSG00000099624	347	129	13528	1.2088555280030382	1.0	0.9950418324960058	99.99999822971864
Annotation Cluster 83	Enrichment Score: 0.37580206159088025
Category	Term	Count	%	PValue	Genes	List Total	Pop Hits	Pop Total	Fold Enrichment	Bonferroni	Benjamini	FDR
GOTERM_BP_FAT	GO:0015931~nucleobase, nucleoside, nucleotide and nucleic acid transport	5	1.3192612137203166	0.32771137422454644	ENSG00000151729, ENSG00000125676, ENSG00000116698, ENSG00000196313, ENSG00000135213	347	113	13528	1.7250261406238043	1.0	0.9479119662552558	99.89323112852563
GOTERM_BP_FAT	GO:0051028~mRNA transport	4	1.0554089709762533	0.3849711730939478	ENSG00000125676, ENSG00000116698, ENSG00000196313, ENSG00000135213	347	87	13528	1.7924409553148497	1.0	0.9640612213905616	99.97697225859922
GOTERM_BP_FAT	GO:0051236~establishment of RNA localization	4	1.0554089709762533	0.4533145515927748	ENSG00000125676, ENSG00000116698, ENSG00000196313, ENSG00000135213	347	97	13528	1.6076532279628033	1.0	0.9765763348449256	99.99697518707433
GOTERM_BP_FAT	GO:0050657~nucleic acid transport	4	1.0554089709762533	0.4533145515927748	ENSG00000125676, ENSG00000116698, ENSG00000196313, ENSG00000135213	347	97	13528	1.6076532279628033	1.0	0.9765763348449256	99.99697518707433
GOTERM_BP_FAT	GO:0050658~RNA transport	4	1.0554089709762533	0.4533145515927748	ENSG00000125676, ENSG00000116698, ENSG00000196313, ENSG00000135213	347	97	13528	1.6076532279628033	1.0	0.9765763348449256	99.99697518707433
GOTERM_BP_FAT	GO:0006403~RNA localization	4	1.0554089709762533	0.4732263554790338	ENSG00000125676, ENSG00000116698, ENSG00000196313, ENSG00000135213	347	100	13528	1.5594236311239194	1.0	0.9795502156686837	99.99840400526584
Annotation Cluster 84	Enrichment Score: 0.3752759586799747
Category	Term	Count	%	PValue	Genes	List Total	Pop Hits	Pop Total	Fold Enrichment	Bonferroni	Benjamini	FDR
GOTERM_BP_FAT	GO:0051338~regulation of transferase activity	13	3.430079155672823	0.2496273433580849	ENSG00000167815, ENSG00000150593, ENSG00000118137, ENSG00000070831, ENSG00000092969, ENSG00000123080, ENSG00000072062, ENSG00000213639, ENSG00000108946, ENSG00000105723, ENSG00000082146, ENSG00000204209, ENSG00000113328	347	372	13528	1.3623996777292304	1.0	0.9137139478492264	99.29078817872043
GOTERM_BP_FAT	GO:0019220~regulation of phosphate metabolic process	16	4.221635883905013	0.2601897085120139	ENSG00000167815, ENSG00000150593, ENSG00000116698, ENSG00000070831, ENSG00000118137, ENSG00000092969, ENSG00000198225, ENSG00000123080, ENSG00000072062, ENSG00000213639, ENSG00000108946, ENSG00000082146, ENSG00000204209, ENSG00000197594, ENSG00000088832, ENSG00000113328	347	485	13528	1.2861225823702427	1.0	0.9185744043473433	99.44449877212335
GOTERM_BP_FAT	GO:0051174~regulation of phosphorus metabolic process	16	4.221635883905013	0.2601897085120139	ENSG00000167815, ENSG00000150593, ENSG00000116698, ENSG00000070831, ENSG00000118137, ENSG00000092969, ENSG00000198225, ENSG00000123080, ENSG00000072062, ENSG00000213639, ENSG00000108946, ENSG00000082146, ENSG00000204209, ENSG00000197594, ENSG00000088832, ENSG00000113328	347	485	13528	1.2861225823702427	1.0	0.9185744043473433	99.44449877212335
GOTERM_BP_FAT	GO:0051347~positive regulation of transferase activity	9	2.3746701846965697	0.2727129938246758	ENSG00000167815, ENSG00000213639, ENSG00000108946, ENSG00000082146, ENSG00000070831, ENSG00000118137, ENSG00000204209, ENSG00000092969, ENSG00000072062	347	240	13528	1.4619596541786744	1.0	0.9247396088590776	99.58607864775003
GOTERM_BP_FAT	GO:0042325~regulation of phosphorylation	15	3.95778364116095	0.30636724886932964	ENSG00000167815, ENSG00000150593, ENSG00000118137, ENSG00000070831, ENSG00000092969, ENSG00000198225, ENSG00000123080, ENSG00000072062, ENSG00000213639, ENSG00000108946, ENSG00000082146, ENSG00000204209, ENSG00000197594, ENSG00000088832, ENSG00000113328	347	466	13528	1.2549009907113085	1.0	0.939439058757104	99.81704320202034
GOTERM_BP_FAT	GO:0033674~positive regulation of kinase activity	8	2.1108179419525066	0.3787479625698105	ENSG00000167815, ENSG00000213639, ENSG00000108946, ENSG00000082146, ENSG00000070831, ENSG00000204209, ENSG00000092969, ENSG00000072062	347	231	13528	1.3501503299774191	1.0	0.9627526615631513	99.97260977158543
GOTERM_BP_FAT	GO:0043549~regulation of kinase activity	11	2.9023746701846966	0.43081979708872375	ENSG00000150593, ENSG00000167815, ENSG00000213639, ENSG00000108946, ENSG00000082146, ENSG00000070831, ENSG00000204209, ENSG00000092969, ENSG00000123080, ENSG00000113328, ENSG00000072062	347	357	13528	1.2012366906416745	1.0	0.9724271136267325	99.99394004200674
GOTERM_BP_FAT	GO:0045860~positive regulation of protein kinase activity	7	1.8469656992084433	0.505700596408682	ENSG00000167815, ENSG00000213639, ENSG00000108946, ENSG00000082146, ENSG00000204209, ENSG00000092969, ENSG00000072062	347	223	13528	1.2237629392228067	1.0	0.9844604992531822	99.99946685689764
GOTERM_BP_FAT	GO:0045859~regulation of protein kinase activity	10	2.638522427440633	0.5240286368249941	ENSG00000150593, ENSG00000167815, ENSG00000213639, ENSG00000108946, ENSG00000082146, ENSG00000204209, ENSG00000092969, ENSG00000123080, ENSG00000113328, ENSG00000072062	347	345	13528	1.13001712400284	1.0	0.9859352103670904	99.99972197762918
GOTERM_BP_FAT	GO:0032147~activation of protein kinase activity	4	1.0554089709762533	0.5612797686473039	ENSG00000108946, ENSG00000082146, ENSG00000092969, ENSG00000072062	347	114	13528	1.3679154658981747	1.0	0.9886641250029949	99.99993173697331
GOTERM_BP_FAT	GO:0000165~MAPKKK cascade	3	0.79155672823219	0.9514782028970608	ENSG00000167815, ENSG00000082146, ENSG00000204209	347	184	13528	0.6356346322515977	1.0	0.9999955130968753	100.0
GOTERM_BP_FAT	GO:0007243~protein kinase cascade	6	1.58311345646438	0.9624878779789698	ENSG00000167815, ENSG00000082146, ENSG00000204310, ENSG00000146535, ENSG00000204209, ENSG00000072062	347	370	13528	0.6321987693745619	1.0	0.9999982035344624	100.0
Annotation Cluster 85	Enrichment Score: 0.3605411841750752
Category	Term	Count	%	PValue	Genes	List Total	Pop Hits	Pop Total	Fold Enrichment	Bonferroni	Benjamini	FDR
GOTERM_BP_FAT	GO:0048729~tissue morphogenesis	8	2.1108179419525066	0.17878610793759261	ENSG00000127616, ENSG00000108946, ENSG00000151348, ENSG00000164692, ENSG00000088832, ENSG00000130159, ENSG00000092969, ENSG00000072062	347	180	13528	1.7326929234710213	1.0	0.8603688847018496	96.64329946150353
GOTERM_BP_FAT	GO:0007178~transmembrane receptor protein serine/threonine kinase signaling pathway	4	1.0554089709762533	0.49280236461516586	ENSG00000164692, ENSG00000088832, ENSG00000130159, ENSG00000092969	347	103	13528	1.5140035253630284	1.0	0.9823235677961691	99.99916896322915
GOTERM_BP_FAT	GO:0007167~enzyme linked receptor protein signaling pathway	6	1.58311345646438	0.9405240261063984	ENSG00000105723, ENSG00000117289, ENSG00000164692, ENSG00000088832, ENSG00000130159, ENSG00000092969	347	342	13528	0.6839577329490875	1.0	0.9999904128028755	100.0
Annotation Cluster 86	Enrichment Score: 0.35515162625468133
Category	Term	Count	%	PValue	Genes	List Total	Pop Hits	Pop Total	Fold Enrichment	Bonferroni	Benjamini	FDR
GOTERM_CC_FAT	GO:0005774~vacuolar membrane	3	0.79155672823219	0.40935316277127975	ENSG00000162736, ENSG00000135404, ENSG00000087053	320	56	12782	2.13984375	1.0	0.8599475333004938	99.93395404447566
GOTERM_CC_FAT	GO:0005773~vacuole	8	2.1108179419525066	0.44039921789714154	ENSG00000101460, ENSG00000177830, ENSG00000162736, ENSG00000135404, ENSG00000087053, ENSG00000104774, ENSG00000174080, ENSG00000140941	320	252	12782	1.2680555555555555	1.0	0.8760384085287856	99.9688303470119
GOTERM_CC_FAT	GO:0044437~vacuolar part	3	0.79155672823219	0.4770901299773478	ENSG00000162736, ENSG00000135404, ENSG00000087053	320	64	12782	1.87236328125	1.0	0.8945090435051258	99.98786194907314
Annotation Cluster 87	Enrichment Score: 0.3376131349243958
Category	Term	Count	%	PValue	Genes	List Total	Pop Hits	Pop Total	Fold Enrichment	Bonferroni	Benjamini	FDR
GOTERM_CC_FAT	GO:0030018~Z disc	3	0.79155672823219	0.3192602688634139	ENSG00000171345, ENSG00000136068, ENSG00000106211	320	46	12782	2.6050271739130433	1.0	0.7954369120948377	99.5243797124542
GOTERM_CC_FAT	GO:0031674~I band	3	0.79155672823219	0.4005805193671911	ENSG00000171345, ENSG00000136068, ENSG00000106211	320	55	12782	2.17875	1.0	0.8547165005227368	99.9189239403854
GOTERM_CC_FAT	GO:0030017~sarcomere	4	1.0554089709762533	0.4440880434349146	ENSG00000167460, ENSG00000171345, ENSG00000136068, ENSG00000106211	320	98	12782	1.630357142857143	1.0	0.8742579022310997	99.97156935008623
GOTERM_CC_FAT	GO:0030016~myofibril	4	1.0554089709762533	0.526551130952168	ENSG00000167460, ENSG00000171345, ENSG00000136068, ENSG00000106211	320	111	12782	1.4394144144144145	1.0	0.9165846117382526	99.99695205121346
GOTERM_CC_FAT	GO:0044449~contractile fiber part	4	1.0554089709762533	0.5386385078749242	ENSG00000167460, ENSG00000171345, ENSG00000136068, ENSG00000106211	320	113	12782	1.4139380530973453	1.0	0.9217809279755044	99.99787280487934
GOTERM_CC_FAT	GO:0043292~contractile fiber	4	1.0554089709762533	0.5851665080671727	ENSG00000167460, ENSG00000171345, ENSG00000136068, ENSG00000106211	320	121	12782	1.3204545454545455	1.0	0.935261449471016	99.9995149870544
Annotation Cluster 88	Enrichment Score: 0.3346140219317241
Category	Term	Count	%	PValue	Genes	List Total	Pop Hits	Pop Total	Fold Enrichment	Bonferroni	Benjamini	FDR
GOTERM_BP_FAT	GO:0006576~biogenic amine metabolic process	5	1.3192612137203166	0.23647703804532066	ENSG00000007168, ENSG00000189221, ENSG00000104904, ENSG00000118137, ENSG00000092969	347	97	13528	2.009566534953504	1.0	0.9056878449049911	99.04326203928287
GOTERM_BP_FAT	GO:0006575~cellular amino acid derivative metabolic process	6	1.58311345646438	0.4199270074611403	ENSG00000007168, ENSG00000211445, ENSG00000189221, ENSG00000104904, ENSG00000118137, ENSG00000092969	347	166	13528	1.409117738967397	1.0	0.9705544675667478	99.99159886290347
GOTERM_BP_FAT	GO:0007610~behavior	5	1.3192612137203166	0.9981484808087023	ENSG00000007168, ENSG00000189221, ENSG00000142871, ENSG00000104774, ENSG00000092969	347	469	13528	0.4156246351609593	1.0	0.9999999999614555	100.0
Annotation Cluster 89	Enrichment Score: 0.33231988658297457
Category	Term	Count	%	PValue	Genes	List Total	Pop Hits	Pop Total	Fold Enrichment	Bonferroni	Benjamini	FDR
GOTERM_BP_FAT	GO:0070647~protein modification by small protein conjugation or removal	6	1.58311345646438	0.38948052555971574	ENSG00000115233, ENSG00000198730, ENSG00000122257, ENSG00000170315, ENSG00000129559, ENSG00000175063	347	160	13528	1.4619596541786744	1.0	0.9646564597755666	99.97971482319532
GOTERM_BP_FAT	GO:0032446~protein modification by small protein conjugation	5	1.3192612137203166	0.4378576704763681	ENSG00000198730, ENSG00000122257, ENSG00000170315, ENSG00000129559, ENSG00000175063	347	132	13528	1.4767269234128022	1.0	0.9733479760018282	99.99510946165027
GOTERM_BP_FAT	GO:0016567~protein ubiquitination	4	1.0554089709762533	0.5905023505722824	ENSG00000198730, ENSG00000122257, ENSG00000170315, ENSG00000175063	347	119	13528	1.310440026154554	1.0	0.9912683685886088	99.99997918747623
Annotation Cluster 90	Enrichment Score: 0.320618165435379
Category	Term	Count	%	PValue	Genes	List Total	Pop Hits	Pop Total	Fold Enrichment	Bonferroni	Benjamini	FDR
GOTERM_CC_FAT	GO:0016323~basolateral plasma membrane	8	2.1108179419525066	0.2431091555079752	ENSG00000162614, ENSG00000204310, ENSG00000197594, ENSG00000154380, ENSG00000115091, ENSG00000197893, ENSG00000163399, ENSG00000073712	320	203	12782	1.5741379310344827	1.0	0.7445752749437262	97.92169248719492
GOTERM_CC_FAT	GO:0030055~cell-substrate junction	5	1.3192612137203166	0.30616903553853125	ENSG00000162614, ENSG00000154380, ENSG00000115091, ENSG00000197893, ENSG00000073712	320	112	12782	1.783203125	1.0	0.7822320010913159	99.38012016116546
GOTERM_CC_FAT	GO:0005924~cell-substrate adherens junction	4	1.0554089709762533	0.4955927780528171	ENSG00000162614, ENSG00000154380, ENSG00000197893, ENSG00000073712	320	106	12782	1.507311320754717	1.0	0.9029776262062775	99.99264528823127
GOTERM_CC_FAT	GO:0005912~adherens junction	5	1.3192612137203166	0.5436572981753512	ENSG00000162614, ENSG00000117155, ENSG00000154380, ENSG00000197893, ENSG00000073712	320	155	12782	1.288508064516129	1.0	0.9229065246624653	99.99817297029672
GOTERM_CC_FAT	GO:0070161~anchoring junction	5	1.3192612137203166	0.6260262646764234	ENSG00000162614, ENSG00000117155, ENSG00000154380, ENSG00000197893, ENSG00000073712	320	172	12782	1.161155523255814	1.0	0.9508157701429598	99.99988532167615
GOTERM_CC_FAT	GO:0030054~cell junction	9	2.3746701846965697	0.9494796931568703	ENSG00000162614, ENSG00000103653, ENSG00000147649, ENSG00000107863, ENSG00000117155, ENSG00000154380, ENSG00000115091, ENSG00000197893, ENSG00000073712	320	518	12782	0.6940033783783783	1.0	0.9996319244929186	100.0
Annotation Cluster 91	Enrichment Score: 0.30012051837490394
Category	Term	Count	%	PValue	Genes	List Total	Pop Hits	Pop Total	Fold Enrichment	Bonferroni	Benjamini	FDR
GOTERM_CC_FAT	GO:0044420~extracellular matrix part	5	1.3192612137203166	0.3344923105730829	ENSG00000166147, ENSG00000198732, ENSG00000164692, ENSG00000197614, ENSG00000035862	320	117	12782	1.706997863247863	1.0	0.8038391606645927	99.65279847367117
GOTERM_CC_FAT	GO:0031012~extracellular matrix	10	2.638522427440633	0.49479804519023296	ENSG00000166147, ENSG00000143196, ENSG00000145808, ENSG00000167772, ENSG00000198732, ENSG00000164692, ENSG00000011465, ENSG00000092969, ENSG00000197614, ENSG00000035862	320	345	12782	1.1577898550724637	1.0	0.9044268574648634	99.99248248556492
GOTERM_CC_FAT	GO:0005578~proteinaceous extracellular matrix	9	2.3746701846965697	0.5485893618183539	ENSG00000166147, ENSG00000143196, ENSG00000145808, ENSG00000167772, ENSG00000198732, ENSG00000164692, ENSG00000011465, ENSG00000197614, ENSG00000035862	320	320	12782	1.1234179687499999	1.0	0.9223574981771483	99.99842922561804
GOTERM_CC_FAT	GO:0044421~extracellular region part	23	6.068601583113456	0.6941549600733293	ENSG00000166147, ENSG00000141753, ENSG00000196562, ENSG00000118137, ENSG00000163453, ENSG00000197614, ENSG00000092969, ENSG00000140545, ENSG00000143196, ENSG00000070081, ENSG00000132581, ENSG00000211445, ENSG00000145808, ENSG00000167772, ENSG00000204310, ENSG00000198732, ENSG00000030582, ENSG00000101439, ENSG00000120885, ENSG00000197594, ENSG00000164692, ENSG00000011465, ENSG00000035862	320	960	12782	0.9569856770833332	1.0	0.96874642228696	99.99999300408355
Annotation Cluster 92	Enrichment Score: 0.2655520584292669
Category	Term	Count	%	PValue	Genes	List Total	Pop Hits	Pop Total	Fold Enrichment	Bonferroni	Benjamini	FDR
GOTERM_BP_FAT	GO:0008624~induction of apoptosis by extracellular signals	5	1.3192612137203166	0.3218989457994185	ENSG00000162736, ENSG00000204209, ENSG00000171680, ENSG00000170315, ENSG00000205155	347	112	13528	1.7404281597365168	1.0	0.946214934382934	99.8761576769159
GOTERM_BP_FAT	GO:0006916~anti-apoptosis	7	1.8469656992084433	0.4322322594296756	ENSG00000167815, ENSG00000116478, ENSG00000082146, ENSG00000120885, ENSG00000106211, ENSG00000170315, ENSG00000151929	347	206	13528	1.3247530846926499	1.0	0.9725535459713318	99.9941940264758
GOTERM_BP_FAT	GO:0006917~induction of apoptosis	10	2.638522427440633	0.43643214325366464	ENSG00000162736, ENSG00000139618, ENSG00000141510, ENSG00000204209, ENSG00000145425, ENSG00000171680, ENSG00000170315, ENSG00000123080, ENSG00000205155, ENSG00000163349	347	320	13528	1.2182997118155618	1.0	0.9732206648321357	99.99489129800935
GOTERM_BP_FAT	GO:0012502~induction of programmed cell death	10	2.638522427440633	0.4384244335014882	ENSG00000162736, ENSG00000139618, ENSG00000141510, ENSG00000204209, ENSG00000145425, ENSG00000171680, ENSG00000170315, ENSG00000123080, ENSG00000205155, ENSG00000163349	347	321	13528	1.214504385610529	1.0	0.9732190718860906	99.99519373630548
GOTERM_BP_FAT	GO:0043065~positive regulation of apoptosis	12	3.16622691292876	0.5433145863423724	ENSG00000162736, ENSG00000139618, ENSG00000141510, ENSG00000117289, ENSG00000204209, ENSG00000145425, ENSG00000171680, ENSG00000092969, ENSG00000170315, ENSG00000123080, ENSG00000205155, ENSG00000163349	347	430	13528	1.0879699752027345	1.0	0.9877526455794706	99.99986368930354
GOTERM_BP_FAT	GO:0043068~positive regulation of programmed cell death	12	3.16622691292876	0.5527011959948086	ENSG00000162736, ENSG00000139618, ENSG00000141510, ENSG00000117289, ENSG00000204209, ENSG00000145425, ENSG00000171680, ENSG00000092969, ENSG00000170315, ENSG00000123080, ENSG00000205155, ENSG00000163349	347	433	13528	1.0804320769911682	1.0	0.9886898952442953	99.99990469673759
GOTERM_BP_FAT	GO:0010942~positive regulation of cell death	12	3.16622691292876	0.5589194629640399	ENSG00000162736, ENSG00000139618, ENSG00000141510, ENSG00000117289, ENSG00000204209, ENSG00000145425, ENSG00000171680, ENSG00000092969, ENSG00000170315, ENSG00000123080, ENSG00000205155, ENSG00000163349	347	435	13528	1.07546457318891	1.0	0.9888753673246307	99.99992512444454
GOTERM_BP_FAT	GO:0060548~negative regulation of cell death	10	2.638522427440633	0.575456854798108	ENSG00000167815, ENSG00000151729, ENSG00000141510, ENSG00000116478, ENSG00000082146, ENSG00000167772, ENSG00000120885, ENSG00000106211, ENSG00000170315, ENSG00000151929	347	360	13528	1.0829330771693884	1.0	0.9900404642142017	99.99996124238163
GOTERM_BP_FAT	GO:0010941~regulation of cell death	21	5.540897097625329	0.6096740452841392	ENSG00000167815, ENSG00000151729, ENSG00000139618, ENSG00000106211, ENSG00000171680, ENSG00000092969, ENSG00000170315, ENSG00000123080, ENSG00000163349, ENSG00000205155, ENSG00000151929, ENSG00000162736, ENSG00000141510, ENSG00000167772, ENSG00000082146, ENSG00000116478, ENSG00000133639, ENSG00000204209, ENSG00000117289, ENSG00000120885, ENSG00000145425	347	815	13528	1.0045366948957761	1.0	0.9927821552763492	99.99999089067221
GOTERM_BP_FAT	GO:0042981~regulation of apoptosis	20	5.277044854881266	0.6736183644038009	ENSG00000167815, ENSG00000139618, ENSG00000106211, ENSG00000171680, ENSG00000092969, ENSG00000170315, ENSG00000123080, ENSG00000163349, ENSG00000205155, ENSG00000151929, ENSG00000162736, ENSG00000141510, ENSG00000167772, ENSG00000082146, ENSG00000116478, ENSG00000133639, ENSG00000204209, ENSG00000117289, ENSG00000120885, ENSG00000145425	347	804	13528	0.9697908153755717	1.0	0.9964863440247044	99.99999958261961
GOTERM_BP_FAT	GO:0043066~negative regulation of apoptosis	9	2.3746701846965697	0.6886318531287432	ENSG00000167815, ENSG00000141510, ENSG00000116478, ENSG00000082146, ENSG00000167772, ENSG00000120885, ENSG00000106211, ENSG00000170315, ENSG00000151929	347	354	13528	0.9911590875787623	1.0	0.99685028452335	99.99999981459918
GOTERM_BP_FAT	GO:0043067~regulation of programmed cell death	20	5.277044854881266	0.6901415188501763	ENSG00000167815, ENSG00000139618, ENSG00000106211, ENSG00000171680, ENSG00000092969, ENSG00000170315, ENSG00000123080, ENSG00000163349, ENSG00000205155, ENSG00000151929, ENSG00000162736, ENSG00000141510, ENSG00000167772, ENSG00000082146, ENSG00000116478, ENSG00000133639, ENSG00000204209, ENSG00000117289, ENSG00000120885, ENSG00000145425	347	812	13528	0.9602362260615267	1.0	0.9968380355548521	99.99999982949446
GOTERM_BP_FAT	GO:0043069~negative regulation of programmed cell death	9	2.3746701846965697	0.7034518442467432	ENSG00000167815, ENSG00000141510, ENSG00000116478, ENSG00000082146, ENSG00000167772, ENSG00000120885, ENSG00000106211, ENSG00000170315, ENSG00000151929	347	359	13528	0.9773546434620665	1.0	0.9972251752762336	99.99999991998777
Annotation Cluster 93	Enrichment Score: 0.26549341001569954
Category	Term	Count	%	PValue	Genes	List Total	Pop Hits	Pop Total	Fold Enrichment	Bonferroni	Benjamini	FDR
GOTERM_BP_FAT	GO:0010627~regulation of protein kinase cascade	9	2.3746701846965697	0.305994964017168	ENSG00000150593, ENSG00000155366, ENSG00000204209, ENSG00000145632, ENSG00000088832, ENSG00000171680, ENSG00000092969, ENSG00000101464, ENSG00000035862	347	249	13528	1.409117738967397	1.0	0.9398285972780009	99.81534369765606
GOTERM_BP_FAT	GO:0043123~positive regulation of I-kappaB kinase/NF-kappaB cascade	4	1.0554089709762533	0.4533145515927748	ENSG00000155366, ENSG00000145632, ENSG00000088832, ENSG00000171680	347	97	13528	1.6076532279628033	1.0	0.9765763348449256	99.99697518707433
GOTERM_BP_FAT	GO:0043122~regulation of I-kappaB kinase/NF-kappaB cascade	4	1.0554089709762533	0.5183318441815989	ENSG00000155366, ENSG00000145632, ENSG00000088832, ENSG00000171680	347	107	13528	1.4574052627326348	1.0	0.9856435951522586	99.99965871336178
GOTERM_BP_FAT	GO:0010740~positive regulation of protein kinase cascade	5	1.3192612137203166	0.6220718986383795	ENSG00000155366, ENSG00000145632, ENSG00000088832, ENSG00000171680, ENSG00000092969	347	167	13528	1.167233256829281	1.0	0.993663040334681	99.99999477694936
GOTERM_BP_FAT	GO:0010647~positive regulation of cell communication	8	2.1108179419525066	0.7412723510115542	ENSG00000155366, ENSG00000105701, ENSG00000204310, ENSG00000145632, ENSG00000088832, ENSG00000171680, ENSG00000092969, ENSG00000170315	347	329	13528	0.9479778912607412	1.0	0.9983318212392591	99.9999999923771
GOTERM_BP_FAT	GO:0009967~positive regulation of signal transduction	7	1.8469656992084433	0.7700152476567693	ENSG00000155366, ENSG00000105701, ENSG00000204310, ENSG00000145632, ENSG00000088832, ENSG00000171680, ENSG00000092969	347	295	13528	0.9250818150735114	1.0	0.9988463167961851	99.99999999899812
Annotation Cluster 94	Enrichment Score: 0.2645515619980903
Category	Term	Count	%	PValue	Genes	List Total	Pop Hits	Pop Total	Fold Enrichment	Bonferroni	Benjamini	FDR
GOTERM_MF_FAT	GO:0016881~acid-amino acid ligase activity	7	1.8469656992084433	0.38643220116881605	ENSG00000077152, ENSG00000160714, ENSG00000103657, ENSG00000214021, ENSG00000122257, ENSG00000166233, ENSG00000175063	325	201	12983	1.391213164944508	1.0	0.9792488118671966	99.92578722338719
GOTERM_MF_FAT	GO:0016879~ligase activity, forming carbon-nitrogen bonds	7	1.8469656992084433	0.5297510811761296	ENSG00000077152, ENSG00000160714, ENSG00000103657, ENSG00000214021, ENSG00000122257, ENSG00000166233, ENSG00000175063	325	231	12983	1.2105361305361304	1.0	0.99239996311579	99.99853420919845
GOTERM_MF_FAT	GO:0019787~small conjugating protein ligase activity	5	1.3192612137203166	0.5979809993999838	ENSG00000077152, ENSG00000160714, ENSG00000122257, ENSG00000166233, ENSG00000175063	325	166	12983	1.2032437442075996	1.0	0.9950859634654273	99.99985488398393
GOTERM_MF_FAT	GO:0004842~ubiquitin-protein ligase activity	4	1.0554089709762533	0.7144325068471071	ENSG00000077152, ENSG00000160714, ENSG00000122257, ENSG00000175063	325	147	12983	1.0870120355834643	1.0	0.9984728401380253	99.9999990658068
Annotation Cluster 95	Enrichment Score: 0.25941846078063285
Category	Term	Count	%	PValue	Genes	List Total	Pop Hits	Pop Total	Fold Enrichment	Bonferroni	Benjamini	FDR
GOTERM_BP_FAT	GO:0009306~protein secretion	3	0.79155672823219	0.1875571641326388	ENSG00000155660, ENSG00000087460, ENSG00000089248	347	31	13528	3.7727991075578697	1.0	0.8669143671584716	97.21033718344005
GOTERM_BP_FAT	GO:0032940~secretion by cell	4	1.0554089709762533	0.9027796736479299	ENSG00000155660, ENSG00000087460, ENSG00000089248, ENSG00000154305	347	207	13528	0.7533447493352267	1.0	0.9999410387126632	100.0
GOTERM_BP_FAT	GO:0046903~secretion	4	1.0554089709762533	0.984077240882936	ENSG00000155660, ENSG00000087460, ENSG00000089248, ENSG00000154305	347	300	13528	0.5198078770413064	1.0	0.9999999286101962	100.0
Annotation Cluster 96	Enrichment Score: 0.23769798101953873
Category	Term	Count	%	PValue	Genes	List Total	Pop Hits	Pop Total	Fold Enrichment	Bonferroni	Benjamini	FDR
GOTERM_BP_FAT	GO:0001578~microtubule bundle formation	4	1.0554089709762533	0.006004504856316487	ENSG00000021574, ENSG00000214021, ENSG00000130479, ENSG00000131711	347	15	13528	10.396157540826128	0.9999953567236912	0.17710121502447906	9.857766270574375
GOTERM_CC_FAT	GO:0043025~cell soma	6	1.58311345646438	0.40945096620076493	ENSG00000007168, ENSG00000122786, ENSG00000130479, ENSG00000125388, ENSG00000092969, ENSG00000131711	320	168	12782	1.4265625	1.0	0.8574134185843624	99.9341059743916
GOTERM_BP_FAT	GO:0000902~cell morphogenesis	10	2.638522427440633	0.5619021436549265	ENSG00000100220, ENSG00000007168, ENSG00000082146, ENSG00000070831, ENSG00000120885, ENSG00000214021, ENSG00000130479, ENSG00000092969, ENSG00000131711, ENSG00000170315	347	356	13528	1.0951008645533142	1.0	0.9886162333503626	99.99993338662469
GOTERM_BP_FAT	GO:0032989~cellular component morphogenesis	11	2.9023746701846966	0.5651143073096033	ENSG00000100220, ENSG00000171345, ENSG00000007168, ENSG00000082146, ENSG00000070831, ENSG00000120885, ENSG00000214021, ENSG00000130479, ENSG00000092969, ENSG00000131711, ENSG00000170315	347	397	13528	1.0802052860430171	1.0	0.9889297825117747	99.99994132029826
GOTERM_BP_FAT	GO:0048858~cell projection morphogenesis	6	1.58311345646438	0.7550983886259371	ENSG00000007168, ENSG00000120885, ENSG00000214021, ENSG00000130479, ENSG00000131711, ENSG00000170315	347	245	13528	0.9547491619126037	1.0	0.9985258837766459	99.99999999704119
GOTERM_CC_FAT	GO:0030425~dendrite	4	1.0554089709762533	0.7772457605025549	ENSG00000122786, ENSG00000130479, ENSG00000125388, ENSG00000131711	320	163	12782	0.9802147239263803	1.0	0.9855197713055346	99.99999991484982
GOTERM_BP_FAT	GO:0032990~cell part morphogenesis	6	1.58311345646438	0.7878739482846747	ENSG00000007168, ENSG00000120885, ENSG00000214021, ENSG00000130479, ENSG00000131711, ENSG00000170315	347	256	13528	0.9137247838616714	1.0	0.9991251634648044	99.99999999975118
GOTERM_BP_FAT	GO:0048812~neuron projection morphogenesis	5	1.3192612137203166	0.7982223920969913	ENSG00000007168, ENSG00000120885, ENSG00000130479, ENSG00000131711, ENSG00000170315	347	213	13528	0.9151547131008916	1.0	0.9992448159161483	99.99999999989491
GOTERM_BP_FAT	GO:0000904~cell morphogenesis involved in differentiation	5	1.3192612137203166	0.8746034257594396	ENSG00000100220, ENSG00000007168, ENSG00000092969, ENSG00000131711, ENSG00000170315	347	244	13528	0.7988850569282373	1.0	0.9998678380284047	99.99999999999997
GOTERM_BP_FAT	GO:0031175~neuron projection development	5	1.3192612137203166	0.8966749383684155	ENSG00000007168, ENSG00000120885, ENSG00000130479, ENSG00000131711, ENSG00000170315	347	256	13528	0.7614373198847262	1.0	0.9999296869587706	100.0
GOTERM_BP_FAT	GO:0030030~cell projection organization	7	1.8469656992084433	0.9129858682225594	ENSG00000007168, ENSG00000070831, ENSG00000120885, ENSG00000214021, ENSG00000130479, ENSG00000131711, ENSG00000170315	347	368	13528	0.7415737376268638	1.0	0.9999605195544455	100.0
GOTERM_CC_FAT	GO:0043005~neuron projection	6	1.58311345646438	0.9322428012085059	ENSG00000007168, ENSG00000122786, ENSG00000130479, ENSG00000125388, ENSG00000092969, ENSG00000131711	320	342	12782	0.7007675438596491	1.0	0.9992369590454091	100.0
GOTERM_BP_FAT	GO:0030182~neuron differentiation	8	2.1108179419525066	0.9349380148722926	ENSG00000007168, ENSG00000078246, ENSG00000070831, ENSG00000120885, ENSG00000130479, ENSG00000092969, ENSG00000131711, ENSG00000170315	347	438	13528	0.7120655849880909	1.0	0.9999870619911214	100.0
GOTERM_BP_FAT	GO:0048666~neuron development	6	1.58311345646438	0.9375883551444884	ENSG00000007168, ENSG00000120885, ENSG00000130479, ENSG00000092969, ENSG00000131711, ENSG00000170315	347	339	13528	0.6900104562495218	1.0	0.9999888449115727	100.0
GOTERM_BP_FAT	GO:0007409~axonogenesis	3	0.79155672823219	0.9601192006136732	ENSG00000007168, ENSG00000131711, ENSG00000170315	347	193	13528	0.6059936390377926	1.0	0.9999977591597775	100.0
GOTERM_BP_FAT	GO:0048667~cell morphogenesis involved in neuron differentiation	3	0.79155672823219	0.9719729556524659	ENSG00000007168, ENSG00000131711, ENSG00000170315	347	209	13528	0.5596017815037989	1.0	0.9999993958297119	100.0
Annotation Cluster 97	Enrichment Score: 0.23498062786535537
Category	Term	Count	%	PValue	Genes	List Total	Pop Hits	Pop Total	Fold Enrichment	Bonferroni	Benjamini	FDR
GOTERM_MF_FAT	GO:0008233~peptidase activity	16	4.221635883905013	0.4642077060725968	ENSG00000115464, ENSG00000135655, ENSG00000111144, ENSG00000130734, ENSG00000109472, ENSG00000121898, ENSG00000205155, ENSG00000115233, ENSG00000114902, ENSG00000159377, ENSG00000102174, ENSG00000162736, ENSG00000145808, ENSG00000167770, ENSG00000100902, ENSG00000174080	325	574	12983	1.1135245242562317	1.0	0.9879665096721522	99.98995229980923
GOTERM_MF_FAT	GO:0008237~metallopeptidase activity	6	1.58311345646438	0.4819714222739618	ENSG00000115233, ENSG00000102174, ENSG00000145808, ENSG00000111144, ENSG00000109472, ENSG00000121898	325	183	12983	1.3097604035308954	1.0	0.9876876124358489	99.9938898469607
GOTERM_MF_FAT	GO:0070011~peptidase activity, acting on L-amino acid peptides	14	3.6939313984168867	0.6174477332398712	ENSG00000115464, ENSG00000135655, ENSG00000111144, ENSG00000130734, ENSG00000109472, ENSG00000121898, ENSG00000205155, ENSG00000115233, ENSG00000159377, ENSG00000102174, ENSG00000145808, ENSG00000167770, ENSG00000100902, ENSG00000174080	325	549	12983	1.0187025360795852	1.0	0.9954547608908074	99.99993022222857
GOTERM_MF_FAT	GO:0004175~endopeptidase activity	8	2.1108179419525066	0.8312729604709338	ENSG00000102174, ENSG00000159377, ENSG00000135655, ENSG00000145808, ENSG00000100902, ENSG00000130734, ENSG00000174080, ENSG00000205155	325	375	12983	0.8522174358974359	1.0	0.9998527266823036	99.99999999960265
Annotation Cluster 98	Enrichment Score: 0.2336739069478255
Category	Term	Count	%	PValue	Genes	List Total	Pop Hits	Pop Total	Fold Enrichment	Bonferroni	Benjamini	FDR
GOTERM_BP_FAT	GO:0048610~reproductive cellular process	7	1.8469656992084433	0.23498268668134759	ENSG00000182853, ENSG00000007168, ENSG00000140545, ENSG00000112029, ENSG00000221829, ENSG00000139618, ENSG00000086015	347	162	13528	1.6845625644857154	1.0	0.9050246710411294	99.01047735342048
GOTERM_BP_FAT	GO:0048477~oogenesis	3	0.79155672823219	0.2537245722050673	ENSG00000182853, ENSG00000112029, ENSG00000139618	347	38	13528	3.0778097982708936	1.0	0.9150630835172195	99.35464189604598
GOTERM_BP_FAT	GO:0048515~spermatid differentiation	3	0.79155672823219	0.43029833731873507	ENSG00000007168, ENSG00000221829, ENSG00000086015	347	57	13528	2.0518731988472623	1.0	0.9725757029508226	99.9938436573283
GOTERM_BP_FAT	GO:0007281~germ cell development	4	1.0554089709762533	0.47979051246546034	ENSG00000007168, ENSG00000112029, ENSG00000221829, ENSG00000139618	347	101	13528	1.5439837931919993	1.0	0.9801434231415738	99.99871415071281
GOTERM_BP_FAT	GO:0007292~female gamete generation	3	0.79155672823219	0.4982089495685126	ENSG00000182853, ENSG00000112029, ENSG00000139618	347	65	13528	1.7993349589891379	1.0	0.9832157557424677	99.99930909666173
GOTERM_BP_FAT	GO:0003006~reproductive developmental process	8	2.1108179419525066	0.5121798244619926	ENSG00000007168, ENSG00000112029, ENSG00000221829, ENSG00000139618, ENSG00000004478, ENSG00000086015, ENSG00000092969, ENSG00000009307	347	262	13528	1.1903997184152053	1.0	0.984728193259412	99.99957528372688
GOTERM_BP_FAT	GO:0032504~multicellular organism reproduction	10	2.638522427440633	0.8803390587381661	ENSG00000182853, ENSG00000007168, ENSG00000112029, ENSG00000221829, ENSG00000139618, ENSG00000086015, ENSG00000105552, ENSG00000105011, ENSG00000164611, ENSG00000092969	347	487	13528	0.8005254779896915	1.0	0.9998811383653728	99.99999999999999
GOTERM_BP_FAT	GO:0048609~reproductive process in a multicellular organism	10	2.638522427440633	0.8803390587381661	ENSG00000182853, ENSG00000007168, ENSG00000112029, ENSG00000221829, ENSG00000139618, ENSG00000086015, ENSG00000105552, ENSG00000105011, ENSG00000164611, ENSG00000092969	347	487	13528	0.8005254779896915	1.0	0.9998811383653728	99.99999999999999
GOTERM_BP_FAT	GO:0007276~gamete generation	8	2.1108179419525066	0.8830189461977815	ENSG00000182853, ENSG00000007168, ENSG00000112029, ENSG00000221829, ENSG00000139618, ENSG00000086015, ENSG00000105011, ENSG00000164611	347	395	13528	0.7895815853791995	1.0	0.999887885368001	99.99999999999999
GOTERM_BP_FAT	GO:0007283~spermatogenesis	6	1.58311345646438	0.8988396493141955	ENSG00000007168, ENSG00000221829, ENSG00000139618, ENSG00000086015, ENSG00000105011, ENSG00000164611	347	308	13528	0.7594595606122984	1.0	0.999933081308774	100.0
GOTERM_BP_FAT	GO:0048232~male gamete generation	6	1.58311345646438	0.8988396493141955	ENSG00000007168, ENSG00000221829, ENSG00000139618, ENSG00000086015, ENSG00000105011, ENSG00000164611	347	308	13528	0.7594595606122984	1.0	0.999933081308774	100.0
GOTERM_BP_FAT	GO:0019953~sexual reproduction	9	2.3746701846965697	0.9041177592648941	ENSG00000182853, ENSG00000007168, ENSG00000140545, ENSG00000112029, ENSG00000221829, ENSG00000139618, ENSG00000086015, ENSG00000105011, ENSG00000164611	347	458	13528	0.7660923952027988	1.0	0.9999432300002332	100.0
Annotation Cluster 99	Enrichment Score: 0.2320490250585157
Category	Term	Count	%	PValue	Genes	List Total	Pop Hits	Pop Total	Fold Enrichment	Bonferroni	Benjamini	FDR
GOTERM_BP_FAT	GO:0048730~epidermis morphogenesis	3	0.79155672823219	0.13330623822426035	ENSG00000127616, ENSG00000164692, ENSG00000092969	347	25	13528	4.678270893371758	1.0	0.8075904749992423	91.50227677684572
GOTERM_BP_FAT	GO:0008544~epidermis development	5	1.3192612137203166	0.6965695731895055	ENSG00000072210, ENSG00000127616, ENSG00000117289, ENSG00000164692, ENSG00000092969	347	184	13528	1.0593910537526625	1.0	0.996983389482298	99.9999998811897
GOTERM_BP_FAT	GO:0001525~angiogenesis	4	1.0554089709762533	0.7340692151033552	ENSG00000115053, ENSG00000167772, ENSG00000142871, ENSG00000092969	347	148	13528	1.0536646156242697	1.0	0.9981820290811735	99.9999999877644
GOTERM_BP_FAT	GO:0007398~ectoderm development	5	1.3192612137203166	0.7530894881962815	ENSG00000072210, ENSG00000127616, ENSG00000117289, ENSG00000164692, ENSG00000092969	347	199	13528	0.9795374567361302	1.0	0.9985356393106791	99.99999999659391
GOTERM_BP_FAT	GO:0001568~blood vessel development	6	1.58311345646438	0.7550983886259371	ENSG00000115053, ENSG00000127616, ENSG00000167772, ENSG00000142871, ENSG00000164692, ENSG00000092969	347	245	13528	0.9547491619126037	1.0	0.9985258837766459	99.99999999704119
GOTERM_BP_FAT	GO:0001944~vasculature development	6	1.58311345646438	0.7734189073665932	ENSG00000115053, ENSG00000127616, ENSG00000167772, ENSG00000142871, ENSG00000164692, ENSG00000092969	347	251	13528	0.9319264727832187	1.0	0.9988721677179162	99.99999999922512
GOTERM_BP_FAT	GO:0048514~blood vessel morphogenesis	5	1.3192612137203166	0.7922092808784845	ENSG00000115053, ENSG00000127616, ENSG00000167772, ENSG00000142871, ENSG00000092969	347	211	13528	0.923829165357772	1.0	0.9991648407914423	99.99999999982569
Annotation Cluster 100	Enrichment Score: 0.2262809290046779
Category	Term	Count	%	PValue	Genes	List Total	Pop Hits	Pop Total	Fold Enrichment	Bonferroni	Benjamini	FDR
GOTERM_BP_FAT	GO:0070302~regulation of stress-activated protein kinase signaling pathway	3	0.79155672823219	0.5301770679523558	ENSG00000150593, ENSG00000204209, ENSG00000092969	347	69	13528	1.6950256860042603	1.0	0.9866261237722804	99.99977778292633
GOTERM_BP_FAT	GO:0043408~regulation of MAPKKK cascade	4	1.0554089709762533	0.5308348945027832	ENSG00000150593, ENSG00000204209, ENSG00000092969, ENSG00000035862	347	109	13528	1.4306638817650634	1.0	0.9865715636083566	99.999783083973
GOTERM_BP_FAT	GO:0080135~regulation of cellular response to stress	3	0.79155672823219	0.744349344808044	ENSG00000150593, ENSG00000204209, ENSG00000092969	347	103	13528	1.1355026440222715	1.0	0.9983998958074507	99.99999999379725
Annotation Cluster 101	Enrichment Score: 0.2214134781327625
Category	Term	Count	%	PValue	Genes	List Total	Pop Hits	Pop Total	Fold Enrichment	Bonferroni	Benjamini	FDR
GOTERM_MF_FAT	GO:0004674~protein serine/threonine kinase activity	12	3.16622691292876	0.5086718761216217	ENSG00000115694, ENSG00000136807, ENSG00000113712, ENSG00000102893, ENSG00000105723, ENSG00000086015, ENSG00000145632, ENSG00000088832, ENSG00000125388, ENSG00000092969, ENSG00000163349, ENSG00000072062	325	430	12983	1.114819320214669	1.0	0.9904049943582907	99.9972009370499
GOTERM_BP_FAT	GO:0006796~phosphate metabolic process	26	6.860158311345646	0.5356360832254835	ENSG00000103653, ENSG00000125388, ENSG00000087053, ENSG00000092969, ENSG00000072062, ENSG00000168653, ENSG00000115694, ENSG00000152234, ENSG00000082146, ENSG00000144048, ENSG00000198814, ENSG00000167815, ENSG00000127540, ENSG00000136807, ENSG00000198695, ENSG00000086015, ENSG00000163349, ENSG00000099624, ENSG00000213639, ENSG00000113712, ENSG00000105723, ENSG00000204209, ENSG00000197594, ENSG0000…	347	973	13528	1.041752682662433	1.0	0.9871806075952718	99.99981831783639
GOTERM_BP_FAT	GO:0006793~phosphorus metabolic process	26	6.860158311345646	0.5356360832254835	ENSG00000103653, ENSG00000125388, ENSG00000087053, ENSG00000092969, ENSG00000072062, ENSG00000168653, ENSG00000115694, ENSG00000152234, ENSG00000082146, ENSG00000144048, ENSG00000198814, ENSG00000167815, ENSG00000127540, ENSG00000136807, ENSG00000198695, ENSG00000086015, ENSG00000163349, ENSG00000099624, ENSG00000213639, ENSG00000113712, ENSG00000105723, ENSG00000204209, ENSG00000197594, ENSG0000…	347	973	13528	1.041752682662433	1.0	0.9871806075952718	99.99981831783639
GOTERM_MF_FAT	GO:0004672~protein kinase activity	16	4.221635883905013	0.5510639669966176	ENSG00000177700, ENSG00000103653, ENSG00000136807, ENSG00000086015, ENSG00000125388, ENSG00000092969, ENSG00000163349, ENSG00000072062, ENSG00000115694, ENSG00000113712, ENSG00000102893, ENSG00000100142, ENSG00000105723, ENSG00000082146, ENSG00000088832, ENSG00000145632	325	606	12983	1.0547245493780146	1.0	0.9937136050238259	99.99926054662151
GOTERM_BP_FAT	GO:0016310~phosphorylation	20	5.277044854881266	0.6651850425107043	ENSG00000167815, ENSG00000127540, ENSG00000136807, ENSG00000103653, ENSG00000198695, ENSG00000086015, ENSG00000125388, ENSG00000092969, ENSG00000163349, ENSG00000099624, ENSG00000168653, ENSG00000072062, ENSG00000115694, ENSG00000152234, ENSG00000113712, ENSG00000105723, ENSG00000082146, ENSG00000204209, ENSG00000145632, ENSG00000004779	347	800	13528	0.9746397694524496	1.0	0.9961118410583736	99.99999935219024
GOTERM_BP_FAT	GO:0006468~protein amino acid phosphorylation	14	3.6939313984168867	0.877399260304891	ENSG00000167815, ENSG00000103653, ENSG00000136807, ENSG00000086015, ENSG00000125388, ENSG00000092969, ENSG00000163349, ENSG00000072062, ENSG00000115694, ENSG00000113712, ENSG00000105723, ENSG00000082146, ENSG00000204209, ENSG00000145632	347	667	13528	0.8182882622089531	1.0	0.9998730471742513	99.99999999999997
Annotation Cluster 102	Enrichment Score: 0.2118213515691235
Category	Term	Count	%	PValue	Genes	List Total	Pop Hits	Pop Total	Fold Enrichment	Bonferroni	Benjamini	FDR
GOTERM_MF_FAT	GO:0004386~helicase activity	5	1.3192612137203166	0.4639300887102826	ENSG00000127616, ENSG00000204351, ENSG00000132153, ENSG00000196419, ENSG00000080503	325	140	12983	1.4267032967032967	1.0	0.9885481268618214	99.98987522270491
GOTERM_MF_FAT	GO:0070035~purine NTP-dependent helicase activity	3	0.79155672823219	0.7063853808051923	ENSG00000204351, ENSG00000132153, ENSG00000196419	325	98	12983	1.2228885400313974	1.0	0.9983320886831835	99.99999859239378
GOTERM_MF_FAT	GO:0008026~ATP-dependent helicase activity	3	0.79155672823219	0.7063853808051923	ENSG00000204351, ENSG00000132153, ENSG00000196419	325	98	12983	1.2228885400313974	1.0	0.9983320886831835	99.99999859239378
Annotation Cluster 103	Enrichment Score: 0.20982419021983495
Category	Term	Count	%	PValue	Genes	List Total	Pop Hits	Pop Total	Fold Enrichment	Bonferroni	Benjamini	FDR
GOTERM_BP_FAT	GO:0006576~biogenic amine metabolic process	5	1.3192612137203166	0.23647703804532066	ENSG00000007168, ENSG00000189221, ENSG00000104904, ENSG00000118137, ENSG00000092969	347	97	13528	2.009566534953504	1.0	0.9056878449049911	99.04326203928287
GOTERM_BP_FAT	GO:0006928~cell motion	13	3.430079155672823	0.5593050332056657	ENSG00000167460, ENSG00000130429, ENSG00000122786, ENSG00000164050, ENSG00000118137, ENSG00000106211, ENSG00000092969, ENSG00000115091, ENSG00000170315, ENSG00000007168, ENSG00000162337, ENSG00000133639, ENSG00000116489	347	475	13528	1.0669740634005762	1.0	0.9887938656827581	99.99992624435274
GOTERM_BP_FAT	GO:0016477~cell migration	6	1.58311345646438	0.8386211012642911	ENSG00000007168, ENSG00000164050, ENSG00000133639, ENSG00000162337, ENSG00000118137, ENSG00000092969	347	276	13528	0.8475128430021301	1.0	0.9996462333255844	99.99999999999777
GOTERM_BP_FAT	GO:0051674~localization of cell	6	1.58311345646438	0.8973002302649483	ENSG00000007168, ENSG00000164050, ENSG00000133639, ENSG00000162337, ENSG00000118137, ENSG00000092969	347	307	13528	0.7619333702559866	1.0	0.9999300937877551	100.0
GOTERM_BP_FAT	GO:0048870~cell motility	6	1.58311345646438	0.8973002302649483	ENSG00000007168, ENSG00000164050, ENSG00000133639, ENSG00000162337, ENSG00000118137, ENSG00000092969	347	307	13528	0.7619333702559866	1.0	0.9999300937877551	100.0
Annotation Cluster 104	Enrichment Score: 0.19645359658234773
Category	Term	Count	%	PValue	Genes	List Total	Pop Hits	Pop Total	Fold Enrichment	Bonferroni	Benjamini	FDR
GOTERM_BP_FAT	GO:0016044~membrane organization	12	3.16622691292876	0.3845475391266623	ENSG00000109113, ENSG00000181789, ENSG00000122705, ENSG00000007168, ENSG00000140545, ENSG00000042753, ENSG00000141510, ENSG00000115459, ENSG00000162337, ENSG00000155463, ENSG00000125388, ENSG00000134644	347	381	13528	1.22789262293222	1.0	0.9642930381741016	99.97669739872978
GOTERM_BP_FAT	GO:0010324~membrane invagination	5	1.3192612137203166	0.8181719513431829	ENSG00000109113, ENSG00000140545, ENSG00000115459, ENSG00000162337, ENSG00000125388	347	220	13528	0.8860361540476813	1.0	0.9994771629325706	99.99999999998252
GOTERM_BP_FAT	GO:0006897~endocytosis	5	1.3192612137203166	0.8181719513431829	ENSG00000109113, ENSG00000140545, ENSG00000115459, ENSG00000162337, ENSG00000125388	347	220	13528	0.8860361540476813	1.0	0.9994771629325706	99.99999999998252
Annotation Cluster 105	Enrichment Score: 0.19203681866618766
Category	Term	Count	%	PValue	Genes	List Total	Pop Hits	Pop Total	Fold Enrichment	Bonferroni	Benjamini	FDR
GOTERM_CC_FAT	GO:0005773~vacuole	8	2.1108179419525066	0.44039921789714154	ENSG00000101460, ENSG00000177830, ENSG00000162736, ENSG00000135404, ENSG00000087053, ENSG00000104774, ENSG00000174080, ENSG00000140941	320	252	12782	1.2680555555555555	1.0	0.8760384085287856	99.9688303470119
GOTERM_CC_FAT	GO:0000323~lytic vacuole	5	1.3192612137203166	0.776285550578431	ENSG00000177830, ENSG00000162736, ENSG00000135404, ENSG00000104774, ENSG00000174080	320	211	12782	0.9465343601895735	1.0	0.9857847640758008	99.99999990960077
GOTERM_CC_FAT	GO:0005764~lysosome	5	1.3192612137203166	0.776285550578431	ENSG00000177830, ENSG00000162736, ENSG00000135404, ENSG00000104774, ENSG00000174080	320	211	12782	0.9465343601895735	1.0	0.9857847640758008	99.99999990960077
Annotation Cluster 106	Enrichment Score: 0.18072028105270774
Category	Term	Count	%	PValue	Genes	List Total	Pop Hits	Pop Total	Fold Enrichment	Bonferroni	Benjamini	FDR
GOTERM_BP_FAT	GO:0048167~regulation of synaptic plasticity	3	0.79155672823219	0.49000260467016477	ENSG00000128245, ENSG00000131711, ENSG00000170315	347	64	13528	1.8274495677233429	1.0	0.9819480722672331	99.99908627105118
GOTERM_BP_FAT	GO:0050804~regulation of synaptic transmission	4	1.0554089709762533	0.6801006894022938	ENSG00000128245, ENSG00000131711, ENSG00000170315, ENSG00000072062	347	136	13528	1.1466350228852347	1.0	0.9966404607184794	99.99999970460716
GOTERM_BP_FAT	GO:0044057~regulation of system process	8	2.1108179419525066	0.6804872869894432	ENSG00000128245, ENSG00000118137, ENSG00000130176, ENSG00000092969, ENSG00000131711, ENSG00000170315, ENSG00000163399, ENSG00000072062	347	309	13528	1.0093356835753522	1.0	0.9965187860620762	99.99999971069869
GOTERM_BP_FAT	GO:0051969~regulation of transmission of nerve impulse	4	1.0554089709762533	0.7298610973623221	ENSG00000128245, ENSG00000131711, ENSG00000170315, ENSG00000072062	347	147	13528	1.060832402125115	1.0	0.9980973575374831	99.99999998396305
GOTERM_BP_FAT	GO:0031644~regulation of neurological system process	4	1.0554089709762533	0.754339343185772	ENSG00000128245, ENSG00000131711, ENSG00000170315, ENSG00000072062	347	153	13528	1.019231131453542	1.0	0.9985265881457063	99.99999999687913
Annotation Cluster 107	Enrichment Score: 0.1723016029950777
Category	Term	Count	%	PValue	Genes	List Total	Pop Hits	Pop Total	Fold Enrichment	Bonferroni	Benjamini	FDR
GOTERM_BP_FAT	GO:0008219~cell death	19	5.013192612137203	0.5724845795002167	ENSG00000150593, ENSG00000172062, ENSG00000205571, ENSG00000100813, ENSG00000130479, ENSG00000106211, ENSG00000171680, ENSG00000092969, ENSG00000170315, ENSG00000205155, ENSG00000151929, ENSG00000204843, ENSG00000021574, ENSG00000197579, ENSG00000158941, ENSG00000105701, ENSG00000162736, ENSG00000141510, ENSG00000204209, ENSG00000120885	347	719	13528	1.0302172806451484	1.0	0.9897838435460061	99.99995629117436
GOTERM_BP_FAT	GO:0016265~death	19	5.013192612137203	0.5845417714579184	ENSG00000150593, ENSG00000172062, ENSG00000205571, ENSG00000100813, ENSG00000130479, ENSG00000106211, ENSG00000171680, ENSG00000092969, ENSG00000170315, ENSG00000205155, ENSG00000151929, ENSG00000204843, ENSG00000021574, ENSG00000197579, ENSG00000158941, ENSG00000105701, ENSG00000162736, ENSG00000141510, ENSG00000204209, ENSG00000120885	347	724	13528	1.0231025204196986	1.0	0.9909119523294235	99.99997330242518
GOTERM_BP_FAT	GO:0006915~apoptosis	14	3.6939313984168867	0.7732166331342353	ENSG00000150593, ENSG00000100813, ENSG00000171680, ENSG00000130479, ENSG00000170315, ENSG00000205155, ENSG00000151929, ENSG00000197579, ENSG00000105701, ENSG00000158941, ENSG00000162736, ENSG00000141510, ENSG00000204209, ENSG00000120885	347	602	13528	0.9066416460022786	1.0	0.9988846888821796	99.99999999921313
GOTERM_BP_FAT	GO:0012501~programmed cell death	14	3.6939313984168867	0.7905203529064596	ENSG00000150593, ENSG00000100813, ENSG00000171680, ENSG00000130479, ENSG00000170315, ENSG00000205155, ENSG00000151929, ENSG00000197579, ENSG00000105701, ENSG00000158941, ENSG00000162736, ENSG00000141510, ENSG00000204209, ENSG00000120885	347	611	13528	0.8932868590726216	1.0	0.9991472169140597	99.99999999979958
Annotation Cluster 108	Enrichment Score: 0.17176884098936013
Category	Term	Count	%	PValue	Genes	List Total	Pop Hits	Pop Total	Fold Enrichment	Bonferroni	Benjamini	FDR
GOTERM_BP_FAT	GO:0051223~regulation of protein transport	4	1.0554089709762533	0.5612797686473039	ENSG00000118137, ENSG00000092969, ENSG00000013810, ENSG00000072062	347	114	13528	1.3679154658981747	1.0	0.9886641250029949	99.99993173697331
GOTERM_BP_FAT	GO:0070201~regulation of establishment of protein localization	4	1.0554089709762533	0.6018355833928533	ENSG00000118137, ENSG00000092969, ENSG00000013810, ENSG00000072062	347	121	13528	1.2887798604329912	1.0	0.9921866826039787	99.99998716828476
GOTERM_BP_FAT	GO:0032880~regulation of protein localization	4	1.0554089709762533	0.6896262970789034	ENSG00000118137, ENSG00000092969, ENSG00000013810, ENSG00000072062	347	138	13528	1.13001712400284	1.0	0.9968560773489865	99.99999982454251
GOTERM_BP_FAT	GO:0060341~regulation of cellular localization	5	1.3192612137203166	0.8823757665103515	ENSG00000118137, ENSG00000143933, ENSG00000092969, ENSG00000013810, ENSG00000072062	347	248	13528	0.7859998140745561	1.0	0.9998873975365524	99.99999999999999
Annotation Cluster 109	Enrichment Score: 0.15918852164040675
Category	Term	Count	%	PValue	Genes	List Total	Pop Hits	Pop Total	Fold Enrichment	Bonferroni	Benjamini	FDR
GOTERM_BP_FAT	GO:0048738~cardiac muscle tissue development	3	0.79155672823219	0.43029833731873507	ENSG00000088832, ENSG00000204231, ENSG00000092969	347	57	13528	2.0518731988472623	1.0	0.9725757029508226	99.9938436573283
GOTERM_BP_FAT	GO:0007517~muscle organ development	5	1.3192612137203166	0.7922092808784845	ENSG00000136068, ENSG00000183963, ENSG00000088832, ENSG00000204231, ENSG00000092969	347	211	13528	0.923829165357772	1.0	0.9991648407914423	99.99999999982569
GOTERM_BP_FAT	GO:0014706~striated muscle tissue development	3	0.79155672823219	0.8123909222633559	ENSG00000088832, ENSG00000204231, ENSG00000092969	347	119	13528	0.9828300196159155	1.0	0.9994184975857944	99.99999999997003
GOTERM_BP_FAT	GO:0060537~muscle tissue development	3	0.79155672823219	0.833434084570784	ENSG00000088832, ENSG00000204231, ENSG00000092969	347	125	13528	0.9356541786743516	1.0	0.9996073354081348	99.99999999999613
Annotation Cluster 110	Enrichment Score: 0.13519419664082627
Category	Term	Count	%	PValue	Genes	List Total	Pop Hits	Pop Total	Fold Enrichment	Bonferroni	Benjamini	FDR
GOTERM_BP_FAT	GO:0003006~reproductive developmental process	8	2.1108179419525066	0.5121798244619926	ENSG00000007168, ENSG00000112029, ENSG00000221829, ENSG00000139618, ENSG00000004478, ENSG00000086015, ENSG00000092969, ENSG00000009307	347	262	13528	1.1903997184152053	1.0	0.984728193259412	99.99957528372688
GOTERM_BP_FAT	GO:0007548~sex differentiation	4	1.0554089709762533	0.7463843280586689	ENSG00000221829, ENSG00000139618, ENSG00000004478, ENSG00000009307	347	151	13528	1.0327308815390193	1.0	0.9984124555239883	99.99999999459526
GOTERM_BP_FAT	GO:0008406~gonad development	3	0.79155672823219	0.784875276337202	ENSG00000221829, ENSG00000139618, ENSG00000009307	347	112	13528	1.0442568958419103	1.0	0.9990962407873047	99.99999999968308
GOTERM_BP_FAT	GO:0048608~reproductive structure development	3	0.79155672823219	0.8367272930446819	ENSG00000221829, ENSG00000139618, ENSG00000009307	347	126	13528	0.9282283518594758	1.0	0.9996340267981422	99.99999999999727
GOTERM_BP_FAT	GO:0045137~development of primary sexual characteristics	3	0.79155672823219	0.8399616414900286	ENSG00000221829, ENSG00000139618, ENSG00000009307	347	127	13528	0.9209194671991651	1.0	0.999653002739009	99.99999999999805
Annotation Cluster 111	Enrichment Score: 0.11949673896959914
Category	Term	Count	%	PValue	Genes	List Total	Pop Hits	Pop Total	Fold Enrichment	Bonferroni	Benjamini	FDR
GOTERM_CC_FAT	GO:0005615~extracellular space	17	4.485488126649076	0.644727999879599	ENSG00000166147, ENSG00000141753, ENSG00000196562, ENSG00000118137, ENSG00000163453, ENSG00000092969, ENSG00000140545, ENSG00000070081, ENSG00000132581, ENSG00000211445, ENSG00000167772, ENSG00000204310, ENSG00000030582, ENSG00000101439, ENSG00000120885, ENSG00000197594, ENSG00000164692	320	685	12782	0.9913047445255474	1.0	0.9548025664217149	99.9999438136714
GOTERM_CC_FAT	GO:0044421~extracellular region part	23	6.068601583113456	0.6941549600733293	ENSG00000166147, ENSG00000141753, ENSG00000196562, ENSG00000118137, ENSG00000163453, ENSG00000197614, ENSG00000092969, ENSG00000140545, ENSG00000143196, ENSG00000070081, ENSG00000132581, ENSG00000211445, ENSG00000145808, ENSG00000167772, ENSG00000204310, ENSG00000198732, ENSG00000030582, ENSG00000101439, ENSG00000120885, ENSG00000197594, ENSG00000164692, ENSG00000011465, ENSG00000035862	320	960	12782	0.9569856770833332	1.0	0.96874642228696	99.99999300408355
GOTERM_CC_FAT	GO:0005576~extracellular region	39	10.29023746701847	0.9787613701778644	ENSG00000182853, ENSG00000177830, ENSG00000141753, ENSG00000196562, ENSG00000163453, ENSG00000109472, ENSG00000092969, ENSG00000170369, ENSG00000140545, ENSG00000070081, ENSG00000132581, ENSG00000145808, ENSG00000204310, ENSG00000167772, ENSG00000030582, ENSG00000198732, ENSG00000142871, ENSG00000101439, ENSG00000164692, ENSG00000143933, ENSG00000035862, ENSG00000175279, ENSG00000166147, ENSG0000…	320	2010	12782	0.7750279850746269	1.0	0.9999575161459533	100.0
Annotation Cluster 112	Enrichment Score: 0.11035971133029387
Category	Term	Count	%	PValue	Genes	List Total	Pop Hits	Pop Total	Fold Enrichment	Bonferroni	Benjamini	FDR
GOTERM_MF_FAT	GO:0016791~phosphatase activity	7	1.8469656992084433	0.5922258306371525	ENSG00000213639, ENSG00000162813, ENSG00000144048, ENSG00000087053, ENSG00000126787, ENSG00000163399, ENSG00000141349	325	249	12983	1.1230274945937595	1.0	0.9949307021789494	99.99982102868749
GOTERM_MF_FAT	GO:0004721~phosphoprotein phosphatase activity	4	1.0554089709762533	0.7841779895539998	ENSG00000213639, ENSG00000144048, ENSG00000087053, ENSG00000126787	325	165	12983	0.9684289044289045	1.0	0.999531749047997	99.99999998499067
GOTERM_BP_FAT	GO:0006470~protein amino acid dephosphorylation	3	0.79155672823219	0.8581786896227835	ENSG00000213639, ENSG00000144048, ENSG00000087053	347	133	13528	0.8793742280773982	1.0	0.9997834315743431	99.99999999999976
GOTERM_BP_FAT	GO:0016311~dephosphorylation	3	0.79155672823219	0.9079907720111176	ENSG00000213639, ENSG00000144048, ENSG00000087053	347	154	13528	0.7594595606122984	1.0	0.9999512168555043	100.0
Annotation Cluster 113	Enrichment Score: 0.10916808783718364
Category	Term	Count	%	PValue	Genes	List Total	Pop Hits	Pop Total	Fold Enrichment	Bonferroni	Benjamini	FDR
GOTERM_BP_FAT	GO:0030814~regulation of cAMP metabolic process	3	0.79155672823219	0.744349344808044	ENSG00000087460, ENSG00000175279, ENSG00000035862	347	103	13528	1.1355026440222715	1.0	0.9983998958074507	99.99999999379725
GOTERM_BP_FAT	GO:0030799~regulation of cyclic nucleotide metabolic process	3	0.79155672823219	0.7890120136400722	ENSG00000087460, ENSG00000175279, ENSG00000035862	347	113	13528	1.0350156843742828	1.0	0.9991327652334724	99.99999999977321
GOTERM_BP_FAT	GO:0006140~regulation of nucleotide metabolic process	3	0.79155672823219	0.8010051533131342	ENSG00000087460, ENSG00000175279, ENSG00000035862	347	116	13528	1.008248037364603	1.0	0.9992790804663092	99.99999999991726
Annotation Cluster 114	Enrichment Score: 0.09063893850782079
Category	Term	Count	%	PValue	Genes	List Total	Pop Hits	Pop Total	Fold Enrichment	Bonferroni	Benjamini	FDR
GOTERM_BP_FAT	GO:0003002~regionalization	5	1.3192612137203166	0.7460499909292928	ENSG00000105701, ENSG00000078246, ENSG00000115524, ENSG00000162337, ENSG00000163349	347	197	13528	0.9894819994441113	1.0	0.998426179117464	99.99999999447115
GOTERM_BP_FAT	GO:0007389~pattern specification process	6	1.58311345646438	0.8171485941650843	ENSG00000105701, ENSG00000078246, ENSG00000115524, ENSG00000162337, ENSG00000142871, ENSG00000163349	347	267	13528	0.8760806916426515	1.0	0.9994727160714449	99.99999999998074
GOTERM_BP_FAT	GO:0009952~anterior/posterior pattern formation	3	0.79155672823219	0.8770295313341478	ENSG00000115524, ENSG00000162337, ENSG00000163349	347	140	13528	0.8354055166735284	1.0	0.9998738002223257	99.99999999999997
Annotation Cluster 115	Enrichment Score: 0.08905092813236579
Category	Term	Count	%	PValue	Genes	List Total	Pop Hits	Pop Total	Fold Enrichment	Bonferroni	Benjamini	FDR
GOTERM_BP_FAT	GO:0006865~amino acid transport	3	0.79155672823219	0.674454710699858	ENSG00000151729, ENSG00000155465, ENSG00000105281	347	90	13528	1.2995196926032662	1.0	0.9964827027168495	99.99999960067136
GOTERM_BP_FAT	GO:0046942~carboxylic acid transport	4	1.0554089709762533	0.7298610973623221	ENSG00000081923, ENSG00000151729, ENSG00000155465, ENSG00000105281	347	147	13528	1.060832402125115	1.0	0.9980973575374831	99.99999998396305
GOTERM_BP_FAT	GO:0015849~organic acid transport	4	1.0554089709762533	0.7340692151033552	ENSG00000081923, ENSG00000151729, ENSG00000155465, ENSG00000105281	347	148	13528	1.0536646156242697	1.0	0.9981820290811735	99.9999999877644
GOTERM_BP_FAT	GO:0015837~amine transport	3	0.79155672823219	0.8086617025738111	ENSG00000151729, ENSG00000155465, ENSG00000105281	347	118	13528	0.9911590875787625	1.0	0.9993753874750982	99.99999999995792
GOTERM_CC_FAT	GO:0005887~integral to plasma membrane	11	2.9023746701846966	0.9999964178209818	ENSG00000081923, ENSG00000102174, ENSG00000151729, ENSG00000164050, ENSG00000162736, ENSG00000135404, ENSG00000155465, ENSG00000105281, ENSG00000163399, ENSG00000205155, ENSG00000169439	320	1188	12782	0.36984953703703705	1.0	0.999999999999991	100.0
GOTERM_CC_FAT	GO:0031226~intrinsic to plasma membrane	11	2.9023746701846966	0.9999979085812161	ENSG00000081923, ENSG00000102174, ENSG00000151729, ENSG00000164050, ENSG00000162736, ENSG00000135404, ENSG00000155465, ENSG00000105281, ENSG00000163399, ENSG00000205155, ENSG00000169439	320	1215	12782	0.36163065843621406	1.0	0.9999999999999972	100.0
Annotation Cluster 116	Enrichment Score: 0.0820753231325883
Category	Term	Count	%	PValue	Genes	List Total	Pop Hits	Pop Total	Fold Enrichment	Bonferroni	Benjamini	FDR
GOTERM_MF_FAT	GO:0030247~polysaccharide binding	4	1.0554089709762533	0.7434142726577629	ENSG00000007168, ENSG00000142871, ENSG00000197594, ENSG00000011465	325	154	12983	1.0376023976023976	1.0	0.9989501434711915	99.99999980733475
GOTERM_MF_FAT	GO:0001871~pattern binding	4	1.0554089709762533	0.7434142726577629	ENSG00000007168, ENSG00000142871, ENSG00000197594, ENSG00000011465	325	154	12983	1.0376023976023976	1.0	0.9989501434711915	99.99999980733475
GOTERM_MF_FAT	GO:0005539~glycosaminoglycan binding	3	0.79155672823219	0.8681922908530146	ENSG00000007168, ENSG00000142871, ENSG00000011465	325	140	12983	0.8560219780219781	1.0	0.9999489603064389	99.9999999999896
GOTERM_MF_FAT	GO:0030246~carbohydrate binding	5	1.3192612137203166	0.9786355608489833	ENSG00000007168, ENSG00000142871, ENSG00000197594, ENSG00000011465, ENSG00000104774	325	354	12983	0.564232942199044	1.0	0.9999999616882805	100.0
Annotation Cluster 117	Enrichment Score: 0.05225728099203103
Category	Term	Count	%	PValue	Genes	List Total	Pop Hits	Pop Total	Fold Enrichment	Bonferroni	Benjamini	FDR
GOTERM_BP_FAT	GO:0035023~regulation of Rho protein signal transduction	3	0.79155672823219	0.7243328380006316	ENSG00000007168, ENSG00000186635, ENSG00000171680	347	99	13528	1.181381538730242	1.0	0.9979637422426966	99.99999997726331
GOTERM_BP_FAT	GO:0046578~regulation of Ras protein signal transduction	3	0.79155672823219	0.9725884998362095	ENSG00000007168, ENSG00000186635, ENSG00000171680	347	210	13528	0.5569370111156855	1.0	0.9999994314167088	100.0
GOTERM_BP_FAT	GO:0051056~regulation of small GTPase mediated signal transduction	3	0.79155672823219	0.9893748181301667	ENSG00000007168, ENSG00000186635, ENSG00000171680	347	252	13528	0.4641141759297379	1.0	0.999999983554242	100.0
Annotation Cluster 118	Enrichment Score: 0.03539553492719355
Category	Term	Count	%	PValue	Genes	List Total	Pop Hits	Pop Total	Fold Enrichment	Bonferroni	Benjamini	FDR
GOTERM_BP_FAT	GO:0051270~regulation of cell motion	4	1.0554089709762533	0.8750022012936644	ENSG00000162614, ENSG00000186635, ENSG00000154305, ENSG00000092969	347	193	13528	0.8079915187170567	1.0	0.999867158254782	99.99999999999997
GOTERM_BP_FAT	GO:0030334~regulation of cell migration	3	0.79155672823219	0.9329927207785874	ENSG00000162614, ENSG00000154305, ENSG00000092969	347	169	13528	0.6920519073035145	1.0	0.9999857182033436	100.0
GOTERM_BP_FAT	GO:0040012~regulation of locomotion	3	0.79155672823219	0.9592371591724379	ENSG00000162614, ENSG00000154305, ENSG00000092969	347	192	13528	0.609149855907781	1.0	0.9999976141820572	100.0
Annotation Cluster 119	Enrichment Score: 0.013048581540924389
Category	Term	Count	%	PValue	Genes	List Total	Pop Hits	Pop Total	Fold Enrichment	Bonferroni	Benjamini	FDR
GOTERM_MF_FAT	GO:0008047~enzyme activator activity	6	1.58311345646438	0.9244585683448173	ENSG00000186635, ENSG00000170276, ENSG00000118137, ENSG00000107863, ENSG00000057608, ENSG00000035862	325	335	12983	0.7154810562571757	1.0	0.9999944505039204	100.0
GOTERM_MF_FAT	GO:0005083~small GTPase regulator activity	4	1.0554089709762533	0.9692714230048718	ENSG00000186635, ENSG00000103657, ENSG00000171680, ENSG00000057608	325	274	12983	0.5831779898933184	1.0	0.9999998477760423	100.0
GOTERM_MF_FAT	GO:0005096~GTPase activator activity	3	0.79155672823219	0.9753111505931367	ENSG00000186635, ENSG00000107863, ENSG00000057608	325	220	12983	0.5447412587412589	1.0	0.9999999356488315	100.0
GOTERM_MF_FAT	GO:0030695~GTPase regulator activity	5	1.3192612137203166	0.9916285713485635	ENSG00000186635, ENSG00000103657, ENSG00000107863, ENSG00000171680, ENSG00000057608	325	404	12983	0.49440213252094445	1.0	0.9999999991829509	100.0
GOTERM_MF_FAT	GO:0060589~nucleoside-triphosphatase regulator activity	5	1.3192612137203166	0.9929605871677376	ENSG00000186635, ENSG00000103657, ENSG00000107863, ENSG00000171680, ENSG00000057608	325	413	12983	0.4836282361706091	1.0	0.9999999995515548	100.0
Annotation Cluster 120	Enrichment Score: 0.011273441866654263
Category	Term	Count	%	PValue	Genes	List Total	Pop Hits	Pop Total	Fold Enrichment	Bonferroni	Benjamini	FDR
GOTERM_BP_FAT	GO:0009611~response to wounding	9	2.3746701846965697	0.9642407348016261	ENSG00000167815, ENSG00000141753, ENSG00000111144, ENSG00000146535, ENSG00000100968, ENSG00000120885, ENSG00000154305, ENSG00000092969, ENSG00000131711	347	530	13528	0.6620194660431733	1.0	0.9999984788631132	100.0
GOTERM_BP_FAT	GO:0006954~inflammatory response	5	1.3192612137203166	0.9687789581245015	ENSG00000167815, ENSG00000141753, ENSG00000111144, ENSG00000100968, ENSG00000120885	347	325	13528	0.5997783196630458	1.0	0.9999990941761246	100.0
GOTERM_BP_FAT	GO:0006952~defense response	9	2.3746701846965697	0.9903062102320745	ENSG00000167815, ENSG00000204351, ENSG00000141753, ENSG00000111144, ENSG00000100968, ENSG00000204348, ENSG00000101439, ENSG00000120885, ENSG00000130159	347	615	13528	0.5705208406550925	1.0	0.999999987710926	100.0
Annotation Cluster 121	Enrichment Score: 0.00833253127536786
Category	Term	Count	%	PValue	Genes	List Total	Pop Hits	Pop Total	Fold Enrichment	Bonferroni	Benjamini	FDR
GOTERM_BP_FAT	GO:0007268~synaptic transmission	5	1.3192612137203166	0.9493565857604722	ENSG00000151729, ENSG00000007168, ENSG00000189221, ENSG00000170315, ENSG00000175279	347	298	13528	0.6541206506392279	1.0	0.9999947875164196	100.0
GOTERM_BP_FAT	GO:0019226~transmission of nerve impulse	5	1.3192612137203166	0.9803503867575981	ENSG00000151729, ENSG00000007168, ENSG00000189221, ENSG00000170315, ENSG00000175279	347	350	13528	0.5569370111156855	1.0	0.9999998402592705	100.0
GOTERM_BP_FAT	GO:0007267~cell-cell signaling	8	2.1108179419525066	0.9950827938006119	ENSG00000102174, ENSG00000151729, ENSG00000007168, ENSG00000189221, ENSG00000092969, ENSG00000170315, ENSG00000126787, ENSG00000175279	347	600	13528	0.5198078770413064	1.0	0.9999999989577657	100.0
GOTERM_BP_FAT	GO:0050877~neurological system process	9	2.3746701846965697	0.9999999219311045	ENSG00000197579, ENSG00000087460, ENSG00000151729, ENSG00000007168, ENSG00000101365, ENSG00000189221, ENSG00000104774, ENSG00000170315, ENSG00000175279	347	1210	13528	0.289975468597423	1.0	1.0	100.0
Annotation Cluster 122	Enrichment Score: 2.7444791585938994E-6
Category	Term	Count	%	PValue	Genes	List Total	Pop Hits	Pop Total	Fold Enrichment	Bonferroni	Benjamini	FDR
GOTERM_MF_FAT	GO:0008270~zinc ion binding	33	8.70712401055409	0.9999809107454437	ENSG00000130779, ENSG00000112029, ENSG00000111144, ENSG00000204231, ENSG00000149016, ENSG00000109472, ENSG00000166233, ENSG00000122257, ENSG00000172660, ENSG00000197893, ENSG00000177954, ENSG00000143207, ENSG00000132485, ENSG00000145808, ENSG00000171320, ENSG00000104907, ENSG00000104774, ENSG00000132383, ENSG00000177700, ENSG00000109674, ENSG00000135940, ENSG00000139746, ENSG00000121898, ENSG0000…	325	2311	12983	0.5704343773924042	1.0	1.0	100.0
GOTERM_MF_FAT	GO:0043169~cation binding	70	18.46965699208443	0.999995961005955	ENSG00000130779, ENSG00000100823, ENSG00000123983, ENSG00000112029, ENSG00000177830, ENSG00000171570, ENSG00000196562, ENSG00000149016, ENSG00000166233, ENSG00000172660, ENSG00000197893, ENSG00000115694, ENSG00000143207, ENSG00000101365, ENSG00000070081, ENSG00000145808, ENSG00000171320, ENSG00000104907, ENSG00000104774, ENSG00000116120, ENSG00000167460, ENSG00000166147, ENSG00000135940, ENSG0000…	325	4179	12983	0.6691405746682129	1.0	1.0	100.0
GOTERM_MF_FAT	GO:0046872~metal ion binding	69	18.20580474934037	0.9999962866465849	ENSG00000130779, ENSG00000100823, ENSG00000123983, ENSG00000112029, ENSG00000171570, ENSG00000196562, ENSG00000149016, ENSG00000166233, ENSG00000172660, ENSG00000197893, ENSG00000115694, ENSG00000143207, ENSG00000101365, ENSG00000070081, ENSG00000145808, ENSG00000171320, ENSG00000104907, ENSG00000104774, ENSG00000116120, ENSG00000167460, ENSG00000166147, ENSG00000135940, ENSG00000155287, ENSG0000…	325	4140	12983	0.6657948717948718	1.0	1.0	100.0
GOTERM_MF_FAT	GO:0046914~transition metal ion binding	40	10.554089709762533	0.9999969696649837	ENSG00000130779, ENSG00000112029, ENSG00000171570, ENSG00000111144, ENSG00000204231, ENSG00000149016, ENSG00000109472, ENSG00000166233, ENSG00000172660, ENSG00000122257, ENSG00000197893, ENSG00000177954, ENSG00000143207, ENSG00000101365, ENSG00000132485, ENSG00000145808, ENSG00000171320, ENSG00000104907, ENSG00000104774, ENSG00000132383, ENSG00000177700, ENSG00000135940, ENSG00000109674, ENSG0000…	325	2785	12983	0.5737550062146113	1.0	1.0	100.0
GOTERM_MF_FAT	GO:0043167~ion binding	70	18.46965699208443	0.9999982751563719	ENSG00000130779, ENSG00000100823, ENSG00000123983, ENSG00000112029, ENSG00000177830, ENSG00000171570, ENSG00000196562, ENSG00000149016, ENSG00000166233, ENSG00000172660, ENSG00000197893, ENSG00000115694, ENSG00000143207, ENSG00000101365, ENSG00000070081, ENSG00000145808, ENSG00000171320, ENSG00000104907, ENSG00000104774, ENSG00000116120, ENSG00000167460, ENSG00000166147, ENSG00000135940, ENSG0000…	325	4241	12983	0.6593582790706112	1.0	1.0	100.0

## Sheet: C 4-cell enriched
4 cell enriched
Annotation Cluster 1	Enrichment Score: 8.560182439766729
Category	Term	Count	%	PValue	Genes	List Total	Pop Hits	Pop Total	Fold Enrichment	Bonferroni	Benjamini	FDR
GOTERM_CC_FAT	GO:0043233~organelle lumen	52	29.714285714285715	1.818001592451981E-10	ENSG00000151176, ENSG00000071243, ENSG00000049167, ENSG00000117724, ENSG00000169136, ENSG00000071894, ENSG00000081189, ENSG00000147679, ENSG00000089737, ENSG00000163956, ENSG00000055950, ENSG00000102910, ENSG00000183207, ENSG00000115414, ENSG00000135506, ENSG00000113387, ENSG00000106105, ENSG00000155827, ENSG00000143870, ENSG00000108424, ENSG00000169813, ENSG00000123066, ENSG00000196591, ENSG0000…	146	1820	12782	2.5013698630136982	5.399463731681209E-8	5.399463731681209E-8	2.4256754382889767E-7
GOTERM_CC_FAT	GO:0070013~intracellular organelle lumen	51	29.142857142857142	2.6993489467704796E-10	ENSG00000071243, ENSG00000151176, ENSG00000049167, ENSG00000117724, ENSG00000169136, ENSG00000071894, ENSG00000081189, ENSG00000147679, ENSG00000089737, ENSG00000163956, ENSG00000055950, ENSG00000102910, ENSG00000183207, ENSG00000135506, ENSG00000113387, ENSG00000106105, ENSG00000155827, ENSG00000143870, ENSG00000108424, ENSG00000169813, ENSG00000123066, ENSG00000196591, ENSG00000093000, ENSG0000…	146	1779	12782	2.5098061863290906	8.017064789811457E-8	4.00853247262134E-8	3.601616560544585E-7
GOTERM_CC_FAT	GO:0031974~membrane-enclosed lumen	52	29.714285714285715	3.7047230171786763E-10	ENSG00000151176, ENSG00000071243, ENSG00000049167, ENSG00000117724, ENSG00000169136, ENSG00000071894, ENSG00000081189, ENSG00000147679, ENSG00000089737, ENSG00000163956, ENSG00000055950, ENSG00000102910, ENSG00000183207, ENSG00000115414, ENSG00000135506, ENSG00000113387, ENSG00000106105, ENSG00000155827, ENSG00000143870, ENSG00000108424, ENSG00000169813, ENSG00000123066, ENSG00000196591, ENSG0000…	146	1856	12782	2.4528519130845536	1.1003027289291367E-7	3.6676758963238854E-8	4.943041642668788E-7
GOTERM_CC_FAT	GO:0031981~nuclear lumen	41	23.42857142857143	5.444448899560573E-8	ENSG00000136997, ENSG00000117748, ENSG00000071243, ENSG00000049167, ENSG00000117724, ENSG00000175482, ENSG00000100056, ENSG00000169136, ENSG00000071894, ENSG00000081189, ENSG00000147679, ENSG00000127054, ENSG00000089737, ENSG00000102054, ENSG00000205189, ENSG00000183207, ENSG00000126653, ENSG00000100413, ENSG00000105618, ENSG00000143977, ENSG00000159189, ENSG00000113387, ENSG00000137807, ENSG0000…	146	1450	12782	2.4754936230514883	1.6169882947614234E-5	3.2339975069017868E-6	7.264275231344541E-5
GOTERM_CC_FAT	GO:0005654~nucleoplasm	30	17.142857142857142	1.5978089244854553E-7	ENSG00000136997, ENSG00000071243, ENSG00000117748, ENSG00000049167, ENSG00000175482, ENSG00000071894, ENSG00000169136, ENSG00000081189, ENSG00000127054, ENSG00000102054, ENSG00000183207, ENSG00000126653, ENSG00000100413, ENSG00000105618, ENSG00000143977, ENSG00000113387, ENSG00000137807, ENSG00000033800, ENSG00000108424, ENSG00000134480, ENSG00000169813, ENSG00000123066, ENSG00000093000, ENSG0000…	146	882	12782	2.977821265492498	4.74538028684135E-5	7.909123528659912E-6	2.1318808302028813E-4
Annotation Cluster 2	Enrichment Score: 5.615593056284758
Category	Term	Count	%	PValue	Genes	List Total	Pop Hits	Pop Total	Fold Enrichment	Bonferroni	Benjamini	FDR
GOTERM_BP_FAT	GO:0008380~RNA splicing	19	10.857142857142858	1.496332899811131E-8	ENSG00000051596, ENSG00000116754, ENSG00000111786, ENSG00000071894, ENSG00000169813, ENSG00000100056, ENSG00000169371, ENSG00000033030, ENSG00000088247, ENSG00000110107, ENSG00000115128, ENSG00000125651, ENSG00000105618, ENSG00000153914, ENSG00000143977, ENSG00000164548, ENSG00000171960, ENSG00000139218, ENSG00000197111	169	284	13528	5.355279606633887	1.8090501285761285E-5	1.8090501285761285E-5	2.421322730095099E-5
GOTERM_BP_FAT	GO:0006396~RNA processing	25	14.285714285714285	6.993824801705563E-8	ENSG00000145414, ENSG00000111786, ENSG00000071894, ENSG00000100056, ENSG00000147679, ENSG00000033030, ENSG00000127054, ENSG00000115128, ENSG00000152795, ENSG00000105618, ENSG00000143977, ENSG00000164548, ENSG00000197111, ENSG00000051596, ENSG00000116754, ENSG00000059588, ENSG00000169813, ENSG00000169371, ENSG00000088247, ENSG00000110107, ENSG00000125651, ENSG00000153914, ENSG00000171960, ENSG0000…	169	547	13528	3.65847062514198	8.455177005106673E-5	4.227677868851032E-5	1.1317200782068326E-4
GOTERM_BP_FAT	GO:0006397~mRNA processing	19	10.857142857142858	9.745596139653088E-8	ENSG00000051596, ENSG00000116754, ENSG00000111786, ENSG00000071894, ENSG00000169813, ENSG00000100056, ENSG00000169371, ENSG00000033030, ENSG00000088247, ENSG00000110107, ENSG00000115128, ENSG00000125651, ENSG00000105618, ENSG00000153914, ENSG00000143977, ENSG00000164548, ENSG00000171960, ENSG00000139218, ENSG00000197111	169	321	13528	4.738004387177644	1.1781732208249185E-4	3.9273983119758604E-5	1.5770032625317398E-4
GOTERM_BP_FAT	GO:0016071~mRNA metabolic process	19	10.857142857142858	7.946021181880365E-7	ENSG00000051596, ENSG00000116754, ENSG00000111786, ENSG00000071894, ENSG00000169813, ENSG00000100056, ENSG00000169371, ENSG00000033030, ENSG00000088247, ENSG00000110107, ENSG00000115128, ENSG00000125651, ENSG00000105618, ENSG00000153914, ENSG00000143977, ENSG00000164548, ENSG00000171960, ENSG00000139218, ENSG00000197111	169	370	13528	4.110538941308172	9.602130427338595E-4	2.4013974748360312E-4	0.0012857946127153852
GOTERM_BP_FAT	GO:0000375~RNA splicing, via transesterification reactions	12	6.857142857142858	3.180486764099184E-6	ENSG00000116754, ENSG00000105618, ENSG00000143977, ENSG00000111786, ENSG00000071894, ENSG00000169813, ENSG00000169371, ENSG00000164548, ENSG00000139218, ENSG00000197111, ENSG00000115128, ENSG00000125651	169	153	13528	6.278222531616198	0.0038378312414570903	7.687472847995869E-4	0.0051464482544894
GOTERM_BP_FAT	GO:0000377~RNA splicing, via transesterification reactions with bulged adenosine as nucleophile	12	6.857142857142858	3.180486764099184E-6	ENSG00000116754, ENSG00000105618, ENSG00000143977, ENSG00000111786, ENSG00000071894, ENSG00000169813, ENSG00000169371, ENSG00000164548, ENSG00000139218, ENSG00000197111, ENSG00000115128, ENSG00000125651	169	153	13528	6.278222531616198	0.0038378312414570903	7.687472847995869E-4	0.0051464482544894
GOTERM_BP_FAT	GO:0000398~nuclear mRNA splicing, via spliceosome	12	6.857142857142858	3.180486764099184E-6	ENSG00000116754, ENSG00000105618, ENSG00000143977, ENSG00000111786, ENSG00000071894, ENSG00000169813, ENSG00000169371, ENSG00000164548, ENSG00000139218, ENSG00000197111, ENSG00000115128, ENSG00000125651	169	153	13528	6.278222531616198	0.0038378312414570903	7.687472847995869E-4	0.0051464482544894
GOTERM_CC_FAT	GO:0005681~spliceosome	8	4.571428571428571	7.569286140608123E-4	ENSG00000105618, ENSG00000143977, ENSG00000153914, ENSG00000169813, ENSG00000100056, ENSG00000171960, ENSG00000033030, ENSG00000110107	146	132	12782	5.30593607305936	0.20139827399108956	0.027720160641710567	1.0052308787625863
GOTERM_MF_FAT	GO:0003723~RNA binding	19	10.857142857142858	0.001460244874010967	ENSG00000051596, ENSG00000198919, ENSG00000116754, ENSG00000059588, ENSG00000111786, ENSG00000145414, ENSG00000169813, ENSG00000071894, ENSG00000169371, ENSG00000088247, ENSG00000089737, ENSG00000115128, ENSG00000152795, ENSG00000156482, ENSG00000105618, ENSG00000143977, ENSG00000149273, ENSG00000164548, ENSG00000197111	150	718	12983	2.2904085422469826	0.41080316703694086	0.2324084204714989	1.988581520544619
Annotation Cluster 3	Enrichment Score: 2.412632002888431
Category	Term	Count	%	PValue	Genes	List Total	Pop Hits	Pop Total	Fold Enrichment	Bonferroni	Benjamini	FDR
GOTERM_BP_FAT	GO:0006259~DNA metabolic process	16	9.142857142857142	0.0016034236852946098	ENSG00000179262, ENSG00000136997, ENSG00000117748, ENSG00000049167, ENSG00000175482, ENSG00000117724, ENSG00000110274, ENSG00000134480, ENSG00000124702, ENSG00000110107, ENSG00000102054, ENSG00000132604, ENSG00000122678, ENSG00000169621, ENSG00000183207, ENSG00000120868	169	506	13528	2.5311410997029724	0.856309708445552	0.0776562496203611	2.5632723676874525
GOTERM_BP_FAT	GO:0033554~cellular response to stress	17	9.714285714285714	0.001830598892166402	ENSG00000116044, ENSG00000179262, ENSG00000117748, ENSG00000049167, ENSG00000175482, ENSG00000110274, ENSG00000134480, ENSG00000123143, ENSG00000196591, ENSG00000110107, ENSG00000053254, ENSG00000089486, ENSG00000132604, ENSG00000169621, ENSG00000183207, ENSG00000135506, ENSG00000149273	169	566	13528	2.4042486461622095	0.8908707447742278	0.07606640899141659	2.9214142214914807
GOTERM_BP_FAT	GO:0006974~response to DNA damage stimulus	13	7.428571428571429	0.0024133820873294383	ENSG00000179262, ENSG00000117748, ENSG00000049167, ENSG00000175482, ENSG00000110274, ENSG00000134480, ENSG00000110107, ENSG00000089486, ENSG00000053254, ENSG00000132604, ENSG00000169621, ENSG00000183207, ENSG00000149273	169	373	13528	2.7898535780573317	0.9461366759144841	0.09278594119704109	3.834532410380176
GOTERM_BP_FAT	GO:0006289~nucleotide-excision repair	5	2.857142857142857	0.004783507213151246	ENSG00000179262, ENSG00000117748, ENSG00000049167, ENSG00000175482, ENSG00000134480	169	55	13528	7.277030661646045	0.996963763803198	0.14502185195200634	7.4657249877046805
GOTERM_BP_FAT	GO:0006281~DNA repair	9	5.142857142857142	0.02551678636750077	ENSG00000183207, ENSG00000179262, ENSG00000117748, ENSG00000049167, ENSG00000175482, ENSG00000134480, ENSG00000110274, ENSG00000110107, ENSG00000169621	169	284	13528	2.5367113926160516	0.9999999999999732	0.3684397808891212	34.18120145276063
Annotation Cluster 4	Enrichment Score: 2.373663556633302
Category	Term	Count	%	PValue	Genes	List Total	Pop Hits	Pop Total	Fold Enrichment	Bonferroni	Benjamini	FDR
GOTERM_BP_FAT	GO:0009057~macromolecule catabolic process	23	13.142857142857142	2.659826127903473E-4	ENSG00000198919, ENSG00000179262, ENSG00000136997, ENSG00000117748, ENSG00000155827, ENSG00000033800, ENSG00000188612, ENSG00000134480, ENSG00000078304, ENSG00000111665, ENSG00000038002, ENSG00000019995, ENSG00000185627, ENSG00000169919, ENSG00000135506, ENSG00000005810, ENSG00000120868, ENSG00000198793, ENSG00000144848, ENSG00000100911, ENSG00000108523, ENSG00000145041, ENSG00000164068	169	781	13528	2.3573479608149164	0.27502329295616224	0.044905611778469745	0.42953752657541866
GOTERM_BP_FAT	GO:0000209~protein polyubiquitination	5	2.857142857142857	2.77154080899063E-4	ENSG00000198919, ENSG00000155827, ENSG00000049167, ENSG00000110107, ENSG00000108523	169	26	13528	15.393718707328174	0.2847518450793176	0.041025424418543066	0.4475404887655854
GOTERM_MF_FAT	GO:0019787~small conjugating protein ligase activity	9	5.142857142857142	6.528940106470614E-4	ENSG00000198919, ENSG00000019995, ENSG00000155827, ENSG00000033800, ENSG00000049167, ENSG00000188612, ENSG00000144848, ENSG00000110107, ENSG00000108523	150	166	12983	4.692650602409638	0.21055476977598953	0.21055476977598953	0.8936992187508319
GOTERM_BP_FAT	GO:0070647~protein modification by small protein conjugation or removal	9	5.142857142857142	8.645127360115757E-4	ENSG00000198919, ENSG00000196367, ENSG00000155827, ENSG00000049167, ENSG00000188612, ENSG00000135506, ENSG00000144848, ENSG00000110107, ENSG00000108523	169	160	13528	4.502662721893491	0.6485359858684812	0.06326326019039297	1.3897868113138867
GOTERM_BP_FAT	GO:0032446~protein modification by small protein conjugation	8	4.571428571428571	0.0012915125217310961	ENSG00000198919, ENSG00000155827, ENSG00000049167, ENSG00000188612, ENSG00000135506, ENSG00000144848, ENSG00000110107, ENSG00000108523	169	132	13528	4.851353774430697	0.7903776743189799	0.08781156697556569	2.069524484202856
GOTERM_BP_FAT	GO:0044265~cellular macromolecule catabolic process	20	11.428571428571429	0.0016658794134883045	ENSG00000198919, ENSG00000179262, ENSG00000136997, ENSG00000155827, ENSG00000117748, ENSG00000033800, ENSG00000188612, ENSG00000134480, ENSG00000078304, ENSG00000111665, ENSG00000019995, ENSG00000185627, ENSG00000135506, ENSG00000005810, ENSG00000120868, ENSG00000144848, ENSG00000100911, ENSG00000108523, ENSG00000145041, ENSG00000164068	169	725	13528	2.208202407671904	0.8667765728801314	0.07746420927160114	2.661857215808805
GOTERM_MF_FAT	GO:0016881~acid-amino acid ligase activity	9	5.142857142857142	0.002223198229409609	ENSG00000198919, ENSG00000019995, ENSG00000155827, ENSG00000033800, ENSG00000049167, ENSG00000188612, ENSG00000144848, ENSG00000110107, ENSG00000108523	150	201	12983	3.8755223880597014	0.5532221106396349	0.23552393837100194	3.012936833360891
GOTERM_BP_FAT	GO:0016567~protein ubiquitination	7	4.0	0.0036675296897000997	ENSG00000198919, ENSG00000155827, ENSG00000049167, ENSG00000135506, ENSG00000144848, ENSG00000110107, ENSG00000108523	169	119	13528	4.708666898712147	0.9882299172015139	0.12247758008404608	5.772301575331717
GOTERM_BP_FAT	GO:0030163~protein catabolic process	17	9.714285714285714	0.004631773898845453	ENSG00000198919, ENSG00000179262, ENSG00000155827, ENSG00000033800, ENSG00000188612, ENSG00000078304, ENSG00000111665, ENSG00000019995, ENSG00000185627, ENSG00000135506, ENSG00000005810, ENSG00000144848, ENSG00000198793, ENSG00000100911, ENSG00000108523, ENSG00000164068, ENSG00000145041	169	622	13528	2.1877889609771874	0.9963492526023601	0.14436531189468937	7.237168686481343
GOTERM_MF_FAT	GO:0016879~ligase activity, forming carbon-nitrogen bonds	9	5.142857142857142	0.005175894329260841	ENSG00000198919, ENSG00000019995, ENSG00000155827, ENSG00000033800, ENSG00000049167, ENSG00000188612, ENSG00000144848, ENSG00000110107, ENSG00000108523	150	231	12983	3.372207792207792	0.8471868755450587	0.3747694881152486	6.88445723574328
GOTERM_BP_FAT	GO:0019941~modification-dependent protein catabolic process	16	9.142857142857142	0.005260638877080746	ENSG00000198919, ENSG00000179262, ENSG00000155827, ENSG00000033800, ENSG00000188612, ENSG00000078304, ENSG00000111665, ENSG00000019995, ENSG00000185627, ENSG00000135506, ENSG00000005810, ENSG00000144848, ENSG00000100911, ENSG00000108523, ENSG00000164068, ENSG00000145041	169	574	13528	2.2312846628043626	0.9982996147445374	0.15084221977578527	8.180991686086914
GOTERM_BP_FAT	GO:0043632~modification-dependent macromolecule catabolic process	16	9.142857142857142	0.005260638877080746	ENSG00000198919, ENSG00000179262, ENSG00000155827, ENSG00000033800, ENSG00000188612, ENSG00000078304, ENSG00000111665, ENSG00000019995, ENSG00000185627, ENSG00000135506, ENSG00000005810, ENSG00000144848, ENSG00000100911, ENSG00000108523, ENSG00000164068, ENSG00000145041	169	574	13528	2.2312846628043626	0.9982996147445374	0.15084221977578527	8.180991686086914
GOTERM_BP_FAT	GO:0051603~proteolysis involved in cellular protein catabolic process	16	9.142857142857142	0.007804286828172367	ENSG00000198919, ENSG00000179262, ENSG00000155827, ENSG00000033800, ENSG00000188612, ENSG00000078304, ENSG00000111665, ENSG00000019995, ENSG00000185627, ENSG00000135506, ENSG00000005810, ENSG00000144848, ENSG00000100911, ENSG00000108523, ENSG00000164068, ENSG00000145041	169	600	13528	2.1345956607495067	0.9999230529996506	0.18252935986958752	11.907439470987569
GOTERM_BP_FAT	GO:0044257~cellular protein catabolic process	16	9.142857142857142	0.008152233349659092	ENSG00000198919, ENSG00000179262, ENSG00000155827, ENSG00000033800, ENSG00000188612, ENSG00000078304, ENSG00000111665, ENSG00000019995, ENSG00000185627, ENSG00000135506, ENSG00000005810, ENSG00000144848, ENSG00000100911, ENSG00000108523, ENSG00000164068, ENSG00000145041	169	603	13528	2.123975781840305	0.9999496465899659	0.18631008156322537	12.40600607095067
GOTERM_CC_FAT	GO:0000151~ubiquitin ligase complex	5	2.857142857142857	0.01914592809646065	ENSG00000155827, ENSG00000135506, ENSG00000005810, ENSG00000144848, ENSG00000110107	146	90	12782	4.863774733637747	0.9967899883706586	0.2209106929439265	22.735257194542015
GOTERM_MF_FAT	GO:0004842~ubiquitin-protein ligase activity	6	3.428571428571429	0.027166309376231317	ENSG00000198919, ENSG00000019995, ENSG00000155827, ENSG00000049167, ENSG00000110107, ENSG00000108523	150	147	12983	3.5327891156462585	0.9999532292774513	0.5643231273248309	31.51636759449653
GOTERM_BP_FAT	GO:0006508~proteolysis	20	11.428571428571429	0.0641475741895725	ENSG00000215440, ENSG00000198919, ENSG00000160613, ENSG00000179262, ENSG00000155827, ENSG00000033800, ENSG00000188612, ENSG00000078304, ENSG00000111665, ENSG00000102910, ENSG00000019995, ENSG00000185627, ENSG00000135506, ENSG00000159189, ENSG00000005810, ENSG00000144848, ENSG00000100911, ENSG00000108523, ENSG00000145041, ENSG00000164068	169	1054	13528	1.5189248060361764	1.0	0.5895889840621	65.79528924438182
GOTERM_BP_FAT	GO:0006511~ubiquitin-dependent protein catabolic process	6	3.428571428571429	0.1828380181451542	ENSG00000179262, ENSG00000185627, ENSG00000155827, ENSG00000135506, ENSG00000078304, ENSG00000100911	169	242	13528	1.9846447259034674	1.0	0.8316801045149349	96.1893797425934
Annotation Cluster 5	Enrichment Score: 2.03330976243029
Category	Term	Count	%	PValue	Genes	List Total	Pop Hits	Pop Total	Fold Enrichment	Bonferroni	Benjamini	FDR
GOTERM_BP_FAT	GO:0008104~protein localization	25	14.285714285714285	2.3001224669301357E-4	ENSG00000215440, ENSG00000117724, ENSG00000186625, ENSG00000111237, ENSG00000175115, ENSG00000102910, ENSG00000135506, ENSG00000106636, ENSG00000121680, ENSG00000108433, ENSG00000092820, ENSG00000105829, ENSG00000108424, ENSG00000134375, ENSG00000169371, ENSG00000093000, ENSG00000166128, ENSG00000112514, ENSG00000132604, ENSG00000127603, ENSG00000160948, ENSG00000025796, ENSG00000171960, ENSG0000…	169	882	13528	2.2689154557286426	0.2427916199950264	0.04529491600902802	0.37155007362303927
GOTERM_BP_FAT	GO:0046907~intracellular transport	19	10.857142857142858	0.0013543689751278317	ENSG00000215440, ENSG00000051596, ENSG00000119787, ENSG00000087502, ENSG00000105829, ENSG00000108424, ENSG00000134375, ENSG00000169371, ENSG00000093000, ENSG00000127603, ENSG00000102189, ENSG00000175115, ENSG00000102910, ENSG00000126214, ENSG00000025796, ENSG00000171960, ENSG00000106636, ENSG00000121680, ENSG00000108433	169	657	13528	2.314915385516018	0.8057369162417881	0.07866087521596798	2.169213205569964
GOTERM_BP_FAT	GO:0015031~protein transport	20	11.428571428571429	0.002915094246475395	ENSG00000215440, ENSG00000105829, ENSG00000117724, ENSG00000108424, ENSG00000134375, ENSG00000169371, ENSG00000093000, ENSG00000111237, ENSG00000166128, ENSG00000127603, ENSG00000175115, ENSG00000102910, ENSG00000160948, ENSG00000025796, ENSG00000171960, ENSG00000144848, ENSG00000106636, ENSG00000121680, ENSG00000108433, ENSG00000213380	169	762	13528	2.100979981052664	0.9706803064395348	0.10761239403824208	4.614165853576502
GOTERM_BP_FAT	GO:0045184~establishment of protein localization	20	11.428571428571429	0.003223455111879315	ENSG00000215440, ENSG00000105829, ENSG00000117724, ENSG00000108424, ENSG00000134375, ENSG00000169371, ENSG00000093000, ENSG00000111237, ENSG00000166128, ENSG00000127603, ENSG00000175115, ENSG00000102910, ENSG00000160948, ENSG00000025796, ENSG00000171960, ENSG00000144848, ENSG00000106636, ENSG00000121680, ENSG00000108433, ENSG00000213380	169	769	13528	2.0818553258285175	0.9798278414862865	0.11155845278583698	5.0903953134143975
GOTERM_BP_FAT	GO:0006605~protein targeting	9	5.142857142857142	0.005429866924851361	ENSG00000102910, ENSG00000108424, ENSG00000025796, ENSG00000134375, ENSG00000169371, ENSG00000171960, ENSG00000127603, ENSG00000121680, ENSG00000175115	169	215	13528	3.3508187697812026	0.9986157497771032	0.1517373106900145	8.433432395632611
GOTERM_BP_FAT	GO:0034613~cellular protein localization	12	6.857142857142858	0.01363515917106083	ENSG00000102910, ENSG00000215440, ENSG00000108424, ENSG00000025796, ENSG00000134375, ENSG00000169371, ENSG00000171960, ENSG00000132604, ENSG00000127603, ENSG00000121680, ENSG00000108433, ENSG00000175115	169	411	13528	2.337148533667343	0.9999999381359611	0.2565090553443514	19.921139788034047
GOTERM_BP_FAT	GO:0070727~cellular macromolecule localization	12	6.857142857142858	0.014325651071370364	ENSG00000102910, ENSG00000215440, ENSG00000108424, ENSG00000025796, ENSG00000134375, ENSG00000169371, ENSG00000171960, ENSG00000132604, ENSG00000127603, ENSG00000121680, ENSG00000108433, ENSG00000175115	169	414	13528	2.320212674727725	0.9999999734694227	0.2636517221338296	20.823452568291735
GOTERM_BP_FAT	GO:0006886~intracellular protein transport	11	6.2857142857142865	0.018409549480855547	ENSG00000102910, ENSG00000215440, ENSG00000108424, ENSG00000025796, ENSG00000134375, ENSG00000169371, ENSG00000171960, ENSG00000127603, ENSG00000121680, ENSG00000108433, ENSG00000175115	169	374	13528	2.3543334493560737	0.9999999998247078	0.30807076464763183	25.96811164395095
GOTERM_BP_FAT	GO:0033365~protein localization in organelle	6	3.428571428571429	0.03550262596968434	ENSG00000108424, ENSG00000134375, ENSG00000169371, ENSG00000171960, ENSG00000127603, ENSG00000175115	169	146	13528	3.2896166004701306	1.0	0.4459957537489879	44.286032761130656
GOTERM_BP_FAT	GO:0017038~protein import	5	2.857142857142857	0.08039631569474714	ENSG00000108424, ENSG00000134375, ENSG00000169371, ENSG00000171960, ENSG00000121680	169	131	13528	3.0552418808437594	1.0	0.6519862943616171	74.23696617718797
GOTERM_MF_FAT	GO:0008565~protein transporter activity	3	1.7142857142857144	0.2636494549748656	ENSG00000108424, ENSG00000134375, ENSG00000169371	150	87	12983	2.984597701149425	1.0	0.9284851969795138	98.5105163435629
Annotation Cluster 6	Enrichment Score: 1.9488790023352252
Category	Term	Count	%	PValue	Genes	List Total	Pop Hits	Pop Total	Fold Enrichment	Bonferroni	Benjamini	FDR
GOTERM_BP_FAT	GO:0000280~nuclear division	11	6.2857142857142865	4.240355035365791E-4	ENSG00000196230, ENSG00000117724, ENSG00000110274, ENSG00000109805, ENSG00000186625, ENSG00000137807, ENSG00000076382, ENSG00000117650, ENSG00000119408, ENSG00000111665, ENSG00000087586	169	220	13528	4.002366863905325	0.40116408341842313	0.045545437745584616	0.6839579031582721
GOTERM_BP_FAT	GO:0007067~mitosis	11	6.2857142857142865	4.240355035365791E-4	ENSG00000196230, ENSG00000117724, ENSG00000110274, ENSG00000109805, ENSG00000186625, ENSG00000137807, ENSG00000076382, ENSG00000117650, ENSG00000119408, ENSG00000111665, ENSG00000087586	169	220	13528	4.002366863905325	0.40116408341842313	0.045545437745584616	0.6839579031582721
GOTERM_BP_FAT	GO:0000087~M phase of mitotic cell cycle	11	6.2857142857142865	4.886401638164381E-4	ENSG00000196230, ENSG00000117724, ENSG00000110274, ENSG00000109805, ENSG00000186625, ENSG00000137807, ENSG00000076382, ENSG00000117650, ENSG00000119408, ENSG00000111665, ENSG00000087586	169	224	13528	3.9308960270498727	0.44617711254154535	0.04804977328800886	0.787777393284439
GOTERM_BP_FAT	GO:0048285~organelle fission	11	6.2857142857142865	5.803421710340419E-4	ENSG00000196230, ENSG00000117724, ENSG00000110274, ENSG00000109805, ENSG00000186625, ENSG00000137807, ENSG00000076382, ENSG00000117650, ENSG00000119408, ENSG00000111665, ENSG00000087586	169	229	13528	3.8450686028784786	0.5043262631935774	0.05255604012952608	0.934967410612042
GOTERM_BP_FAT	GO:0000278~mitotic cell cycle	14	8.0	7.206574884346484E-4	ENSG00000117724, ENSG00000110274, ENSG00000186625, ENSG00000053254, ENSG00000117650, ENSG00000111665, ENSG00000185627, ENSG00000196230, ENSG00000109805, ENSG00000100911, ENSG00000137807, ENSG00000076382, ENSG00000119408, ENSG00000087586	169	370	13528	3.028818167279706	0.5817136360600386	0.06035802800702683	1.1597896680555775
GOTERM_BP_FAT	GO:0000279~M phase	13	7.428571428571429	8.345587872492518E-4	ENSG00000117724, ENSG00000110274, ENSG00000186625, ENSG00000124702, ENSG00000117650, ENSG00000111665, ENSG00000185627, ENSG00000196230, ENSG00000109805, ENSG00000137807, ENSG00000076382, ENSG00000119408, ENSG00000087586	169	329	13528	3.1629646948795886	0.6355634567924334	0.06507925908357048	1.3419375833326752
GOTERM_BP_FAT	GO:0007049~cell cycle	21	12.0	0.0015328153483942094	ENSG00000196199, ENSG00000136997, ENSG00000117724, ENSG00000110274, ENSG00000134480, ENSG00000186625, ENSG00000124702, ENSG00000053254, ENSG00000132604, ENSG00000127603, ENSG00000117650, ENSG00000111665, ENSG00000135046, ENSG00000185627, ENSG00000196230, ENSG00000109805, ENSG00000100911, ENSG00000137807, ENSG00000076382, ENSG00000119408, ENSG00000087586	169	776	13528	2.166229488196181	0.8434837586552104	0.08084434372793647	2.4517060103629973
GOTERM_BP_FAT	GO:0022402~cell cycle process	17	9.714285714285714	0.0017980409404316968	ENSG00000136997, ENSG00000117724, ENSG00000110274, ENSG00000186625, ENSG00000124702, ENSG00000053254, ENSG00000117650, ENSG00000127603, ENSG00000111665, ENSG00000185627, ENSG00000196230, ENSG00000109805, ENSG00000100911, ENSG00000137807, ENSG00000076382, ENSG00000119408, ENSG00000087586	169	565	13528	2.4085039535005497	0.8864813526576864	0.07742328509182883	2.8701625186642765
GOTERM_BP_FAT	GO:0022403~cell cycle phase	14	8.0	0.001985840146357636	ENSG00000117724, ENSG00000110274, ENSG00000186625, ENSG00000124702, ENSG00000053254, ENSG00000117650, ENSG00000111665, ENSG00000185627, ENSG00000196230, ENSG00000109805, ENSG00000137807, ENSG00000076382, ENSG00000119408, ENSG00000087586	169	414	13528	2.706914787182346	0.9095780092210437	0.07953039851464905	3.165441395862789
GOTERM_CC_FAT	GO:0015630~microtubule cytoskeleton	15	8.571428571428571	0.0038288174422337704	ENSG00000092820, ENSG00000136997, ENSG00000117724, ENSG00000110274, ENSG00000186625, ENSG00000117650, ENSG00000127603, ENSG00000079263, ENSG00000044459, ENSG00000196230, ENSG00000126214, ENSG00000005810, ENSG00000137807, ENSG00000076382, ENSG00000087586	146	549	12782	2.3920203608054496	0.6799702567630879	0.09839293971242913	4.989635432067107
GOTERM_CC_FAT	GO:0005819~spindle	7	4.0	0.0065899381636695675	ENSG00000136997, ENSG00000117724, ENSG00000186625, ENSG00000137807, ENSG00000076382, ENSG00000117650, ENSG00000087586	146	147	12782	4.168949771689498	0.8596602568466958	0.12270555689518747	8.44382861652263
GOTERM_BP_FAT	GO:0000226~microtubule cytoskeleton organization	7	4.0	0.01007287279849229	ENSG00000196230, ENSG00000186625, ENSG00000137807, ENSG00000076382, ENSG00000117650, ENSG00000127603, ENSG00000087586	169	147	13528	3.8117779656241195	0.9999951660782692	0.20973091549222334	15.110758072516873
GOTERM_BP_FAT	GO:0051301~cell division	10	5.714285714285714	0.011442409113856293	ENSG00000125868, ENSG00000117724, ENSG00000110274, ENSG00000109805, ENSG00000186625, ENSG00000137807, ENSG00000076382, ENSG00000117650, ENSG00000119408, ENSG00000111665	169	295	13528	2.7134690602747966	0.9999990934575808	0.2235127487783879	16.991341169633767
GOTERM_BP_FAT	GO:0007051~spindle organization	4	2.2857142857142856	0.01823212941718413	ENSG00000196230, ENSG00000137807, ENSG00000076382, ENSG00000087586	169	45	13528	7.115318869165023	0.999999999781899	0.3097957533513436	25.751285472700324
GOTERM_BP_FAT	GO:0007017~microtubule-based process	8	4.571428571428571	0.03861554478266933	ENSG00000196230, ENSG00000126214, ENSG00000186625, ENSG00000137807, ENSG00000076382, ENSG00000117650, ENSG00000127603, ENSG00000087586	169	253	13528	2.5311410997029724	1.0	0.4568685105106822	47.12556920215668
GOTERM_CC_FAT	GO:0005815~microtubule organizing center	7	4.0	0.06831356537167808	ENSG00000079263, ENSG00000092820, ENSG00000044459, ENSG00000110274, ENSG00000186625, ENSG00000117650, ENSG00000087586	146	253	12782	2.422275163787969	0.9999999992533409	0.44220371093427824	61.097213531907315
GOTERM_BP_FAT	GO:0007059~chromosome segregation	4	2.2857142857142856	0.07968006181603289	ENSG00000117724, ENSG00000109805, ENSG00000117650, ENSG00000119408	169	81	13528	3.9529549273139017	1.0	0.6524044772801485	73.91033522607694
GOTERM_BP_FAT	GO:0007010~cytoskeleton organization	10	5.714285714285714	0.09375168278740077	ENSG00000092820, ENSG00000125868, ENSG00000196230, ENSG00000186625, ENSG00000137807, ENSG00000076382, ENSG00000117650, ENSG00000127603, ENSG00000126016, ENSG00000087586	169	436	13528	1.8359481027088647	1.0	0.6711987465540605	79.66769295804461
GOTERM_CC_FAT	GO:0005813~centrosome	6	3.428571428571429	0.11145166444579158	ENSG00000079263, ENSG00000044459, ENSG00000110274, ENSG00000186625, ENSG00000117650, ENSG00000087586	146	224	12782	2.3450342465753424	0.9999999999999994	0.5663875282843623	79.33311777923203
GOTERM_BP_FAT	GO:0007018~microtubule-based movement	4	2.2857142857142856	0.16577133087013396	ENSG00000196230, ENSG00000126214, ENSG00000137807, ENSG00000127603	169	113	13528	2.833534062941823	1.0	0.8146675231163673	94.6757525958799
GOTERM_CC_FAT	GO:0000793~condensed chromosome	4	2.2857142857142856	0.18056079405041683	ENSG00000117724, ENSG00000109805, ENSG00000076382, ENSG00000117650	146	129	12782	2.714664967611766	1.0	0.6864100143896461	92.9839344547921
GOTERM_CC_FAT	GO:0044430~cytoskeletal part	15	8.571428571428571	0.1915939601316462	ENSG00000092820, ENSG00000136997, ENSG00000117724, ENSG00000110274, ENSG00000186625, ENSG00000117650, ENSG00000079263, ENSG00000125868, ENSG00000044459, ENSG00000196230, ENSG00000126214, ENSG00000137807, ENSG00000076382, ENSG00000087586, ENSG00000126016	146	952	12782	1.3794319097502015	1.0	0.7032282074578744	94.14477511333637
GOTERM_CC_FAT	GO:0005874~microtubule	5	2.857142857142857	0.37737659536897006	ENSG00000196230, ENSG00000126214, ENSG00000186625, ENSG00000137807, ENSG00000076382	146	274	12782	1.5975902409759024	1.0	0.885245808429536	99.8203427496894
GOTERM_CC_FAT	GO:0005856~cytoskeleton	18	10.285714285714285	0.3986377177865894	ENSG00000092820, ENSG00000136997, ENSG00000117724, ENSG00000110274, ENSG00000186625, ENSG00000127603, ENSG00000117650, ENSG00000135046, ENSG00000079263, ENSG00000125868, ENSG00000044459, ENSG00000196230, ENSG00000126214, ENSG00000005810, ENSG00000137807, ENSG00000076382, ENSG00000087586, ENSG00000126016	146	1381	12782	1.1411028339599059	1.0	0.8915212156123602	99.88699029498076
Annotation Cluster 7	Enrichment Score: 1.8809126924436466
Category	Term	Count	%	PValue	Genes	List Total	Pop Hits	Pop Total	Fold Enrichment	Bonferroni	Benjamini	FDR
GOTERM_BP_FAT	GO:0016568~chromatin modification	10	5.714285714285714	0.007257234985497706	ENSG00000188895, ENSG00000183207, ENSG00000048649, ENSG00000071243, ENSG00000196367, ENSG00000155827, ENSG00000196591, ENSG00000102054, ENSG00000172301, ENSG00000132604	169	274	13528	2.9214356670841792	0.9998501670355715	0.1813806882201041	11.118191558772173
GOTERM_BP_FAT	GO:0051276~chromosome organization	14	8.0	0.007501506495851076	ENSG00000196199, ENSG00000155827, ENSG00000071243, ENSG00000117724, ENSG00000196591, ENSG00000102054, ENSG00000172301, ENSG00000132604, ENSG00000117650, ENSG00000188895, ENSG00000183207, ENSG00000048649, ENSG00000196367, ENSG00000109805	169	485	13528	2.3106447874092604	0.9998887253647508	0.17955005382838962	11.471425550981184
GOTERM_BP_FAT	GO:0016570~histone modification	6	3.428571428571429	0.018022369860531726	ENSG00000183207, ENSG00000071243, ENSG00000196367, ENSG00000155827, ENSG00000196591, ENSG00000172301	169	122	13528	3.936754292365894	0.999999999717624	0.31111040900759734	25.494168425092624
GOTERM_BP_FAT	GO:0006325~chromatin organization	11	6.2857142857142865	0.01966328927810404	ENSG00000196199, ENSG00000188895, ENSG00000183207, ENSG00000048649, ENSG00000071243, ENSG00000196367, ENSG00000155827, ENSG00000196591, ENSG00000102054, ENSG00000172301, ENSG00000132604	169	378	13528	2.3294198678814064	0.999999999962615	0.32108143151115254	27.48346793613303
GOTERM_BP_FAT	GO:0016569~covalent chromatin modification	6	3.428571428571429	0.020419673608799312	ENSG00000183207, ENSG00000071243, ENSG00000196367, ENSG00000155827, ENSG00000196591, ENSG00000172301	169	126	13528	3.8117779656241195	0.9999999999852963	0.32693907926310295	28.38356025431207
Annotation Cluster 8	Enrichment Score: 1.7656937210914159
Category	Term	Count	%	PValue	Genes	List Total	Pop Hits	Pop Total	Fold Enrichment	Bonferroni	Benjamini	FDR
GOTERM_BP_FAT	GO:0043933~macromolecular complex subunit organization	19	10.857142857142858	0.0031515385969924058	ENSG00000119787, ENSG00000136997, ENSG00000117724, ENSG00000108424, ENSG00000111786, ENSG00000134480, ENSG00000169371, ENSG00000112514, ENSG00000125651, ENSG00000135862, ENSG00000048649, ENSG00000105618, ENSG00000125868, ENSG00000196230, ENSG00000143977, ENSG00000171960, ENSG00000139218, ENSG00000214063, ENSG00000186660	169	710	13528	2.142111842653555	0.9779893052872495	0.11242041475601383	4.979528042305592
GOTERM_BP_FAT	GO:0065003~macromolecular complex assembly	18	10.285714285714285	0.0037663824979378116	ENSG00000119787, ENSG00000136997, ENSG00000117724, ENSG00000108424, ENSG00000111786, ENSG00000134480, ENSG00000169371, ENSG00000112514, ENSG00000125651, ENSG00000135862, ENSG00000048649, ENSG00000105618, ENSG00000196230, ENSG00000143977, ENSG00000171960, ENSG00000139218, ENSG00000214063, ENSG00000186660	169	665	13528	2.1666948436179205	0.9895604442524779	0.12220942225142717	5.9234698858298245
GOTERM_BP_FAT	GO:0022613~ribonucleoprotein complex biogenesis	8	4.571428571428571	0.007225060450100465	ENSG00000105618, ENSG00000143977, ENSG00000145414, ENSG00000111786, ENSG00000169371, ENSG00000147679, ENSG00000139218, ENSG00000137154	169	180	13528	3.5576594345825114	0.9998441796338923	0.1844391361275557	11.071566457686322
GOTERM_BP_FAT	GO:0022618~ribonucleoprotein complex assembly	5	2.857142857142857	0.010609612898427958	ENSG00000105618, ENSG00000143977, ENSG00000111786, ENSG00000169371, ENSG00000139218	169	69	13528	5.800531686819312	0.9999974908136285	0.21597337764001123	15.852497595672421
GOTERM_BP_FAT	GO:0070271~protein complex biogenesis	13	7.428571428571429	0.02369108916342622	ENSG00000119787, ENSG00000136997, ENSG00000117724, ENSG00000108424, ENSG00000134480, ENSG00000112514, ENSG00000125651, ENSG00000135862, ENSG00000048649, ENSG00000196230, ENSG00000171960, ENSG00000186660, ENSG00000214063	169	505	13528	2.0606245239908607	0.9999999999997424	0.35978932873564573	32.15717625186636
GOTERM_BP_FAT	GO:0006461~protein complex assembly	13	7.428571428571429	0.02369108916342622	ENSG00000119787, ENSG00000136997, ENSG00000117724, ENSG00000108424, ENSG00000134480, ENSG00000112514, ENSG00000125651, ENSG00000135862, ENSG00000048649, ENSG00000196230, ENSG00000171960, ENSG00000186660, ENSG00000214063	169	505	13528	2.0606245239908607	0.9999999999997424	0.35978932873564573	32.15717625186636
GOTERM_BP_FAT	GO:0034621~cellular macromolecular complex subunit organization	10	5.714285714285714	0.0342294455950026	ENSG00000048649, ENSG00000105618, ENSG00000125868, ENSG00000143977, ENSG00000196230, ENSG00000117724, ENSG00000108424, ENSG00000111786, ENSG00000169371, ENSG00000139218	169	357	13528	2.24222233272007	1.0	0.4383213550580163	43.08394944832216
GOTERM_BP_FAT	GO:0034622~cellular macromolecular complex assembly	9	5.142857142857142	0.04502465075446867	ENSG00000048649, ENSG00000105618, ENSG00000143977, ENSG00000196230, ENSG00000117724, ENSG00000108424, ENSG00000111786, ENSG00000169371, ENSG00000139218	169	318	13528	2.26549067768226	1.0	0.4930018459075963	52.54970794067191
GOTERM_BP_FAT	GO:0000387~spliceosomal snRNP biogenesis	3	1.7142857142857144	0.0469321923332851	ENSG00000105618, ENSG00000143977, ENSG00000169371	169	28	13528	8.576500422654268	1.0	0.5035085856522876	54.06038805334419
GOTERM_BP_FAT	GO:0000245~spliceosome assembly	3	1.7142857142857144	0.05964631228908243	ENSG00000143977, ENSG00000111786, ENSG00000139218	169	32	13528	7.5044378698224845	1.0	0.5704062550653533	63.03366681284304
Annotation Cluster 9	Enrichment Score: 1.7616076858372673
Category	Term	Count	%	PValue	Genes	List Total	Pop Hits	Pop Total	Fold Enrichment	Bonferroni	Benjamini	FDR
GOTERM_BP_FAT	GO:0019438~aromatic compound biosynthetic process	4	2.2857142857142856	0.001338372695175585	ENSG00000160688, ENSG00000136143, ENSG00000116096, ENSG00000188690	169	18	13528	17.788297172912557	0.8019382366936691	0.08168959019603239	2.1438525517571194
GOTERM_BP_FAT	GO:0018130~heterocycle biosynthetic process	5	2.857142857142857	0.006144001691440531	ENSG00000160688, ENSG00000136143, ENSG00000116096, ENSG00000158578, ENSG00000188690	169	59	13528	6.783672650686992	0.9994191459679594	0.16617520554010334	9.491566393310325
GOTERM_BP_FAT	GO:0051188~cofactor biosynthetic process	6	3.428571428571429	0.007161746795069033	ENSG00000160688, ENSG00000136143, ENSG00000158578, ENSG00000110871, ENSG00000119689, ENSG00000188690	169	97	13528	4.951381687305558	0.9998316904790702	0.18689722199875802	10.979749694055997
GOTERM_BP_FAT	GO:0044271~nitrogen compound biosynthetic process	11	6.2857142857142865	0.007415010173715404	ENSG00000143882, ENSG00000161542, ENSG00000160688, ENSG00000136143, ENSG00000116096, ENSG00000181019, ENSG00000198938, ENSG00000158578, ENSG00000083444, ENSG00000169020, ENSG00000188690	169	325	13528	2.7092944924897586	0.9998763615981292	0.18123557577185256	11.346496601739897
GOTERM_BP_FAT	GO:0051186~cofactor metabolic process	8	4.571428571428571	0.01093217302484507	ENSG00000160688, ENSG00000136143, ENSG00000158578, ENSG00000110871, ENSG00000119689, ENSG00000131473, ENSG00000188690, ENSG00000101473	169	195	13528	3.2839933242300106	0.9999983082944285	0.21816136857546087	16.295324784042897
GOTERM_BP_FAT	GO:0033014~tetrapyrrole biosynthetic process	3	1.7142857142857144	0.025157204258961334	ENSG00000136143, ENSG00000158578, ENSG00000188690	169	20	13528	12.007100591715977	0.9999999999999581	0.368567267746451	33.7870936380649
GOTERM_BP_FAT	GO:0006779~porphyrin biosynthetic process	3	1.7142857142857144	0.025157204258961334	ENSG00000136143, ENSG00000158578, ENSG00000188690	169	20	13528	12.007100591715977	0.9999999999999581	0.368567267746451	33.7870936380649
GOTERM_BP_FAT	GO:0006778~porphyrin metabolic process	3	1.7142857142857144	0.050006940213226866	ENSG00000136143, ENSG00000158578, ENSG00000188690	169	29	13528	8.280759028769639	1.0	0.5221040297945068	56.40080943845882
GOTERM_BP_FAT	GO:0033013~tetrapyrrole metabolic process	3	1.7142857142857144	0.050006940213226866	ENSG00000136143, ENSG00000158578, ENSG00000188690	169	29	13528	8.280759028769639	1.0	0.5221040297945068	56.40080943845882
GOTERM_MF_FAT	GO:0048037~cofactor binding	5	2.857142857142857	0.32038503399772866	ENSG00000116096, ENSG00000181019, ENSG00000158578, ENSG00000119689, ENSG00000188690	150	249	12983	1.7380187416331994	1.0	0.9489415408273101	99.50523302972042
Annotation Cluster 10	Enrichment Score: 1.730844267808008
Category	Term	Count	%	PValue	Genes	List Total	Pop Hits	Pop Total	Fold Enrichment	Bonferroni	Benjamini	FDR
GOTERM_BP_FAT	GO:0016310~phosphorylation	23	13.142857142857142	3.707725021953049E-4	ENSG00000179335, ENSG00000172315, ENSG00000143882, ENSG00000013441, ENSG00000198888, ENSG00000198886, ENSG00000060237, ENSG00000133275, ENSG00000198938, ENSG00000123143, ENSG00000117650, ENSG00000130755, ENSG00000110921, ENSG00000198840, ENSG00000102144, ENSG00000106123, ENSG00000156467, ENSG00000132670, ENSG00000198793, ENSG00000119408, ENSG00000173517, ENSG00000087586, ENSG00000169020	169	800	13528	2.3013609467455622	0.36131702704282875	0.048595858527722746	0.5982877761458671
GOTERM_BP_FAT	GO:0006796~phosphate metabolic process	26	14.857142857142858	4.023544634110381E-4	ENSG00000172315, ENSG00000179335, ENSG00000143882, ENSG00000013441, ENSG00000100241, ENSG00000133275, ENSG00000130755, ENSG00000102144, ENSG00000156467, ENSG00000198793, ENSG00000119408, ENSG00000173517, ENSG00000198888, ENSG00000060237, ENSG00000198886, ENSG00000123143, ENSG00000198938, ENSG00000117650, ENSG00000136960, ENSG00000110921, ENSG00000110536, ENSG00000198840, ENSG00000106123, ENSG0000…	169	973	13528	2.138983318839434	0.38525297329620634	0.047489781018337895	0.6490937017130882
GOTERM_BP_FAT	GO:0006793~phosphorus metabolic process	26	14.857142857142858	4.023544634110381E-4	ENSG00000172315, ENSG00000179335, ENSG00000143882, ENSG00000013441, ENSG00000100241, ENSG00000133275, ENSG00000130755, ENSG00000102144, ENSG00000156467, ENSG00000198793, ENSG00000119408, ENSG00000173517, ENSG00000198888, ENSG00000060237, ENSG00000198886, ENSG00000123143, ENSG00000198938, ENSG00000117650, ENSG00000136960, ENSG00000110921, ENSG00000110536, ENSG00000198840, ENSG00000106123, ENSG0000…	169	973	13528	2.138983318839434	0.38525297329620634	0.047489781018337895	0.6490937017130882
GOTERM_MF_FAT	GO:0000166~nucleotide binding	38	21.714285714285715	0.012126471519268727	ENSG00000172315, ENSG00000179335, ENSG00000119787, ENSG00000013441, ENSG00000111786, ENSG00000160688, ENSG00000133275, ENSG00000186625, ENSG00000136143, ENSG00000116096, ENSG00000089737, ENSG00000115128, ENSG00000152795, ENSG00000169621, ENSG00000102910, ENSG00000183207, ENSG00000196230, ENSG00000102144, ENSG00000164548, ENSG00000198793, ENSG00000143774, ENSG00000106105, ENSG00000137807, ENSG0000…	150	2245	12983	1.4650452858203415	0.9879249764357044	0.5210229945235219	15.439343882069934
GOTERM_BP_FAT	GO:0046777~protein amino acid autophosphorylation	5	2.857142857142857	0.02135317383137107	ENSG00000179335, ENSG00000013441, ENSG00000133275, ENSG00000198793, ENSG00000117650	169	85	13528	4.708666898712147	0.9999999999953567	0.33485071296978874	29.47996979161416
GOTERM_MF_FAT	GO:0004672~protein kinase activity	14	8.0	0.02215046267879111	ENSG00000179335, ENSG00000172315, ENSG00000013441, ENSG00000134480, ENSG00000060237, ENSG00000133275, ENSG00000123143, ENSG00000117650, ENSG00000044459, ENSG00000106123, ENSG00000198793, ENSG00000119408, ENSG00000173517, ENSG00000087586	150	606	12983	1.9995819581958196	0.9996990623487076	0.5938189909727405	26.500222764567184
GOTERM_MF_FAT	GO:0004674~protein serine/threonine kinase activity	11	6.2857142857142865	0.026444370711410595	ENSG00000172315, ENSG00000179335, ENSG00000013441, ENSG00000060237, ENSG00000134480, ENSG00000133275, ENSG00000123143, ENSG00000198793, ENSG00000117650, ENSG00000119408, ENSG00000087586	150	430	12983	2.2141550387596896	0.9999388213949068	0.5860350252826514	30.814495094464412
GOTERM_MF_FAT	GO:0005524~ATP binding	26	14.857142857142858	0.0298179475671648	ENSG00000179335, ENSG00000172315, ENSG00000013441, ENSG00000160688, ENSG00000186625, ENSG00000136143, ENSG00000133275, ENSG00000089737, ENSG00000102910, ENSG00000183207, ENSG00000102144, ENSG00000198793, ENSG00000106105, ENSG00000143774, ENSG00000137807, ENSG00000119408, ENSG00000173517, ENSG00000133706, ENSG00000060237, ENSG00000123143, ENSG00000131473, ENSG00000117650, ENSG00000110921, ENSG0000…	150	1477	12983	1.5236199503498082	0.9999825870829362	0.5695594330677053	34.03803984992445
GOTERM_MF_FAT	GO:0032559~adenyl ribonucleotide binding	26	14.857142857142858	0.03434643851053759	ENSG00000179335, ENSG00000172315, ENSG00000013441, ENSG00000160688, ENSG00000186625, ENSG00000136143, ENSG00000133275, ENSG00000089737, ENSG00000102910, ENSG00000183207, ENSG00000102144, ENSG00000198793, ENSG00000106105, ENSG00000143774, ENSG00000137807, ENSG00000119408, ENSG00000173517, ENSG00000133706, ENSG00000060237, ENSG00000123143, ENSG00000131473, ENSG00000117650, ENSG00000110921, ENSG0000…	150	1497	12983	1.5032643063905589	0.9999967986919795	0.5697820787295353	38.14645675519307
GOTERM_MF_FAT	GO:0004713~protein tyrosine kinase activity	6	3.428571428571429	0.042433378548299996	ENSG00000172315, ENSG00000179335, ENSG00000013441, ENSG00000106123, ENSG00000119408, ENSG00000173517	150	166	12983	3.128433734939759	0.999999847532353	0.6027988906134912	44.89869222209123
GOTERM_MF_FAT	GO:0030554~adenyl nucleotide binding	26	14.857142857142858	0.05782965390664259	ENSG00000179335, ENSG00000172315, ENSG00000013441, ENSG00000160688, ENSG00000186625, ENSG00000136143, ENSG00000133275, ENSG00000089737, ENSG00000102910, ENSG00000183207, ENSG00000102144, ENSG00000198793, ENSG00000106105, ENSG00000143774, ENSG00000137807, ENSG00000119408, ENSG00000173517, ENSG00000133706, ENSG00000060237, ENSG00000123143, ENSG00000131473, ENSG00000117650, ENSG00000110921, ENSG0000…	150	1577	12983	1.4270048615514692	0.999999999568626	0.678561729779908	55.903836558299425
GOTERM_MF_FAT	GO:0001883~purine nucleoside binding	26	14.857142857142858	0.06673168446086472	ENSG00000179335, ENSG00000172315, ENSG00000013441, ENSG00000160688, ENSG00000186625, ENSG00000136143, ENSG00000133275, ENSG00000089737, ENSG00000102910, ENSG00000183207, ENSG00000102144, ENSG00000198793, ENSG00000106105, ENSG00000143774, ENSG00000137807, ENSG00000119408, ENSG00000173517, ENSG00000133706, ENSG00000060237, ENSG00000123143, ENSG00000131473, ENSG00000117650, ENSG00000110921, ENSG0000…	150	1601	12983	1.4056131584426401	0.9999999999861209	0.7135043421040352	61.29829431059899
GOTERM_MF_FAT	GO:0032553~ribonucleotide binding	29	16.57142857142857	0.06813239404169431	ENSG00000179335, ENSG00000172315, ENSG00000119787, ENSG00000013441, ENSG00000160688, ENSG00000186625, ENSG00000136143, ENSG00000133275, ENSG00000089737, ENSG00000102910, ENSG00000183207, ENSG00000196230, ENSG00000102144, ENSG00000198793, ENSG00000106105, ENSG00000143774, ENSG00000137807, ENSG00000119408, ENSG00000173517, ENSG00000133706, ENSG00000060237, ENSG00000123143, ENSG00000166128, ENSG0000…	150	1836	12983	1.3671278140885983	0.999999999991942	0.7037045129318216	62.08911352984272
GOTERM_MF_FAT	GO:0032555~purine ribonucleotide binding	29	16.57142857142857	0.06813239404169431	ENSG00000179335, ENSG00000172315, ENSG00000119787, ENSG00000013441, ENSG00000160688, ENSG00000186625, ENSG00000136143, ENSG00000133275, ENSG00000089737, ENSG00000102910, ENSG00000183207, ENSG00000196230, ENSG00000102144, ENSG00000198793, ENSG00000106105, ENSG00000143774, ENSG00000137807, ENSG00000119408, ENSG00000173517, ENSG00000133706, ENSG00000060237, ENSG00000123143, ENSG00000166128, ENSG0000…	150	1836	12983	1.3671278140885983	0.999999999991942	0.7037045129318216	62.08911352984272
GOTERM_MF_FAT	GO:0001882~nucleoside binding	26	14.857142857142858	0.07112108383088186	ENSG00000179335, ENSG00000172315, ENSG00000013441, ENSG00000160688, ENSG00000186625, ENSG00000136143, ENSG00000133275, ENSG00000089737, ENSG00000102910, ENSG00000183207, ENSG00000102144, ENSG00000198793, ENSG00000106105, ENSG00000143774, ENSG00000137807, ENSG00000119408, ENSG00000173517, ENSG00000133706, ENSG00000060237, ENSG00000123143, ENSG00000131473, ENSG00000117650, ENSG00000110921, ENSG0000…	150	1612	12983	1.396021505376344	0.9999999999974812	0.7029827710889663	63.726645885496325
GOTERM_BP_FAT	GO:0006468~protein amino acid phosphorylation	14	8.0	0.071997314033422	ENSG00000179335, ENSG00000172315, ENSG00000013441, ENSG00000060237, ENSG00000133275, ENSG00000123143, ENSG00000117650, ENSG00000130755, ENSG00000106123, ENSG00000132670, ENSG00000198793, ENSG00000119408, ENSG00000173517, ENSG00000087586	169	667	13528	1.680154005837318	1.0	0.6214353723492383	70.15366598839378
GOTERM_MF_FAT	GO:0017076~purine nucleotide binding	29	16.57142857142857	0.10371406283718293	ENSG00000179335, ENSG00000172315, ENSG00000119787, ENSG00000013441, ENSG00000160688, ENSG00000186625, ENSG00000136143, ENSG00000133275, ENSG00000089737, ENSG00000102910, ENSG00000183207, ENSG00000196230, ENSG00000102144, ENSG00000198793, ENSG00000106105, ENSG00000143774, ENSG00000137807, ENSG00000119408, ENSG00000173517, ENSG00000133706, ENSG00000060237, ENSG00000123143, ENSG00000166128, ENSG0000…	150	1918	12983	1.3086791797010773	1.0	0.7696267995069567	77.79947956336538
Annotation Cluster 11	Enrichment Score: 1.6532782032348365
Category	Term	Count	%	PValue	Genes	List Total	Pop Hits	Pop Total	Fold Enrichment	Bonferroni	Benjamini	FDR
GOTERM_BP_FAT	GO:0045333~cellular respiration	7	4.0	0.0013052632741996865	ENSG00000198840, ENSG00000198888, ENSG00000198886, ENSG00000156467, ENSG00000136143, ENSG00000198938, ENSG00000119689	169	97	13528	5.7766119685231505	0.7938382222684972	0.08398949810483503	2.0913409651966197
GOTERM_BP_FAT	GO:0006119~oxidative phosphorylation	7	4.0	0.0013763381616809934	ENSG00000143882, ENSG00000198840, ENSG00000198888, ENSG00000198886, ENSG00000156467, ENSG00000198938, ENSG00000169020	169	98	13528	5.71766694843618	0.8108356372537675	0.07623016364446344	2.2040333122812172
GOTERM_CC_FAT	GO:0044455~mitochondrial membrane part	7	4.0	0.0029838761698403244	ENSG00000198840, ENSG00000198888, ENSG00000198886, ENSG00000156467, ENSG00000134375, ENSG00000198938, ENSG00000169020	146	125	12782	4.902684931506849	0.5883311565004207	0.08492898351619138	3.9087574852156637
GOTERM_CC_FAT	GO:0031967~organelle envelope	16	9.142857142857142	0.004530412455397646	ENSG00000198888, ENSG00000117724, ENSG00000108424, ENSG00000198886, ENSG00000134375, ENSG00000169371, ENSG00000093000, ENSG00000198938, ENSG00000079263, ENSG00000110536, ENSG00000198840, ENSG00000167315, ENSG00000156467, ENSG00000198793, ENSG00000158578, ENSG00000169020	146	620	12782	2.2593018117543084	0.7403938605463375	0.10629762257810427	5.878581335607269
GOTERM_CC_FAT	GO:0031975~envelope	16	9.142857142857142	0.004666006479714386	ENSG00000198888, ENSG00000117724, ENSG00000108424, ENSG00000198886, ENSG00000134375, ENSG00000169371, ENSG00000093000, ENSG00000198938, ENSG00000079263, ENSG00000110536, ENSG00000198840, ENSG00000167315, ENSG00000156467, ENSG00000198793, ENSG00000158578, ENSG00000169020	146	622	12782	2.2520371757036513	0.750687238868641	0.10133933771151449	6.049494099458719
GOTERM_BP_FAT	GO:0042775~mitochondrial ATP synthesis coupled electron transport	5	2.857142857142857	0.005102440947783325	ENSG00000198840, ENSG00000198888, ENSG00000198886, ENSG00000156467, ENSG00000198938	169	56	13528	7.147083685545223	0.997939162748468	0.15019958396723365	7.944414449802018
GOTERM_BP_FAT	GO:0042773~ATP synthesis coupled electron transport	5	2.857142857142857	0.005102440947783325	ENSG00000198840, ENSG00000198888, ENSG00000198886, ENSG00000156467, ENSG00000198938	169	56	13528	7.147083685545223	0.997939162748468	0.15019958396723365	7.944414449802018
GOTERM_CC_FAT	GO:0005743~mitochondrial inner membrane	10	5.714285714285714	0.008143421392888161	ENSG00000110536, ENSG00000198840, ENSG00000198888, ENSG00000167315, ENSG00000198886, ENSG00000156467, ENSG00000134375, ENSG00000198938, ENSG00000158578, ENSG00000169020	146	306	12782	2.861043960963381	0.9118308164174428	0.14082367524495187	10.335812916780739
GOTERM_BP_FAT	GO:0022904~respiratory electron transport chain	5	2.857142857142857	0.008177791534057574	ENSG00000198840, ENSG00000198888, ENSG00000198886, ENSG00000156467, ENSG00000198938	169	64	13528	6.25369822485207	0.9999511911268127	0.183398488943459	12.442523388144567
GOTERM_BP_FAT	GO:0015980~energy derivation by oxidation of organic compounds	7	4.0	0.009153152609155623	ENSG00000198840, ENSG00000198888, ENSG00000198886, ENSG00000156467, ENSG00000136143, ENSG00000198938, ENSG00000119689	169	144	13528	3.891190006574622	0.9999851441646335	0.19935878716953304	13.825485722736374
GOTERM_CC_FAT	GO:0019866~organelle inner membrane	10	5.714285714285714	0.01268472731697401	ENSG00000110536, ENSG00000198840, ENSG00000198888, ENSG00000167315, ENSG00000198886, ENSG00000156467, ENSG00000134375, ENSG00000198938, ENSG00000158578, ENSG00000169020	146	329	12782	2.6610317691635093	0.9774374089389072	0.18090125279944835	15.661276058043793
GOTERM_CC_FAT	GO:0031966~mitochondrial membrane	11	6.2857142857142865	0.014304796501369692	ENSG00000110536, ENSG00000198840, ENSG00000198888, ENSG00000167315, ENSG00000198886, ENSG00000156467, ENSG00000134375, ENSG00000198938, ENSG00000198793, ENSG00000158578, ENSG00000169020	146	394	12782	2.4442319727418123	0.9861463235437553	0.19261950744470013	17.489167747149992
GOTERM_MF_FAT	GO:0016651~oxidoreductase activity, acting on NADH or NADPH	5	2.857142857142857	0.015208433221007327	ENSG00000100938, ENSG00000198840, ENSG00000198888, ENSG00000198886, ENSG00000181019	150	83	12983	5.214056224899599	0.996103773845238	0.5473043636944848	18.994300908475548
GOTERM_BP_FAT	GO:0006091~generation of precursor metabolites and energy	10	5.714285714285714	0.016287530966719387	ENSG00000143882, ENSG00000198840, ENSG00000102144, ENSG00000198888, ENSG00000198886, ENSG00000156467, ENSG00000136143, ENSG00000198938, ENSG00000119689, ENSG00000169020	169	313	13528	2.5574229162334343	0.9999999976142487	0.28986917456275285	23.335400065923885
GOTERM_CC_FAT	GO:0044429~mitochondrial part	14	8.0	0.017731169832097556	ENSG00000198888, ENSG00000198886, ENSG00000134375, ENSG00000198938, ENSG00000055950, ENSG00000110536, ENSG00000198840, ENSG00000167315, ENSG00000156467, ENSG00000198793, ENSG00000158578, ENSG00000106105, ENSG00000119689, ENSG00000169020	146	595	12782	2.059951651893634	0.995074868648519	0.21456563171205012	21.23499433054823
GOTERM_MF_FAT	GO:0016655~oxidoreductase activity, acting on NADH or NADPH, quinone or similar compound as acceptor	4	2.2857142857142856	0.018572969555646877	ENSG00000198840, ENSG00000198888, ENSG00000198886, ENSG00000181019	150	49	12983	7.065578231292518	0.9988712403385092	0.571870469026622	22.716669516245968
GOTERM_CC_FAT	GO:0005740~mitochondrial envelope	11	6.2857142857142865	0.021020199990333607	ENSG00000110536, ENSG00000198840, ENSG00000198888, ENSG00000167315, ENSG00000198886, ENSG00000156467, ENSG00000134375, ENSG00000198938, ENSG00000198793, ENSG00000158578, ENSG00000169020	146	419	12782	2.2983947428646156	0.9981811451447049	0.2311795645274134	24.682111741713108
GOTERM_CC_FAT	GO:0005746~mitochondrial respiratory chain	4	2.2857142857142856	0.03605030624175974	ENSG00000198840, ENSG00000198888, ENSG00000198886, ENSG00000156467	146	64	12782	5.471746575342466	0.9999816283653422	0.32257312596277343	38.73043577546037
GOTERM_CC_FAT	GO:0005739~mitochondrion	20	11.428571428571429	0.03839052642129969	ENSG00000198888, ENSG00000198886, ENSG00000134375, ENSG00000136143, ENSG00000198938, ENSG00000110871, ENSG00000184047, ENSG00000055950, ENSG00000101473, ENSG00000188690, ENSG00000110536, ENSG00000198840, ENSG00000167315, ENSG00000156467, ENSG00000198793, ENSG00000158578, ENSG00000106105, ENSG00000119689, ENSG00000213380, ENSG00000169020	146	1087	12782	1.610817759070459	0.9999910746803645	0.3302949426726718	40.68563024681451
GOTERM_CC_FAT	GO:0070469~respiratory chain	4	2.2857142857142856	0.05346339806433405	ENSG00000198840, ENSG00000198888, ENSG00000198886, ENSG00000156467	146	75	12782	4.669223744292237	0.9999999181890354	0.409280895637427	51.95895185313009
GOTERM_BP_FAT	GO:0022900~electron transport chain	5	2.857142857142857	0.05361014426450475	ENSG00000198840, ENSG00000198888, ENSG00000198886, ENSG00000156467, ENSG00000198938	169	114	13528	3.5108481262327413	1.0	0.5391179476919357	59.00104023839015
GOTERM_BP_FAT	GO:0009060~aerobic respiration	3	1.7142857142857144	0.0698634092299805	ENSG00000156467, ENSG00000136143, ENSG00000119689	169	35	13528	6.861200338123416	1.0	0.6179494453386538	69.02351086738314
GOTERM_CC_FAT	GO:0030964~NADH dehydrogenase complex	3	1.7142857142857144	0.08199610138015126	ENSG00000198840, ENSG00000198888, ENSG00000198886	146	42	12782	6.2534246575342465	0.999999999990778	0.48761001310750807	68.06612653543827
GOTERM_CC_FAT	GO:0045271~respiratory chain complex I	3	1.7142857142857144	0.08199610138015126	ENSG00000198840, ENSG00000198888, ENSG00000198886	146	42	12782	6.2534246575342465	0.999999999990778	0.48761001310750807	68.06612653543827
GOTERM_CC_FAT	GO:0005747~mitochondrial respiratory chain complex I	3	1.7142857142857144	0.08199610138015126	ENSG00000198840, ENSG00000198888, ENSG00000198886	146	42	12782	6.2534246575342465	0.999999999990778	0.48761001310750807	68.06612653543827
GOTERM_MF_FAT	GO:0003954~NADH dehydrogenase activity	3	1.7142857142857144	0.0870883571010648	ENSG00000198840, ENSG00000198888, ENSG00000198886	150	43	12983	6.038604651162791	0.9999999999999952	0.7616677183624485	71.4187952083043
GOTERM_MF_FAT	GO:0008137~NADH dehydrogenase (ubiquinone) activity	3	1.7142857142857144	0.0870883571010648	ENSG00000198840, ENSG00000198888, ENSG00000198886	150	43	12983	6.038604651162791	0.9999999999999952	0.7616677183624485	71.4187952083043
GOTERM_MF_FAT	GO:0050136~NADH dehydrogenase (quinone) activity	3	1.7142857142857144	0.0870883571010648	ENSG00000198840, ENSG00000198888, ENSG00000198886	150	43	12983	6.038604651162791	0.9999999999999952	0.7616677183624485	71.4187952083043
GOTERM_BP_FAT	GO:0006120~mitochondrial electron transport, NADH to ubiquinone	3	1.7142857142857144	0.09564703025898659	ENSG00000198840, ENSG00000198888, ENSG00000198886	169	42	13528	5.71766694843618	1.0	0.6754901972471248	80.3449780829769
GOTERM_CC_FAT	GO:0031090~organelle membrane	16	9.142857142857142	0.26058173772147536	ENSG00000160613, ENSG00000105829, ENSG00000198888, ENSG00000198886, ENSG00000134375, ENSG00000198938, ENSG00000110536, ENSG00000198840, ENSG00000135506, ENSG00000167315, ENSG00000156467, ENSG00000198793, ENSG00000158578, ENSG00000121680, ENSG00000169020, ENSG00000108433	146	1096	12782	1.278072192780722	1.0	0.7756085243419852	98.21900829318864
GOTERM_BP_FAT	GO:0055114~oxidation reduction	10	5.714285714285714	0.39810634258693367	ENSG00000100938, ENSG00000198840, ENSG00000198888, ENSG00000162482, ENSG00000198886, ENSG00000156467, ENSG00000116096, ENSG00000181019, ENSG00000198938, ENSG00000083444	169	639	13528	1.2526969840079265	1.0	0.964412205268706	99.97294471742653
Annotation Cluster 12	Enrichment Score: 1.4789710482661944
Category	Term	Count	%	PValue	Genes	List Total	Pop Hits	Pop Total	Fold Enrichment	Bonferroni	Benjamini	FDR
GOTERM_BP_FAT	GO:0033043~regulation of organelle organization	10	5.714285714285714	0.001558400548770701	ENSG00000136997, ENSG00000125868, ENSG00000117724, ENSG00000005810, ENSG00000198793, ENSG00000132604, ENSG00000117650, ENSG00000119408, ENSG00000127603, ENSG00000126016	169	217	13528	3.6888173860878575	0.8482583517226496	0.07871105315729765	2.4921463444341985
GOTERM_BP_FAT	GO:0030071~regulation of mitotic metaphase/anaphase transition	3	1.7142857142857144	0.030096536202603295	ENSG00000117724, ENSG00000005810, ENSG00000119408	169	22	13528	10.915545992469069	0.9999999999999999	0.41009454260232225	39.01197654444226
GOTERM_BP_FAT	GO:0007088~regulation of mitosis	4	2.2857142857142856	0.032281940994746336	ENSG00000117724, ENSG00000005810, ENSG00000117650, ENSG00000119408	169	56	13528	5.717666948436179	1.0	0.428088360132882	41.198025918601644
GOTERM_BP_FAT	GO:0051783~regulation of nuclear division	4	2.2857142857142856	0.032281940994746336	ENSG00000117724, ENSG00000005810, ENSG00000117650, ENSG00000119408	169	56	13528	5.717666948436179	1.0	0.428088360132882	41.198025918601644
GOTERM_BP_FAT	GO:0007346~regulation of mitotic cell cycle	6	3.428571428571429	0.0410820579882762	ENSG00000136997, ENSG00000196367, ENSG00000117724, ENSG00000005810, ENSG00000117650, ENSG00000119408	169	152	13528	3.1597633136094676	1.0	0.4695162532507656	49.27844491930109
GOTERM_BP_FAT	GO:0051726~regulation of cell cycle	9	5.142857142857142	0.05454255116330171	ENSG00000136997, ENSG00000196367, ENSG00000117724, ENSG00000005810, ENSG00000196591, ENSG00000053254, ENSG00000117650, ENSG00000108523, ENSG00000119408	169	331	13528	2.176513702425857	1.0	0.5413223025848892	59.64980577113921
GOTERM_BP_FAT	GO:0007059~chromosome segregation	4	2.2857142857142856	0.07968006181603289	ENSG00000117724, ENSG00000109805, ENSG00000117650, ENSG00000119408	169	81	13528	3.9529549273139017	1.0	0.6524044772801485	73.91033522607694
GOTERM_BP_FAT	GO:0010564~regulation of cell cycle process	4	2.2857142857142856	0.16880271429198668	ENSG00000117724, ENSG00000005810, ENSG00000117650, ENSG00000119408	169	114	13528	2.8086785009861934	1.0	0.818469887464403	94.98033158514872
Annotation Cluster 13	Enrichment Score: 1.4465164424860357
Category	Term	Count	%	PValue	Genes	List Total	Pop Hits	Pop Total	Fold Enrichment	Bonferroni	Benjamini	FDR
GOTERM_BP_FAT	GO:0043968~histone H2A acetylation	3	1.7142857142857144	0.009324243868842124	ENSG00000183207, ENSG00000071243, ENSG00000196367	169	12	13528	20.011834319526628	0.9999879433717611	0.19914581679109133	14.065952725001086
GOTERM_CC_FAT	GO:0035267~NuA4 histone acetyltransferase complex	3	1.7142857142857144	0.010635983785410204	ENSG00000183207, ENSG00000071243, ENSG00000196367	146	14	12782	18.76027397260274	0.9582395765143673	0.17040042062582084	13.296082097231876
GOTERM_CC_FAT	GO:0043189~H4/H2A histone acetyltransferase complex	3	1.7142857142857144	0.012181720702956828	ENSG00000183207, ENSG00000071243, ENSG00000196367	146	15	12782	17.50958904109589	0.973752596744992	0.1830951706108389	15.08616818545786
GOTERM_BP_FAT	GO:0016570~histone modification	6	3.428571428571429	0.018022369860531726	ENSG00000183207, ENSG00000071243, ENSG00000196367, ENSG00000155827, ENSG00000196591, ENSG00000172301	169	122	13528	3.936754292365894	0.999999999717624	0.31111040900759734	25.494168425092624
GOTERM_BP_FAT	GO:0016569~covalent chromatin modification	6	3.428571428571429	0.020419673608799312	ENSG00000183207, ENSG00000071243, ENSG00000196367, ENSG00000155827, ENSG00000196591, ENSG00000172301	169	126	13528	3.8117779656241195	0.9999999999852963	0.32693907926310295	28.38356025431207
GOTERM_BP_FAT	GO:0043967~histone H4 acetylation	3	1.7142857142857144	0.025157204258961334	ENSG00000183207, ENSG00000071243, ENSG00000196367	169	20	13528	12.007100591715977	0.9999999999999581	0.368567267746451	33.7870936380649
[truncated: 389 more rows]

## Sheet: D 4-cell only
4-cell only	Enrichment Score: 0.5082952519018321
Category	Term	Count	%	PValue	Genes	List Total	Pop Hits	Pop Total	Fold Enrichment	Bonferroni	Benjamini	FDR
[truncated: 5 more rows]
