# Supplementary material for: RNA Profiles of Porcine Embryos during Genome Activation Reveal Complex Metabolic Switch Sensitive to In Vitro Conditions
Source: PLoS One. 2013 Apr 29;8(4):e61547. doi: 10.1371/journal.pone.0061547 (PMC3639270; doi:10.1371/journal.pone.0061547)
Supplement: Table S4 — Lists of differentially expressed genes annotated the GO terms “RNA splicing” and “Protein catabolic processes”. (XLSX) [file pone.0061547.s004.xlsx]

## Sheet: RNA splicing
Ensembl Gene ID	Gene name	Description
2 cell only
ENSG00000123154	WDR83	WD repeat domain 83 [Source:HGNC Symbol;Acc:32672]
ENSG00000130810	PPAN	peter pan homolog (Drosophila) [Source:HGNC Symbol;Acc:9227]
ENSG00000163510	CWC22	CWC22 spliceosome-associated protein homolog (S. cerevisiae) [Source:HGNC Symbol;Acc:29322]
2 cell UP
ENSG00000061936	SFSWAP	splicing factor, suppressor of white-apricot homolog (Drosophila) [Source:HGNC Symbol;Acc:10790]
ENSG00000087365	SF3B2	splicing factor 3b, subunit 2, 145kDa [Source:HGNC Symbol;Acc:10769]
ENSG00000090060	PAPOLA	poly(A) polymerase alpha [Source:HGNC Symbol;Acc:14981]
ENSG00000096401	CDC5L	CDC5 cell division cycle 5-like (S. pombe) [Source:HGNC Symbol;Acc:1743]
ENSG00000100142	POLR2F	polymerase (RNA) II (DNA directed) polypeptide F [Source:HGNC Symbol;Acc:9193]
ENSG00000115524	SF3B1	splicing factor 3b, subunit 1, 155kDa [Source:HGNC Symbol;Acc:10768]
ENSG00000125676	THOC2	THO complex 2 [Source:HGNC Symbol;Acc:19073]
ENSG00000125970	RALY	RNA binding protein, autoantigenic (hnRNP-associated with lethal yellow homolog (mouse)) [Source:HGNC Symbol;Acc:15921]
ENSG00000132485	ZRANB2	zinc finger, RAN-binding domain containing 2 [Source:HGNC Symbol;Acc:13058]
ENSG00000134453	RBM17	RNA binding motif protein 17 [Source:HGNC Symbol;Acc:16944]
ENSG00000135316	SYNCRIP	synaptotagmin binding, cytoplasmic RNA interacting protein [Source:HGNC Symbol;Acc:16918]
ENSG00000164944	KIAA1429	KIAA1429 [Source:HGNC Symbol;Acc:24500]
ENSG00000165494	PCF11	PCF11, cleavage and polyadenylation factor subunit, homolog (S. cerevisiae) [Source:HGNC Symbol;Acc:30097]
ENSG00000165630	PRPF18	PRP18 pre-mRNA processing factor 18 homolog (S. cerevisiae) [Source:HGNC Symbol;Acc:17351]
ENSG00000170144	HNRNPA3	heterogeneous nuclear ribonucleoprotein A3 [Source:HGNC Symbol;Acc:24941]
ENSG00000172062	SMN1	survival of motor neuron 1, telomeric [Source:HGNC Symbol;Acc:11117]
ENSG00000177700	POLR2L	polymerase (RNA) II (DNA directed) polypeptide L, 7.6kDa [Source:HGNC Symbol;Acc:9199]
ENSG00000182196	ARL6IP4	ADP-ribosylation-like factor 6 interacting protein 4 [Source:HGNC Symbol;Acc:18076]
ENSG00000185246	PRPF39	PRP39 pre-mRNA processing factor 39 homolog (S. cerevisiae) [Source:HGNC Symbol;Acc:20314]
ENSG00000205571	SMN2	survival of motor neuron 2, centromeric [Source:HGNC Symbol;Acc:11118]
ENSG00000205937	RNPS1	RNA binding protein S1, serine-rich domain [Source:HGNC Symbol;Acc:10080]
4 cell UP
ENSG00000033030	ZCCHC8	zinc finger, CCHC domain containing 8 [Source:HGNC Symbol;Acc:25265]
ENSG00000051596	THOC3	THO complex 3 [Source:HGNC Symbol;Acc:19072]
ENSG00000071894	CPSF1	cleavage and polyadenylation specific factor 1, 160kDa [Source:HGNC Symbol;Acc:2324]
ENSG00000088247	KHSRP	KH-type splicing regulatory protein [Source:HGNC Symbol;Acc:6316]
ENSG00000100056	DGCR14	DiGeorge syndrome critical region gene 14 [Source:HGNC Symbol;Acc:16817]
ENSG00000105618	PRPF31	PRP31 pre-mRNA processing factor 31 homolog (S. cerevisiae) [Source:HGNC Symbol;Acc:15446]
ENSG00000110107	PRPF19	PRP19/PSO4 pre-mRNA processing factor 19 homolog (S. cerevisiae) [Source:HGNC Symbol;Acc:17896]
ENSG00000111786	SRSF9	serine/arginine-rich splicing factor 9 [Source:HGNC Symbol;Acc:10791]
ENSG00000115128	AC008073.5	Pre-mRNA branch site protein p14 [Source:UniProtKB/Swiss-Prot;Acc:Q9Y3B4]
ENSG00000116754	SRSF11	serine/arginine-rich splicing factor 11 [Source:HGNC Symbol;Acc:10782]
ENSG00000125651	GTF2F1	general transcription factor IIF, polypeptide 1, 74kDa [Source:HGNC Symbol;Acc:4652]
ENSG00000139218	SCAF11	SR-related CTD-associated factor 11 [Source:HGNC Symbol;Acc:10784]
ENSG00000143977	SNRPG	small nuclear ribonucleoprotein polypeptide G [Source:HGNC Symbol;Acc:11163]
ENSG00000153914	SREK1	splicing regulatory glutamine/lysine-rich protein 1 [Source:HGNC Symbol;Acc:17882]
ENSG00000164548	TRA2A	transformer 2 alpha homolog (Drosophila) [Source:HGNC Symbol;Acc:16645]
ENSG00000169371	SNUPN	snurportin 1 [Source:HGNC Symbol;Acc:14245]
ENSG00000169813	HNRNPF	heterogeneous nuclear ribonucleoprotein F [Source:HGNC Symbol;Acc:5039]
ENSG00000171960	PPIH	peptidylprolyl isomerase H (cyclophilin H) [Source:HGNC Symbol;Acc:14651]
ENSG00000197111	PCBP2	poly(rC) binding protein 2 [Source:HGNC Symbol;Acc:8648]

## Sheet: Protein catabolic processes
Ensembl Gene ID	Gene name	Description
2 cell only
ENSG00000085382	HACE1	HECT domain and ankyrin repeat containing E3 ubiquitin protein ligase 1 [Source:HGNC Symbol;Acc:21033]
ENSG00000102069	UBE2NL	ubiquitin-conjugating enzyme E2N-like [Source:HGNC Symbol;Acc:31710]
ENSG00000104695	PPP2CB	protein phosphatase 2, catalytic subunit, beta isozyme [Source:HGNC Symbol;Acc:9300]
ENSG00000132388	UBE2G1	ubiquitin-conjugating enzyme E2G 1 [Source:HGNC Symbol;Acc:12482]
ENSG00000156970	BUB1B	budding uninhibited by benzimidazoles 1 homolog beta (yeast) [Source:HGNC Symbol;Acc:1149]
ENSG00000164109	MAD2L1	MAD2 mitotic arrest deficient-like 1 (yeast) [Source:HGNC Symbol;Acc:6763]
ENSG00000177565	TBL1XR1	transducin (beta)-like 1 X-linked receptor 1 [Source:HGNC Symbol;Acc:29529]
ENSG00000187555	USP7	ubiquitin specific peptidase 7 (herpes virus-associated) [Source:HGNC Symbol;Acc:12630]
2 cell UP
		do not correspond
ENSG00000068912	ERLEC1	endoplasmic reticulum lectin 1 [Source:HGNC Symbol;Acc:25222]
ENSG00000077152	UBE2T	ubiquitin-conjugating enzyme E2T (putative) [Source:HGNC Symbol;Acc:25009]
ENSG00000092010	PSME1	proteasome (prosome, macropain) activator subunit 1 (PA28 alpha) [Source:HGNC Symbol;Acc:9568]
ENSG00000100902	PSMA6	proteasome (prosome, macropain) subunit, alpha type, 6 [Source:HGNC Symbol;Acc:9535]
ENSG00000101460	MAP1LC3A	microtubule-associated protein 1 light chain 3 alpha [Source:HGNC Symbol;Acc:6838]
ENSG00000103657	HERC1	HECT and RLD domain containing E3 ubiquitin protein ligase family member 1 [Source:HGNC Symbol;Acc:4867]
ENSG00000108344	PSMD3	proteasome (prosome, macropain) 26S subunit, non-ATPase, 3 [Source:HGNC Symbol;Acc:9560]
ENSG00000108671	PSMD11	proteasome (prosome, macropain) 26S subunit, non-ATPase, 11 [Source:HGNC Symbol;Acc:9556]
ENSG00000112029	FBXO5	F-box protein 5 [Source:HGNC Symbol;Acc:13584]
ENSG00000115233	PSMD14	proteasome (prosome, macropain) 26S subunit, non-ATPase, 14 [Source:HGNC Symbol;Acc:16889]
ENSG00000115464	USP34	ubiquitin specific peptidase 34 [Source:HGNC Symbol;Acc:20066]
ENSG00000116406	EDEM3	ER degradation enhancer, mannosidase alpha-like 3 [Source:HGNC Symbol;Acc:16787]
ENSG00000120686	UFM1	ubiquitin-fold modifier 1 [Source:HGNC Symbol;Acc:20597]
ENSG00000129559	NEDD8	neural precursor cell expressed, developmentally down-regulated 8 [Source:HGNC Symbol;Acc:7732]
ENSG00000130734	ATG4D	autophagy related 4D, cysteine peptidase [Source:HGNC Symbol;Acc:20789]
ENSG00000132128	LRRC41	leucine rich repeat containing 41 [Source:HGNC Symbol;Acc:16917]
ENSG00000135655	USP15	ubiquitin specific peptidase 15 [Source:HGNC Symbol;Acc:12613]
ENSG00000136813	KIAA0368	KIAA0368 [Source:HGNC Symbol;Acc:29020]
ENSG00000140941	MAP1LC3B	microtubule-associated protein 1 light chain 3 beta [Source:HGNC Symbol;Acc:13352]
ENSG00000143207	RFWD2	ring finger and WD repeat domain 2, E3 ubiquitin protein ligase [Source:HGNC Symbol;Acc:17440]
ENSG00000154473	BUB3	budding uninhibited by benzimidazoles 3 homolog (yeast) [Source:HGNC Symbol;Acc:1151]
ENSG00000159377	PSMB4	proteasome (prosome, macropain) subunit, beta type, 4 [Source:HGNC Symbol;Acc:9541]
ENSG00000160714	UBE2Q1	ubiquitin-conjugating enzyme E2Q family member 1 [Source:HGNC Symbol;Acc:15698]
ENSG00000162736	NCSTN	nicastrin [Source:HGNC Symbol;Acc:17091]
ENSG00000166233	ARIH1	ariadne homolog, ubiquitin-conjugating enzyme E2 binding protein, 1 (Drosophila) [Source:HGNC Symbol;Acc:689]
ENSG00000167671	UBXN6	UBX domain protein 6 [Source:HGNC Symbol;Acc:14928]
ENSG00000167770	OTUB1	OTU domain, ubiquitin aldehyde binding 1 [Source:HGNC Symbol;Acc:23077]
ENSG00000170315	UBB	ubiquitin B [Source:HGNC Symbol;Acc:12463]
ENSG00000171471	MAP1LC3B2	microtubule-associated protein 1 light chain 3 beta 2 [Source:HGNC Symbol;Acc:34390]
ENSG00000173692	PSMD1	proteasome (prosome, macropain) 26S subunit, non-ATPase, 1 [Source:HGNC Symbol;Acc:9554]
ENSG00000175063	UBE2C	ubiquitin-conjugating enzyme E2C [Source:HGNC Symbol;Acc:15937]
ENSG00000197579	TOPORS	topoisomerase I binding, arginine/serine-rich, E3 ubiquitin protein ligase [Source:HGNC Symbol;Acc:21653]
ENSG00000198258	UBL5	ubiquitin-like 5 [Source:HGNC Symbol;Acc:13736]
ENSG00000205155	PSENEN	presenilin enhancer 2 homolog (C. elegans) [Source:HGNC Symbol;Acc:30100]
4 cell UP
ENSG00000005810	MYCBP2	MYC binding protein 2, E3 ubiquitin protein ligase [Source:HGNC Symbol;Acc:23386]
ENSG00000019995	ZRANB1	zinc finger, RAN-binding domain containing 1 [Source:HGNC Symbol;Acc:18224]
ENSG00000033800	PIAS1	protein inhibitor of activated STAT, 1 [Source:HGNC Symbol;Acc:2752]
ENSG00000078304	PPP2R5C	protein phosphatase 2, regulatory subunit B', gamma [Source:HGNC Symbol;Acc:9311]
ENSG00000100911	PSME2	proteasome (prosome, macropain) activator subunit 2 (PA28 beta) [Source:HGNC Symbol;Acc:9569]
ENSG00000108523	RNF167	ring finger protein 167 [Source:HGNC Symbol;Acc:24544]
ENSG00000111665	CDCA3	cell division cycle associated 3 [Source:HGNC Symbol;Acc:14624]
ENSG00000135506	OS9	osteosarcoma amplified 9, endoplasmic reticulum lectin [Source:HGNC Symbol;Acc:16994]
ENSG00000144848	ATG3	autophagy related 3 [Source:HGNC Symbol;Acc:20962]
ENSG00000145041	VPRBP	Vpr (HIV-1) binding protein [Source:HGNC Symbol;Acc:30911]
ENSG00000155827	RNF20	ring finger protein 20, E3 ubiquitin protein ligase [Source:HGNC Symbol;Acc:10062]
ENSG00000164068	RNF123	ring finger protein 123 [Source:HGNC Symbol;Acc:21148]
ENSG00000179262	RAD23A	RAD23 homolog A (S. cerevisiae) [Source:HGNC Symbol;Acc:9812]
ENSG00000185627	PSMD13	proteasome (prosome, macropain) 26S subunit, non-ATPase, 13 [Source:HGNC Symbol;Acc:9558]
ENSG00000188612	SUMO2	SMT3 suppressor of mif two 3 homolog 2 (S. cerevisiae) [Source:HGNC Symbol;Acc:11125]
ENSG00000198793	MTOR	mechanistic target of rapamycin (serine/threonine kinase) [Source:HGNC Symbol;Acc:3942]
ENSG00000198919	DZIP3	DAZ interacting protein 3, zinc finger [Source:HGNC Symbol;Acc:30938]
