# Supplementary material for: RNA Profiles of Porcine Embryos during Genome Activation Reveal Complex Metabolic Switch Sensitive to In Vitro Conditions
Source: PLoS One. 2013 Apr 29;8(4):e61547. doi: 10.1371/journal.pone.0061547 (PMC3639270; doi:10.1371/journal.pone.0061547)
Supplement: Table S5 — Lists of differentially expressed genes down-regulated under in vitro conditions, including the GO terms annotation and GO term clustering. (XLSX) [file pone.0061547.s005.xlsx]

## Sheet: gene list
Ensembl Gene ID	Associated Gene Name	Human Ensembl Gene ID	% Identity with respect to Human gene
ENSSSCG00000000093	DNAL4_PIG	ENSG00000100246	100
ENSSSCG00000003520	CDC42_PIG	ENSG00000070831	100
ENSSSCG00000005264	A4U9C9_PIG	ENSG00000107372	100
ENSSSCG00000008573	F1SDM1_PIG	ENSG00000084733	100
ENSSSCG00000011760	TBL1XR1	ENSG00000177565	100
ENSSSCG00000016989	F2Z5N5_PIG	ENSG00000037241	100
ENSSSCG00000001880	SIN3A	ENSG00000169375	99
ENSSSCG00000009104	MAD2L1	ENSG00000164109	99
ENSSSCG00000011134	RBM17	ENSG00000134453	99
ENSSSCG00000012250	MED14	ENSG00000180182	99
ENSSSCG00000012642	STAG2	ENSG00000101972	99
ENSSSCG00000014283	F1RJV1_PIG	ENSG00000131437	99
ENSSSCG00000014967	FAM76B	ENSG00000077458	99
ENSSSCG00000017878	F1RGQ5_PIG	ENSG00000132388	99
ENSSSCG00000004307	AKIRIN2	ENSG00000135334	98
ENSSSCG00000004561	HERC1	ENSG00000103657	98
ENSSSCG00000007253	Q2XVP5_PIG	ENSG00000101367	98
ENSSSCG00000007721	GTF2I	ENSG00000077809	98
ENSSSCG00000009850	TAOK3	ENSG00000135090	98
ENSSSCG00000011010	C9orf72	ENSG00000147894	98
ENSSSCG00000014970	MTMR2	ENSG00000087053	98
ENSSSCG00000007907	F1RKZ3_PIG	ENSG00000187555	97
ENSSSCG00000008451	F1S5K0_PIG	ENSG00000138032	97
ENSSSCG00000009090	KIAA1109	ENSG00000138688	97
ENSSSCG00000009230	WDFY3	ENSG00000163625	97
ENSSSCG00000013406	CTR9	ENSG00000198730	97
ENSSSCG00000015440	HBP1	ENSG00000105856	97
ENSSSCG00000017024	CCNG1_PIG	ENSG00000113328	97
ENSSSCG00000002461	BTBD7	ENSG00000011114	96
ENSSSCG00000003104	STRN4	ENSG00000090372	96
ENSSSCG00000004272	LMBRD1	ENSG00000168216	96
ENSSSCG00000007748	D0G7E3_PIG	ENSG00000146733	96
ENSSSCG00000008857	D0G7F0_PIG	ENSG00000052802	96
ENSSSCG00000009077	F1RRA7_PIG	ENSG00000164070	96
ENSSSCG00000009359	FAM48A	ENSG00000102710	96
ENSSSCG00000009629	BIN3	ENSG00000147439	96
ENSSSCG00000001862	Q6UAQ9_PIG	ENSG00000140374	95
ENSSSCG00000005973	RNF139	ENSG00000170881	95
ENSSSCG00000008987	F1RYS4_PIG	ENSG00000118816	95
ENSSSCG00000011183	F1RSA2_PIG	ENSG00000017260	95
ENSSSCG00000013174	CTNND1	ENSG00000198561	95
ENSSSCG00000016223	ACSL3	ENSG00000123983	95
ENSSSCG00000004196	MED23	ENSG00000112282	94
ENSSSCG00000004921	ATP8B1	ENSG00000081923	94
ENSSSCG00000006984	VPS37A	ENSG00000155975	94
ENSSSCG00000007830	RBBP6	ENSG00000122257	94
ENSSSCG00000008517	SPAST_PIG	ENSG00000021574	94
ENSSSCG00000008942	DCK	ENSG00000156136	94
ENSSSCG00000009400	RCBTB2	ENSG00000136161	94
ENSSSCG00000011779	PARL	ENSG00000175193	94
ENSSSCG00000012247	ATP6AP2	ENSG00000182220	94
ENSSSCG00000000370	DGKA_PIG	ENSG00000065357	93
ENSSSCG00000003757	SSX2IP	ENSG00000117155	93
ENSSSCG00000007782	F1RG84_PIG	ENSG00000099381	93
ENSSSCG00000012148	SYAP1	ENSG00000169895	93
ENSSSCG00000013176		ENSG00000213593	93
ENSSSCG00000013460	B2CR15_PIG	ENSG00000104904	93
ENSSSCG00000015558	SMG7	ENSG00000116698	93
ENSSSCG00000015714	CCDC93	ENSG00000125633	93
ENSSSCG00000003026		ENSG00000079432	92
ENSSSCG00000004127	PLAL1_PIG	ENSG00000118495	92
ENSSSCG00000005983	F1RR16_PIG	ENSG00000156802	92
ENSSSCG00000006544	UBE2Q1	ENSG00000160714	92
ENSSSCG00000008382	F1SQM5_PIG	ENSG00000115464	92
ENSSSCG00000009994	MTMR3	ENSG00000100330	92
ENSSSCG00000011678	XRN1	ENSG00000114127	92
ENSSSCG00000013124	PATL1	ENSG00000166889	92
ENSSSCG00000014578	DENND5A	ENSG00000184014	92
ENSSSCG00000017477	CASC3	ENSG00000108349	92
ENSSSCG00000002330	PCNX	ENSG00000100731	91
ENSSSCG00000002935	ZNF568	ENSG00000198453	91
ENSSSCG00000007000	FAT1	ENSG00000083857	91
ENSSSCG00000010189	NUP133	ENSG00000069248	91
ENSSSCG00000000560	LYRM5	ENSG00000205707	90
ENSSSCG00000001866	RCN2	ENSG00000117906	90
ENSSSCG00000002851	F1RNZ1_PIG	ENSG00000169021	90
ENSSSCG00000005170	DENND4C	ENSG00000137145	90
ENSSSCG00000012202	F1SPV0_PIG	ENSG00000198814	90
ENSSSCG00000016061	MYO1B	ENSG00000128641	90
ENSSSCG00000017877	ANKFY1	ENSG00000185722	90
ENSSSCG00000004242	C6orf170	ENSG00000146350	88
ENSSSCG00000010381	ARHGAP22	ENSG00000128805	88
ENSSSCG00000015509	RFWD2	ENSG00000143207	88
ENSSSCG00000016103	STRADB	ENSG00000082146	88
ENSSSCG00000016857	DAB2	ENSG00000153071	88
ENSSSCG00000003830	MYSM1	ENSG00000162601	87
ENSSSCG00000004199	EPB41L2	ENSG00000079819	87
ENSSSCG00000009683	F1RJP9_PIG	ENSG00000197892	87
ENSSSCG00000011074	ARHGAP21	ENSG00000107863	87
ENSSSCG00000011732	TRIM59	ENSG00000213186	87
ENSSSCG00000000194	F1SHC1_PIG	ENSG00000167553	86
ENSSSCG00000011001	APTX	ENSG00000137074	86
ENSSSCG00000011197	OXNAD1	ENSG00000154814	86
ENSSSCG00000011214	NGLY1	ENSG00000151092	86
ENSSSCG00000004603	RFX7	ENSG00000181827	85
ENSSSCG00000005269	TRPM6	ENSG00000119121	85
ENSSSCG00000005845	C9orf167	ENSG00000198113	85
ENSSSCG00000016114	FAM117B	ENSG00000138439	85
ENSSSCG00000005052	WDHD1	ENSG00000198554	84
ENSSSCG00000005455	SVEP1	ENSG00000165124	84
ENSSSCG00000003695	LPIN2	ENSG00000101577	83
ENSSSCG00000004574	VPS13C	ENSG00000129003	83
ENSSSCG00000010924	F1S5B2_PIG	ENSG00000077152	83
ENSSSCG00000010961	RMI1	ENSG00000178966	83
ENSSSCG00000011013	WAC	ENSG00000095787	83
ENSSSCG00000008167	C2orf29	ENSG00000158435	82
ENSSSCG00000012604	LAMP2	ENSG00000005893	82
ENSSSCG00000003776	ACADM_PIG	ENSG00000117054	81
ENSSSCG00000004106	LATS1	ENSG00000131023	81
ENSSSCG00000007815	GTF3C1	ENSG00000077235	81
ENSSSCG00000014112	JMY	ENSG00000152409	81
ENSSSCG00000006037	OXR1	ENSG00000164830	80
ENSSSCG00000014304	SEC24A	ENSG00000113615	80
ENSSSCG00000016395	RIF1	ENSG00000080345	80
ENSSSCG00000000457	USP15	ENSG00000135655	79
ENSSSCG00000009178	F1S0Z4_PIG	ENSG00000164032	79
ENSSSCG00000014179	FAM174A	ENSG00000174132	79
ENSSSCG00000004151	F1S6A8_PIG	ENSG00000102069	78
ENSSSCG00000007282	PIGU	ENSG00000101464	78
ENSSSCG00000009670	ESCO2	ENSG00000171320	78
ENSSSCG00000013084	TMEM216	ENSG00000187049	78
ENSSSCG00000014259	ADAMTS19	ENSG00000145808	78
ENSSSCG00000015771	NEIL3	ENSG00000109674	78
ENSSSCG00000005056	DLGAP5	ENSG00000126787	76
ENSSSCG00000009141	CCDC109B	ENSG00000005059	76
ENSSSCG00000011710	EIF2A	ENSG00000144895	76
ENSSSCG00000015791	KIAA1430	ENSG00000164323	75
ENSSSCG00000005041		ENSG00000073712	74
ENSSSCG00000015030	F1SMB2_PIG	ENSG00000150768	74
ENSSSCG00000004635		ENSG00000138600	73
ENSSSCG00000016408	DNAJB6	ENSG00000105993	70
ENSSSCG00000003544	RCAN3	ENSG00000117602	67
ENSSSCG00000001834	B2CZF8_PIG	ENSG00000140545	65
ENSSSCG00000004363		ENSG00000085382	64
ENSSSCG00000006760	HIPK1	ENSG00000163349	64
ENSSSCG00000011469	FLNB	ENSG00000136068	64
ENSSSCG00000004782	BUB1B	ENSG00000156970	59
ENSSSCG00000008592		ENSG00000119778	59
ENSSSCG00000009070	SCLT1	ENSG00000151466	58
ENSSSCG00000003533	KDM1A	ENSG00000004487	57
ENSSSCG00000004328	MDN1	ENSG00000112159	56
ENSSSCG00000017092	F1S0U9_PIG	ENSG00000211445	54
ENSSSCG00000016007		ENSG00000163510	50
ENSSSCG00000016692	TAX1BP1	ENSG00000106052	50

## Sheet: GO term
Category	Term	Count	%	PValue	Genes	List Total	Pop Hits	Pop Total	Fold Enrichment	Bonferroni	Benjamini	FDR
GOTERM_CC_FAT	GO:0005819~spindle	8	5.555555555555555	1.0239984360889973E-4	ENSG00000021574, ENSG00000156970, ENSG00000131023, ENSG00000101367, ENSG00000080345, ENSG00000164109, ENSG00000177565, ENSG00000126787	95	147	12782	7.322305764411028	0.021475915161092707	0.021475915161092707	0.12949422003989408
GOTERM_BP_FAT	GO:0009057~macromolecule catabolic process	18	2012-05-12	1.8067127549461449E-4	ENSG00000170881, ENSG00000115464, ENSG00000077152, ENSG00000135655, ENSG00000160714, ENSG00000116698, ENSG00000162601, ENSG00000085382, ENSG00000103657, ENSG00000177565, ENSG00000143207, ENSG00000156970, ENSG00000102069, ENSG00000108349, ENSG00000187555, ENSG00000132388, ENSG00000151092, ENSG00000164109	111	781	13528	2.808872893379936	0.1238897345040827	0.1238897345040827	0.27374282872925093
GOTERM_BP_FAT	GO:0019941~modification-dependent protein catabolic process	15	10.416666666666668	2.2485858861855083E-4	ENSG00000170881, ENSG00000115464, ENSG00000077152, ENSG00000135655, ENSG00000160714, ENSG00000162601, ENSG00000103657, ENSG00000085382, ENSG00000177565, ENSG00000143207, ENSG00000156970, ENSG00000102069, ENSG00000187555, ENSG00000132388, ENSG00000164109	111	574	13528	3.184857331198795	0.15177978984077634	0.07901128662766799	0.34058631674935835
GOTERM_BP_FAT	GO:0043632~modification-dependent macromolecule catabolic process	15	10.416666666666668	2.2485858861855083E-4	ENSG00000170881, ENSG00000115464, ENSG00000077152, ENSG00000135655, ENSG00000160714, ENSG00000162601, ENSG00000103657, ENSG00000085382, ENSG00000177565, ENSG00000143207, ENSG00000156970, ENSG00000102069, ENSG00000187555, ENSG00000132388, ENSG00000164109	111	574	13528	3.184857331198795	0.15177978984077634	0.07901128662766799	0.34058631674935835
GOTERM_BP_FAT	GO:0044265~cellular macromolecule catabolic process	17	11.805555555555555	2.4429722841297536E-4	ENSG00000170881, ENSG00000115464, ENSG00000077152, ENSG00000135655, ENSG00000160714, ENSG00000116698, ENSG00000162601, ENSG00000085382, ENSG00000103657, ENSG00000177565, ENSG00000143207, ENSG00000156970, ENSG00000102069, ENSG00000108349, ENSG00000187555, ENSG00000132388, ENSG00000164109	111	725	13528	2.8577322149735944	0.16376651620296845	0.057873576635432356	0.36997847969529873
GOTERM_BP_FAT	GO:0051603~proteolysis involved in cellular protein catabolic process	15	10.416666666666668	3.530827944990391E-4	ENSG00000170881, ENSG00000115464, ENSG00000077152, ENSG00000135655, ENSG00000160714, ENSG00000162601, ENSG00000103657, ENSG00000085382, ENSG00000177565, ENSG00000143207, ENSG00000156970, ENSG00000102069, ENSG00000187555, ENSG00000132388, ENSG00000164109	111	600	13528	3.046846846846847	0.22779270225453174	0.06258159646212169	0.5343181145982645
GOTERM_BP_FAT	GO:0044257~cellular protein catabolic process	15	10.416666666666668	3.712914449748363E-4	ENSG00000170881, ENSG00000115464, ENSG00000077152, ENSG00000135655, ENSG00000160714, ENSG00000162601, ENSG00000103657, ENSG00000085382, ENSG00000177565, ENSG00000143207, ENSG00000156970, ENSG00000102069, ENSG00000187555, ENSG00000132388, ENSG00000164109	111	603	13528	3.031688404822733	0.23802063674111007	0.05291568995468565	0.5618007168184391
GOTERM_BP_FAT	GO:0030163~protein catabolic process	15	10.416666666666668	5.064136530657751E-4	ENSG00000170881, ENSG00000115464, ENSG00000077152, ENSG00000135655, ENSG00000160714, ENSG00000162601, ENSG00000103657, ENSG00000085382, ENSG00000177565, ENSG00000143207, ENSG00000156970, ENSG00000102069, ENSG00000187555, ENSG00000132388, ENSG00000164109	111	622	13528	2.939080559659338	0.30981022860483565	0.05992734551493628	0.7655212829503211
GOTERM_CC_FAT	GO:0015630~microtubule cytoskeleton	13	9.027777777777777	6.706447683212004E-4	ENSG00000100246, ENSG00000167553, ENSG00000131437, ENSG00000177565, ENSG00000197892, ENSG00000163349, ENSG00000126787, ENSG00000021574, ENSG00000131023, ENSG00000156970, ENSG00000101367, ENSG00000080345, ENSG00000164109	95	549	12782	3.1860032595149077	0.13257340481012958	0.06864260609051354	0.8452912723456052
GOTERM_CC_FAT	GO:0044451~nucleoplasm part	13	9.027777777777777	7.379037784826094E-4	ENSG00000180182, ENSG00000095787, ENSG00000135334, ENSG00000099381, ENSG00000004487, ENSG00000112282, ENSG00000177565, ENSG00000163349, ENSG00000143207, ENSG00000077235, ENSG00000108349, ENSG00000169375, ENSG00000198730	95	555	12782	3.151559981033665	0.14486279279550363	0.050827236395776354	0.9297014980183205
GOTERM_MF_FAT	GO:0030554~adenyl nucleotide binding	27	18.75	8.779566949940883E-4	ENSG00000119121, ENSG00000123983, ENSG00000140374, ENSG00000128641, ENSG00000004487, ENSG00000198113, ENSG00000197892, ENSG00000117054, ENSG00000065357, ENSG00000156136, ENSG00000081923, ENSG00000156970, ENSG00000156802, ENSG00000017260, ENSG00000082146, ENSG00000132388, ENSG00000198814, ENSG00000135090, ENSG00000164070, ENSG00000119778, ENSG00000077152, ENSG00000160714, ENSG00000131437, ENSG0000…	114	1577	12983	1.9498548209458333	0.2090475293511116	0.2090475293511116	1.146234155874526
GOTERM_CC_FAT	GO:0016607~nuclear speck	6	4.166666666666666	9.588886449017613E-4	ENSG00000143207, ENSG00000108349, ENSG00000095787, ENSG00000099381, ENSG00000198730, ENSG00000163349	95	103	12782	7.837710781808892	0.18403345090662238	0.04957448073343762	1.2065723571741072
GOTERM_MF_FAT	GO:0001883~purine nucleoside binding	27	18.75	0.0010988725316487566	ENSG00000119121, ENSG00000123983, ENSG00000140374, ENSG00000128641, ENSG00000004487, ENSG00000198113, ENSG00000197892, ENSG00000117054, ENSG00000065357, ENSG00000156136, ENSG00000081923, ENSG00000156970, ENSG00000156802, ENSG00000017260, ENSG00000082146, ENSG00000132388, ENSG00000198814, ENSG00000135090, ENSG00000164070, ENSG00000119778, ENSG00000077152, ENSG00000160714, ENSG00000131437, ENSG0000…	114	1601	12983	1.9206252671027975	0.2543957296116728	0.1365162014326342	1.4327376722318874
GOTERM_MF_FAT	GO:0001882~nucleoside binding	27	18.75	0.001215419203376145	ENSG00000119121, ENSG00000123983, ENSG00000140374, ENSG00000128641, ENSG00000004487, ENSG00000198113, ENSG00000197892, ENSG00000117054, ENSG00000065357, ENSG00000156136, ENSG00000081923, ENSG00000156970, ENSG00000156802, ENSG00000017260, ENSG00000082146, ENSG00000132388, ENSG00000198814, ENSG00000135090, ENSG00000164070, ENSG00000119778, ENSG00000077152, ENSG00000160714, ENSG00000131437, ENSG0000…	114	1612	12983	1.9075192634190936	0.27726619029396593	0.10258610304795224	1.583576590283453
GOTERM_MF_FAT	GO:0017076~purine nucleotide binding	30	20.833333333333336	0.0016558994875118223	ENSG00000119121, ENSG00000123983, ENSG00000140374, ENSG00000128641, ENSG00000004487, ENSG00000167553, ENSG00000198113, ENSG00000197892, ENSG00000117054, ENSG00000156136, ENSG00000065357, ENSG00000081923, ENSG00000156970, ENSG00000156802, ENSG00000017260, ENSG00000082146, ENSG00000132388, ENSG00000198814, ENSG00000135090, ENSG00000164070, ENSG00000119778, ENSG00000077152, ENSG00000160714, ENSG0000…	114	1918	12983	1.7813237473245154	0.3575662787918621	0.10472371166586769	2.1517382217530856
GOTERM_CC_FAT	GO:0005815~microtubule organizing center	8	5.555555555555555	0.002597003624530727	ENSG00000021574, ENSG00000100246, ENSG00000156970, ENSG00000131023, ENSG00000101367, ENSG00000164109, ENSG00000126787, ENSG00000163349	95	253	12782	4.254462242562929	0.4237887418537434	0.10439533330755013	3.2368449729910154
GOTERM_BP_FAT	GO:0051301~cell division	9	2025-06-01	0.0027887727869100147	ENSG00000021574, ENSG00000156970, ENSG00000131023, ENSG00000101367, ENSG00000147439, ENSG00000070831, ENSG00000101972, ENSG00000164109, ENSG00000113328	111	295	13528	3.7181859825927623	0.8705205966606604	0.2532563692023504	4.14821729655217
GOTERM_CC_FAT	GO:0019898~extrinsic to membrane	11	7.638888888888889	0.0033506187737747423	ENSG00000135090, ENSG00000140545, ENSG00000079819, ENSG00000103657, ENSG00000155975, ENSG00000165124, ENSG00000100330, ENSG00000185722, ENSG00000107863, ENSG00000090372, ENSG00000087053	95	494	12782	2.9959940336671638	0.5091044335561197	0.11182573562174503	4.1579053241481585
GOTERM_BP_FAT	GO:0006511~ubiquitin-dependent protein catabolic process	8	5.555555555555555	0.0035907893560538752	ENSG00000115464, ENSG00000156970, ENSG00000135655, ENSG00000102069, ENSG00000187555, ENSG00000132388, ENSG00000164109, ENSG00000177565	111	242	13528	4.028888392524756	0.9281509763454261	0.2804638652607384	5.311091509551424
GOTERM_MF_FAT	GO:0005524~ATP binding	24	16.666666666666664	0.003841023512654355	ENSG00000119121, ENSG00000123983, ENSG00000135090, ENSG00000164070, ENSG00000119778, ENSG00000077152, ENSG00000160714, ENSG00000128641, ENSG00000131437, ENSG00000197892, ENSG00000198113, ENSG00000163349, ENSG00000156136, ENSG00000065357, ENSG00000021574, ENSG00000081923, ENSG00000156970, ENSG00000131023, ENSG00000156802, ENSG00000017260, ENSG00000082146, ENSG00000132388, ENSG00000112159, ENSG0000…	114	1477	12983	1.8505505469835726	0.6421093989949671	0.18576445263621055	4.925729535633527
GOTERM_CC_FAT	GO:0044430~cytoskeletal part	16	11.11111111111111	0.0038642654140627337	ENSG00000100246, ENSG00000079819, ENSG00000128641, ENSG00000167553, ENSG00000131437, ENSG00000177565, ENSG00000197892, ENSG00000126787, ENSG00000163349, ENSG00000073712, ENSG00000021574, ENSG00000156970, ENSG00000131023, ENSG00000101367, ENSG00000080345, ENSG00000164109	95	952	12782	2.2613003095975235	0.5599254820093462	0.11064495180831835	4.78104414913213
GOTERM_BP_FAT	GO:0007049~cell cycle	15	10.416666666666668	0.004064476336850483	ENSG00000152409, ENSG00000101972, ENSG00000126787, ENSG00000105856, ENSG00000021574, ENSG00000156970, ENSG00000131023, ENSG00000101367, ENSG00000147439, ENSG00000082146, ENSG00000171320, ENSG00000118495, ENSG00000080345, ENSG00000164109, ENSG00000113328	111	776	13528	2.355809417665088	0.949271095396481	0.28197511136774644	5.991704229933559
GOTERM_MF_FAT	GO:0032559~adenyl ribonucleotide binding	24	16.666666666666664	0.004538732188770125	ENSG00000119121, ENSG00000123983, ENSG00000135090, ENSG00000164070, ENSG00000119778, ENSG00000077152, ENSG00000160714, ENSG00000128641, ENSG00000131437, ENSG00000197892, ENSG00000198113, ENSG00000163349, ENSG00000156136, ENSG00000065357, ENSG00000021574, ENSG00000081923, ENSG00000156970, ENSG00000131023, ENSG00000156802, ENSG00000017260, ENSG00000082146, ENSG00000132388, ENSG00000112159, ENSG0000…	114	1497	12983	1.8258270927820552	0.7031712649527024	0.18325906385630752	5.796043053947086
GOTERM_MF_FAT	GO:0000166~nucleotide binding	32	22.22222222222222	0.004642482348931793	ENSG00000119121, ENSG00000123983, ENSG00000140374, ENSG00000099381, ENSG00000128641, ENSG00000004487, ENSG00000167553, ENSG00000197892, ENSG00000198113, ENSG00000117054, ENSG00000156136, ENSG00000065357, ENSG00000081923, ENSG00000156970, ENSG00000156802, ENSG00000017260, ENSG00000082146, ENSG00000132388, ENSG00000198814, ENSG00000134453, ENSG00000135090, ENSG00000164070, ENSG00000119778, ENSG0000…	114	2245	12983	1.623318876255226	0.7113178436691701	0.162630507529665	5.924829356955252
GOTERM_CC_FAT	GO:0005654~nucleoplasm	15	10.416666666666668	0.004945084668659018	ENSG00000180182, ENSG00000095787, ENSG00000135334, ENSG00000099381, ENSG00000004487, ENSG00000112282, ENSG00000198554, ENSG00000177565, ENSG00000163349, ENSG00000143207, ENSG00000077235, ENSG00000108349, ENSG00000169375, ENSG00000198730, ENSG00000137074	95	882	12782	2.288220551378446	0.6503975532297384	0.12310658668683105	6.080089826720658
GOTERM_CC_FAT	GO:0005856~cytoskeleton	20	13.88888888888889	0.0050766319647459835	ENSG00000100246, ENSG00000079819, ENSG00000128641, ENSG00000167553, ENSG00000101972, ENSG00000131437, ENSG00000197892, ENSG00000177565, ENSG00000126787, ENSG00000163349, ENSG00000073712, ENSG00000021574, ENSG00000156970, ENSG00000131023, ENSG00000136068, ENSG00000101367, ENSG00000147439, ENSG00000080345, ENSG00000107863, ENSG00000164109	95	1381	12782	1.9485498685163305	0.6600603271724552	0.1129797406809665	6.237078469336888
GOTERM_CC_FAT	GO:0005813~centrosome	7	4.861111111111112	0.00612904629725429	ENSG00000021574, ENSG00000100246, ENSG00000156970, ENSG00000131023, ENSG00000101367, ENSG00000126787, ENSG00000163349	95	224	12782	4.2046052631578945	0.7283813103431098	0.1221992148264549	7.484357192288604
GOTERM_MF_FAT	GO:0032555~purine ribonucleotide binding	27	18.75	0.007334487841145204	ENSG00000119121, ENSG00000123983, ENSG00000128641, ENSG00000167553, ENSG00000198113, ENSG00000197892, ENSG00000065357, ENSG00000156136, ENSG00000081923, ENSG00000156970, ENSG00000156802, ENSG00000017260, ENSG00000082146, ENSG00000132388, ENSG00000198814, ENSG00000135090, ENSG00000164070, ENSG00000119778, ENSG00000077152, ENSG00000160714, ENSG00000070831, ENSG00000131437, ENSG00000163349, ENSG0000…	114	1836	12983	1.6747936016511866	0.8599176979719008	0.21783584585846616	9.210124520174013
GOTERM_MF_FAT	GO:0032553~ribonucleotide binding	27	18.75	0.007334487841145204	ENSG00000119121, ENSG00000123983, ENSG00000128641, ENSG00000167553, ENSG00000198113, ENSG00000197892, ENSG00000065357, ENSG00000156136, ENSG00000081923, ENSG00000156970, ENSG00000156802, ENSG00000017260, ENSG00000082146, ENSG00000132388, ENSG00000198814, ENSG00000135090, ENSG00000164070, ENSG00000119778, ENSG00000077152, ENSG00000160714, ENSG00000070831, ENSG00000131437, ENSG00000163349, ENSG0000…	114	1836	12983	1.6747936016511866	0.8599176979719008	0.21783584585846616	9.210124520174013
GOTERM_CC_FAT	GO:0016604~nuclear body	6	4.166666666666666	0.007925022827104812	ENSG00000143207, ENSG00000108349, ENSG00000095787, ENSG00000099381, ENSG00000198730, ENSG00000163349	95	168	12782	4.805263157894737	0.8148886342316626	0.142166489154526	9.577642979982915
GOTERM_MF_FAT	GO:0016881~acid-amino acid ligase activity	7	4.861111111111112	0.008209278359179631	ENSG00000077152, ENSG00000102069, ENSG00000160714, ENSG00000103657, ENSG00000085382, ENSG00000132388, ENSG00000122257	114	201	12983	3.966177882517238	0.8892991467040217	0.21694087989282318	10.254676683656182
GOTERM_BP_FAT	GO:0000280~nuclear division	7	4.861111111111112	0.009113999162541707	ENSG00000156970, ENSG00000131023, ENSG00000101367, ENSG00000101972, ENSG00000164109, ENSG00000126787, ENSG00000113328	111	220	13528	3.8778050778050774	0.9987715906563691	0.48839555265771784	12.968574725143501
GOTERM_BP_FAT	GO:0007067~mitosis	7	4.861111111111112	0.009113999162541707	ENSG00000156970, ENSG00000131023, ENSG00000101367, ENSG00000101972, ENSG00000164109, ENSG00000126787, ENSG00000113328	111	220	13528	3.8778050778050774	0.9987715906563691	0.48839555265771784	12.968574725143501
GOTERM_BP_FAT	GO:0000087~M phase of mitotic cell cycle	7	4.861111111111112	0.00990725765459309	ENSG00000156970, ENSG00000131023, ENSG00000101367, ENSG00000101972, ENSG00000164109, ENSG00000126787, ENSG00000113328	111	224	13528	3.8085585585585577	0.9993164945501449	0.4844755458621989	14.019604167107724
GOTERM_BP_FAT	GO:0048285~organelle fission	7	4.861111111111112	0.01096668596160149	ENSG00000156970, ENSG00000131023, ENSG00000101367, ENSG00000101972, ENSG00000164109, ENSG00000126787, ENSG00000113328	111	229	13528	3.7254022581533497	0.999687828167984	0.4896523224498017	15.404812149696623
GOTERM_BP_FAT	GO:0006508~proteolysis	17	11.805555555555555	0.011027558906585962	ENSG00000170881, ENSG00000115464, ENSG00000182220, ENSG00000077152, ENSG00000135655, ENSG00000160714, ENSG00000162601, ENSG00000103657, ENSG00000085382, ENSG00000177565, ENSG00000143207, ENSG00000156970, ENSG00000102069, ENSG00000187555, ENSG00000145808, ENSG00000132388, ENSG00000164109	111	1054	13528	1.9657076431269978	0.999701580768603	0.4644095416777644	15.483767066110799
GOTERM_MF_FAT	GO:0016879~ligase activity, forming carbon-nitrogen bonds	7	4.861111111111112	0.01551640016179385	ENSG00000077152, ENSG00000102069, ENSG00000160714, ENSG00000103657, ENSG00000085382, ENSG00000132388, ENSG00000122257	114	231	12983	3.451089845826688	0.9846302889617876	0.34133199153315663	18.556003751087434
GOTERM_CC_FAT	GO:0005874~microtubule	7	4.861111111111112	0.01554795470939723	ENSG00000021574, ENSG00000100246, ENSG00000101367, ENSG00000167553, ENSG00000131437, ENSG00000197892, ENSG00000177565	95	274	12782	3.437341529004994	0.9639215469922886	0.2418229068115526	17.986087771803728
GOTERM_MF_FAT	GO:0004843~ubiquitin-specific protease activity	3	2.083333333333333	0.01686198136255811	ENSG00000135655, ENSG00000162601, ENSG00000187555	114	23	12983	14.854691075514873	0.9893323423402793	0.3381896544886457	20.005027903259077
GOTERM_MF_FAT	GO:0019783~small conjugating protein-specific protease activity	3	2.083333333333333	0.01829149941752396	ENSG00000135655, ENSG00000162601, ENSG00000187555	114	24	12983	14.235745614035086	0.9927666202731654	0.33685000291647804	21.51832322260916
GOTERM_CC_FAT	GO:0000776~kinetochore	4	2.7777777777777777	0.01904403293937474	ENSG00000156970, ENSG00000169375, ENSG00000164109, ENSG00000069248	95	77	12782	6.989473684210526	0.9830294147491331	0.26915911929489567	21.59617854456496
GOTERM_MF_FAT	GO:0016791~phosphatase activity	7	4.861111111111112	0.021597433545139377	ENSG00000146733, ENSG00000100330, ENSG00000137074, ENSG00000138032, ENSG00000101577, ENSG00000087053, ENSG00000126787	114	249	12983	3.2016134714295776	0.9970610329123578	0.3613752467445761	24.917267813443488
GOTERM_CC_FAT	GO:0044427~chromosomal part	8	5.555555555555555	0.0235158282943244	ENSG00000156970, ENSG00000169375, ENSG00000164032, ENSG00000137074, ENSG00000080345, ENSG00000101972, ENSG00000164109, ENSG00000069248	95	386	12782	2.7885464957731116	0.993557949942424	0.30256823924406995	26.00048879935828
GOTERM_BP_FAT	GO:0007010~cytoskeleton organization	9	2025-06-01	0.025733258176064255	ENSG00000021574, ENSG00000079819, ENSG00000156970, ENSG00000136068, ENSG00000147439, ENSG00000017260, ENSG00000070831, ENSG00000105993, ENSG00000073712	111	436	13528	2.5157451029010662	0.9999999948452656	0.7441327299117009	32.66607397875764
GOTERM_CC_FAT	GO:0000922~spindle pole	3	2.083333333333333	0.02577070980964904	ENSG00000131023, ENSG00000164109, ENSG00000126787	95	34	12782	11.871826625386998	0.9960538763657125	0.3085755824508388	28.13384197179254
GOTERM_MF_FAT	GO:0004221~ubiquitin thiolesterase activity	4	2.7777777777777777	0.027567200050104445	ENSG00000115464, ENSG00000135655, ENSG00000162601, ENSG00000187555	114	75	12983	6.07391812865497	0.9994265270285196	0.41323363498142696	30.71278177910397
GOTERM_BP_FAT	GO:0007059~chromosome segregation	4	2.7777777777777777	0.028239666894196054	ENSG00000131023, ENSG00000101972, ENSG00000164109, ENSG00000126787	111	81	13528	6.018462907351797	0.9999999992178131	0.7528916808066257	35.24666063614552
GOTERM_CC_FAT	GO:0043228~non-membrane-bounded organelle	28	19.444444444444446	0.03200505521836536	ENSG00000100246, ENSG00000128641, ENSG00000167553, ENSG00000122257, ENSG00000197892, ENSG00000073712, ENSG00000156970, ENSG00000136068, ENSG00000101367, ENSG00000147439, ENSG00000037241, ENSG00000107863, ENSG00000164109, ENSG00000164830, ENSG00000079819, ENSG00000164032, ENSG00000198554, ENSG00000101972, ENSG00000131437, ENSG00000177565, ENSG00000126787, ENSG00000163349, ENSG00000021574, ENSG0000…	95	2596	12782	1.4512042818911686	0.9989881994161547	0.3501420550395795	33.74093109450706
GOTERM_CC_FAT	GO:0043232~intracellular non-membrane-bounded organelle	28	19.444444444444446	0.03200505521836536	ENSG00000100246, ENSG00000128641, ENSG00000167553, ENSG00000122257, ENSG00000197892, ENSG00000073712, ENSG00000156970, ENSG00000136068, ENSG00000101367, ENSG00000147439, ENSG00000037241, ENSG00000107863, ENSG00000164109, ENSG00000164830, ENSG00000079819, ENSG00000164032, ENSG00000198554, ENSG00000101972, ENSG00000131437, ENSG00000177565, ENSG00000126787, ENSG00000163349, ENSG00000021574, ENSG0000…	95	2596	12782	1.4512042818911686	0.9989881994161547	0.3501420550395795	33.74093109450706
GOTERM_CC_FAT	GO:0070013~intracellular organelle lumen	21	14.583333333333334	0.032627821404316124	ENSG00000180182, ENSG00000140374, ENSG00000095787, ENSG00000135334, ENSG00000099381, ENSG00000004487, ENSG00000117906, ENSG00000112282, ENSG00000198554, ENSG00000177565, ENSG00000122257, ENSG00000163349, ENSG00000117054, ENSG00000143207, ENSG00000077235, ENSG00000169375, ENSG00000108349, ENSG00000198730, ENSG00000137074, ENSG00000150768, ENSG00000164830	95	1779	12782	1.5882488683766751	0.9991172418811592	0.33878357887015065	34.27830936581988
GOTERM_BP_FAT	GO:0000819~sister chromatid segregation	3	2.083333333333333	0.036273676198000905	ENSG00000131023, ENSG00000164109, ENSG00000126787	111	37	13528	9.881665449233017	0.9999999999982048	0.8155482546552291	42.909407999442564
GOTERM_BP_FAT	GO:0043254~regulation of protein complex assembly	4	2.7777777777777777	0.03691560415167054	ENSG00000131023, ENSG00000101367, ENSG00000070831, ENSG00000112159	111	90	13528	5.416616616616617	0.9999999999988977	0.8020269961275218	43.48360129525353
GOTERM_BP_FAT	GO:0030036~actin cytoskeleton organization	6	4.166666666666666	0.037161797085161014	ENSG00000079819, ENSG00000136068, ENSG00000147439, ENSG00000017260, ENSG00000070831, ENSG00000073712	111	226	13528	3.2355895718727576	0.9999999999990858	0.7856279864462189	43.702381882530574
GOTERM_MF_FAT	GO:0004842~ubiquitin-protein ligase activity	5	3.4722222222222223	0.039396435726383565	ENSG00000077152, ENSG00000102069, ENSG00000160714, ENSG00000132388, ENSG00000122257	114	147	12983	3.8736722759279147	0.9999781576316286	0.5110250077476894	40.99529686109875
GOTERM_BP_FAT	GO:0032506~cytokinetic process	2	1.3888888888888888	0.04000641190373291	ENSG00000021574, ENSG00000147439	111	5	13528	48.74954954954955	0.9999999999998952	0.7925735319012054	46.17354467313079
GOTERM_CC_FAT	GO:0043233~organelle lumen	21	14.583333333333334	0.04022929989109869	ENSG00000180182, ENSG00000140374, ENSG00000095787, ENSG00000135334, ENSG00000099381, ENSG00000004487, ENSG00000117906, ENSG00000112282, ENSG00000198554, ENSG00000177565, ENSG00000122257, ENSG00000163349, ENSG00000117054, ENSG00000143207, ENSG00000077235, ENSG00000169375, ENSG00000108349, ENSG00000198730, ENSG00000137074, ENSG00000150768, ENSG00000164830	95	1820	12782	1.5524696356275303	0.9998342294485565	0.38344385248611457	40.52197358643272
GOTERM_BP_FAT	GO:0022402~cell cycle process	10	6.944444444444445	0.04053983842212566	ENSG00000152409, ENSG00000156970, ENSG00000131023, ENSG00000101367, ENSG00000118495, ENSG00000101972, ENSG00000164109, ENSG00000126787, ENSG00000105856, ENSG00000113328	111	565	13528	2.1570597145818384	0.9999999999999302	0.7801197344365394	46.62550729896289
GOTERM_MF_FAT	GO:0008409~5'-3' exonuclease activity	2	1.3888888888888888	0.04277394489574518	ENSG00000114127, ENSG00000137074	114	5	12983	45.55438596491228	0.9999914714632472	0.5178527901955364	43.661013509663526
GOTERM_BP_FAT	GO:0051276~chromosome organization	9	2025-06-01	0.044000434891062	ENSG00000131023, ENSG00000162601, ENSG00000099381, ENSG00000198730, ENSG00000164032, ENSG00000004487, ENSG00000164109, ENSG00000177565, ENSG00000126787	111	485	13528	2.2615770409584846	0.999999999999995	0.7916415716740635	49.472606599086156
GOTERM_BP_FAT	GO:0030029~actin filament-based process	6	4.166666666666666	0.04678541172698321	ENSG00000079819, ENSG00000136068, ENSG00000147439, ENSG00000017260, ENSG00000070831, ENSG00000073712	111	241	13528	3.034204328810138	0.9999999999999994	0.7969433669627208	51.660157979827325
GOTERM_CC_FAT	GO:0031974~membrane-enclosed lumen	21	14.583333333333334	0.04793261546702321	ENSG00000180182, ENSG00000140374, ENSG00000095787, ENSG00000135334, ENSG00000099381, ENSG00000004487, ENSG00000117906, ENSG00000112282, ENSG00000198554, ENSG00000177565, ENSG00000122257, ENSG00000163349, ENSG00000117054, ENSG00000143207, ENSG00000077235, ENSG00000169375, ENSG00000108349, ENSG00000198730, ENSG00000137074, ENSG00000150768, ENSG00000164830	95	1856	12782	1.5223570780399274	0.999969970385107	0.42193549477205006	46.28793160263125
GOTERM_BP_FAT	GO:0000279~M phase	7	4.861111111111112	0.051774998637277476	ENSG00000156970, ENSG00000131023, ENSG00000101367, ENSG00000101972, ENSG00000164109, ENSG00000126787, ENSG00000113328	111	329	13528	2.5930611462526354	1.0	0.8158463755631585	55.35974474895271
GOTERM_CC_FAT	GO:0005694~chromosome	8	5.555555555555555	0.05258929463035722	ENSG00000156970, ENSG00000169375, ENSG00000164032, ENSG00000137074, ENSG00000080345, ENSG00000101972, ENSG00000164109, ENSG00000069248	95	460	12782	2.339954233409611	0.999989380183595	0.4359652644343601	49.519046898903916
GOTERM_BP_FAT	GO:0007017~microtubule-based process	6	4.166666666666666	0.05546174392468736	ENSG00000021574, ENSG00000100246, ENSG00000156970, ENSG00000167553, ENSG00000131437, ENSG00000197892	111	253	13528	2.8902894989851515	1.0	0.8245326351656315	57.92153387653865
GOTERM_MF_FAT	GO:0019787~small conjugating protein ligase activity	5	3.4722222222222223	0.0569160645870125	ENSG00000077152, ENSG00000102069, ENSG00000160714, ENSG00000132388, ENSG00000122257	114	166	12983	3.430300147960262	0.9999998396966214	0.6016262207713835	53.65907645426531
GOTERM_MF_FAT	GO:0016790~thiolester hydrolase activity	4	2.7777777777777777	0.05935487522780726	ENSG00000115464, ENSG00000135655, ENSG00000162601, ENSG00000187555	114	102	12983	4.466116271069831	0.99999991970454	0.5965254312144851	55.20755793735815
GOTERM_CC_FAT	GO:0031981~nuclear lumen	17	11.805555555555555	0.0629807114241837	ENSG00000180182, ENSG00000095787, ENSG00000135334, ENSG00000099381, ENSG00000004487, ENSG00000112282, ENSG00000198554, ENSG00000177565, ENSG00000122257, ENSG00000163349, ENSG00000143207, ENSG00000077235, ENSG00000169375, ENSG00000108349, ENSG00000198730, ENSG00000137074, ENSG00000164830	95	1450	12782	1.5774519056261345	0.9999989750833207	0.4814451585535334	56.09434873220774
GOTERM_BP_FAT	GO:0043933~macromolecular complex subunit organization	11	7.638888888888889	0.06312477967572244	ENSG00000180182, ENSG00000021574, ENSG00000077809, ENSG00000211445, ENSG00000164032, ENSG00000144895, ENSG00000112282, ENSG00000112159, ENSG00000167553, ENSG00000087053, ENSG00000069248	111	710	13528	1.8881867783276234	1.0	0.8518022165501159	62.813225247578096
GOTERM_CC_FAT	GO:0000775~chromosome, centromeric region	4	2.7777777777777777	0.06326930384080513	ENSG00000156970, ENSG00000169375, ENSG00000164109, ENSG00000069248	95	124	12782	4.340237691001698	0.9999990398757552	0.46731627392860553	56.26514870000946
GOTERM_CC_FAT	GO:0000940~outer kinetochore of condensed chromosome	2	1.3888888888888888	0.06429242601268874	ENSG00000156970, ENSG00000069248	95	9	12782	29.899415204678363	0.9999992384284591	0.45801480672303996	56.865753255071326
GOTERM_BP_FAT	GO:0007018~microtubule-based movement	4	2.7777777777777777	0.0644812154405179	ENSG00000100246, ENSG00000167553, ENSG00000131437, ENSG00000197892	111	113	13528	4.314119429163677	1.0	0.846885301546993	63.62169872680441
GOTERM_CC_FAT	GO:0000777~condensed chromosome kinetochore	3	2.083333333333333	0.06784509960567445	ENSG00000156970, ENSG00000164109, ENSG00000069248	95	58	12782	6.95934664246824	0.999999660003497	0.4623766755028974	58.89279702436912
GOTERM_MF_FAT	GO:0003684~damaged DNA binding	3	2.083333333333333	0.07021552432599103	ENSG00000109674, ENSG00000137074, ENSG00000171320	114	50	12983	6.833157894736842	0.9999999963853055	0.6405090358617382	61.540214819260065
GOTERM_MF_FAT	GO:0008092~cytoskeletal protein binding	9	2025-06-01	0.07268013962344277	ENSG00000021574, ENSG00000152409, ENSG00000079819, ENSG00000136068, ENSG00000101367, ENSG00000147439, ENSG00000128641, ENSG00000117155, ENSG00000117602	114	504	12983	2.0336779448621556	0.9999999982205212	0.6348135614134782	62.857007612473325
GOTERM_MF_FAT	GO:0051721~protein phosphatase 2A binding	2	1.3888888888888888	0.07568323478415746	ENSG00000116698, ENSG00000090372	114	9	12983	25.307992202729046	0.9999999992515519	0.6323485600857437	64.40517845324354
GOTERM_BP_FAT	GO:0007088~regulation of mitosis	3	2.083333333333333	0.07600211993441928	ENSG00000070831, ENSG00000164109, ENSG00000126787	111	56	13528	6.528957528957529	1.0	0.8826989272387662	69.85606155184443
GOTERM_BP_FAT	GO:0051783~regulation of nuclear division	3	2.083333333333333	0.07600211993441928	ENSG00000070831, ENSG00000164109, ENSG00000126787	111	56	13528	6.528957528957529	1.0	0.8826989272387662	69.85606155184443
GOTERM_BP_FAT	GO:0000278~mitotic cell cycle	7	4.861111111111112	0.08115218353842474	ENSG00000156970, ENSG00000131023, ENSG00000101367, ENSG00000101972, ENSG00000164109, ENSG00000126787, ENSG00000113328	111	370	13528	2.3057219381543703	1.0	0.8905836150178177	72.30671331556042
GOTERM_CC_FAT	GO:0000779~condensed chromosome, centromeric region	3	2.083333333333333	0.08482470991241253	ENSG00000156970, ENSG00000164109, ENSG00000069248	95	66	12782	6.11578947368421	0.9999999930990554	0.5284189537504143	67.42420636386996
GOTERM_BP_FAT	GO:0051168~nuclear export	3	2.083333333333333	0.08557266969076419	ENSG00000116698, ENSG00000082146, ENSG00000069248	111	60	13528	6.0936936936936945	1.0	0.8954432288053243	74.2604555431734
GOTERM_BP_FAT	GO:0033554~cellular response to stress	9	2025-06-01	0.08992536563535311	ENSG00000109674, ENSG00000135090, ENSG00000152409, ENSG00000211445, ENSG00000082146, ENSG00000137074, ENSG00000171320, ENSG00000080345, ENSG00000163349	111	566	13528	1.9379237895138957	1.0	0.8996588577299819	76.05780109585886
GOTERM_BP_FAT	GO:0065003~macromolecular complex assembly	10	6.944444444444445	0.09175388217469828	ENSG00000180182, ENSG00000021574, ENSG00000077809, ENSG00000211445, ENSG00000164032, ENSG00000144895, ENSG00000112282, ENSG00000112159, ENSG00000167553, ENSG00000087053	111	665	13528	1.8326898326898324	1.0	0.8969460895960341	76.77728879455763
GOTERM_CC_FAT	GO:0005938~cell cortex	4	2.7777777777777777	0.09260947174532455	ENSG00000079819, ENSG00000136068, ENSG00000101367, ENSG00000073712	95	146	12782	3.686229271809661	0.9999999988718179	0.5472476229239477	70.76184160467247
GOTERM_CC_FAT	GO:0016585~chromatin remodeling complex	3	2.083333333333333	0.09602126524874911	ENSG00000162601, ENSG00000169375, ENSG00000177565	95	71	12782	5.685100074128984	0.9999999994923768	0.5473518046985972	72.12283762884451

## Sheet: Go clusters
Annotation Cluster 1	Enrichment Score: 2.751986109280767
Category	Term	Count	%	PValue	Genes	List Total	Pop Hits	Pop Total	Fold Enrichment	Bonferroni	Benjamini	FDR
GOTERM_BP_FAT	GO:0009057~macromolecule catabolic process	18	2012-05-12	1.8067127549461449E-4	ENSG00000170881, ENSG00000115464, ENSG00000077152, ENSG00000135655, ENSG00000160714, ENSG00000116698, ENSG00000162601, ENSG00000085382, ENSG00000103657, ENSG00000177565, ENSG00000143207, ENSG00000156970, ENSG00000102069, ENSG00000108349, ENSG00000187555, ENSG00000132388, ENSG00000151092, ENSG00000164109	111	781	13528	2.808872893379936	0.1238897345040827	0.1238897345040827	0.27374282872925093
GOTERM_BP_FAT	GO:0019941~modification-dependent protein catabolic process	15	10.416666666666668	2.2485858861855083E-4	ENSG00000170881, ENSG00000115464, ENSG00000077152, ENSG00000135655, ENSG00000160714, ENSG00000162601, ENSG00000103657, ENSG00000085382, ENSG00000177565, ENSG00000143207, ENSG00000156970, ENSG00000102069, ENSG00000187555, ENSG00000132388, ENSG00000164109	111	574	13528	3.184857331198795	0.15177978984077634	0.07901128662766799	0.34058631674935835
GOTERM_BP_FAT	GO:0043632~modification-dependent macromolecule catabolic process	15	10.416666666666668	2.2485858861855083E-4	ENSG00000170881, ENSG00000115464, ENSG00000077152, ENSG00000135655, ENSG00000160714, ENSG00000162601, ENSG00000103657, ENSG00000085382, ENSG00000177565, ENSG00000143207, ENSG00000156970, ENSG00000102069, ENSG00000187555, ENSG00000132388, ENSG00000164109	111	574	13528	3.184857331198795	0.15177978984077634	0.07901128662766799	0.34058631674935835
GOTERM_BP_FAT	GO:0044265~cellular macromolecule catabolic process	17	11.805555555555555	2.4429722841297536E-4	ENSG00000170881, ENSG00000115464, ENSG00000077152, ENSG00000135655, ENSG00000160714, ENSG00000116698, ENSG00000162601, ENSG00000085382, ENSG00000103657, ENSG00000177565, ENSG00000143207, ENSG00000156970, ENSG00000102069, ENSG00000108349, ENSG00000187555, ENSG00000132388, ENSG00000164109	111	725	13528	2.8577322149735944	0.16376651620296845	0.057873576635432356	0.36997847969529873
GOTERM_BP_FAT	GO:0051603~proteolysis involved in cellular protein catabolic process	15	10.416666666666668	3.530827944990391E-4	ENSG00000170881, ENSG00000115464, ENSG00000077152, ENSG00000135655, ENSG00000160714, ENSG00000162601, ENSG00000103657, ENSG00000085382, ENSG00000177565, ENSG00000143207, ENSG00000156970, ENSG00000102069, ENSG00000187555, ENSG00000132388, ENSG00000164109	111	600	13528	3.046846846846847	0.22779270225453174	0.06258159646212169	0.5343181145982645
GOTERM_BP_FAT	GO:0044257~cellular protein catabolic process	15	10.416666666666668	3.712914449748363E-4	ENSG00000170881, ENSG00000115464, ENSG00000077152, ENSG00000135655, ENSG00000160714, ENSG00000162601, ENSG00000103657, ENSG00000085382, ENSG00000177565, ENSG00000143207, ENSG00000156970, ENSG00000102069, ENSG00000187555, ENSG00000132388, ENSG00000164109	111	603	13528	3.031688404822733	0.23802063674111007	0.05291568995468565	0.5618007168184391
GOTERM_BP_FAT	GO:0030163~protein catabolic process	15	10.416666666666668	5.064136530657751E-4	ENSG00000170881, ENSG00000115464, ENSG00000077152, ENSG00000135655, ENSG00000160714, ENSG00000162601, ENSG00000103657, ENSG00000085382, ENSG00000177565, ENSG00000143207, ENSG00000156970, ENSG00000102069, ENSG00000187555, ENSG00000132388, ENSG00000164109	111	622	13528	2.939080559659338	0.30981022860483565	0.05992734551493628	0.7655212829503211
GOTERM_BP_FAT	GO:0006511~ubiquitin-dependent protein catabolic process	8	5.555555555555555	0.0035907893560538752	ENSG00000115464, ENSG00000156970, ENSG00000135655, ENSG00000102069, ENSG00000187555, ENSG00000132388, ENSG00000164109, ENSG00000177565	111	242	13528	4.028888392524756	0.9281509763454261	0.2804638652607384	5.311091509551424
GOTERM_MF_FAT	GO:0016881~acid-amino acid ligase activity	7	4.861111111111112	0.008209278359179631	ENSG00000077152, ENSG00000102069, ENSG00000160714, ENSG00000103657, ENSG00000085382, ENSG00000132388, ENSG00000122257	114	201	12983	3.966177882517238	0.8892991467040217	0.21694087989282318	10.254676683656182
GOTERM_BP_FAT	GO:0006508~proteolysis	17	11.805555555555555	0.011027558906585962	ENSG00000170881, ENSG00000115464, ENSG00000182220, ENSG00000077152, ENSG00000135655, ENSG00000160714, ENSG00000162601, ENSG00000103657, ENSG00000085382, ENSG00000177565, ENSG00000143207, ENSG00000156970, ENSG00000102069, ENSG00000187555, ENSG00000145808, ENSG00000132388, ENSG00000164109	111	1054	13528	1.9657076431269978	0.999701580768603	0.4644095416777644	15.483767066110799
GOTERM_MF_FAT	GO:0016879~ligase activity, forming carbon-nitrogen bonds	7	4.861111111111112	0.01551640016179385	ENSG00000077152, ENSG00000102069, ENSG00000160714, ENSG00000103657, ENSG00000085382, ENSG00000132388, ENSG00000122257	114	231	12983	3.451089845826688	0.9846302889617876	0.34133199153315663	18.556003751087434
GOTERM_MF_FAT	GO:0004842~ubiquitin-protein ligase activity	5	3.4722222222222223	0.039396435726383565	ENSG00000077152, ENSG00000102069, ENSG00000160714, ENSG00000132388, ENSG00000122257	114	147	12983	3.8736722759279147	0.9999781576316286	0.5110250077476894	40.99529686109875
GOTERM_MF_FAT	GO:0019787~small conjugating protein ligase activity	5	3.4722222222222223	0.0569160645870125	ENSG00000077152, ENSG00000102069, ENSG00000160714, ENSG00000132388, ENSG00000122257	114	166	12983	3.430300147960262	0.9999998396966214	0.6238951643704103	53.65907645426531
Annotation Cluster 2	Enrichment Score: 2.5636609057249773
Category	Term	Count	%	PValue	Genes	List Total	Pop Hits	Pop Total	Fold Enrichment	Bonferroni	Benjamini	FDR
GOTERM_MF_FAT	GO:0030554~adenyl nucleotide binding	27	18.75	8.779566949940883E-4	ENSG00000119121, ENSG00000123983, ENSG00000140374, ENSG00000128641, ENSG00000004487, ENSG00000198113, ENSG00000197892, ENSG00000117054, ENSG00000065357, ENSG00000156136, ENSG00000081923, ENSG00000156970, ENSG00000156802, ENSG00000017260, ENSG00000082146, ENSG00000132388, ENSG00000198814, ENSG00000135090, ENSG00000164070, ENSG00000119778, ENSG00000077152, ENSG00000160714, ENSG00000131437, ENSG0000…	114	1577	12983	1.9498548209458333	0.2090475293511116	0.2090475293511116	1.146234155874526
GOTERM_MF_FAT	GO:0001883~purine nucleoside binding	27	18.75	0.0010988725316487566	ENSG00000119121, ENSG00000123983, ENSG00000140374, ENSG00000128641, ENSG00000004487, ENSG00000198113, ENSG00000197892, ENSG00000117054, ENSG00000065357, ENSG00000156136, ENSG00000081923, ENSG00000156970, ENSG00000156802, ENSG00000017260, ENSG00000082146, ENSG00000132388, ENSG00000198814, ENSG00000135090, ENSG00000164070, ENSG00000119778, ENSG00000077152, ENSG00000160714, ENSG00000131437, ENSG0000…	114	1601	12983	1.9206252671027975	0.2543957296116728	0.1365162014326342	1.4327376722318874
GOTERM_MF_FAT	GO:0001882~nucleoside binding	27	18.75	0.001215419203376145	ENSG00000119121, ENSG00000123983, ENSG00000140374, ENSG00000128641, ENSG00000004487, ENSG00000198113, ENSG00000197892, ENSG00000117054, ENSG00000065357, ENSG00000156136, ENSG00000081923, ENSG00000156970, ENSG00000156802, ENSG00000017260, ENSG00000082146, ENSG00000132388, ENSG00000198814, ENSG00000135090, ENSG00000164070, ENSG00000119778, ENSG00000077152, ENSG00000160714, ENSG00000131437, ENSG0000…	114	1612	12983	1.9075192634190936	0.27726619029396593	0.10258610304795224	1.583576590283453
GOTERM_MF_FAT	GO:0017076~purine nucleotide binding	30	20.833333333333336	0.0016558994875118223	ENSG00000119121, ENSG00000123983, ENSG00000140374, ENSG00000128641, ENSG00000004487, ENSG00000167553, ENSG00000198113, ENSG00000197892, ENSG00000117054, ENSG00000156136, ENSG00000065357, ENSG00000081923, ENSG00000156970, ENSG00000156802, ENSG00000017260, ENSG00000082146, ENSG00000132388, ENSG00000198814, ENSG00000135090, ENSG00000164070, ENSG00000119778, ENSG00000077152, ENSG00000160714, ENSG0000…	114	1918	12983	1.7813237473245154	0.3575662787918621	0.10472371166586769	2.1517382217530856
GOTERM_MF_FAT	GO:0005524~ATP binding	24	16.666666666666664	0.003841023512654355	ENSG00000119121, ENSG00000123983, ENSG00000135090, ENSG00000164070, ENSG00000119778, ENSG00000077152, ENSG00000160714, ENSG00000128641, ENSG00000131437, ENSG00000197892, ENSG00000198113, ENSG00000163349, ENSG00000156136, ENSG00000065357, ENSG00000021574, ENSG00000081923, ENSG00000156970, ENSG00000131023, ENSG00000156802, ENSG00000017260, ENSG00000082146, ENSG00000132388, ENSG00000112159, ENSG0000…	114	1477	12983	1.8505505469835726	0.6421093989949671	0.18576445263621055	4.925729535633527
GOTERM_MF_FAT	GO:0032559~adenyl ribonucleotide binding	24	16.666666666666664	0.004538732188770125	ENSG00000119121, ENSG00000123983, ENSG00000135090, ENSG00000164070, ENSG00000119778, ENSG00000077152, ENSG00000160714, ENSG00000128641, ENSG00000131437, ENSG00000197892, ENSG00000198113, ENSG00000163349, ENSG00000156136, ENSG00000065357, ENSG00000021574, ENSG00000081923, ENSG00000156970, ENSG00000131023, ENSG00000156802, ENSG00000017260, ENSG00000082146, ENSG00000132388, ENSG00000112159, ENSG0000…	114	1497	12983	1.8258270927820552	0.7031712649527024	0.18325906385630752	5.796043053947086
GOTERM_MF_FAT	GO:0000166~nucleotide binding	32	22.22222222222222	0.004642482348931793	ENSG00000119121, ENSG00000123983, ENSG00000140374, ENSG00000099381, ENSG00000128641, ENSG00000004487, ENSG00000167553, ENSG00000197892, ENSG00000198113, ENSG00000117054, ENSG00000156136, ENSG00000065357, ENSG00000081923, ENSG00000156970, ENSG00000156802, ENSG00000017260, ENSG00000082146, ENSG00000132388, ENSG00000198814, ENSG00000134453, ENSG00000135090, ENSG00000164070, ENSG00000119778, ENSG0000…	114	2245	12983	1.623318876255226	0.7113178436691701	0.162630507529665	5.924829356955252
GOTERM_MF_FAT	GO:0032553~ribonucleotide binding	27	18.75	0.007334487841145204	ENSG00000119121, ENSG00000123983, ENSG00000128641, ENSG00000167553, ENSG00000198113, ENSG00000197892, ENSG00000065357, ENSG00000156136, ENSG00000081923, ENSG00000156970, ENSG00000156802, ENSG00000017260, ENSG00000082146, ENSG00000132388, ENSG00000198814, ENSG00000135090, ENSG00000164070, ENSG00000119778, ENSG00000077152, ENSG00000160714, ENSG00000070831, ENSG00000131437, ENSG00000163349, ENSG0000…	114	1836	12983	1.6747936016511866	0.8599176979719008	0.21783584585846616	9.210124520174013
GOTERM_MF_FAT	GO:0032555~purine ribonucleotide binding	27	18.75	0.007334487841145204	ENSG00000119121, ENSG00000123983, ENSG00000128641, ENSG00000167553, ENSG00000198113, ENSG00000197892, ENSG00000065357, ENSG00000156136, ENSG00000081923, ENSG00000156970, ENSG00000156802, ENSG00000017260, ENSG00000082146, ENSG00000132388, ENSG00000198814, ENSG00000135090, ENSG00000164070, ENSG00000119778, ENSG00000077152, ENSG00000160714, ENSG00000070831, ENSG00000131437, ENSG00000163349, ENSG0000…	114	1836	12983	1.6747936016511866	0.8599176979719008	0.21783584585846616	9.210124520174013
Annotation Cluster 3	Enrichment Score: 2.4922365457599924
Category	Term	Count	%	PValue	Genes	List Total	Pop Hits	Pop Total	Fold Enrichment	Bonferroni	Benjamini	FDR
GOTERM_CC_FAT	GO:0005819~spindle	8	5.555555555555555	1.0239984360889973E-4	ENSG00000021574, ENSG00000156970, ENSG00000131023, ENSG00000101367, ENSG00000080345, ENSG00000164109, ENSG00000177565, ENSG00000126787	95	147	12782	7.322305764411028	0.021475915161092707	0.021475915161092707	0.12949422003989408
GOTERM_CC_FAT	GO:0015630~microtubule cytoskeleton	13	9.027777777777777	6.706447683212004E-4	ENSG00000100246, ENSG00000167553, ENSG00000131437, ENSG00000177565, ENSG00000197892, ENSG00000163349, ENSG00000126787, ENSG00000021574, ENSG00000131023, ENSG00000156970, ENSG00000101367, ENSG00000080345, ENSG00000164109	95	549	12782	3.1860032595149077	0.13257340481012958	0.06864260609051354	0.8452912723456052
GOTERM_CC_FAT	GO:0005815~microtubule organizing center	8	5.555555555555555	0.002597003624530727	ENSG00000021574, ENSG00000100246, ENSG00000156970, ENSG00000131023, ENSG00000101367, ENSG00000164109, ENSG00000126787, ENSG00000163349	95	253	12782	4.254462242562929	0.4237887418537434	0.10439533330755013	3.2368449729910154
GOTERM_CC_FAT	GO:0044430~cytoskeletal part	16	11.11111111111111	0.0038642654140627337	ENSG00000100246, ENSG00000079819, ENSG00000128641, ENSG00000167553, ENSG00000131437, ENSG00000177565, ENSG00000197892, ENSG00000126787, ENSG00000163349, ENSG00000073712, ENSG00000021574, ENSG00000156970, ENSG00000131023, ENSG00000101367, ENSG00000080345, ENSG00000164109	95	952	12782	2.2613003095975235	0.5599254820093462	0.11064495180831835	4.78104414913213
GOTERM_CC_FAT	GO:0005856~cytoskeleton	20	13.88888888888889	0.0050766319647459835	ENSG00000100246, ENSG00000079819, ENSG00000128641, ENSG00000167553, ENSG00000101972, ENSG00000131437, ENSG00000197892, ENSG00000177565, ENSG00000126787, ENSG00000163349, ENSG00000073712, ENSG00000021574, ENSG00000156970, ENSG00000131023, ENSG00000136068, ENSG00000101367, ENSG00000147439, ENSG00000080345, ENSG00000107863, ENSG00000164109	95	1381	12782	1.9485498685163305	0.6600603271724552	0.1129797406809665	6.237078469336888
GOTERM_CC_FAT	GO:0043232~intracellular non-membrane-bounded organelle	28	19.444444444444446	0.03200505521836536	ENSG00000100246, ENSG00000128641, ENSG00000167553, ENSG00000122257, ENSG00000197892, ENSG00000073712, ENSG00000156970, ENSG00000136068, ENSG00000101367, ENSG00000147439, ENSG00000037241, ENSG00000107863, ENSG00000164109, ENSG00000164830, ENSG00000079819, ENSG00000164032, ENSG00000198554, ENSG00000101972, ENSG00000131437, ENSG00000177565, ENSG00000126787, ENSG00000163349, ENSG00000021574, ENSG0000…	95	2596	12782	1.4512042818911686	0.9989881994161547	0.3501420550395795	33.74093109450706
GOTERM_CC_FAT	GO:0043228~non-membrane-bounded organelle	28	19.444444444444446	0.03200505521836536	ENSG00000100246, ENSG00000128641, ENSG00000167553, ENSG00000122257, ENSG00000197892, ENSG00000073712, ENSG00000156970, ENSG00000136068, ENSG00000101367, ENSG00000147439, ENSG00000037241, ENSG00000107863, ENSG00000164109, ENSG00000164830, ENSG00000079819, ENSG00000164032, ENSG00000198554, ENSG00000101972, ENSG00000131437, ENSG00000177565, ENSG00000126787, ENSG00000163349, ENSG00000021574, ENSG0000…	95	2596	12782	1.4512042818911686	0.9989881994161547	0.3501420550395795	33.74093109450706
Annotation Cluster 4	Enrichment Score: 1.994886074507063
Category	Term	Count	%	PValue	Genes	List Total	Pop Hits	Pop Total	Fold Enrichment	Bonferroni	Benjamini	FDR
GOTERM_CC_FAT	GO:0044451~nucleoplasm part	13	9.027777777777777	7.379037784826094E-4	ENSG00000180182, ENSG00000095787, ENSG00000135334, ENSG00000099381, ENSG00000004487, ENSG00000112282, ENSG00000177565, ENSG00000163349, ENSG00000143207, ENSG00000077235, ENSG00000108349, ENSG00000169375, ENSG00000198730	95	555	12782	3.151559981033665	0.14486279279550363	0.050827236395776354	0.9297014980183205
GOTERM_CC_FAT	GO:0016607~nuclear speck	6	4.166666666666666	9.588886449017613E-4	ENSG00000143207, ENSG00000108349, ENSG00000095787, ENSG00000099381, ENSG00000198730, ENSG00000163349	95	103	12782	7.837710781808892	0.18403345090662238	0.04957448073343762	1.2065723571741072
GOTERM_CC_FAT	GO:0005654~nucleoplasm	15	10.416666666666668	0.004945084668659018	ENSG00000180182, ENSG00000095787, ENSG00000135334, ENSG00000099381, ENSG00000004487, ENSG00000112282, ENSG00000198554, ENSG00000177565, ENSG00000163349, ENSG00000143207, ENSG00000077235, ENSG00000108349, ENSG00000169375, ENSG00000198730, ENSG00000137074	95	882	12782	2.288220551378446	0.6503975532297384	0.12310658668683105	6.080089826720658
GOTERM_CC_FAT	GO:0016604~nuclear body	6	4.166666666666666	0.007925022827104812	ENSG00000143207, ENSG00000108349, ENSG00000095787, ENSG00000099381, ENSG00000198730, ENSG00000163349	95	168	12782	4.805263157894737	0.8148886342316626	0.142166489154526	9.577642979982915
GOTERM_CC_FAT	GO:0070013~intracellular organelle lumen	21	14.583333333333334	0.032627821404316124	ENSG00000180182, ENSG00000140374, ENSG00000095787, ENSG00000135334, ENSG00000099381, ENSG00000004487, ENSG00000117906, ENSG00000112282, ENSG00000198554, ENSG00000177565, ENSG00000122257, ENSG00000163349, ENSG00000117054, ENSG00000143207, ENSG00000077235, ENSG00000169375, ENSG00000108349, ENSG00000198730, ENSG00000137074, ENSG00000150768, ENSG00000164830	95	1779	12782	1.5882488683766751	0.9991172418811592	0.33878357887015065	34.27830936581988
GOTERM_CC_FAT	GO:0043233~organelle lumen	21	14.583333333333334	0.04022929989109869	ENSG00000180182, ENSG00000140374, ENSG00000095787, ENSG00000135334, ENSG00000099381, ENSG00000004487, ENSG00000117906, ENSG00000112282, ENSG00000198554, ENSG00000177565, ENSG00000122257, ENSG00000163349, ENSG00000117054, ENSG00000143207, ENSG00000077235, ENSG00000169375, ENSG00000108349, ENSG00000198730, ENSG00000137074, ENSG00000150768, ENSG00000164830	95	1820	12782	1.5524696356275303	0.9998342294485565	0.38344385248611457	40.52197358643272
GOTERM_CC_FAT	GO:0031974~membrane-enclosed lumen	21	14.583333333333334	0.04793261546702321	ENSG00000180182, ENSG00000140374, ENSG00000095787, ENSG00000135334, ENSG00000099381, ENSG00000004487, ENSG00000117906, ENSG00000112282, ENSG00000198554, ENSG00000177565, ENSG00000122257, ENSG00000163349, ENSG00000117054, ENSG00000143207, ENSG00000077235, ENSG00000169375, ENSG00000108349, ENSG00000198730, ENSG00000137074, ENSG00000150768, ENSG00000164830	95	1856	12782	1.5223570780399274	0.999969970385107	0.42193549477205006	46.28793160263125
GOTERM_CC_FAT	GO:0031981~nuclear lumen	17	11.805555555555555	0.0629807114241837	ENSG00000180182, ENSG00000095787, ENSG00000135334, ENSG00000099381, ENSG00000004487, ENSG00000112282, ENSG00000198554, ENSG00000177565, ENSG00000122257, ENSG00000163349, ENSG00000143207, ENSG00000077235, ENSG00000169375, ENSG00000108349, ENSG00000198730, ENSG00000137074, ENSG00000164830	95	1450	12782	1.5774519056261345	0.9999989750833207	0.4814451585535334	56.09434873220774
Annotation Cluster 5	Enrichment Score: 1.5676242828468427
Category	Term	Count	%	PValue	Genes	List Total	Pop Hits	Pop Total	Fold Enrichment	Bonferroni	Benjamini	FDR
GOTERM_CC_FAT	GO:0005819~spindle	8	5.555555555555555	1.0239984360889973E-4	ENSG00000021574, ENSG00000156970, ENSG00000131023, ENSG00000101367, ENSG00000080345, ENSG00000164109, ENSG00000177565, ENSG00000126787	95	147	12782	7.322305764411028	0.021475915161092707	0.021475915161092707	0.12949422003989408
GOTERM_CC_FAT	GO:0005815~microtubule organizing center	8	5.555555555555555	0.002597003624530727	ENSG00000021574, ENSG00000100246, ENSG00000156970, ENSG00000131023, ENSG00000101367, ENSG00000164109, ENSG00000126787, ENSG00000163349	95	253	12782	4.254462242562929	0.4237887418537434	0.10439533330755013	3.2368449729910154
GOTERM_BP_FAT	GO:0051301~cell division	9	2025-06-01	0.0027887727869100147	ENSG00000021574, ENSG00000156970, ENSG00000131023, ENSG00000101367, ENSG00000147439, ENSG00000070831, ENSG00000101972, ENSG00000164109, ENSG00000113328	111	295	13528	3.7181859825927623	0.8705205966606604	0.2532563692023504	4.14821729655217
GOTERM_BP_FAT	GO:0007049~cell cycle	15	10.416666666666668	0.004064476336850483	ENSG00000152409, ENSG00000101972, ENSG00000126787, ENSG00000105856, ENSG00000021574, ENSG00000156970, ENSG00000131023, ENSG00000101367, ENSG00000147439, ENSG00000082146, ENSG00000171320, ENSG00000118495, ENSG00000080345, ENSG00000164109, ENSG00000113328	111	776	13528	2.355809417665088	0.949271095396481	0.28197511136774644	5.991704229933559
GOTERM_CC_FAT	GO:0005813~centrosome	7	4.861111111111112	0.00612904629725429	ENSG00000021574, ENSG00000100246, ENSG00000156970, ENSG00000131023, ENSG00000101367, ENSG00000126787, ENSG00000163349	95	224	12782	4.2046052631578945	0.7283813103431098	0.1221992148264549	7.484357192288604
GOTERM_BP_FAT	GO:0000280~nuclear division	7	4.861111111111112	0.009113999162541707	ENSG00000156970, ENSG00000131023, ENSG00000101367, ENSG00000101972, ENSG00000164109, ENSG00000126787, ENSG00000113328	111	220	13528	3.8778050778050774	0.9987715906563691	0.48839555265771784	12.968574725143501
GOTERM_BP_FAT	GO:0007067~mitosis	7	4.861111111111112	0.009113999162541707	ENSG00000156970, ENSG00000131023, ENSG00000101367, ENSG00000101972, ENSG00000164109, ENSG00000126787, ENSG00000113328	111	220	13528	3.8778050778050774	0.9987715906563691	0.48839555265771784	12.968574725143501
GOTERM_BP_FAT	GO:0000087~M phase of mitotic cell cycle	7	4.861111111111112	0.00990725765459309	ENSG00000156970, ENSG00000131023, ENSG00000101367, ENSG00000101972, ENSG00000164109, ENSG00000126787, ENSG00000113328	111	224	13528	3.8085585585585577	0.9993164945501449	0.4844755458621989	14.019604167107724
GOTERM_BP_FAT	GO:0048285~organelle fission	7	4.861111111111112	0.01096668596160149	ENSG00000156970, ENSG00000131023, ENSG00000101367, ENSG00000101972, ENSG00000164109, ENSG00000126787, ENSG00000113328	111	229	13528	3.7254022581533497	0.999687828167984	0.4896523224498017	15.404812149696623
GOTERM_CC_FAT	GO:0000922~spindle pole	3	2.083333333333333	0.02577070980964904	ENSG00000131023, ENSG00000164109, ENSG00000126787	95	34	12782	11.871826625386998	0.9960538763657125	0.3085755824508388	28.13384197179254
GOTERM_BP_FAT	GO:0007059~chromosome segregation	4	2.7777777777777777	0.028239666894196054	ENSG00000131023, ENSG00000101972, ENSG00000164109, ENSG00000126787	111	81	13528	6.018462907351797	0.9999999992178131	0.7528916808066257	35.24666063614552
GOTERM_BP_FAT	GO:0000819~sister chromatid segregation	3	2.083333333333333	0.036273676198000905	ENSG00000131023, ENSG00000164109, ENSG00000126787	111	37	13528	9.881665449233017	0.9999999999982048	0.8155482546552291	42.909407999442564
GOTERM_BP_FAT	GO:0022402~cell cycle process	10	6.944444444444445	0.04053983842212566	ENSG00000152409, ENSG00000156970, ENSG00000131023, ENSG00000101367, ENSG00000118495, ENSG00000101972, ENSG00000164109, ENSG00000126787, ENSG00000105856, ENSG00000113328	111	565	13528	2.1570597145818384	0.9999999999999302	0.7969680075173621	46.62550729896289
GOTERM_BP_FAT	GO:0000279~M phase	7	4.861111111111112	0.051774998637277476	ENSG00000156970, ENSG00000131023, ENSG00000101367, ENSG00000101972, ENSG00000164109, ENSG00000126787, ENSG00000113328	111	329	13528	2.5930611462526354	1.0	0.8294784097626599	55.35974474895271
GOTERM_BP_FAT	GO:0051783~regulation of nuclear division	3	2.083333333333333	0.07600211993441928	ENSG00000070831, ENSG00000164109, ENSG00000126787	111	56	13528	6.528957528957529	1.0	0.8919795688516505	69.85606155184443
GOTERM_BP_FAT	GO:0007088~regulation of mitosis	3	2.083333333333333	0.07600211993441928	ENSG00000070831, ENSG00000164109, ENSG00000126787	111	56	13528	6.528957528957529	1.0	0.8919795688516505	69.85606155184443
GOTERM_BP_FAT	GO:0000278~mitotic cell cycle	7	4.861111111111112	0.08115218353842474	ENSG00000156970, ENSG00000131023, ENSG00000101367, ENSG00000101972, ENSG00000164109, ENSG00000126787, ENSG00000113328	111	370	13528	2.3057219381543703	1.0	0.8991925057216565	72.30671331556042
GOTERM_BP_FAT	GO:0033043~regulation of organelle organization	5	3.4722222222222223	0.10069682360769092	ENSG00000131023, ENSG00000101367, ENSG00000070831, ENSG00000164109, ENSG00000126787	111	217	13528	2.8081537758957116	1.0	0.9184188456273616	80.01438923257173
GOTERM_BP_FAT	GO:0022403~cell cycle phase	7	4.861111111111112	0.12121680940646515	ENSG00000156970, ENSG00000131023, ENSG00000101367, ENSG00000101972, ENSG00000164109, ENSG00000126787, ENSG00000113328	111	414	13528	2.060669365017191	1.0	0.9329611277176985	85.91881816187772
GOTERM_BP_FAT	GO:0007346~regulation of mitotic cell cycle	4	2.7777777777777777	0.12673325833580518	ENSG00000156970, ENSG00000070831, ENSG00000164109, ENSG00000126787	111	152	13528	3.2072072072072073	1.0	0.9364199720589893	87.20177944222367
GOTERM_BP_FAT	GO:0051726~regulation of cell cycle	6	4.166666666666666	0.1325950951689171	ENSG00000156970, ENSG00000131023, ENSG00000070831, ENSG00000164109, ENSG00000126787, ENSG00000113328	111	331	13528	2.209194088348167	1.0	0.9400492108254569	88.44488730381237
GOTERM_BP_FAT	GO:0010564~regulation of cell cycle process	3	2.083333333333333	0.23715743123820485	ENSG00000070831, ENSG00000164109, ENSG00000126787	111	114	13528	3.2072072072072073	1.0	0.9809959034841408	98.35396347028885
GOTERM_BP_FAT	GO:0044092~negative regulation of molecular function	5	3.4722222222222223	0.2883195613839114	ENSG00000156970, ENSG00000131023, ENSG00000004487, ENSG00000105993, ENSG00000164109	111	334	13528	1.8244591897286506	1.0	0.9908828068878757	99.42583009957738
GOTERM_BP_FAT	GO:0043086~negative regulation of catalytic activity	4	2.7777777777777777	0.39223750278374336	ENSG00000156970, ENSG00000131023, ENSG00000105993, ENSG00000164109	111	277	13528	1.7599115360848212	1.0	0.9932171239649629	99.9476324246645
Annotation Cluster 6	Enrichment Score: 1.1983512587692136
Category	Term	Count	%	PValue	Genes	List Total	Pop Hits	Pop Total	Fold Enrichment	Bonferroni	Benjamini	FDR
GOTERM_CC_FAT	GO:0005874~microtubule	7	4.861111111111112	0.01554795470939723	ENSG00000021574, ENSG00000100246, ENSG00000101367, ENSG00000167553, ENSG00000131437, ENSG00000197892, ENSG00000177565	95	274	12782	3.437341529004994	0.9639215469922886	0.2418229068115526	17.986087771803728
GOTERM_BP_FAT	GO:0007017~microtubule-based process	6	4.166666666666666	0.05546174392468736	ENSG00000021574, ENSG00000100246, ENSG00000156970, ENSG00000167553, ENSG00000131437, ENSG00000197892	111	253	13528	2.8902894989851515	1.0	0.8373195647015125	57.92153387653865
GOTERM_BP_FAT	GO:0007018~microtubule-based movement	4	2.7777777777777777	0.0644812154405179	ENSG00000100246, ENSG00000167553, ENSG00000131437, ENSG00000197892	111	113	13528	4.314119429163677	1.0	0.8579577448786591	63.62169872680441
GOTERM_MF_FAT	GO:0003774~motor activity	4	2.7777777777777777	0.1267024222564178	ENSG00000100246, ENSG00000128641, ENSG00000131437, ENSG00000197892	114	142	12983	3.2080553496417097	0.9999999999999998	0.8213841040281981	83.10591506464291
GOTERM_MF_FAT	GO:0003777~microtubule motor activity	3	2.083333333333333	0.14466343902522294	ENSG00000100246, ENSG00000131437, ENSG00000197892	114	77	12983	4.437115516062884	1.0	0.8241977103055174	87.13897414789365
Annotation Cluster 7	Enrichment Score: 1.177054887429696
Category	Term	Count	%	PValue	Genes	List Total	Pop Hits	Pop Total	Fold Enrichment	Bonferroni	Benjamini	FDR
GOTERM_CC_FAT	GO:0000776~kinetochore	4	2.7777777777777777	0.01904403293937474	ENSG00000156970, ENSG00000169375, ENSG00000164109, ENSG00000069248	95	77	12782	6.989473684210526	0.9830294147491331	0.26915911929489567	21.59617854456496
GOTERM_CC_FAT	GO:0044427~chromosomal part	8	5.555555555555555	0.0235158282943244	ENSG00000156970, ENSG00000169375, ENSG00000164032, ENSG00000137074, ENSG00000080345, ENSG00000101972, ENSG00000164109, ENSG00000069248	95	386	12782	2.7885464957731116	0.993557949942424	0.30256823924406995	26.00048879935828
GOTERM_CC_FAT	GO:0005694~chromosome	8	5.555555555555555	0.05258929463035722	ENSG00000156970, ENSG00000169375, ENSG00000164032, ENSG00000137074, ENSG00000080345, ENSG00000101972, ENSG00000164109, ENSG00000069248	95	460	12782	2.339954233409611	0.999989380183595	0.4359652644343601	49.519046898903916
GOTERM_CC_FAT	GO:0000775~chromosome, centromeric region	4	2.7777777777777777	0.06326930384080513	ENSG00000156970, ENSG00000169375, ENSG00000164109, ENSG00000069248	95	124	12782	4.340237691001698	0.9999990398757552	0.46731627392860553	56.26514870000946
GOTERM_CC_FAT	GO:0000777~condensed chromosome kinetochore	3	2.083333333333333	0.06784509960567445	ENSG00000156970, ENSG00000164109, ENSG00000069248	95	58	12782	6.95934664246824	0.999999660003497	0.4766891265335014	58.89279702436912
GOTERM_CC_FAT	GO:0000779~condensed chromosome, centromeric region	3	2.083333333333333	0.08482470991241253	ENSG00000156970, ENSG00000164109, ENSG00000069248	95	66	12782	6.11578947368421	0.9999999930990554	0.5429596721944856	67.42420636386996
GOTERM_CC_FAT	GO:0000785~chromatin	4	2.7777777777777777	0.1823129053022281	ENSG00000169375, ENSG00000164032, ENSG00000137074, ENSG00000101972	95	200	12782	2.6909473684210528	1.0	0.7703947170728189	92.1670993512687
GOTERM_CC_FAT	GO:0000793~condensed chromosome	3	2.083333333333333	0.24518450193778335	ENSG00000156970, ENSG00000164109, ENSG00000069248	95	129	12782	3.1290085679314563	1.0	0.8629933288811209	97.15383321309422
Annotation Cluster 8	Enrichment Score: 1.1762292645853083
Category	Term	Count	%	PValue	Genes	List Total	Pop Hits	Pop Total	Fold Enrichment	Bonferroni	Benjamini	FDR
GOTERM_BP_FAT	GO:0007010~cytoskeleton organization	9	2025-06-01	0.025733258176064255	ENSG00000021574, ENSG00000079819, ENSG00000156970, ENSG00000136068, ENSG00000147439, ENSG00000017260, ENSG00000070831, ENSG00000105993, ENSG00000073712	111	436	13528	2.5157451029010662	0.9999999948452656	0.7441327299117009	32.66607397875764
GOTERM_BP_FAT	GO:0030036~actin cytoskeleton organization	6	4.166666666666666	0.037161797085161014	ENSG00000079819, ENSG00000136068, ENSG00000147439, ENSG00000017260, ENSG00000070831, ENSG00000073712	111	226	13528	3.2355895718727576	0.9999999999990858	0.7856279864462189	43.702381882530574
GOTERM_BP_FAT	GO:0030029~actin filament-based process	6	4.166666666666666	0.04678541172698321	ENSG00000079819, ENSG00000136068, ENSG00000147439, ENSG00000017260, ENSG00000070831, ENSG00000073712	111	241	13528	3.034204328810138	0.9999999999999994	0.8117883204445038	51.660157979827325
GOTERM_CC_FAT	GO:0005938~cell cortex	4	2.7777777777777777	0.09260947174532455	ENSG00000079819, ENSG00000136068, ENSG00000101367, ENSG00000073712	95	146	12782	3.686229271809661	0.9999999988718179	0.5613731946704683	70.76184160467247
GOTERM_CC_FAT	GO:0015629~actin cytoskeleton	4	2.7777777777777777	0.317319184536158	ENSG00000079819, ENSG00000136068, ENSG00000128641, ENSG00000073712	95	269	12782	2.000704363138329	1.0	0.9009549177175745	99.20149815979524
Annotation Cluster 9	Enrichment Score: 1.1305820817790253
Category	Term	Count	%	PValue	Genes	List Total	Pop Hits	Pop Total	Fold Enrichment	Bonferroni	Benjamini	FDR
GOTERM_BP_FAT	GO:0043254~regulation of protein complex assembly	4	2.7777777777777777	0.03691560415167054	ENSG00000131023, ENSG00000101367, ENSG00000070831, ENSG00000112159	111	90	13528	5.416616616616617	0.9999999999988977	0.8020269961275218	43.48360129525353
GOTERM_BP_FAT	GO:0033043~regulation of organelle organization	5	3.4722222222222223	0.10069682360769092	ENSG00000131023, ENSG00000101367, ENSG00000070831, ENSG00000164109, ENSG00000126787	111	217	13528	2.8081537758957116	1.0	0.9184188456273616	80.01438923257173
GOTERM_BP_FAT	GO:0044087~regulation of cellular component biogenesis	4	2.7777777777777777	0.10915107139051228	ENSG00000131023, ENSG00000101367, ENSG00000070831, ENSG00000112159	111	142	13528	3.433066869686588	1.0	0.9229872147614164	82.6824813107631
Annotation Cluster 10	Enrichment Score: 1.0344696380981468
Category	Term	Count	%	PValue	Genes	List Total	Pop Hits	Pop Total	Fold Enrichment	Bonferroni	Benjamini	FDR
GOTERM_MF_FAT	GO:0004843~ubiquitin-specific protease activity	3	2.083333333333333	0.01686198136255811	ENSG00000135655, ENSG00000162601, ENSG00000187555	114	23	12983	14.854691075514873	0.9893323423402793	0.3381896544886457	20.005027903259077
GOTERM_MF_FAT	GO:0019783~small conjugating protein-specific protease activity	3	2.083333333333333	0.01829149941752396	ENSG00000135655, ENSG00000162601, ENSG00000187555	114	24	12983	14.235745614035086	0.9927666202731654	0.33685000291647804	21.51832322260916
GOTERM_MF_FAT	GO:0004221~ubiquitin thiolesterase activity	4	2.7777777777777777	0.027567200050104445	ENSG00000115464, ENSG00000135655, ENSG00000162601, ENSG00000187555	114	75	12983	6.07391812865497	0.9994265270285196	0.41323363498142696	30.71278177910397
GOTERM_MF_FAT	GO:0016790~thiolester hydrolase activity	4	2.7777777777777777	0.05935487522780726	ENSG00000115464, ENSG00000135655, ENSG00000162601, ENSG00000187555	114	102	12983	4.466116271069831	0.99999991970454	0.617502252681134	55.20755793735815
GOTERM_MF_FAT	GO:0008234~cysteine-type peptidase activity	4	2.7777777777777777	0.12477318765848412	ENSG00000115464, ENSG00000135655, ENSG00000162601, ENSG00000187555	114	141	12983	3.2308075152420055	0.9999999999999997	0.8312241931887099	82.60944475594319
GOTERM_MF_FAT	GO:0070011~peptidase activity, acting on L-amino acid peptides	7	4.861111111111112	0.3441270508209826	ENSG00000115464, ENSG00000135655, ENSG00000162601, ENSG00000187555, ENSG00000145808, ENSG00000175193, ENSG00000138600	114	549	12983	1.4520979132713385	1.0	0.9599505880333109	99.60581802280828
GOTERM_MF_FAT	GO:0008233~peptidase activity	7	4.861111111111112	0.38323772890684193	ENSG00000115464, ENSG00000135655, ENSG00000162601, ENSG00000187555, ENSG00000145808, ENSG00000175193, ENSG00000138600	114	574	12983	1.3888532306375696	1.0	0.9664802032231641	99.82411653416966
GOTERM_MF_FAT	GO:0004175~endopeptidase activity	4	2.7777777777777777	0.6381570738091109	ENSG00000135655, ENSG00000187555, ENSG00000145808, ENSG00000138600	114	375	12983	1.214783625730994	1.0	0.9945903340754985	99.99983951790287
Annotation Cluster 11	Enrichment Score: 0.8509796559924474
Category	Term	Count	%	PValue	Genes	List Total	Pop Hits	Pop Total	Fold Enrichment	Bonferroni	Benjamini	FDR
GOTERM_MF_FAT	GO:0016791~phosphatase activity	7	4.861111111111112	0.021597433545139377	ENSG00000146733, ENSG00000100330, ENSG00000137074, ENSG00000138032, ENSG00000101577, ENSG00000087053, ENSG00000126787	114	249	12983	3.2016134714295776	0.9970610329123578	0.3613752467445761	24.917267813443488
GOTERM_MF_FAT	GO:0004721~phosphoprotein phosphatase activity	4	2.7777777777777777	0.1737797058429554	ENSG00000100330, ENSG00000138032, ENSG00000087053, ENSG00000126787	114	165	12983	2.76087187666135	1.0	0.8380243279176959	91.8369011521886
GOTERM_BP_FAT	GO:0006470~protein amino acid dephosphorylation	3	2.083333333333333	0.2944283279502904	ENSG00000100330, ENSG00000138032, ENSG00000087053	111	133	13528	2.7490347490347493	1.0	0.990356821402888	99.49621824199806
GOTERM_BP_FAT	GO:0016311~dephosphorylation	3	2.083333333333333	0.35702660426017707	ENSG00000100330, ENSG00000138032, ENSG00000087053	111	154	13528	2.374166374166374	1.0	0.9950075233501394	99.87693698722379
Annotation Cluster 12	Enrichment Score: 0.7899278947357095
Category	Term	Count	%	PValue	Genes	List Total	Pop Hits	Pop Total	Fold Enrichment	Bonferroni	Benjamini	FDR
GOTERM_BP_FAT	GO:0051276~chromosome organization	9	2025-06-01	0.044000434891062	ENSG00000131023, ENSG00000162601, ENSG00000099381, ENSG00000198730, ENSG00000164032, ENSG00000004487, ENSG00000164109, ENSG00000177565, ENSG00000126787	111	485	13528	2.2615770409584846	0.999999999999995	0.807357712540933	49.472606599086156
GOTERM_BP_FAT	GO:0016568~chromatin modification	5	3.4722222222222223	0.1839433360336124	ENSG00000162601, ENSG00000099381, ENSG00000198730, ENSG00000004487, ENSG00000177565	111	274	13528	2.2239758006181365	1.0	0.971065817601164	95.4214980880074
GOTERM_BP_FAT	GO:0006325~chromatin organization	6	4.166666666666666	0.19429394931886385	ENSG00000162601, ENSG00000099381, ENSG00000198730, ENSG00000164032, ENSG00000004487, ENSG00000177565	111	378	13528	1.9345059345059346	1.0	0.9702281079774556	96.22757181058707
GOTERM_BP_FAT	GO:0016570~histone modification	3	2.083333333333333	0.26126060492983927	ENSG00000162601, ENSG00000198730, ENSG00000004487	111	122	13528	2.9968985378821444	1.0	0.9870442433311489	98.98864765634943
GOTERM_BP_FAT	GO:0016569~covalent chromatin modification	3	2.083333333333333	0.27332936632895627	ENSG00000162601, ENSG00000198730, ENSG00000004487	111	126	13528	2.901758901758902	1.0	0.9888298192917335	99.21227316543947
Annotation Cluster 13	Enrichment Score: 0.7270441309180927
Category	Term	Count	%	PValue	Genes	List Total	Pop Hits	Pop Total	Fold Enrichment	Bonferroni	Benjamini	FDR
GOTERM_BP_FAT	GO:0043933~macromolecular complex subunit organization	11	7.638888888888889	0.06312477967572244	ENSG00000180182, ENSG00000021574, ENSG00000077809, ENSG00000211445, ENSG00000164032, ENSG00000144895, ENSG00000112282, ENSG00000112159, ENSG00000167553, ENSG00000087053, ENSG00000069248	111	710	13528	1.8881867783276234	1.0	0.8631346709372363	62.813225247578096
GOTERM_BP_FAT	GO:0065003~macromolecular complex assembly	10	6.944444444444445	0.09175388217469828	ENSG00000180182, ENSG00000021574, ENSG00000077809, ENSG00000211445, ENSG00000164032, ENSG00000144895, ENSG00000112282, ENSG00000112159, ENSG00000167553, ENSG00000087053	111	665	13528	1.8326898326898324	1.0	0.9044640943301393	76.77728879455763
GOTERM_BP_FAT	GO:0006367~transcription initiation from RNA polymerase II promoter	3	2.083333333333333	0.10570684673048995	ENSG00000180182, ENSG00000077809, ENSG00000112282	111	68	13528	5.376788553259142	1.0	0.9223569038879937	81.63843832423028
GOTERM_BP_FAT	GO:0070271~protein complex biogenesis	8	5.555555555555555	0.11720248933204201	ENSG00000180182, ENSG00000021574, ENSG00000077809, ENSG00000211445, ENSG00000112282, ENSG00000112159, ENSG00000167553, ENSG00000087053	111	505	13528	1.9306752296851306	1.0	0.9316999020739029	84.91075072143308
GOTERM_BP_FAT	GO:0006461~protein complex assembly	8	5.555555555555555	0.11720248933204201	ENSG00000180182, ENSG00000021574, ENSG00000077809, ENSG00000211445, ENSG00000112282, ENSG00000112159, ENSG00000167553, ENSG00000087053	111	505	13528	1.9306752296851306	1.0	0.9316999020739029	84.91075072143308
GOTERM_BP_FAT	GO:0006352~transcription initiation	3	2.083333333333333	0.1463125392572771	ENSG00000180182, ENSG00000077809, ENSG00000112282	111	83	13528	4.4050797785737545	1.0	0.9446942974016793	90.92708324635525
GOTERM_BP_FAT	GO:0051259~protein oligomerization	3	2.083333333333333	0.41477074783606643	ENSG00000021574, ENSG00000211445, ENSG00000087053	111	174	13528	2.1012736874805844	1.0	0.9934469385225069	99.97047830201849
GOTERM_BP_FAT	GO:0006351~transcription, DNA-dependent	4	2.7777777777777777	0.42502147503248505	ENSG00000180182, ENSG00000077809, ENSG00000077235, ENSG00000112282	111	292	13528	1.6695051215599161	1.0	0.9924089636147138	99.97742050373175
GOTERM_BP_FAT	GO:0032774~RNA biosynthetic process	4	2.7777777777777777	0.43366858042954975	ENSG00000180182, ENSG00000077809, ENSG00000077235, ENSG00000112282	111	296	13528	1.646944241538836	1.0	0.9929500319284911	99.98205780938693
GOTERM_BP_FAT	GO:0006366~transcription from RNA polymerase II promoter	3	2.083333333333333	0.5702943607400184	ENSG00000180182, ENSG00000077809, ENSG00000112282	111	234	13528	1.5624855624855627	1.0	0.9969062970819274	99.99972779364137
Annotation Cluster 14	Enrichment Score: 0.7215778163263923
Category	Term	Count	%	PValue	Genes	List Total	Pop Hits	Pop Total	Fold Enrichment	Bonferroni	Benjamini	FDR
GOTERM_BP_FAT	GO:0051028~mRNA transport	3	2.083333333333333	0.157627666036115	ENSG00000108349, ENSG00000116698, ENSG00000069248	111	87	13528	4.202547374961169	1.0	0.953229119324476	92.58971600392823
GOTERM_BP_FAT	GO:0051236~establishment of RNA localization	3	2.083333333333333	0.1865656968986959	ENSG00000108349, ENSG00000116698, ENSG00000069248	111	97	13528	3.769295068264141	1.0	0.970256183940866	95.63969257681366
GOTERM_BP_FAT	GO:0050657~nucleic acid transport	3	2.083333333333333	0.1865656968986959	ENSG00000108349, ENSG00000116698, ENSG00000069248	111	97	13528	3.769295068264141	1.0	0.970256183940866	95.63969257681366
GOTERM_BP_FAT	GO:0050658~RNA transport	3	2.083333333333333	0.1865656968986959	ENSG00000108349, ENSG00000116698, ENSG00000069248	111	97	13528	3.769295068264141	1.0	0.970256183940866	95.63969257681366
GOTERM_BP_FAT	GO:0006403~RNA localization	3	2.083333333333333	0.19539229000592387	ENSG00000108349, ENSG00000116698, ENSG00000069248	111	100	13528	3.6562162162162166	1.0	0.9685546011828442	96.3048400473465
GOTERM_BP_FAT	GO:0015931~nucleobase, nucleoside, nucleotide and nucleic acid transport	3	2.083333333333333	0.2341519882714669	ENSG00000108349, ENSG00000116698, ENSG00000069248	111	113	13528	3.2355895718727576	1.0	0.981412022044443	98.25278544244762
Annotation Cluster 15	Enrichment Score: 0.7087120185019835
Category	Term	Count	%	PValue	Genes	List Total	Pop Hits	Pop Total	Fold Enrichment	Bonferroni	Benjamini	FDR
GOTERM_MF_FAT	GO:0003684~damaged DNA binding	3	2.083333333333333	0.07021552432599103	ENSG00000109674, ENSG00000137074, ENSG00000171320	114	50	12983	6.833157894736842	0.9999999963853055	0.6603716168339033	61.540214819260065
GOTERM_BP_FAT	GO:0033554~cellular response to stress	9	2025-06-01	0.08992536563535311	ENSG00000109674, ENSG00000135090, ENSG00000152409, ENSG00000211445, ENSG00000082146, ENSG00000137074, ENSG00000171320, ENSG00000080345, ENSG00000163349	111	566	13528	1.9379237895138957	1.0	0.9073069263299387	76.05780109585886
GOTERM_BP_FAT	GO:0006974~response to DNA damage stimulus	6	4.166666666666666	0.18728769116405258	ENSG00000109674, ENSG00000152409, ENSG00000137074, ENSG00000171320, ENSG00000080345, ENSG00000163349	111	373	13528	1.9604376494456925	1.0	0.968254916333055	95.69803825521198
GOTERM_BP_FAT	GO:0006281~DNA repair	4	2.7777777777777777	0.4076011018587593	ENSG00000109674, ENSG00000152409, ENSG00000137074, ENSG00000171320	111	284	13528	1.716533434843294	1.0	0.9931077857604793	99.96448858370965
GOTERM_BP_FAT	GO:0006259~DNA metabolic process	5	3.4722222222222223	0.5934443053790504	ENSG00000109674, ENSG00000152409, ENSG00000178966, ENSG00000137074, ENSG00000171320	111	506	13528	1.204287291243813	1.0	0.9973557337290929	99.9998825036371
Annotation Cluster 16	Enrichment Score: 0.573063205196646
Category	Term	Count	%	PValue	Genes	List Total	Pop Hits	Pop Total	Fold Enrichment	Bonferroni	Benjamini	FDR
GOTERM_BP_FAT	GO:0051168~nuclear export	3	2.083333333333333	0.08557266969076419	ENSG00000116698, ENSG00000082146, ENSG00000069248	111	60	13528	6.0936936936936945	1.0	0.9035440492042359	74.2604555431734
GOTERM_BP_FAT	GO:0006913~nucleocytoplasmic transport	3	2.083333333333333	0.36289970680139205	ENSG00000116698, ENSG00000082146, ENSG00000069248	111	156	13528	2.343728343728344	1.0	0.9937615217548262	99.89292976653438
GOTERM_BP_FAT	GO:0051169~nuclear transport	3	2.083333333333333	0.36875312838683916	ENSG00000116698, ENSG00000082146, ENSG00000069248	111	158	13528	2.3140608963393774	1.0	0.9939182589955464	99.90692019796579
GOTERM_BP_FAT	GO:0046907~intracellular transport	7	4.861111111111112	0.4455431460830847	ENSG00000021574, ENSG00000113615, ENSG00000116698, ENSG00000017260, ENSG00000082146, ENSG00000197892, ENSG00000069248	111	657	13528	1.2985039834354901	1.0	0.993002284286812	99.98699052478614
Annotation Cluster 17	Enrichment Score: 0.5549295035670087
Category	Term	Count	%	PValue	Genes	List Total	Pop Hits	Pop Total	Fold Enrichment	Bonferroni	Benjamini	FDR
GOTERM_MF_FAT	GO:0009055~electron carrier activity	5	3.4722222222222223	0.1269040966898886	ENSG00000140374, ENSG00000004487, ENSG00000154814, ENSG00000169021, ENSG00000117054	114	221	12983	2.576605541001826	0.9999999999999998	0.8073777734261988	83.15705095624153
GOTERM_MF_FAT	GO:0050660~FAD binding	3	2.083333333333333	0.1298488341162197	ENSG00000140374, ENSG00000004487, ENSG00000117054	114	72	12983	4.745248538011696	0.9999999999999999	0.8010365371258117	83.8876064995679
GOTERM_MF_FAT	GO:0050662~coenzyme binding	4	2.7777777777777777	0.20902512904199297	ENSG00000140374, ENSG00000004487, ENSG00000150768, ENSG00000117054	114	181	12983	2.5168169041387998	1.0	0.8759353918665368	95.3937154687111
GOTERM_CC_FAT	GO:0044429~mitochondrial part	7	4.861111111111112	0.2729998146039642	ENSG00000123983, ENSG00000140374, ENSG00000150768, ENSG00000175193, ENSG00000169021, ENSG00000198814, ENSG00000117054	95	595	12782	1.582910216718266	1.0	0.871037275540806	98.23018053572777
GOTERM_MF_FAT	GO:0048037~cofactor binding	4	2.7777777777777777	0.3690879462083684	ENSG00000140374, ENSG00000004487, ENSG00000150768, ENSG00000117054	114	249	12983	1.829493412245473	1.0	0.9639809884954328	99.76312290605877
GOTERM_BP_FAT	GO:0055114~oxidation reduction	7	4.861111111111112	0.41928227880757385	ENSG00000140374, ENSG00000211445, ENSG00000004487, ENSG00000154814, ENSG00000169021, ENSG00000117054, ENSG00000052802	111	639	13528	1.335081560433673	1.0	0.9930772208908283	99.97374857016456
GOTERM_CC_FAT	GO:0005759~mitochondrial matrix	3	2.083333333333333	0.4998348424749821	ENSG00000140374, ENSG00000150768, ENSG00000117054	95	227	12782	1.778159054022722	1.0	0.9560651108463625	99.98441395342982
GOTERM_CC_FAT	GO:0031980~mitochondrial lumen	3	2.083333333333333	0.4998348424749821	ENSG00000140374, ENSG00000150768, ENSG00000117054	95	227	12782	1.778159054022722	1.0	0.9560651108463625	99.98441395342982
Annotation Cluster 18	Enrichment Score: 0.448196041307332
Category	Term	Count	%	PValue	Genes	List Total	Pop Hits	Pop Total	Fold Enrichment	Bonferroni	Benjamini	FDR
GOTERM_MF_FAT	GO:0060589~nucleoside-triphosphatase regulator activity	7	4.861111111111112	0.15112409443293734	ENSG00000146350, ENSG00000136161, ENSG00000103657, ENSG00000128805, ENSG00000107863, ENSG00000184014, ENSG00000105993	114	413	12983	1.9302705917335712	1.0	0.8261974562874606	88.35723557387955
GOTERM_MF_FAT	GO:0030695~GTPase regulator activity	6	4.166666666666666	0.27572495469803493	ENSG00000146350, ENSG00000136161, ENSG00000103657, ENSG00000128805, ENSG00000107863, ENSG00000184014	114	404	12983	1.6913757165190202	1.0	0.9322249242945672	98.55060663528313
GOTERM_MF_FAT	GO:0005083~small GTPase regulator activity	4	2.7777777777777777	0.4278103121716318	ENSG00000146350, ENSG00000136161, ENSG00000103657, ENSG00000184014	114	274	12983	1.6625688308362145	1.0	0.9759242581904987	99.9342901135793
GOTERM_MF_FAT	GO:0008047~enzyme activator activity	4	2.7777777777777777	0.5613344873993615	ENSG00000146350, ENSG00000128805, ENSG00000107863, ENSG00000105993	114	335	12983	1.3598324168630531	1.0	0.9897819611586453	99.99799145827998
GOTERM_MF_FAT	GO:0005096~GTPase activator activity	3	2.083333333333333	0.5737689387010174	ENSG00000146350, ENSG00000128805, ENSG00000107863	114	220	12983	1.5529904306220097	1.0	0.9894729954732977	99.99862289700769
Annotation Cluster 19	Enrichment Score: 0.37770339669276626
Category	Term	Count	%	PValue	Genes	List Total	Pop Hits	Pop Total	Fold Enrichment	Bonferroni	Benjamini	FDR
GOTERM_BP_FAT	GO:0031396~regulation of protein ubiquitination	3	2.083333333333333	0.19539229000592387	ENSG00000170881, ENSG00000156970, ENSG00000164109	111	100	13528	3.6562162162162166	1.0	0.9685546011828442	96.3048400473465
GOTERM_BP_FAT	GO:0032268~regulation of cellular protein metabolic process	5	3.4722222222222223	0.5413184091103802	ENSG00000170881, ENSG00000156970, ENSG00000108349, ENSG00000144895, ENSG00000164109	111	474	13528	1.2855893868552095	1.0	0.9968577904684598	99.99926743924006
GOTERM_BP_FAT	GO:0031399~regulation of protein modification process	3	2.083333333333333	0.6958723657111646	ENSG00000170881, ENSG00000156970, ENSG00000164109	111	295	13528	1.2393953275309209	1.0	0.999297508796068	99.99999856277199
Annotation Cluster 20	Enrichment Score: 0.32137148584880854
Category	Term	Count	%	PValue	Genes	List Total	Pop Hits	Pop Total	Fold Enrichment	Bonferroni	Benjamini	FDR
GOTERM_CC_FAT	GO:0044429~mitochondrial part	7	4.861111111111112	0.2729998146039642	ENSG00000123983, ENSG00000140374, ENSG00000150768, ENSG00000175193, ENSG00000169021, ENSG00000198814, ENSG00000117054	95	595	12782	1.582910216718266	1.0	0.871037275540806	98.23018053572777
GOTERM_CC_FAT	GO:0031967~organelle envelope	6	4.166666666666666	0.48214047041241465	ENSG00000123983, ENSG00000175193, ENSG00000169021, ENSG00000164109, ENSG00000198814, ENSG00000069248	95	620	12782	1.3020713073005095	1.0	0.954957669991635	99.97580168581896
GOTERM_CC_FAT	GO:0031975~envelope	6	4.166666666666666	0.48499366807236166	ENSG00000123983, ENSG00000175193, ENSG00000169021, ENSG00000164109, ENSG00000198814, ENSG00000069248	95	622	12782	1.297884582839736	1.0	0.9530287802417261	99.97743557413642
GOTERM_CC_FAT	GO:0005739~mitochondrion	9	2025-06-01	0.5528824628421802	ENSG00000123983, ENSG00000135090, ENSG00000140374, ENSG00000150768, ENSG00000175193, ENSG00000169021, ENSG00000198814, ENSG00000164830, ENSG00000117054	95	1087	12782	1.1140076502203071	1.0	0.9692716809993779	99.99622761657257
GOTERM_CC_FAT	GO:0031966~mitochondrial membrane	4	2.7777777777777777	0.5574699670082239	ENSG00000123983, ENSG00000175193, ENSG00000169021, ENSG00000198814	95	394	12782	1.3659631311781995	1.0	0.9662531991743725	99.99668913523911
GOTERM_CC_FAT	GO:0005740~mitochondrial envelope	4	2.7777777777777777	0.5995767546242605	ENSG00000123983, ENSG00000175193, ENSG00000169021, ENSG00000198814	95	419	12782	1.284461751036302	1.0	0.9724881280764891	99.99906570683233
Annotation Cluster 21	Enrichment Score: 0.3130218290906558
Category	Term	Count	%	PValue	Genes	List Total	Pop Hits	Pop Total	Fold Enrichment	Bonferroni	Benjamini	FDR
GOTERM_MF_FAT	GO:0016564~transcription repressor activity	5	3.4722222222222223	0.2960727466811396	ENSG00000135334, ENSG00000169375, ENSG00000004487, ENSG00000105993, ENSG00000177565	114	316	12983	1.801993115700644	1.0	0.9365188737653602	99.00287303791613
GOTERM_BP_FAT	GO:0016481~negative regulation of transcription	6	4.166666666666666	0.3178501323457077	ENSG00000081923, ENSG00000135334, ENSG00000169375, ENSG00000004487, ENSG00000105993, ENSG00000177565	111	459	13528	1.5931225342990052	1.0	0.9932613692241067	99.6981315646562
GOTERM_BP_FAT	GO:0006357~regulation of transcription from RNA polymerase II promoter	8	5.555555555555555	0.3789396520383601	ENSG00000180182, ENSG00000152409, ENSG00000135334, ENSG00000169375, ENSG00000004487, ENSG00000118495, ENSG00000112282, ENSG00000177565	111	727	13528	1.3411155309367138	1.0	0.9945057350173928	99.9272778226899
GOTERM_BP_FAT	GO:0010605~negative regulation of macromolecule metabolic process	8	5.555555555555555	0.3883711001253195	ENSG00000081923, ENSG00000156970, ENSG00000135334, ENSG00000169375, ENSG00000004487, ENSG00000105993, ENSG00000164109, ENSG00000177565	111	734	13528	1.328325600805165	1.0	0.9941484018674672	99.94234400568567
GOTERM_BP_FAT	GO:0010629~negative regulation of gene expression	6	4.166666666666666	0.3907267790600104	ENSG00000081923, ENSG00000135334, ENSG00000169375, ENSG00000004487, ENSG00000105993, ENSG00000177565	111	504	13528	1.450879450879451	1.0	0.9939543505927564	99.94562246136444
GOTERM_BP_FAT	GO:0045934~negative regulation of nucleobase, nucleoside, nucleotide and nucleic acid metabolic process	6	4.166666666666666	0.40371228237974977	ENSG00000081923, ENSG00000135334, ENSG00000169375, ENSG00000004487, ENSG00000105993, ENSG00000177565	111	512	13528	1.4282094594594594	1.0	0.9935664714767475	99.96078269277228
GOTERM_BP_FAT	GO:0051172~negative regulation of nitrogen compound metabolic process	6	4.166666666666666	0.4150532366880577	ENSG00000081923, ENSG00000135334, ENSG00000169375, ENSG00000004487, ENSG00000105993, ENSG00000177565	111	519	13528	1.4089465187731085	1.0	0.9930474951955592	99.97069374948954
GOTERM_BP_FAT	GO:0010558~negative regulation of macromolecule biosynthetic process	6	4.166666666666666	0.4600433799751943	ENSG00000081923, ENSG00000135334, ENSG00000169375, ENSG00000004487, ENSG00000105993, ENSG00000177565	111	547	13528	1.336824941943772	1.0	0.99406101238491	99.99129717293069
GOTERM_BP_FAT	GO:0031327~negative regulation of cellular biosynthetic process	6	4.166666666666666	0.4822036188359674	ENSG00000081923, ENSG00000135334, ENSG00000169375, ENSG00000004487, ENSG00000105993, ENSG00000177565	111	561	13528	1.303463891699186	1.0	0.9952667444259699	99.99539156701157
GOTERM_BP_FAT	GO:0009890~negative regulation of biosynthetic process	6	4.166666666666666	0.5009612773543795	ENSG00000081923, ENSG00000135334, ENSG00000169375, ENSG00000004487, ENSG00000105993, ENSG00000177565	111	573	13528	1.2761662185745957	1.0	0.9960354074160027	99.99736704039418
GOTERM_BP_FAT	GO:0045892~negative regulation of transcription, DNA-dependent	4	2.7777777777777777	0.5564181091660323	ENSG00000169375, ENSG00000004487, ENSG00000105993, ENSG00000177565	111	356	13528	1.3693693693693694	1.0	0.9969017616277003	99.99955914315272
GOTERM_BP_FAT	GO:0051253~negative regulation of RNA metabolic process	4	2.7777777777777777	0.5678274175403771	ENSG00000169375, ENSG00000004487, ENSG00000105993, ENSG00000177565	111	362	13528	1.346672639490319	1.0	0.9969522984209562	99.99970309646956
GOTERM_BP_FAT	GO:0000122~negative regulation of transcription from RNA polymerase II promoter	3	2.083333333333333	0.6403417991612286	ENSG00000169375, ENSG00000004487, ENSG00000177565	111	266	13528	1.3745173745173747	1.0	0.9985928314937675	99.99998169879862
GOTERM_MF_FAT	GO:0030528~transcription regulator activity	13	9.027777777777777	0.6771618083988713	ENSG00000180182, ENSG00000077809, ENSG00000152409, ENSG00000135334, ENSG00000162601, ENSG00000004487, ENSG00000112282, ENSG00000105993, ENSG00000177565, ENSG00000105856, ENSG00000077235, ENSG00000156802, ENSG00000169375	114	1512	12983	0.9791782697484451	1.0	0.9958662433469226	99.99996408626602
GOTERM_BP_FAT	GO:0051252~regulation of RNA metabolic process	13	9.027777777777777	0.8175656273247327	ENSG00000180182, ENSG00000152409, ENSG00000163510, ENSG00000135334, ENSG00000162601, ENSG00000004487, ENSG00000112282, ENSG00000105993, ENSG00000177565, ENSG00000198453, ENSG00000169375, ENSG00000118495, ENSG00000181827	111	1813	13528	0.8738887812246886	1.0	0.9998349206036544	99.99999999938288
GOTERM_BP_FAT	GO:0006355~regulation of transcription, DNA-dependent	12	8.333333333333332	0.8691326156181685	ENSG00000180182, ENSG00000152409, ENSG00000198453, ENSG00000162601, ENSG00000135334, ENSG00000169375, ENSG00000004487, ENSG00000118495, ENSG00000112282, ENSG00000105993, ENSG00000177565, ENSG00000181827	111	1773	13528	0.8248654746116675	1.0	0.9999510066268735	99.999999999996
Annotation Cluster 22	Enrichment Score: 0.3033974858556988
Category	Term	Count	%	PValue	Genes	List Total	Pop Hits	Pop Total	Fold Enrichment	Bonferroni	Benjamini	FDR
GOTERM_CC_FAT	GO:0012505~endomembrane system	8	5.555555555555555	0.3522349311980368	ENSG00000153071, ENSG00000113615, ENSG00000005893, ENSG00000017260, ENSG00000164109, ENSG00000069248, ENSG00000052802, ENSG00000101464	95	782	12782	1.3764436667115358	1.0	0.9169244195170055	99.58906395843402
GOTERM_CC_FAT	GO:0044432~endoplasmic reticulum part	4	2.7777777777777777	0.4718458451923016	ENSG00000113615, ENSG00000117906, ENSG00000052802, ENSG00000101464	95	347	12782	1.550978310329137	1.0	0.9538458615731087	99.96895752608138
GOTERM_CC_FAT	GO:0005789~endoplasmic reticulum membrane	3	2.083333333333333	0.5918989643571131	ENSG00000113615, ENSG00000052802, ENSG00000101464	95	269	12782	1.500528272353747	1.0	0.9722622782294044	99.9988118961924
GOTERM_CC_FAT	GO:0042175~nuclear envelope-endoplasmic reticulum network	3	2.083333333333333	0.6216270699752536	ENSG00000113615, ENSG00000052802, ENSG00000101464	95	284	12782	1.421275018532246	1.0	0.9763912127609634	99.99954373491106
Annotation Cluster 23	Enrichment Score: 0.28146616396954033
Category	Term	Count	%	PValue	Genes	List Total	Pop Hits	Pop Total	Fold Enrichment	Bonferroni	Benjamini	FDR
GOTERM_BP_FAT	GO:0043549~regulation of kinase activity	5	3.4722222222222223	0.3305961031935527	ENSG00000131023, ENSG00000082146, ENSG00000070831, ENSG00000113328, ENSG00000065357	111	357	13528	1.706917001034648	1.0	0.9925286947312713	99.77325127909852
GOTERM_BP_FAT	GO:0051338~regulation of transferase activity	5	3.4722222222222223	0.35839259664735024	ENSG00000131023, ENSG00000082146, ENSG00000070831, ENSG00000113328, ENSG00000065357	111	372	13528	1.6380897026058316	1.0	0.9946968354665408	99.8808441970011
GOTERM_BP_FAT	GO:0051174~regulation of phosphorus metabolic process	6	4.166666666666666	0.35985930546973954	ENSG00000131023, ENSG00000116698, ENSG00000082146, ENSG00000070831, ENSG00000113328, ENSG00000065357	111	485	13528	1.5077180273056563	1.0	0.9943881626641844	99.88491030168359
GOTERM_BP_FAT	GO:0019220~regulation of phosphate metabolic process	6	4.166666666666666	0.35985930546973954	ENSG00000131023, ENSG00000116698, ENSG00000082146, ENSG00000070831, ENSG00000113328, ENSG00000065357	111	485	13528	1.5077180273056563	1.0	0.9943881626641844	99.88491030168359
GOTERM_BP_FAT	GO:0042325~regulation of phosphorylation	5	3.4722222222222223	0.5277810002576597	ENSG00000131023, ENSG00000082146, ENSG00000070831, ENSG00000113328, ENSG00000065357	111	466	13528	1.3076595909213935	1.0	0.9965249674976376	99.99886110449961
GOTERM_BP_FAT	GO:0045859~regulation of protein kinase activity	4	2.7777777777777777	0.5350523771250657	ENSG00000131023, ENSG00000082146, ENSG00000113328, ENSG00000065357	111	345	13528	1.4130304217260738	1.0	0.9967212240066554	99.9991000027917
GOTERM_BP_FAT	GO:0033674~positive regulation of kinase activity	3	2.083333333333333	0.5632506829565271	ENSG00000082146, ENSG00000070831, ENSG00000065357	111	231	13528	1.5827775827775827	1.0	0.9968961214418937	99.99965164480719
GOTERM_BP_FAT	GO:0051347~positive regulation of transferase activity	3	2.083333333333333	0.5841373132193577	ENSG00000082146, ENSG00000070831, ENSG00000065357	111	240	13528	1.5234234234234236	1.0	0.9972392840979749	99.99983436492025
GOTERM_BP_FAT	GO:0007242~intracellular signaling cascade	10	6.944444444444445	0.7032719317894829	ENSG00000180182, ENSG00000135090, ENSG00000156970, ENSG00000131023, ENSG00000082146, ENSG00000070831, ENSG00000084733, ENSG00000117602, ENSG00000163349, ENSG00000065357	111	1256	13528	0.9703333907155562	1.0	0.9993174228036262	99.99999901090187
GOTERM_BP_FAT	GO:0044093~positive regulation of molecular function	4	2.7777777777777777	0.8610382485421455	ENSG00000152409, ENSG00000082146, ENSG00000070831, ENSG00000065357	111	586	13528	0.8319035759308797	1.0	0.9999423490615413	99.99999999999007
GOTERM_BP_FAT	GO:0043085~positive regulation of catalytic activity	3	2.083333333333333	0.9284050785712556	ENSG00000082146, ENSG00000070831, ENSG00000065357	111	520	13528	0.7031185031185032	1.0	0.9999963944409305	100.0
Annotation Cluster 24	Enrichment Score: 0.2788022365186425
Category	Term	Count	%	PValue	Genes	List Total	Pop Hits	Pop Total	Fold Enrichment	Bonferroni	Benjamini	FDR
GOTERM_CC_FAT	GO:0016585~chromatin remodeling complex	3	2.083333333333333	0.09602126524874911	ENSG00000162601, ENSG00000169375, ENSG00000177565	95	71	12782	5.685100074128984	0.9999999994923768	0.5609430828185128	72.12283762884451
GOTERM_MF_FAT	GO:0008134~transcription factor binding	8	5.555555555555555	0.1596518596204797	ENSG00000180182, ENSG00000152409, ENSG00000162601, ENSG00000169375, ENSG00000211445, ENSG00000004487, ENSG00000112282, ENSG00000177565	114	513	12983	1.7759994528230907	1.0	0.8324075161895277	89.80230590840821
GOTERM_MF_FAT	GO:0003712~transcription cofactor activity	6	4.166666666666666	0.20939646261826642	ENSG00000180182, ENSG00000152409, ENSG00000162601, ENSG00000169375, ENSG00000112282, ENSG00000177565	114	363	12983	1.8824126431781933	1.0	0.8678313007163276	95.42201811994822
GOTERM_MF_FAT	GO:0003713~transcription coactivator activity	4	2.7777777777777777	0.28569088514782565	ENSG00000180182, ENSG00000152409, ENSG00000162601, ENSG00000112282	114	214	12983	2.128709624528611	1.0	0.9342635174636035	98.79161097092603
GOTERM_BP_FAT	GO:0006357~regulation of transcription from RNA polymerase II promoter	8	5.555555555555555	0.3789396520383601	ENSG00000180182, ENSG00000152409, ENSG00000135334, ENSG00000169375, ENSG00000004487, ENSG00000118495, ENSG00000112282, ENSG00000177565	111	727	13528	1.3411155309367138	1.0	0.9945057350173928	99.9272778226899
GOTERM_MF_FAT	GO:0016563~transcription activator activity	5	3.4722222222222223	0.48053229639886647	ENSG00000180182, ENSG00000152409, ENSG00000162601, ENSG00000112282, ENSG00000177565	114	410	12983	1.3888532306375694	1.0	0.9828676454366532	99.98152392832132
GOTERM_BP_FAT	GO:0045893~positive regulation of transcription, DNA-dependent	5	3.4722222222222223	0.5463454358720696	ENSG00000180182, ENSG00000162601, ENSG00000135334, ENSG00000118495, ENSG00000177565	111	477	13528	1.2775039190133528	1.0	0.996929358726177	99.99938022273152
GOTERM_BP_FAT	GO:0006350~transcription	18	2012-05-12	0.5496016223436831	ENSG00000180182, ENSG00000077809, ENSG00000135334, ENSG00000162601, ENSG00000099381, ENSG00000004487, ENSG00000112282, ENSG00000177565, ENSG00000198561, ENSG00000163349, ENSG00000105856, ENSG00000198453, ENSG00000077235, ENSG00000169375, ENSG00000156802, ENSG00000128805, ENSG00000079432, ENSG00000118495	111	2101	13528	1.0441359970155784	1.0	0.9969137268501143	99.99944438471695
GOTERM_BP_FAT	GO:0051254~positive regulation of RNA metabolic process	5	3.4722222222222223	0.5530048727601796	ENSG00000180182, ENSG00000162601, ENSG00000135334, ENSG00000118495, ENSG00000177565	111	481	13528	1.2668801857991048	1.0	0.996906798234494	99.9995047767624
GOTERM_MF_FAT	GO:0003677~DNA binding	21	14.583333333333334	0.567002388772135	ENSG00000077809, ENSG00000109674, ENSG00000162601, ENSG00000164032, ENSG00000004487, ENSG00000198554, ENSG00000105993, ENSG00000177565, ENSG00000163349, ENSG00000105856, ENSG00000198453, ENSG00000077235, ENSG00000114127, ENSG00000169375, ENSG00000156802, ENSG00000137074, ENSG00000079432, ENSG00000171320, ENSG00000118495, ENSG00000107372, ENSG00000181827	114	2331	12983	1.0259996838944208	1.0	0.9895475785977876	99.99830664094446
GOTERM_BP_FAT	GO:0045944~positive regulation of transcription from RNA polymerase II promoter	4	2.7777777777777777	0.5846066592093967	ENSG00000180182, ENSG00000135334, ENSG00000118495, ENSG00000177565	111	371	13528	1.314004030985163	1.0	0.9971091763443423	99.99983717834567
GOTERM_BP_FAT	GO:0045449~regulation of transcription	21	14.583333333333334	0.6478565101986465	ENSG00000180182, ENSG00000077809, ENSG00000152409, ENSG00000135334, ENSG00000162601, ENSG00000099381, ENSG00000004487, ENSG00000112282, ENSG00000105993, ENSG00000177565, ENSG00000198561, ENSG00000163349, ENSG00000105856, ENSG00000081923, ENSG00000198453, ENSG00000169375, ENSG00000156802, ENSG00000128805, ENSG00000079432, ENSG00000118495, ENSG00000181827	111	2601	13528	0.9839874476552678	1.0	0.9986975168272454	99.99998671509572
GOTERM_MF_FAT	GO:0030528~transcription regulator activity	13	9.027777777777777	0.6771618083988713	ENSG00000180182, ENSG00000077809, ENSG00000152409, ENSG00000135334, ENSG00000162601, ENSG00000004487, ENSG00000112282, ENSG00000105993, ENSG00000177565, ENSG00000105856, ENSG00000077235, ENSG00000156802, ENSG00000169375	114	1512	12983	0.9791782697484451	1.0	0.9958662433469226	99.99996408626602
GOTERM_BP_FAT	GO:0045941~positive regulation of transcription	5	3.4722222222222223	0.6786003071935061	ENSG00000180182, ENSG00000162601, ENSG00000135334, ENSG00000118495, ENSG00000177565	111	564	13528	1.0804421442719314	1.0	0.9990716575894188	99.99999667748037
GOTERM_BP_FAT	GO:0010628~positive regulation of gene expression	5	3.4722222222222223	0.7011122025963132	ENSG00000180182, ENSG00000162601, ENSG00000135334, ENSG00000118495, ENSG00000177565	111	581	13528	1.0488285187080368	1.0	0.999328507372208	99.99999889586859
GOTERM_BP_FAT	GO:0045935~positive regulation of nucleobase, nucleoside, nucleotide and nucleic acid metabolic process	5	3.4722222222222223	0.752997135629827	ENSG00000180182, ENSG00000162601, ENSG00000135334, ENSG00000118495, ENSG00000177565	111	624	13528	0.9765534765534766	1.0	0.9996194207998318	99.99999993879575
GOTERM_BP_FAT	GO:0051173~positive regulation of nitrogen compound metabolic process	5	3.4722222222222223	0.7746915985878796	ENSG00000180182, ENSG00000162601, ENSG00000135334, ENSG00000118495, ENSG00000177565	111	644	13528	0.9462257288344245	1.0	0.9997086428222078	99.99999998482629
GOTERM_BP_FAT	GO:0010557~positive regulation of macromolecule biosynthetic process	5	3.4722222222222223	0.7849724503188792	ENSG00000180182, ENSG00000162601, ENSG00000135334, ENSG00000118495, ENSG00000177565	111	654	13528	0.9317574455189134	1.0	0.999759765869706	99.99999999252903
GOTERM_BP_FAT	GO:0031328~positive regulation of cellular biosynthetic process	5	3.4722222222222223	0.8145167768409922	ENSG00000180182, ENSG00000162601, ENSG00000135334, ENSG00000118495, ENSG00000177565	111	685	13528	0.8895903202472546	1.0	0.9998308928709863	99.99999999920645
GOTERM_BP_FAT	GO:0051252~regulation of RNA metabolic process	13	9.027777777777777	0.8175656273247327	ENSG00000180182, ENSG00000152409, ENSG00000163510, ENSG00000135334, ENSG00000162601, ENSG00000004487, ENSG00000112282, ENSG00000105993, ENSG00000177565, ENSG00000198453, ENSG00000169375, ENSG00000118495, ENSG00000181827	111	1813	13528	0.8738887812246886	1.0	0.9998349206036544	99.99999999938288
GOTERM_BP_FAT	GO:0009891~positive regulation of biosynthetic process	5	3.4722222222222223	0.823319825867948	ENSG00000180182, ENSG00000162601, ENSG00000135334, ENSG00000118495, ENSG00000177565	111	695	13528	0.8767904595242725	1.0	0.9998509936609455	99.9999999996205
GOTERM_BP_FAT	GO:0006355~regulation of transcription, DNA-dependent	12	8.333333333333332	0.8691326156181685	ENSG00000180182, ENSG00000152409, ENSG00000198453, ENSG00000162601, ENSG00000135334, ENSG00000169375, ENSG00000004487, ENSG00000118495, ENSG00000112282, ENSG00000105993, ENSG00000177565, ENSG00000181827	111	1773	13528	0.8248654746116675	1.0	0.9999510066268735	99.999999999996
GOTERM_BP_FAT	GO:0010604~positive regulation of macromolecule metabolic process	5	3.4722222222222223	0.9241216375176365	ENSG00000180182, ENSG00000162601, ENSG00000135334, ENSG00000118495, ENSG00000177565	111	857	13528	0.7110494391707927	1.0	0.9999956133504828	100.0
Annotation Cluster 25	Enrichment Score: 0.2677992223031464
Category	Term	Count	%	PValue	Genes	List Total	Pop Hits	Pop Total	Fold Enrichment	Bonferroni	Benjamini	FDR
GOTERM_BP_FAT	GO:0006796~phosphate metabolic process	10	6.944444444444445	0.39450520907090086	ENSG00000119121, ENSG00000135090, ENSG00000131023, ENSG00000082146, ENSG00000144895, ENSG00000100330, ENSG00000138032, ENSG00000087053, ENSG00000198814, ENSG00000163349	111	973	13528	1.2525577993203891	1.0	0.9930070609364183	99.95051964378874
GOTERM_BP_FAT	GO:0006793~phosphorus metabolic process	10	6.944444444444445	0.39450520907090086	ENSG00000119121, ENSG00000135090, ENSG00000131023, ENSG00000082146, ENSG00000144895, ENSG00000100330, ENSG00000138032, ENSG00000087053, ENSG00000198814, ENSG00000163349	111	973	13528	1.2525577993203891	1.0	0.9930070609364183	99.95051964378874
GOTERM_MF_FAT	GO:0004674~protein serine/threonine kinase activity	5	3.4722222222222223	0.5179428849384466	ENSG00000119121, ENSG00000135090, ENSG00000156970, ENSG00000131023, ENSG00000163349	114	430	12983	1.3242554059567522	1.0	0.9868259972160432	99.99307275689796
GOTERM_MF_FAT	GO:0004672~protein kinase activity	6	4.166666666666666	0.612222850433797	ENSG00000119121, ENSG00000135090, ENSG00000156970, ENSG00000131023, ENSG00000082146, ENSG00000163349	114	606	12983	1.1275838110126801	1.0	0.9929837204423697	99.99960189081965
GOTERM_BP_FAT	GO:0006468~protein amino acid phosphorylation	6	4.166666666666666	0.6370992232216399	ENSG00000119121, ENSG00000135090, ENSG00000131023, ENSG00000082146, ENSG00000144895, ENSG00000163349	111	667	13528	1.096316706511609	1.0	0.9985927847223014	99.99997902922591
GOTERM_BP_FAT	GO:0016310~phosphorylation	6	4.166666666666666	0.7865035731803159	ENSG00000119121, ENSG00000135090, ENSG00000131023, ENSG00000082146, ENSG00000144895, ENSG00000163349	111	800	13528	0.9140540540540542	1.0	0.999754221673968	99.99999999329661
Annotation Cluster 26	Enrichment Score: 0.2656204063700551
Category	Term	Count	%	PValue	Genes	List Total	Pop Hits	Pop Total	Fold Enrichment	Bonferroni	Benjamini	FDR
GOTERM_CC_FAT	GO:0030659~cytoplasmic vesicle membrane	3	2.083333333333333	0.2724693910989342	ENSG00000153071, ENSG00000113615, ENSG00000005893	95	139	12782	2.9039000378644455	1.0	0.8784472853171206	98.21377182164939
GOTERM_CC_FAT	GO:0012506~vesicle membrane	3	2.083333333333333	0.30517145525765355	ENSG00000153071, ENSG00000113615, ENSG00000005893	95	151	12782	2.6731265249215754	1.0	0.8967094352967655	99.0018379980129
GOTERM_CC_FAT	GO:0012505~endomembrane system	8	5.555555555555555	0.3522349311980368	ENSG00000153071, ENSG00000113615, ENSG00000005893, ENSG00000017260, ENSG00000164109, ENSG00000069248, ENSG00000052802, ENSG00000101464	95	782	12782	1.3764436667115358	1.0	0.9169244195170055	99.58906395843402
GOTERM_CC_FAT	GO:0044433~cytoplasmic vesicle part	3	2.083333333333333	0.4010064459054443	ENSG00000153071, ENSG00000113615, ENSG00000005893	95	187	12782	2.158513931888545	1.0	0.9383277732021427	99.84737902924431
GOTERM_CC_FAT	GO:0031410~cytoplasmic vesicle	4	2.7777777777777777	0.8576848597966265	ENSG00000153071, ENSG00000113615, ENSG00000005893, ENSG00000107863	95	642	12782	0.8383013608788326	1.0	0.9989810475819252	99.99999999806948
GOTERM_CC_FAT	GO:0031982~vesicle	4	2.7777777777777777	0.8768468362049109	ENSG00000153071, ENSG00000113615, ENSG00000005893, ENSG00000107863	95	670	12782	0.8032678711704635	1.0	0.9992239125331173	99.99999999969027
GOTERM_CC_FAT	GO:0016023~cytoplasmic membrane-bounded vesicle	3	2.083333333333333	0.9170787439755523	ENSG00000153071, ENSG00000113615, ENSG00000005893	95	550	12782	0.7338947368421054	1.0	0.9996637798717599	99.99999999999793
GOTERM_CC_FAT	GO:0031988~membrane-bounded vesicle	3	2.083333333333333	0.9258342268634266	ENSG00000153071, ENSG00000113615, ENSG00000005893	95	568	12782	0.710637509266123	1.0	0.99973385297736	99.99999999999949
Annotation Cluster 27	Enrichment Score: 0.256228229183933
Category	Term	Count	%	PValue	Genes	List Total	Pop Hits	Pop Total	Fold Enrichment	Bonferroni	Benjamini	FDR
GOTERM_BP_FAT	GO:0007155~cell adhesion	7	4.861111111111112	0.5071947364226899	ENSG00000140545, ENSG00000017260, ENSG00000165124, ENSG00000117155, ENSG00000083857, ENSG00000198561, ENSG00000073712	111	700	13528	1.2187387387387387	1.0	0.9959561882624737	99.99782415477333
GOTERM_BP_FAT	GO:0022610~biological adhesion	7	4.861111111111112	0.5086029760815893	ENSG00000140545, ENSG00000017260, ENSG00000165124, ENSG00000117155, ENSG00000083857, ENSG00000198561, ENSG00000073712	111	701	13528	1.2170001670714936	1.0	0.9958081437673892	99.99791659624042
GOTERM_BP_FAT	GO:0016337~cell-cell adhesion	3	2.083333333333333	0.6603309867140906	ENSG00000017260, ENSG00000083857, ENSG00000198561	111	276	13528	1.3247160203681942	1.0	0.9988356232940809	99.99999231353792
Annotation Cluster 28	Enrichment Score: 0.2530981684453547
Category	Term	Count	%	PValue	Genes	List Total	Pop Hits	Pop Total	Fold Enrichment	Bonferroni	Benjamini	FDR
GOTERM_BP_FAT	GO:0008104~protein localization	10	6.944444444444445	0.2892270188378062	ENSG00000113615, ENSG00000136068, ENSG00000147439, ENSG00000155975, ENSG00000082146, ENSG00000070831, ENSG00000084733, ENSG00000129003, ENSG00000197892, ENSG00000069248	111	882	13528	1.3817899532185245	1.0	0.9902246994336681	99.43683717048586
GOTERM_BP_FAT	GO:0070727~cellular macromolecule localization	5	3.4722222222222223	0.43582060088467456	ENSG00000113615, ENSG00000108349, ENSG00000082146, ENSG00000070831, ENSG00000197892	111	414	13528	1.4719066892979935	1.0	0.992341285044414	99.98306475393562
GOTERM_BP_FAT	GO:0046907~intracellular transport	7	4.861111111111112	0.4455431460830847	ENSG00000021574, ENSG00000113615, ENSG00000116698, ENSG00000017260, ENSG00000082146, ENSG00000197892, ENSG00000069248	111	657	13528	1.2985039834354901	1.0	0.993002284286812	99.98699052478614
GOTERM_BP_FAT	GO:0034613~cellular protein localization	4	2.7777777777777777	0.6540913095490564	ENSG00000113615, ENSG00000082146, ENSG00000070831, ENSG00000197892	111	411	13528	1.1861204269963395	1.0	0.9987677809550702	99.99998986881624
GOTERM_BP_FAT	GO:0015031~protein transport	6	4.166666666666666	0.7493915818125696	ENSG00000113615, ENSG00000155975, ENSG00000082146, ENSG00000084733, ENSG00000197892, ENSG00000069248	111	762	13528	0.9596368021564873	1.0	0.9996112684724816	99.99999992374615
GOTERM_BP_FAT	GO:0045184~establishment of protein localization	6	4.166666666666666	0.7565611659481888	ENSG00000113615, ENSG00000155975, ENSG00000082146, ENSG00000084733, ENSG00000197892, ENSG00000069248	111	769	13528	0.950901486662215	1.0	0.9996044031214478	99.9999999509068
GOTERM_BP_FAT	GO:0006886~intracellular protein transport	3	2.083333333333333	0.8122415517003434	ENSG00000113615, ENSG00000082146, ENSG00000197892	111	374	13528	0.9775979187743894	1.0	0.999830605437028	99.99999999904523
Annotation Cluster 29	Enrichment Score: 0.23455316999025755
Category	Term	Count	%	PValue	Genes	List Total	Pop Hits	Pop Total	Fold Enrichment	Bonferroni	Benjamini	FDR
GOTERM_CC_FAT	GO:0030529~ribonucleoprotein complex	6	4.166666666666666	0.32862694858028363	ENSG00000166889, ENSG00000108349, ENSG00000095787, ENSG00000163510, ENSG00000037241, ENSG00000134453	95	515	12782	1.5675421563617784	1.0	0.904278463283672	99.35361667777715
GOTERM_MF_FAT	GO:0003723~RNA binding	8	5.555555555555555	0.4349113454568493	ENSG00000114127, ENSG00000108349, ENSG00000163510, ENSG00000099381, ENSG00000144895, ENSG00000137074, ENSG00000117602, ENSG00000134453	114	718	12983	1.2689244001368323	1.0	0.9756928045517381	99.94422414360122
GOTERM_BP_FAT	GO:0016071~mRNA metabolic process	4	2.7777777777777777	0.582762436752761	ENSG00000108349, ENSG00000116698, ENSG00000163510, ENSG00000134453	111	370	13528	1.3175553932310688	1.0	0.9973267286317757	99.99982585986213
GOTERM_BP_FAT	GO:0008380~RNA splicing	3	2.083333333333333	0.6756812026260731	ENSG00000108349, ENSG00000163510, ENSG00000134453	111	284	13528	1.2874000761324706	1.0	0.9990745149065626	99.99999618900549
GOTERM_BP_FAT	GO:0006397~mRNA processing	3	2.083333333333333	0.7395209412332876	ENSG00000108349, ENSG00000163510, ENSG00000134453	111	321	13528	1.1390081670455503	1.0	0.9995708162151904	99.99999986297959
GOTERM_BP_FAT	GO:0006396~RNA processing	3	2.083333333333333	0.9405745087643338	ENSG00000108349, ENSG00000163510, ENSG00000134453	111	547	13528	0.668412470971886	1.0	0.9999980780339913	100.0
Annotation Cluster 30	Enrichment Score: 0.20601997824648768
Category	Term	Count	%	PValue	Genes	List Total	Pop Hits	Pop Total	Fold Enrichment	Bonferroni	Benjamini	FDR
GOTERM_BP_FAT	GO:0001701~in utero embryonic development	3	2.083333333333333	0.4204103756937384	ENSG00000153071, ENSG00000004487, ENSG00000107372	111	176	13528	2.0773955773955772	1.0	0.99276710585849	99.97451166058178
GOTERM_BP_FAT	GO:0043009~chordate embryonic development	3	2.083333333333333	0.7548459414337443	ENSG00000153071, ENSG00000004487, ENSG00000107372	111	331	13528	1.1045970441740836	1.0	0.9996124603682129	99.99999994538894
GOTERM_BP_FAT	GO:0009792~embryonic development ending in birth or egg hatching	3	2.083333333333333	0.7592911100514258	ENSG00000153071, ENSG00000004487, ENSG00000107372	111	334	13528	1.0946755138371906	1.0	0.9996056503152693	99.99999995862684
Annotation Cluster 31	Enrichment Score: 0.13373360281577587
Category	Term	Count	%	PValue	Genes	List Total	Pop Hits	Pop Total	Fold Enrichment	Bonferroni	Benjamini	FDR
GOTERM_MF_FAT	GO:0046914~transition metal ion binding	25	17.36111111111111	0.5592422852757459	ENSG00000119121, ENSG00000170881, ENSG00000162601, ENSG00000163625, ENSG00000138032, ENSG00000122257, ENSG00000065357, ENSG00000143207, ENSG00000198453, ENSG00000106052, ENSG00000145808, ENSG00000017260, ENSG00000100330, ENSG00000118495, ENSG00000151092, ENSG00000171320, ENSG00000113615, ENSG00000168216, ENSG00000213186, ENSG00000109674, ENSG00000052802, ENSG00000137074, ENSG00000185722, ENSG0000…	114	2785	12983	1.022315663485464	1.0	0.9904774611759518	99.99786202088147
GOTERM_MF_FAT	GO:0008270~zinc ion binding	20	13.88888888888889	0.6466126126009465	ENSG00000113615, ENSG00000119121, ENSG00000109674, ENSG00000213186, ENSG00000170881, ENSG00000162601, ENSG00000163625, ENSG00000122257, ENSG00000065357, ENSG00000143207, ENSG00000198453, ENSG00000106052, ENSG00000145808, ENSG00000137074, ENSG00000100330, ENSG00000171320, ENSG00000151092, ENSG00000185722, ENSG00000118495, ENSG00000107372	114	2311	12983	0.9855990040006983	1.0	0.994700827027188	99.99988233645169
GOTERM_MF_FAT	GO:0046872~metal ion binding	33	22.916666666666664	0.8204789635036979	ENSG00000119121, ENSG00000123983, ENSG00000170881, ENSG00000162601, ENSG00000163625, ENSG00000165124, ENSG00000138032, ENSG00000122257, ENSG00000156136, ENSG00000065357, ENSG00000081923, ENSG00000198453, ENSG00000143207, ENSG00000106052, ENSG00000145808, ENSG00000017260, ENSG00000100330, ENSG00000118495, ENSG00000151092, ENSG00000171320, ENSG00000113615, ENSG00000213186, ENSG00000168216, ENSG0000…	114	4140	12983	0.9077866768370201	1.0	0.9997222023741924	99.99999998378148
GOTERM_MF_FAT	GO:0043169~cation binding	33	22.916666666666664	0.8377457828089189	ENSG00000119121, ENSG00000123983, ENSG00000170881, ENSG00000162601, ENSG00000163625, ENSG00000165124, ENSG00000138032, ENSG00000122257, ENSG00000156136, ENSG00000065357, ENSG00000081923, ENSG00000198453, ENSG00000143207, ENSG00000106052, ENSG00000145808, ENSG00000017260, ENSG00000100330, ENSG00000118495, ENSG00000151092, ENSG00000171320, ENSG00000113615, ENSG00000213186, ENSG00000168216, ENSG0000…	114	4179	12983	0.8993148700897974	1.0	0.9998002937030146	99.99999999569914
GOTERM_MF_FAT	GO:0043167~ion binding	33	22.916666666666664	0.8627959777639806	ENSG00000119121, ENSG00000123983, ENSG00000170881, ENSG00000162601, ENSG00000163625, ENSG00000165124, ENSG00000138032, ENSG00000122257, ENSG00000156136, ENSG00000065357, ENSG00000081923, ENSG00000198453, ENSG00000143207, ENSG00000106052, ENSG00000145808, ENSG00000017260, ENSG00000100330, ENSG00000118495, ENSG00000151092, ENSG00000171320, ENSG00000113615, ENSG00000213186, ENSG00000168216, ENSG0000…	114	4241	12983	0.8861676119088101	1.0	0.9998550285601525	99.99999999952396
Annotation Cluster 32	Enrichment Score: 0.10658104859711841
Category	Term	Count	%	PValue	Genes	List Total	Pop Hits	Pop Total	Fold Enrichment	Bonferroni	Benjamini	FDR
GOTERM_BP_FAT	GO:0010033~response to organic substance	6	4.166666666666666	0.704338599307646	ENSG00000164070, ENSG00000140545, ENSG00000131023, ENSG00000135334, ENSG00000105993, ENSG00000169021	111	721	13528	1.0142069947895191	1.0	0.9992911037543449	99.99999906349046
GOTERM_BP_FAT	GO:0009725~response to hormone stimulus	3	2.083333333333333	0.8037863982636093	ENSG00000140545, ENSG00000131023, ENSG00000169021	111	367	13528	0.9962442006038738	1.0	0.9997995603519612	99.99999999813744
GOTERM_BP_FAT	GO:0009719~response to endogenous stimulus	3	2.083333333333333	0.845930555316888	ENSG00000140545, ENSG00000131023, ENSG00000169021	111	405	13528	0.9027694361027695	1.0	0.9999206825212751	99.99999999995246
Annotation Cluster 33	Enrichment Score: 0.09251677478411871
Category	Term	Count	%	PValue	Genes	List Total	Pop Hits	Pop Total	Fold Enrichment	Bonferroni	Benjamini	FDR
GOTERM_BP_FAT	GO:0006917~induction of apoptosis	3	2.083333333333333	0.7379448306257319	ENSG00000152409, ENSG00000118495, ENSG00000163349	111	320	13528	1.1425675675675675	1.0	0.9995820361472985	99.99999984984782
GOTERM_BP_FAT	GO:0012502~induction of programmed cell death	3	2.083333333333333	0.7395209412332876	ENSG00000152409, ENSG00000118495, ENSG00000163349	111	321	13528	1.1390081670455503	1.0	0.9995708162151904	99.99999986297959
GOTERM_BP_FAT	GO:0042981~regulation of apoptosis	6	4.166666666666666	0.7901547739894073	ENSG00000152409, ENSG00000106052, ENSG00000082146, ENSG00000118495, ENSG00000105993, ENSG00000163349	111	804	13528	0.90950652144682	1.0	0.9997618435711413	99.99999999484008
GOTERM_BP_FAT	GO:0043067~regulation of programmed cell death	6	4.166666666666666	0.7973138294227429	ENSG00000152409, ENSG00000106052, ENSG00000082146, ENSG00000118495, ENSG00000105993, ENSG00000163349	111	812	13528	0.9005458660631075	1.0	0.9997895475362041	99.99999999695251
GOTERM_BP_FAT	GO:0010941~regulation of cell death	6	4.166666666666666	0.7999495128895691	ENSG00000152409, ENSG00000106052, ENSG00000082146, ENSG00000118495, ENSG00000105993, ENSG00000163349	111	815	13528	0.8972309733045929	1.0	0.9997912288511993	99.99999999750135
GOTERM_BP_FAT	GO:0043065~positive regulation of apoptosis	3	2.083333333333333	0.8690328993260031	ENSG00000152409, ENSG00000118495, ENSG00000163349	111	430	13528	0.8502828409805154	1.0	0.9999539915945264	99.99999999999596
GOTERM_BP_FAT	GO:0043068~positive regulation of programmed cell death	3	2.083333333333333	0.8715829277193281	ENSG00000152409, ENSG00000118495, ENSG00000163349	111	433	13528	0.8443917358467014	1.0	0.9999522595494192	99.999999999997
GOTERM_BP_FAT	GO:0010942~positive regulation of cell death	3	2.083333333333333	0.8732577604815136	ENSG00000152409, ENSG00000118495, ENSG00000163349	111	435	13528	0.8405094749922337	1.0	0.9999521526147852	99.99999999999754
Annotation Cluster 34	Enrichment Score: 0.07256326561252727
Category	Term	Count	%	PValue	Genes	List Total	Pop Hits	Pop Total	Fold Enrichment	Bonferroni	Benjamini	FDR
GOTERM_MF_FAT	GO:0005525~GTP binding	3	2.083333333333333	0.8389969641972881	ENSG00000070831, ENSG00000084733, ENSG00000167553	114	372	12983	0.9184352009054895	1.0	0.9997767961692485	99.99999999611467
GOTERM_MF_FAT	GO:0019001~guanyl nucleotide binding	3	2.083333333333333	0.8497181734632606	ENSG00000070831, ENSG00000084733, ENSG00000167553	114	382	12983	0.8943923945990631	1.0	0.9998115687257133	99.9999999984274
GOTERM_MF_FAT	GO:0032561~guanyl ribonucleotide binding	3	2.083333333333333	0.8497181734632606	ENSG00000070831, ENSG00000084733, ENSG00000167553	114	382	12983	0.8943923945990631	1.0	0.9998115687257133	99.9999999984274
Annotation Cluster 35	Enrichment Score: 0.056332502232142374
Category	Term	Count	%	PValue	Genes	List Total	Pop Hits	Pop Total	Fold Enrichment	Bonferroni	Benjamini	FDR
GOTERM_CC_FAT	GO:0005624~membrane fraction	5	3.4722222222222223	0.8539171132937631	ENSG00000081923, ENSG00000123983, ENSG00000005893, ENSG00000100330, ENSG00000198561	95	809	12782	0.8315659358532301	1.0	0.9990040870825775	99.999999997313
GOTERM_CC_FAT	GO:0005626~insoluble fraction	5	3.4722222222222223	0.8729445980173665	ENSG00000081923, ENSG00000123983, ENSG00000005893, ENSG00000100330, ENSG00000198561	95	839	12782	0.8018317545950693	1.0	0.9992308537504755	99.99999999954039
GOTERM_CC_FAT	GO:0000267~cell fraction	6	4.166666666666666	0.9090757945183132	ENSG00000081923, ENSG00000123983, ENSG00000005893, ENSG00000211445, ENSG00000100330, ENSG00000198561	95	1083	12782	0.7454147834961365	1.0	0.9995984929396049	99.99999999999334

## Sheet: KEGG
Ubiquitin mediated proteolysis
ID	Gene Name	Species
ENSG00000103657	hect (homologous to the E6-AP (UBE3A) carboxyl terminus) domain and RCC1 (CHC1)-like domain (RLD) 1	Homo sapiens
ENSG00000143207	ring finger and WD repeat domain 2	Homo sapiens
ENSG00000132388	ubiquitin-conjugating enzyme E2G 1 (UBC7 homolog, yeast)	Homo sapiens
ENSG00000102069	ubiquitin-conjugating enzyme E2N-like	Homo sapiens
ENSG00000160714	ubiquitin-conjugating enzyme E2Q family member 1	Homo sapiens

## Sheet: Sheet5
Term	PValue	Genes
GO:0005819~spindle	0.0001024	ENSG00000021574, ENSG00000156970, ENSG00000131023, ENSG00000101367, ENSG00000080345, ENSG00000164109, ENSG00000177565, ENSG00000126787
GO:0009057~macromolecule catabolic process	0.000180671	ENSG00000170881, ENSG00000115464, ENSG00000077152, ENSG00000135655, ENSG00000160714, ENSG00000116698, ENSG00000162601, ENSG00000085382, ENSG00000103657, ENSG00000177565, ENSG00000143207, ENSG00000156970, ENSG00000102069, ENSG00000108349, ENSG00000187555, ENSG00000132388, ENSG00000151092, ENSG00000164109
GO:0019941~modification-dependent protein catabolic process	0.000224859	ENSG00000170881, ENSG00000115464, ENSG00000077152, ENSG00000135655, ENSG00000160714, ENSG00000162601, ENSG00000103657, ENSG00000085382, ENSG00000177565, ENSG00000143207, ENSG00000156970, ENSG00000102069, ENSG00000187555, ENSG00000132388, ENSG00000164109
GO:0043632~modification-dependent macromolecule catabolic process	0.000224859	ENSG00000170881, ENSG00000115464, ENSG00000077152, ENSG00000135655, ENSG00000160714, ENSG00000162601, ENSG00000103657, ENSG00000085382, ENSG00000177565, ENSG00000143207, ENSG00000156970, ENSG00000102069, ENSG00000187555, ENSG00000132388, ENSG00000164109
GO:0044265~cellular macromolecule catabolic process	0.000244297	ENSG00000170881, ENSG00000115464, ENSG00000077152, ENSG00000135655, ENSG00000160714, ENSG00000116698, ENSG00000162601, ENSG00000085382, ENSG00000103657, ENSG00000177565, ENSG00000143207, ENSG00000156970, ENSG00000102069, ENSG00000108349, ENSG00000187555, ENSG00000132388, ENSG00000164109
GO:0051603~proteolysis involved in cellular protein catabolic process	0.000353083	ENSG00000170881, ENSG00000115464, ENSG00000077152, ENSG00000135655, ENSG00000160714, ENSG00000162601, ENSG00000103657, ENSG00000085382, ENSG00000177565, ENSG00000143207, ENSG00000156970, ENSG00000102069, ENSG00000187555, ENSG00000132388, ENSG00000164109
GO:0044257~cellular protein catabolic process	0.000371291	ENSG00000170881, ENSG00000115464, ENSG00000077152, ENSG00000135655, ENSG00000160714, ENSG00000162601, ENSG00000103657, ENSG00000085382, ENSG00000177565, ENSG00000143207, ENSG00000156970, ENSG00000102069, ENSG00000187555, ENSG00000132388, ENSG00000164109
GO:0030163~protein catabolic process	0.000506414	ENSG00000170881, ENSG00000115464, ENSG00000077152, ENSG00000135655, ENSG00000160714, ENSG00000162601, ENSG00000103657, ENSG00000085382, ENSG00000177565, ENSG00000143207, ENSG00000156970, ENSG00000102069, ENSG00000187555, ENSG00000132388, ENSG00000164109
GO:0015630~microtubule cytoskeleton	0.000670645	ENSG00000100246, ENSG00000167553, ENSG00000131437, ENSG00000177565, ENSG00000197892, ENSG00000163349, ENSG00000126787, ENSG00000021574, ENSG00000131023, ENSG00000156970, ENSG00000101367, ENSG00000080345, ENSG00000164109
GO:0044451~nucleoplasm part	0.000737904	ENSG00000180182, ENSG00000095787, ENSG00000135334, ENSG00000099381, ENSG00000004487, ENSG00000112282, ENSG00000177565, ENSG00000163349, ENSG00000143207, ENSG00000077235, ENSG00000108349, ENSG00000169375, ENSG00000198730
