# Supplementary material for: RNA Profiles of Porcine Embryos during Genome Activation Reveal Complex Metabolic Switch Sensitive to In Vitro Conditions
Source: PLoS One. 2013 Apr 29;8(4):e61547. doi: 10.1371/journal.pone.0061547 (PMC3639270; doi:10.1371/journal.pone.0061547)
Supplement: Table S6 — Lists of differentially expressed genes up-regulated under in vitro conditions, including the GO terms annotation and GO term clustering. (XLSX) [file pone.0061547.s006.xlsx]

## Sheet: gene list
Ensembl Gene ID	Associated Gene Name	Human Ensembl Gene ID
ENSSSCG00000000158	LOC733658	ENSG00000100220
ENSSSCG00000001379	TBB5_PIG	ENSG00000196230
ENSSSCG00000001502	RS18_PIG	ENSG00000231500
ENSSSCG00000001996	NEDD8	ENSG00000129559
ENSSSCG00000002433	F2Z5J1_PIG	ENSG00000100764
ENSSSCG00000002925	RPB9_PIG	ENSG00000105258
ENSSSCG00000003188	F2Z4Y8_PIG	ENSG00000142534
ENSSSCG00000003643	SF3A3	ENSG00000183431
ENSSSCG00000003930	F2Z5F5_PIG	ENSG00000142937
ENSSSCG00000004618	ARP19_PIG	ENSG00000128989
ENSSSCG00000004696	MFAP1	ENSG00000140259
ENSSSCG00000005174	RRAGA	ENSG00000155876
ENSSSCG00000005612	F1RS17_PIG	ENSG00000197958
ENSSSCG00000005849	F2Z571_PIG	ENSG00000188229
ENSSSCG00000005891	F2Z567_PIG	ENSG00000161016
ENSSSCG00000006061	ZNF706	ENSG00000120963
ENSSSCG00000006371	A6N8P4_PIG	ENSG00000158773
ENSSSCG00000006558	F2Z514_PIG	ENSG00000177954
ENSSSCG00000006665	SF3B4	ENSG00000143368
ENSSSCG00000006785	RAP1A	ENSG00000116473
ENSSSCG00000006928	A9ED91_PIG	ENSG00000143013
ENSSSCG00000007494	CSTF1	ENSG00000101138
ENSSSCG00000008328		ENSG00000143977
ENSSSCG00000008516	DPY30	ENSG00000162961
ENSSSCG00000008587		ENSG00000115128
ENSSSCG00000009146	RPL34	ENSG00000109475
ENSSSCG00000009327	HMGB1	ENSG00000189403
ENSSSCG00000009536	ARGLU1	ENSG00000134884
ENSSSCG00000009772	F2Z501_PIG	ENSG00000086598
ENSSSCG00000009906	SRSF9	ENSG00000111786
ENSSSCG00000010058		ENSG00000100028
ENSSSCG00000010517	F1S8Y5_PIG	ENSG00000171314
ENSSSCG00000011114	F2Z5D0_PIG	ENSG00000065665
ENSSSCG00000012839	F2Z551_PIG	ENSG00000177700
ENSSSCG00000012995	DPF2	ENSG00000133884
ENSSSCG00000013381	RS13_PIG	ENSG00000110700
ENSSSCG00000013525	F2Z5K6_PIG	ENSG00000130255
ENSSSCG00000013613	ELOF1	ENSG00000130165
ENSSSCG00000014022	HNRNPH1	ENSG00000169045
ENSSSCG00000014804	LAMTOR1	ENSG00000149357
ENSSSCG00000015424	F1SB53_PIG	ENSG00000161057
ENSSSCG00000015637	SEC61G	ENSG00000132432
ENSSSCG00000015710	F2Z5D2_PIG	ENSG00000115091
ENSSSCG00000015769	SPCS3	ENSG00000129128
ENSSSCG00000015988	HNRNPA3	ENSG00000170144
ENSSSCG00000017346	EFTUD2	ENSG00000108883
ENSSSCG00000017712	AP2B1	ENSG00000006125
ENSSSCG00000017768	F2Z522_PIG	ENSG00000198242
ENSSSCG00000017836	PAFAH1B1	ENSG00000007168
ENSSSCG00000017866	TAX1BP3	ENSG00000213977
ENSSSCG00000017939		ENSG00000132507
ENSSSCG00000001361	TBB5_PIG	ENSG00000196230
ENSSSCG00000000141	EIF3D	ENSG00000100353
ENSSSCG00000000176	CACNB3	ENSG00000167535
ENSSSCG00000000266	F1SFR2_PIG	ENSG00000123349
ENSSSCG00000000377	PA2G4	ENSG00000170515
ENSSSCG00000000914	A5YRP0_PIG	ENSG00000133639
ENSSSCG00000000938	LIN7A	ENSG00000111052
ENSSSCG00000001528	RPS10	ENSG00000124614
ENSSSCG00000001571	F1RVS8_PIG	ENSG00000137409
ENSSSCG00000001708	CDC5L	ENSG00000096401
ENSSSCG00000001757	WDR61	ENSG00000140395
ENSSSCG00000002289	EIF2S1	ENSG00000134001
ENSSSCG00000003638	TRAPPC3	ENSG00000054116
ENSSSCG00000003692	LOC733637	ENSG00000101608
ENSSSCG00000003964	F1SF95_PIG	ENSG00000171960
ENSSSCG00000004382	SEC63	ENSG00000025796
ENSSSCG00000005291	TLE1	ENSG00000196781
ENSSSCG00000005390	C9orf30	ENSG00000066697
ENSSSCG00000006163	PKIA	ENSG00000171033
ENSSSCG00000006391	AT1A2_PIG	ENSG00000018625
ENSSSCG00000006556	F1RGK5_PIG	ENSG00000143549
ENSSSCG00000007081	RU2B	ENSG00000125870
ENSSSCG00000007478	ATP9A	ENSG00000054793
ENSSSCG00000007503	RAEL1_PIG	ENSG00000101146
ENSSSCG00000009145	OSTC	ENSG00000198856
ENSSSCG00000009823	VPS29	ENSG00000111237
ENSSSCG00000010035	F2Z4Y1_PIG	ENSG00000128245
ENSSSCG00000010623	SMNDC1	ENSG00000119953
ENSSSCG00000010726	BUB3	ENSG00000154473
ENSSSCG00000010738	ZRANB1	ENSG00000019995
ENSSSCG00000011057	PRPF18	ENSG00000165630
ENSSSCG00000011395	RBM5	ENSG00000003756
ENSSSCG00000011615	F1SPG0_PIG	ENSG00000075785
ENSSSCG00000011662	COPB2	ENSG00000184432
ENSSSCG00000011798	DNAJB11	ENSG00000090520
ENSSSCG00000012290	D7RA32_PIG	ENSG00000196998
ENSSSCG00000012328	HUWE1	ENSG00000086758
ENSSSCG00000012427	RPL9	ENSG00000163682
ENSSSCG00000012961	BANF1	ENSG00000175334
ENSSSCG00000013239	F1SID4_PIG	ENSG00000165916
ENSSSCG00000013327	MPPED2	ENSG00000066382
ENSSSCG00000013863	C19orf42	ENSG00000214046
ENSSSCG00000014061	THOC3	ENSG00000051596
ENSSSCG00000014285	F1RJU9_PIG	ENSG00000164402
ENSSSCG00000014322	HNRNPA0	ENSG00000177733
ENSSSCG00000014372	IK	ENSG00000113141
ENSSSCG00000015214	STT3A	ENSG00000134910
ENSSSCG00000015298	SRI	ENSG00000075142
ENSSSCG00000015324	GNG11	ENSG00000127920
ENSSSCG00000015599	PPP2R5A	ENSG00000066027
ENSSSCG00000016128	F1SHD6_PIG	ENSG00000114942
ENSSSCG00000016581	CALU	ENSG00000128595
ENSSSCG00000017106	MED10	ENSG00000133398
ENSSSCG00000017394	F2Z562_PIG	ENSG00000131462
ENSSSCG00000017509	F2Z546_PIG	ENSG00000108298
ENSSSCG00000000164	CRY1	ENSG00000008405
ENSSSCG00000000767	F1SHR3_PIG	ENSG00000131100
ENSSSCG00000001435	A5A8Y7_PIG	ENSG00000204310
ENSSSCG00000001471	BRD2	ENSG00000204256
ENSSSCG00000001474	F1RZX1_PIG	ENSG00000204231
ENSSSCG00000001762	CIB2	ENSG00000136425
ENSSSCG00000002505	PAPOLA	ENSG00000090060
ENSSSCG00000002885	USF2	ENSG00000105698
ENSSSCG00000002897	PSENEN	ENSG00000205155
ENSSSCG00000003775	LOC733698	ENSG00000137955
ENSSSCG00000003787	ZRAB2_PIG	ENSG00000132485
ENSSSCG00000004048	F1SB63_PIG	ENSG00000120438
ENSSSCG00000005317	TLN1	ENSG00000137076
ENSSSCG00000005595	RL35_PIG	ENSG00000136942
ENSSSCG00000005608	A8BV05_PIG	ENSG00000136859
ENSSSCG00000005654	SPTAN1	ENSG00000197694
ENSSSCG00000005704	EXOSC2	ENSG00000130713
ENSSSCG00000006172	PI15	ENSG00000137558
ENSSSCG00000006357	FCERG_PIG	ENSG00000158869
ENSSSCG00000006388		ENSG00000132716
ENSSSCG00000006467	PRCC	ENSG00000143294
ENSSSCG00000006524	THBS3	ENSG00000169231
ENSSSCG00000006554	F1RGK8_PIG	ENSG00000143612
ENSSSCG00000007423	F1SC78_PIG	ENSG00000175063
ENSSSCG00000007433	PCIF1	ENSG00000100982
ENSSSCG00000007610	B5APU6_PIG	ENSG00000130429
ENSSSCG00000007970	F2Z4X7_PIG	ENSG00000161980
ENSSSCG00000008484	SRSF7	ENSG00000115875
ENSSSCG00000008487	ATL2	ENSG00000119787
ENSSSCG00000008602	LAPTM4A	ENSG00000068697
ENSSSCG00000009097	F2Z5C1_PIG	ENSG00000164111
ENSSSCG00000010180	TTC13	ENSG00000143643
ENSSSCG00000010292	A1X898_PIG	ENSG00000122884
ENSSSCG00000010310	NDST2	ENSG00000166507
ENSSSCG00000010539	F1S8W4_PIG	ENSG00000155287
ENSSSCG00000011452		ENSG00000213533
ENSSSCG00000011930	F1SLS7_PIG	ENSG00000144848
ENSSSCG00000012534	MORF4L2	ENSG00000123562
ENSSSCG00000012623	F2Z565_PIG	ENSG00000005022
ENSSSCG00000012791	NAA10	ENSG00000102030
ENSSSCG00000013064	EF1G_PIG	ENSG00000254772
ENSSSCG00000013383	C11orf58	ENSG00000110696
ENSSSCG00000013855	FAM32A	ENSG00000105058
ENSSSCG00000015000	KIAA1826	ENSG00000170903
ENSSSCG00000015247	ZBTB44	ENSG00000196323
ENSSSCG00000015482	VAMP4	ENSG00000117533
ENSSSCG00000016738	F2Z5P1_PIG	ENSG00000105968
ENSSSCG00000016925	Q9BDK4_PIG	ENSG00000145632
ENSSSCG00000017184	PRPSAP1	ENSG00000161542
ENSSSCG00000017259	PRKAR1A	ENSG00000108946
ENSSSCG00000017727	TMEM98	ENSG00000006042
ENSSSCG00000017867	TMEM93	ENSG00000127774
ENSSSCG00000017904	F1RFY2_PIG	ENSG00000108515
ENSSSCG00000000276	TARBP2	ENSG00000139546
ENSSSCG00000000573	F1SR09_PIG	ENSG00000121361
ENSSSCG00000001686	F1RRJ3_PIG	ENSG00000137207
ENSSSCG00000002383	FOS	ENSG00000170345
ENSSSCG00000003604	BAI2	ENSG00000121753
ENSSSCG00000003904	LRRC41	ENSG00000132128
ENSSSCG00000005339	GLIPR2	ENSG00000122694
ENSSSCG00000006171	CRISPLD1	ENSG00000121005
ENSSSCG00000006681	TXNIP_PIG	ENSG00000117289
ENSSSCG00000006860	B6V6V4_PIG	ENSG00000162695
ENSSSCG00000007646	C7orf59	ENSG00000188186
ENSSSCG00000008508	FAM98A	ENSG00000119812
ENSSSCG00000010098	THAP7	ENSG00000184436
ENSSSCG00000010142	Q28953_PIG	ENSG00000198626
ENSSSCG00000010627	PDCD4	ENSG00000150593
ENSSSCG00000012275	ARAF_PIG	ENSG00000078061
ENSSSCG00000012335	FGD1	ENSG00000102302
ENSSSCG00000012842		ENSG00000177600
ENSSSCG00000012913	F1RUX8_PIG	ENSG00000172531
ENSSSCG00000013477	F1S8E7_PIG	ENSG00000141905
ENSSSCG00000014042	PRELID1	ENSG00000169230
ENSSSCG00000014300	CDKN2AIPNL	ENSG00000237190
ENSSSCG00000015095	UBE4A	ENSG00000110344
ENSSSCG00000015504	CACYBP	ENSG00000116161
ENSSSCG00000016077	F1SMZ7_PIG	ENSG00000144381
ENSSSCG00000016577	F1SMN6_PIG	ENSG00000128524
ENSSSCG00000016690	F1SIG1_PIG	ENSG00000146592
ENSSSCG00000016886	UBL5	ENSG00000198258
ENSSSCG00000016892	FST	ENSG00000134363
ENSSSCG00000017033	SLU7	ENSG00000164609
ENSSSCG00000017386	BECN1	ENSG00000126581
ENSSSCG00000017421	ACL	ENSG00000131473
ENSSSCG00000017769	RAB34_PIG	ENSG00000109113
ENSSSCG00000000063	POLR3H	ENSG00000100413
ENSSSCG00000000536	ERGIC2	ENSG00000087502
ENSSSCG00000001007	F1RWY8_PIG	ENSG00000137267
ENSSSCG00000002004	Q95292_PIG	ENSG00000100911
ENSSSCG00000002414	SEL1L	ENSG00000071537
ENSSSCG00000002829	MMP2	ENSG00000087245
ENSSSCG00000002899	F1RM62_PIG	ENSG00000004776
ENSSSCG00000003059	ZNF428	ENSG00000131116
ENSSSCG00000003339	CPSF3L	ENSG00000127054
ENSSSCG00000004697	C15orf63	ENSG00000242028
ENSSSCG00000004997	PRPF39	ENSG00000185246
ENSSSCG00000006297	DERM_PIG	ENSG00000143196
ENSSSCG00000006647	CATK_PIG	ENSG00000143387
ENSSSCG00000007004	INTS10	ENSG00000104613
ENSSSCG00000007167	VPS16	ENSG00000215305
ENSSSCG00000007675	EPHB4	ENSG00000196411
ENSSSCG00000007979	LUC7L	ENSG00000007392
ENSSSCG00000008007	WDR24	ENSG00000127580
ENSSSCG00000008008	STUB1	ENSG00000103266
ENSSSCG00000008336	F1SLC4_PIG	ENSG00000196975
ENSSSCG00000008414	ERLEC1	ENSG00000068912
ENSSSCG00000008900	SRP72	ENSG00000174780
ENSSSCG00000010703	HTRA1	ENSG00000166033
ENSSSCG00000011213	F1RS45_PIG	ENSG00000077097
ENSSSCG00000011550	CAMK1	ENSG00000134072
ENSSSCG00000011558	JAGN1	ENSG00000171135
ENSSSCG00000011752	FNDC3B	ENSG00000075420
ENSSSCG00000012625	PGRC1_PIG	ENSG00000101856
ENSSSCG00000012957	SF3B2	ENSG00000087365
ENSSSCG00000012969	FIBP	ENSG00000172500
ENSSSCG00000013036	F1RQ06_PIG	ENSG00000173486
ENSSSCG00000013727	C19orf43	ENSG00000123144
ENSSSCG00000013883	GLT25D1	ENSG00000130309
ENSSSCG00000014219	D0G6R7_PIG	ENSG00000129596
ENSSSCG00000015387	TRA2A	ENSG00000164548
ENSSSCG00000015443	F1SAF0_PIG	ENSG00000091140
ENSSSCG00000015790	F1RZQ6_PIG	ENSG00000151729
ENSSSCG00000016267	ITM2C_PIG	ENSG00000135916
ENSSSCG00000016370	F1SIP0_PIG	ENSG00000168385
ENSSSCG00000016634	CAV1_PIG	ENSG00000105974
ENSSSCG00000016772	VPS41	ENSG00000006715
ENSSSCG00000016955	SREK1	ENSG00000153914
ENSSSCG00000017472	E9KYT3_PIG	ENSG00000141753
ENSSSCG00000017496	MIEN1	ENSG00000141741
ENSSSCG00000017550	SLC35B1	ENSG00000121073
ENSSSCG00000017772	SDF2	ENSG00000132581
ENSSSCG00000017905	F1RFY1_PIG	ENSG00000108518
ENSSSCG00000000682	GNB3	ENSG00000111664
ENSSSCG00000001075	DEK	ENSG00000124795
ENSSSCG00000001402	NFKBIL1	ENSG00000204498
ENSSSCG00000001424	SKIV2L	ENSG00000204351
ENSSSCG00000001511	PHF1	ENSG00000112511
ENSSSCG00000002995	EGLN2	ENSG00000171570
ENSSSCG00000003189	PRMT1	ENSG00000126457
ENSSSCG00000003399	B9P3U3_PIG	ENSG00000162444
ENSSSCG00000003566	NUDC	ENSG00000090273
ENSSSCG00000003876	CDKN2C	ENSG00000123080
ENSSSCG00000003922	F1S365_PIG	ENSG00000126088
ENSSSCG00000004105	NUP43	ENSG00000120253
ENSSSCG00000004368	PREP	ENSG00000085377
ENSSSCG00000004672	GATM_PIG	ENSG00000171766
ENSSSCG00000004730	TMEM87A	ENSG00000103978
ENSSSCG00000006358	F1S1A8_PIG	ENSG00000158864
ENSSSCG00000006387		ENSG00000162735
ENSSSCG00000007284	NCOA6	ENSG00000198646
ENSSSCG00000009361	POSTN	ENSG00000133110
ENSSSCG00000009403	ITM2B	ENSG00000136156
ENSSSCG00000010067	MIF_PIG	ENSG00000240972
ENSSSCG00000010070	SMARCB1	ENSG00000099956
ENSSSCG00000010116	F1RK74_PIG	ENSG00000100075
ENSSSCG00000010137	RANBP1	ENSG00000099901
ENSSSCG00000010289	MICU1	ENSG00000107745
ENSSSCG00000010679	EIF3A	ENSG00000107581
ENSSSCG00000011448	GLT8D1	ENSG00000016864
ENSSSCG00000011612	RPN1	ENSG00000163902
ENSSSCG00000012230	DYNLT3	ENSG00000165169
ENSSSCG00000012234	SRPX	ENSG00000101955
ENSSSCG00000012885	LRP5	ENSG00000162337
ENSSSCG00000012903	PITPNM1	ENSG00000110697
ENSSSCG00000013475	NCLN	ENSG00000125912
ENSSSCG00000013891	CCDC124	ENSG00000007080
ENSSSCG00000014371	F1RGE3_PIG	ENSG00000131495
ENSSSCG00000015270	FMOD_PIG	ENSG00000122176
ENSSSCG00000015934	PPIG	ENSG00000138398
ENSSSCG00000016646	IFRD1_PIG	ENSG00000006652
ENSSSCG00000016661	F1SIK9_PIG	ENSG00000122545
ENSSSCG00000016744	F1SSH7_PIG	ENSG00000158604
ENSSSCG00000017155	F1RZ83_PIG	ENSG00000141543
ENSSSCG00000000421	F1SL74_PIG	ENSG00000182199
ENSSSCG00000000661	PHC1	ENSG00000111752
ENSSSCG00000001423	RDBP	ENSG00000204356
ENSSSCG00000002295	NFS	ENSG00000100568
ENSSSCG00000002429	FOXN3	ENSG00000053254
ENSSSCG00000002759		ENSG00000260371
ENSSSCG00000003433	PLOD1	ENSG00000083444
ENSSSCG00000003505	OST48	ENSG00000244038
ENSSSCG00000003605	PTP4A2	ENSG00000184007
ENSSSCG00000003815	ALG6	ENSG00000088035
ENSSSCG00000004499	F1RPS8_PIG	ENSG00000152234
ENSSSCG00000004542	F1S1X3_PIG	ENSG00000134440
ENSSSCG00000004764	GCHFR	ENSG00000137880
ENSSSCG00000004969	F1SIT8_PIG	ENSG00000137807
ENSSSCG00000006623	F1ST02_PIG	ENSG00000159377
ENSSSCG00000007474	DPM1_PIG	ENSG00000000419
ENSSSCG00000008239	CAPG	ENSG00000042493
ENSSSCG00000008564	CIB4	ENSG00000157884
ENSSSCG00000008913	IGFBP7	ENSG00000163453
ENSSSCG00000010059	C22orf13	ENSG00000138867
ENSSSCG00000010085	SDF2L1	ENSG00000128228
ENSSSCG00000010957	AGTPBP1	ENSG00000135049
ENSSSCG00000011326	PTH1R_PIG	ENSG00000160801
ENSSSCG00000011342	DHX30	ENSG00000132153
ENSSSCG00000011374	F1SKI3_PIG	ENSG00000172053
ENSSSCG00000011387	RNF123	ENSG00000164068
ENSSSCG00000012808	CLIC2	ENSG00000155962
ENSSSCG00000012823	DKC1	ENSG00000130826
ENSSSCG00000013037	F1RQ05_PIG	ENSG00000173511
ENSSSCG00000013260	D3K5N3_PIG	ENSG00000110492
ENSSSCG00000013435	MBD3	ENSG00000071655
ENSSSCG00000013445	F1SDH5_PIG	ENSG00000133275
ENSSSCG00000015045	NCAM1	ENSG00000149294
ENSSSCG00000015422	F1SB55_PIG	ENSG00000105819
ENSSSCG00000016750	YKT6	ENSG00000106636
ENSSSCG00000016907	DHX29	ENSG00000067248
ENSSSCG00000016934	ERCC8	ENSG00000049167
ENSSSCG00000017906	RNF167	ENSG00000108523
ENSSSCG00000000119	EIF3L	ENSG00000100129
ENSSSCG00000000293	F1SR53_PIG	ENSG00000161638
ENSSSCG00000000908	F1SQ14_PIG	ENSG00000177889
ENSSSCG00000001003	PXDC1	ENSG00000168994
ENSSSCG00000002041	A8HG48_PIG	ENSG00000155465
ENSSSCG00000002533	WDR20	ENSG00000140153
ENSSSCG00000002864	SLC7A10	ENSG00000130876
ENSSSCG00000004339	UFL1	ENSG00000014123
ENSSSCG00000005516	STOM	ENSG00000148175
ENSSSCG00000006527	KRTCAP2	ENSG00000163463
ENSSSCG00000007046	TRMT6	ENSG00000089195
ENSSSCG00000007941	C16orf5	ENSG00000089486
ENSSSCG00000008270		ENSG00000204822
ENSSSCG00000009217	PKD2	ENSG00000118762
ENSSSCG00000009628	KIAA1967	ENSG00000158941
ENSSSCG00000009851	PEBP1	ENSG00000089220
ENSSSCG00000010804	TROVE2	ENSG00000116747
ENSSSCG00000010917	SHISA4	ENSG00000198892
ENSSSCG00000011366	F1SKK1_PIG	ENSG00000178537
ENSSSCG00000011746	SKIL	ENSG00000136603
ENSSSCG00000012908		ENSG00000172725
ENSSSCG00000013366	LDHA_PIG	ENSG00000134333
ENSSSCG00000013645	ATG4D	ENSG00000130734
ENSSSCG00000013660	F1S3I4_PIG	ENSG00000130811
ENSSSCG00000013838	AKAP8L	ENSG00000011243
ENSSSCG00000014036	F1S3E0_PIG	ENSG00000184840
ENSSSCG00000014149	F1RNZ7_PIG	ENSG00000081189
ENSSSCG00000014357	CXXC5	ENSG00000171604
ENSSSCG00000014901	PCF11	ENSG00000165494
ENSSSCG00000015604	Q9GKX1_PIG	ENSG00000117650
ENSSSCG00000015796	PDLI3_PIG	ENSG00000154553
ENSSSCG00000017918	ARRB2	ENSG00000141480
ENSSSCG00000000145	Q29060_PIG	ENSG00000100345
ENSSSCG00000000912	EEA1	ENSG00000102189
ENSSSCG00000001475	SLC39A7	ENSG00000112473
ENSSSCG00000001659	KLC4	ENSG00000137171
ENSSSCG00000001869		ENSG00000173517
ENSSSCG00000001900	CSK	ENSG00000103653
ENSSSCG00000002034	ACIN1	ENSG00000100813
ENSSSCG00000002496	GLRX5	ENSG00000182512
ENSSSCG00000002762	TERF2	ENSG00000132604
ENSSSCG00000003359	TPRG1L	ENSG00000158109
ENSSSCG00000003432	KIAA2013	ENSG00000116685
ENSSSCG00000003490	F1SUQ2_PIG	ENSG00000053372
ENSSSCG00000003872	EPS15	ENSG00000085832
ENSSSCG00000004639	F1RYL9_PIG	ENSG00000138592
ENSSSCG00000005229	B3FQ81_PIG	ENSG00000147852
ENSSSCG00000005575	RC3H2	ENSG00000056586
ENSSSCG00000005965	MYC	ENSG00000136997
ENSSSCG00000005997	COL14A1	ENSG00000187955
ENSSSCG00000006155	ZBTB10	ENSG00000205189
ENSSSCG00000006717	SERA_PIG	ENSG00000092621
ENSSSCG00000008553	PREB	ENSG00000138073
ENSSSCG00000008629	F1SCR1_PIG	ENSG00000134318
ENSSSCG00000008898	HOP_PIG	ENSG00000171476
ENSSSCG00000009304	RASL11A	ENSG00000122035
ENSSSCG00000009622	POLR3D	ENSG00000168495
ENSSSCG00000010620	F1S5N0_PIG	ENSG00000108039
ENSSSCG00000010862	CDC42BPA	ENSG00000143776
ENSSSCG00000010969	F1S3U0_PIG	ENSG00000213930
ENSSSCG00000011296	ANO10	ENSG00000160746
ENSSSCG00000012817	FUND2_PIG	ENSG00000165775
ENSSSCG00000012838	TSPAN4	ENSG00000214063
ENSSSCG00000013221	RPL39L	ENSG00000163923
ENSSSCG00000013241	Q4TU03_PIG	ENSG00000025434
ENSSSCG00000013639	CTL2_PIG	ENSG00000129353
ENSSSCG00000013752	STX10	ENSG00000104915
ENSSSCG00000014023	RUFY1	ENSG00000176783
ENSSSCG00000014256	FBN2	ENSG00000138829
ENSSSCG00000014411	F1RM15_PIG	ENSG00000133706
ENSSSCG00000014427	FBXO38	ENSG00000145868
ENSSSCG00000014435	KC1A_PIG	ENSG00000113712
ENSSSCG00000015129	ARHGEF12	ENSG00000196914
ENSSSCG00000016753	POLD2	ENSG00000106628
ENSSSCG00000016764	F1SSD8_PIG	ENSG00000122641
ENSSSCG00000017365	G6PC3	ENSG00000141349
ENSSSCG00000017429	LEPREL4	ENSG00000141696
ENSSSCG00000017983	PER1	ENSG00000179094
ENSSSCG00000019165		ENSG00000208035
ENSSSCG00000000379	ESYT1	ENSG00000139641
ENSSSCG00000000915	DCN	ENSG00000011465
ENSSSCG00000001425	A5PEZ3_PIG	ENSG00000204348
ENSSSCG00000001986	NFATC4	ENSG00000100968
ENSSSCG00000003211	F1RH38_PIG	ENSG00000131408
ENSSSCG00000004292	F1S0I0_PIG	ENSG00000135318
ENSSSCG00000004570	F2Z5B6_PIG	ENSG00000143549
ENSSSCG00000004588	F1S054_PIG	ENSG00000157456
ENSSSCG00000005323	HINT2	ENSG00000137133
ENSSSCG00000006385	NCSTN	ENSG00000162736
ENSSSCG00000006480	APOA1BP	ENSG00000163382
ENSSSCG00000007336	NNAT_PIG	ENSG00000053438
ENSSSCG00000008262	SEMA4F	ENSG00000135622
ENSSSCG00000009244	SEC31A	ENSG00000138674
ENSSSCG00000009617	REEP4	ENSG00000168476
ENSSSCG00000009916	F1RJH2_PIG	ENSG00000122971
ENSSSCG00000010083	PPIL2	ENSG00000100023
ENSSSCG00000010759	GLRX3	ENSG00000108010
ENSSSCG00000012336	GNL3L	ENSG00000130119
ENSSSCG00000013380		ENSG00000070081
ENSSSCG00000013996	RNF187	ENSG00000168159
ENSSSCG00000014184	PAM	ENSG00000145730
ENSSSCG00000015072	PCSK7	ENSG00000160613
ENSSSCG00000017448	F1S0J8_PIG	ENSG00000171345
ENSSSCG00000017502	PGAP3	ENSG00000161395
ENSSSCG00000017761	UNC119	ENSG00000109103
ENSSSCG00000000252	F1SGG2_PIG	ENSG00000170421
ENSSSCG00000000743	FKBP4	ENSG00000004478
ENSSSCG00000000884	APAF1	ENSG00000120868
ENSSSCG00000000926		ENSG00000198707
ENSSSCG00000001655	MEA1_PIG	ENSG00000124733
ENSSSCG00000002314	SMOC1	ENSG00000198732
ENSSSCG00000005274	F1SJA1_PIG	ENSG00000137154
ENSSSCG00000006565	B2MU85_PIG	ENSG00000143543
ENSSSCG00000006581	S100A16	ENSG00000188643
ENSSSCG00000006635	SEMA6C	ENSG00000143434
ENSSSCG00000006940	CYR61	ENSG00000142871
ENSSSCG00000006988	PDGFRL	ENSG00000104213
ENSSSCG00000007275		ENSG00000125970
ENSSSCG00000007452	TP53RK	ENSG00000172315
ENSSSCG00000007469	Q71M99_PIG	ENSG00000196396
ENSSSCG00000009888	ERP29	ENSG00000089248
ENSSSCG00000011110	CCDC3	ENSG00000151468
ENSSSCG00000011405	B5LZ28_PIG	ENSG00000068001
ENSSSCG00000011613	F1SPG1_PIG	ENSG00000184897
ENSSSCG00000012279	F1RWV0_PIG	ENSG00000126767
ENSSSCG00000012342	MAGED2	ENSG00000102316
ENSSSCG00000012440	F1RPG9_PIG	ENSG00000102144
ENSSSCG00000013073	FADS3	ENSG00000221968
ENSSSCG00000013082	SDHAF2	ENSG00000167985
ENSSSCG00000014019	MAML1	ENSG00000161021
ENSSSCG00000015650	MAPKAPK2	ENSG00000162889
ENSSSCG00000015999	FKBP7	ENSG00000079150
ENSSSCG00000017565	SPATA20	ENSG00000006282
ENSSSCG00000000037	ARFGAP3	ENSG00000242247
ENSSSCG00000000905	NDUFA12	ENSG00000184752
ENSSSCG00000000985		ENSG00000112685
ENSSSCG00000001910	ISLR	ENSG00000129009
ENSSSCG00000002754	NQO1	ENSG00000181019
ENSSSCG00000003334	UBE2J2	ENSG00000160087
ENSSSCG00000004150	HEBP2	ENSG00000051620
ENSSSCG00000004294	SYNCRIP	ENSG00000135316
ENSSSCG00000005611	ZNF79	ENSG00000196152
ENSSSCG00000006463	PEAR1	ENSG00000187800
ENSSSCG00000006511	RUSC1	ENSG00000160753
ENSSSCG00000006530	F1RGR4_PIG	ENSG00000169242
ENSSSCG00000007493	AURKA_PIG	ENSG00000087586
ENSSSCG00000007826	LCMT1	ENSG00000205629
ENSSSCG00000008072	ASPN	ENSG00000106819
ENSSSCG00000008074	OGN	ENSG00000106809
ENSSSCG00000008120		ENSG00000115042
ENSSSCG00000008571	ECHA_PIG	ENSG00000084754
ENSSSCG00000010321	COMTD1	ENSG00000165644
ENSSSCG00000010742	UROS	ENSG00000188690
ENSSSCG00000010968	IL11RA	ENSG00000137070
ENSSSCG00000011338	PTPN23	ENSG00000076201
ENSSSCG00000013063	TUT1	ENSG00000149016
ENSSSCG00000013368	HPS5	ENSG00000110756
ENSSSCG00000014125		ENSG00000228716
ENSSSCG00000014633		ENSG00000170955
ENSSSCG00000014842	POLD3	ENSG00000077514
ENSSSCG00000017521	SCRN2	ENSG00000141295
ENSSSCG00000000139	IFT27	ENSG00000100360
ENSSSCG00000001499	DST	ENSG00000151914
ENSSSCG00000001587	GLO1	ENSG00000124767
ENSSSCG00000001770	CATH_PIG	ENSG00000103811
ENSSSCG00000002434	C14orf102	ENSG00000119720
ENSSSCG00000002445	TRIP11	ENSG00000100815
ENSSSCG00000002704	F1S458_PIG	ENSG00000065427
ENSSSCG00000003195	PNKP	ENSG00000039650
ENSSSCG00000003637	MAP7D1	ENSG00000116871
ENSSSCG00000004049	F1SB62_PIG	ENSG00000120437
ENSSSCG00000004556	SNX1	ENSG00000028528
ENSSSCG00000005459	KIAA0368	ENSG00000136813
ENSSSCG00000005462	GNG10	ENSG00000242616
ENSSSCG00000006361	PPOX	ENSG00000143224
ENSSSCG00000007281	D2KQR0_PIG	ENSG00000101460
ENSSSCG00000007558	INTS1	ENSG00000164880
ENSSSCG00000008048	RNPS1	ENSG00000205937
ENSSSCG00000008266	LOXL3	ENSG00000115318
ENSSSCG00000009119	LARP7	ENSG00000174720
ENSSSCG00000009728	ZNF140	ENSG00000196387
ENSSSCG00000009799	DIABLO	ENSG00000184047
ENSSSCG00000009903	F1RJK0_PIG	ENSG00000110871
ENSSSCG00000010247	DDX21	ENSG00000165732
ENSSSCG00000010952	ZCCHC6	ENSG00000083223
ENSSSCG00000010981	AP4A_PIG	ENSG00000164978
ENSSSCG00000011066	F1RVK1_PIG	ENSG00000136758
ENSSSCG00000011532	SUMF1	ENSG00000144455
ENSSSCG00000012631	LONRF3	ENSG00000175556
ENSSSCG00000012956	PACS1	ENSG00000175115
ENSSSCG00000013510	UBXN6	ENSG00000167671
ENSSSCG00000013744	TRMT1	ENSG00000104907
ENSSSCG00000015050	ZW10	ENSG00000086827
ENSSSCG00000015244	C7C1H8_PIG	ENSG00000084234
ENSSSCG00000015453	F1SAD9_PIG	ENSG00000155660
ENSSSCG00000015987	F1RZF7_PIG	ENSG00000116044
ENSSSCG00000016461		ENSG00000159840
ENSSSCG00000016635	CAV2_PIG	ENSG00000105971
ENSSSCG00000016824	RAI14	ENSG00000039560
ENSSSCG00000016974	MAP1B	ENSG00000131711
ENSSSCG00000017248	COG1	ENSG00000166685
ENSSSCG00000000472	LLPH	ENSG00000139233
ENSSSCG00000001696	F1RQV7_PIG	ENSG00000180992
ENSSSCG00000004136	AIG1	ENSG00000146416
ENSSSCG00000005303	PIGO	ENSG00000165282
ENSSSCG00000005587	NEK6_PIG	ENSG00000119408
ENSSSCG00000005627	KAD1_PIG	ENSG00000106992
ENSSSCG00000006345	OLFML2B	ENSG00000162745
ENSSSCG00000006512	D0G6X4_PIG	ENSG00000160752
ENSSSCG00000007426	ACOT8	ENSG00000101473
ENSSSCG00000007698	RHBDD2	ENSG00000005486
ENSSSCG00000007968	RHBDF1	ENSG00000007384
ENSSSCG00000008247	F1SNZ7_PIG	ENSG00000163541
ENSSSCG00000009356	RFXAP	ENSG00000133111
ENSSSCG00000010554	Q6RWA7_PIG	ENSG00000099194
ENSSSCG00000011272	RPL14	ENSG00000188846
ENSSSCG00000013267	PEX16	ENSG00000121680
ENSSSCG00000013507	MPND	ENSG00000008382
ENSSSCG00000013629	SMARCA4	ENSG00000127616
ENSSSCG00000014598	PPFIBP2	ENSG00000166387
ENSSSCG00000016013	SSFA2	ENSG00000138434
ENSSSCG00000016063	SDPR	ENSG00000168497
ENSSSCG00000016095	B1A9K1_PIG	ENSG00000013441
ENSSSCG00000016213	F1SR82_PIG	ENSG00000163521
ENSSSCG00000017169	SEC14L1	ENSG00000129657
ENSSSCG00000017572	MRPL27	ENSG00000108826
ENSSSCG00000001510	F1RZS7_PIG	ENSG00000237649
ENSSSCG00000001569	C6orf89	ENSG00000198663
ENSSSCG00000001860	NRG4	ENSG00000169752
ENSSSCG00000002936	ZNF829	ENSG00000185869
ENSSSCG00000003121	KPTN	ENSG00000118162
ENSSSCG00000003168	ALDH16A1	ENSG00000161618
ENSSSCG00000003169	PIH1D1	ENSG00000104872
ENSSSCG00000007764		ENSG00000167397
ENSSSCG00000007829	ARHGAP17	ENSG00000140750
ENSSSCG00000007958	ZNF174	ENSG00000103343
ENSSSCG00000008014	NUBP2	ENSG00000095906
ENSSSCG00000008245	TYB10_PIG	ENSG00000034510
ENSSSCG00000010160	TARBP1	ENSG00000059588
ENSSSCG00000010226	JMJD1C	ENSG00000171988
ENSSSCG00000010700	NSMCE4A	ENSG00000107672
ENSSSCG00000010773	TUBGCP2	ENSG00000130640
ENSSSCG00000010821	F1S9K5_PIG	ENSG00000136628
ENSSSCG00000011113	F1RUP7_PIG	ENSG00000165609
ENSSSCG00000012847	F1RYY6_PIG	ENSG00000177156
ENSSSCG00000015065	BUD13	ENSG00000137656
ENSSSCG00000015690	UBXN4	ENSG00000144224
ENSSSCG00000016220	F1SR76_PIG	ENSG00000123992
ENSSSCG00000002547		ENSG00000126214
ENSSSCG00000002879	GRAMD1A	ENSG00000089351
ENSSSCG00000003851	F1S764_PIG	ENSG00000157184
ENSSSCG00000004658	FBN1	ENSG00000166147
ENSSSCG00000004745	RPAP1	ENSG00000103932
ENSSSCG00000005716	POMT1	ENSG00000130714
ENSSSCG00000005846	COBRA1	ENSG00000188986
ENSSSCG00000006166	NDUFB8	ENSG00000166136
ENSSSCG00000006538	FLAD1	ENSG00000160688
ENSSSCG00000007383	TOMM34	ENSG00000025772
ENSSSCG00000009441	SUGT1	ENSG00000165416
ENSSSCG00000009872	PLBD2	ENSG00000151176
ENSSSCG00000010686	BAG3	ENSG00000151929
ENSSSCG00000011299	CLEC3B	ENSG00000163815
ENSSSCG00000013226	PTPMT1	ENSG00000110536
ENSSSCG00000013634	YIPF2	ENSG00000130733
ENSSSCG00000013778	NDUFB7	ENSG00000099795
ENSSSCG00000014725	F1RII7_PIG	ENSG00000244734
ENSSSCG00000016721	DBNL	ENSG00000136279
ENSSSCG00000000019	NUP50	ENSG00000093000
ENSSSCG00000000059	XRCC6	ENSG00000196419
ENSSSCG00000004611	PIGB	ENSG00000069943
ENSSSCG00000006552	HAX1	ENSG00000143575
ENSSSCG00000006655	C1orf51	ENSG00000159208
ENSSSCG00000006925	CCBL2	ENSG00000137944
ENSSSCG00000007952	F1RK45_PIG	ENSG00000126602
ENSSSCG00000008747	NCAPG	ENSG00000109805
ENSSSCG00000008785	FAM114A1	ENSG00000197712
ENSSSCG00000009907		ENSG00000257218
ENSSSCG00000010017	Q6QD61_PIG	ENSG00000183963
ENSSSCG00000010261	PPA1	ENSG00000180817
ENSSSCG00000011107	F1RUR3_PIG	ENSG00000108100
ENSSSCG00000011444	F1SIV9_PIG	ENSG00000168268
ENSSSCG00000012294	PLP2	ENSG00000102007
ENSSSCG00000013436	UQCR11	ENSG00000127540
ENSSSCG00000015772	AGA	ENSG00000038002
ENSSSCG00000016057	STAT1	ENSG00000115415
ENSSSCG00000017809	GEMIN4	ENSG00000179409
ENSSSCG00000000033	TSPO	ENSG00000100300
ENSSSCG00000000576	F1SR05_PIG	ENSG00000111716
ENSSSCG00000000666	MFAP5	ENSG00000197614
ENSSSCG00000001927	HEXA	ENSG00000213614
ENSSSCG00000003139	BCAT2_PIG	ENSG00000105552
ENSSSCG00000003352	CDK11A	ENSG00000008128
ENSSSCG00000004466	TTK	ENSG00000112742
ENSSSCG00000004566	F1S091_PIG	ENSG00000166128
ENSSSCG00000005341	CLTA	ENSG00000122705
ENSSSCG00000005828	EGFL7	ENSG00000172889
ENSSSCG00000008016	MRPS34	ENSG00000074071
ENSSSCG00000009909	F1RJI7_PIG	ENSG00000111775
ENSSSCG00000010674	C14H10orf84	ENSG00000165669
ENSSSCG00000011764	NDUFB5	ENSG00000136521
ENSSSCG00000013373	SERGEF	ENSG00000129158
ENSSSCG00000016035	Q59IP2_PIG	ENSG00000204262
ENSSSCG00000016828	DNAJC21	ENSG00000168724
ENSSSCG00000017227	FDXR	ENSG00000161513
ENSSSCG00000001413	BAT4	ENSG00000204438
ENSSSCG00000001991	DHRS1	ENSG00000157379
ENSSSCG00000002013	DHRS4_PIG	ENSG00000157326
ENSSSCG00000004216	F1S2X3_PIG	ENSG00000093144
ENSSSCG00000007509	PMEPA1	ENSG00000124225
ENSSSCG00000008799	LIMCH1	ENSG00000064042
ENSSSCG00000011302	TMEM42	ENSG00000169964
ENSSSCG00000011370	DALRD3	ENSG00000178149
ENSSSCG00000011377	Q95J99_PIG	ENSG00000172037
ENSSSCG00000014167	GLRX1_PIG	ENSG00000173221
ENSSSCG00000015027	F1SMB6_PIG	ENSG00000254445
ENSSSCG00000017140	CHMP6	ENSG00000176108
ENSSSCG00000017225	ICT1	ENSG00000167862
ENSSSCG00000017746	C17orf79	ENSG00000172301
ENSSSCG00000017795	NSRP1	ENSG00000126653
ENSSSCG00000017950	P53_PIG	ENSG00000141510
ENSSSCG00000000681	LEPREL2	ENSG00000110811
ENSSSCG00000000734	TSPAN11	ENSG00000110900
ENSSSCG00000001062	A5A770_PIG	ENSG00000047579
ENSSSCG00000001207	PGBD1	ENSG00000137338
ENSSSCG00000001427	C4	ENSG00000224389
ENSSSCG00000002002	Q29390_PIG	ENSG00000213928
ENSSSCG00000002875	PDCD2L	ENSG00000126249
ENSSSCG00000004610	CCPG1	ENSG00000260916
ENSSSCG00000008659	PPAC_PIG	ENSG00000143727
ENSSSCG00000010822	BPNT1	ENSG00000162813
ENSSSCG00000011882	GOLGB1	ENSG00000173230
ENSSSCG00000012841	B0LUH2_PIG	ENSG00000177666
ENSSSCG00000013599	ANGL4_PIG	ENSG00000167772
ENSSSCG00000013978	ZNF672	ENSG00000171161
ENSSSCG00000015943	GORASP2	ENSG00000115806
ENSSSCG00000016212	ANKZF1	ENSG00000163516
ENSSSCG00000003035	GSK3A	ENSG00000105723
ENSSSCG00000003089	TOMM40	ENSG00000130204
ENSSSCG00000003403	APITD1	ENSG00000251503
ENSSSCG00000004364	HACE1	ENSG00000085382
ENSSSCG00000006249	Q6QAQ0_PIG	ENSG00000008988
ENSSSCG00000007987	F1RGV4_PIG	ENSG00000242612
ENSSSCG00000008973	NAAA	ENSG00000138744
ENSSSCG00000011741	GOLIM4	ENSG00000173905
ENSSSCG00000012878	IGHMBP2	ENSG00000132740
ENSSSCG00000012935	F1RU48_PIG	ENSG00000174080
ENSSSCG00000013598	KANK3	ENSG00000186994
ENSSSCG00000013720	MAN2B1	ENSG00000104774
ENSSSCG00000000676	C1S_PIG	ENSG00000182326
ENSSSCG00000001486	LRRC1	ENSG00000137269
ENSSSCG00000001849	Q9TRR2_PIG	ENSG00000166825
ENSSSCG00000003861	ORC1	ENSG00000085840
ENSSSCG00000005304	FANCG	ENSG00000221829
ENSSSCG00000006642	FAM63A	ENSG00000143409
ENSSSCG00000006732	TRIM45	ENSG00000134253
ENSSSCG00000007571	F1RI58_PIG	ENSG00000106263
ENSSSCG00000009096	EXOSC9	ENSG00000123737
ENSSSCG00000009741	F1RFR2_PIG	ENSG00000177192
ENSSSCG00000010728	CPXM2	ENSG00000121898
ENSSSCG00000011103	PARD3	ENSG00000148498
ENSSSCG00000011449	GNL3	ENSG00000163938
ENSSSCG00000012103	GPR143	ENSG00000101850
ENSSSCG00000012274	NDUFB11	ENSG00000147123
ENSSSCG00000014170	ICAL_PIG	ENSG00000153113
ENSSSCG00000017723	CCL2_PIG	ENSG00000108691
ENSSSCG00000017915	VMO1	ENSG00000182853
ENSSSCG00000018041	F1SDC7_PIG	ENSG00000072210
ENSSSCG00000001998	CHMP4A	ENSG00000254505
ENSSSCG00000002424	SPATA7	ENSG00000042317
ENSSSCG00000002844		ENSG00000102893
ENSSSCG00000005104	F1SRT1_PIG	ENSG00000181991
ENSSSCG00000005370	C9orf156	ENSG00000136932
ENSSSCG00000007688	POLR2J	ENSG00000005075
ENSSSCG00000013075	Q699Z4_PIG	ENSG00000149485
ENSSSCG00000013509	CHAF1A	ENSG00000167670
ENSSSCG00000013614	CNN1	ENSG00000130176
ENSSSCG00000015597	NENF	ENSG00000117691
ENSSSCG00000017319	GOSR2	ENSG00000108433
ENSSSCG00000008294	F1SLG5_PIG	ENSG00000107796
ENSSSCG00000000864	F1SRJ0_PIG	ENSG00000111666
ENSSSCG00000000942	CCDC59	ENSG00000133773
ENSSSCG00000007715	ABHD11	ENSG00000106077
ENSSSCG00000008020	IFT140	ENSG00000187535
ENSSSCG00000010709	PLEKHG2	ENSG00000090924
ENSSSCG00000013849	TPM4_PIG	ENSG00000167460
ENSSSCG00000014328	GFRA3	ENSG00000146013
ENSSSCG00000014843	CHRDL2	ENSG00000054938
ENSSSCG00000014882	RSF1	ENSG00000048649
ENSSSCG00000015122	THY1	ENSG00000154096
ENSSSCG00000015733	GLI2	ENSG00000074047
ENSSSCG00000015814	TACC1	ENSG00000147526
ENSSSCG00000016473	EPHB6	ENSG00000106123
ENSSSCG00000002818	PLLP	ENSG00000102934
ENSSSCG00000003612	EIF3I	ENSG00000084623
ENSSSCG00000004557	F1S0A2_PIG	ENSG00000166794
ENSSSCG00000007165	MRPS26	ENSG00000125901
ENSSSCG00000007705		ENSG00000135213
ENSSSCG00000009363	UFM1	ENSG00000120686
ENSSSCG00000010588	ARL3	ENSG00000138175
ENSSSCG00000012974	COFILIN	ENSG00000172757
ENSSSCG00000013842	F1S9Z9_PIG	ENSG00000186526
ENSSSCG00000016017	DNAJC10	ENSG00000077232
ENSSSCG00000016747	NUDCD3	ENSG00000015676
ENSSSCG00000017480	F1RXC4_PIG	ENSG00000126351
ENSSSCG00000017758	SPAG5	ENSG00000076382
ENSSSCG00000002472	IFI27L2	ENSG00000119632
ENSSSCG00000004092		ENSG00000176134
ENSSSCG00000006070	COX6C	ENSG00000164919
ENSSSCG00000008854	A1IU54_PIG	ENSG00000109472
ENSSSCG00000009501	DZIP1	ENSG00000134874
ENSSSCG00000010010	PES1	ENSG00000100029
ENSSSCG00000010705	GMFG	ENSG00000130755
ENSSSCG00000011620	RUVBL1	ENSG00000175792
ENSSSCG00000013874	OCEL1	ENSG00000099330
ENSSSCG00000000612	ATF7IP	ENSG00000171681
ENSSSCG00000002843	LONP2	ENSG00000102910
ENSSSCG00000003627	ZMYM4	ENSG00000146463
ENSSSCG00000003913	MAST2	ENSG00000086015
ENSSSCG00000005759	F1S001_PIG	ENSG00000122140
ENSSSCG00000007776	BCL7C	ENSG00000099385
ENSSSCG00000008828	OCIAD1	ENSG00000109180
ENSSSCG00000010176	C1orf131	ENSG00000143633
ENSSSCG00000010483	PLCE1	ENSG00000138193
ENSSSCG00000012857	F1RYA3_PIG	ENSG00000110619
ENSSSCG00000014574	AKIP1	ENSG00000166452
ENSSSCG00000015305	GTPBP10	ENSG00000105793
ENSSSCG00000016571	RPS20	ENSG00000008988
ENSSSCG00000016732	CPR2	ENSG00000136270
ENSSSCG00000000089	Q9N1D2_PIG	ENSG00000100316
ENSSSCG00000000738	C12orf32	ENSG00000171792
ENSSSCG00000001570	PI16	ENSG00000164530
ENSSSCG00000005318	F1STB7_PIG	ENSG00000107175
ENSSSCG00000006033	EIF3E	ENSG00000104408
ENSSSCG00000006610	S10AB_PIG	ENSG00000163191
ENSSSCG00000007808	NFATC2IP	ENSG00000176953
ENSSSCG00000009222	SPARCL1	ENSG00000152583
ENSSSCG00000009238	COQ2	ENSG00000173085
ENSSSCG00000010850	ENAH	ENSG00000154380
ENSSSCG00000010965	CCL21	ENSG00000137077
ENSSSCG00000011447	SPCS1_PIG	ENSG00000114902
ENSSSCG00000012772	BCAP31	ENSG00000185825
ENSSSCG00000015080	CEP164	ENSG00000110274
ENSSSCG00000017089	F1S0V3_PIG	ENSG00000197043
ENSSSCG00000003144	BAX	ENSG00000087088
ENSSSCG00000003702	B0JFA1_PIG	ENSG00000141448
ENSSSCG00000008238	ELMOD3	ENSG00000115459
ENSSSCG00000008887	NAF1	ENSG00000145414
ENSSSCG00000010966	CCL19	ENSG00000172724
ENSSSCG00000011501	SUCB2_PIG	ENSG00000172340
ENSSSCG00000013032	GPR137	ENSG00000173264
ENSSSCG00000013297	CD44	ENSG00000026508
ENSSSCG00000013615	ECSIT	ENSG00000130159
ENSSSCG00000015212	FEZ1	ENSG00000149557
ENSSSCG00000016090	SPATS2L	ENSG00000196141
ENSSSCG00000002042	F1S9B6_PIG	ENSG00000155463
ENSSSCG00000002340	PSEN1	ENSG00000080815
ENSSSCG00000002540	PPP2R5C	ENSG00000078304
ENSSSCG00000003268	TSEN34	ENSG00000170892
ENSSSCG00000003385	PARK7	ENSG00000116288
ENSSSCG00000004687	B2MG_PIG	ENSG00000166710
ENSSSCG00000005300	F1SIH8_PIG	ENSG00000165280
ENSSSCG00000008061	TCEB2	ENSG00000103363
ENSSSCG00000009545	COL4A2	ENSG00000134871
ENSSSCG00000009684	F1RJP8_PIG	ENSG00000175806
ENSSSCG00000009960	A5A773_PIG	ENSG00000100099
ENSSSCG00000011266	RSSA_PIG	ENSG00000168028
ENSSSCG00000013523	SAFB2	ENSG00000130254
ENSSSCG00000015938	SSB	ENSG00000138385
ENSSSCG00000018084	NU3M_PIG	ENSG00000198840
ENSSSCG00000000420	NDUFA4L2	ENSG00000185633
ENSSSCG00000006008	F1S275_PIG	ENSG00000140988
ENSSSCG00000006947	SYDE2	ENSG00000097096
ENSSSCG00000010493	PDLIM1	ENSG00000107438
ENSSSCG00000012979	RNASEH2C	ENSG00000172922
ENSSSCG00000013029	TRMT112	ENSG00000173113
ENSSSCG00000014566		ENSG00000185885
ENSSSCG00000000899	F1SQQ0_PIG	ENSG00000111142
ENSSSCG00000003839	PPAP2B	ENSG00000162407
ENSSSCG00000004193	ENPP1	ENSG00000197594
ENSSSCG00000010150	NID1	ENSG00000116962
ENSSSCG00000012112	ARHGAP6	ENSG00000047648
ENSSSCG00000013875	USE1	ENSG00000053501
ENSSSCG00000016205	NHEJ1	ENSG00000187736
ENSSSCG00000000814	TMEM106C	ENSG00000134291
ENSSSCG00000001010	WRNIP1	ENSG00000124535
ENSSSCG00000002550	C14orf2	ENSG00000156411
ENSSSCG00000004052	FNDC1	ENSG00000164694
ENSSSCG00000006084		ENSG00000147649
ENSSSCG00000008434	TTC7A	ENSG00000068724
ENSSSCG00000013181	F1SJW8_PIG	ENSG00000149131
ENSSSCG00000014872		ENSG00000167996
ENSSSCG00000000606	MGP_PIG	ENSG00000111341
ENSSSCG00000002834		ENSG00000126267
ENSSSCG00000002860	PDCD5	ENSG00000105185
ENSSSCG00000003292	RPL28	ENSG00000108107
ENSSSCG00000004479	FILIP1	ENSG00000118407
ENSSSCG00000009024	ATP5I	ENSG00000169020
ENSSSCG00000009268	D6BV38_PIG	ENSG00000165475
ENSSSCG00000014141	RFESD	ENSG00000175449
ENSSSCG00000016894	ARL15	ENSG00000185305
ENSSSCG00000008640	IAH1	ENSG00000134330
ENSSSCG00000015631	GRB10_PIG	ENSG00000106070
ENSSSCG00000017754	LGALS9	ENSG00000168961
ENSSSCG00000003054	ZNF575	ENSG00000176472
ENSSSCG00000003610	IQCC	ENSG00000160051
ENSSSCG00000005313	CCDC107	ENSG00000159884
ENSSSCG00000006955	GSDMD	ENSG00000104518
ENSSSCG00000007431	CTSA	ENSG00000064601
ENSSSCG00000011664	F1SL52_PIG	ENSG00000114115
ENSSSCG00000016590	SND1	ENSG00000197157
ENSSSCG00000017804	ABR	ENSG00000159842
ENSSSCG00000000267	C12orf10	ENSG00000139637
ENSSSCG00000007472	BCAS4	ENSG00000124243
ENSSSCG00000014013	RNF130	ENSG00000113269
ENSSSCG00000015846	RBPMS	ENSG00000157110
ENSSSCG00000003274	CDC42EP5	ENSG00000167617
ENSSSCG00000003797	Q15B95_PIG	ENSG00000162595
ENSSSCG00000006959	ZNF696	ENSG00000185730
ENSSSCG00000011234	CMTM7	ENSG00000153551
ENSSSCG00000015396	SEMA3D	ENSG00000153993
ENSSSCG00000016202	RNF25	ENSG00000163481
ENSSSCG00000016535	CALD1	ENSG00000122786
ENSSSCG00000017065	F1RQC9_PIG	ENSG00000082515
ENSSSCG00000005178	CNTLN	ENSG00000044459
ENSSSCG00000007421	C7C1I9_PIG	ENSG00000124116
ENSSSCG00000008298	DUSP11	ENSG00000144048
ENSSSCG00000015535	QSOX1	ENSG00000116260
ENSSSCG00000000202	MCRS1	ENSG00000187778
ENSSSCG00000000381	MYL6_PIG	ENSG00000092841
ENSSSCG00000003435	MIIP	ENSG00000116691
ENSSSCG00000013500	MAP2K2	ENSG00000126934
ENSSSCG00000014812	P79388_PIG	ENSG00000165457
ENSSSCG00000008069	NOL8	ENSG00000198000
ENSSSCG00000012731	IDS	ENSG00000010404
ENSSSCG00000000849	HSP90B1	ENSG00000166598
ENSSSCG00000004595	ADA10_PIG	ENSG00000137845
ENSSSCG00000006653	ENSA	ENSG00000143420
ENSSSCG00000010063	DDTL	ENSG00000099974
ENSSSCG00000010834	MIA3	ENSG00000154305
ENSSSCG00000013364	TSG101	ENSG00000074319
ENSSSCG00000013779		ENSG00000123143
ENSSSCG00000003493	D2JYW4_PIG	ENSG00000077549
ENSSSCG00000004058	EZR	ENSG00000092820
ENSSSCG00000007456		ENSG00000196562
ENSSSCG00000009249	HNRNPD	ENSG00000138668
ENSSSCG00000009396	PHF11	ENSG00000136147
ENSSSCG00000013775	CD97	ENSG00000123146
ENSSSCG00000016313	HJURP	ENSG00000123485
ENSSSCG00000016755	POLM	ENSG00000122678
ENSSSCG00000000002	GTSE1	ENSG00000075218
ENSSSCG00000008555	CGREF1	ENSG00000138028
ENSSSCG00000010560	MRPL43	ENSG00000055950
ENSSSCG00000015260	F1S6C3_PIG	ENSG00000151498
ENSSSCG00000016647	ZNF277	ENSG00000198839
ENSSSCG00000018039		ENSG00000141027
ENSSSCG00000003597	F1SVA5_PIG	ENSG00000121769
ENSSSCG00000004470	HMGN3	ENSG00000118418
ENSSSCG00000010816	F1S9L0_PIG	ENSG00000092969
ENSSSCG00000012859	NADSYN1	ENSG00000172890
ENSSSCG00000017213	HN1	ENSG00000189159
ENSSSCG00000003229	ETFB	ENSG00000105379
ENSSSCG00000011616	COPG	ENSG00000181789
ENSSSCG00000016676		ENSG00000241644
ENSSSCG00000000693	NCAPD2	ENSG00000010292
ENSSSCG00000015892	PSMD14	ENSG00000115233
ENSSSCG00000002868	F1RNW4_PIG	ENSG00000124299
ENSSSCG00000002953	C19orf33	ENSG00000167644
ENSSSCG00000003150	NUCB1	ENSG00000104805
ENSSSCG00000004998	F1SI13_PIG	ENSG00000100442
ENSSSCG00000005632	DPM2	ENSG00000136908
ENSSSCG00000009247	HNRPDL	ENSG00000152795
ENSSSCG00000013426	MUM1	ENSG00000160953
ENSSSCG00000013427	CIRBP	ENSG00000099622
ENSSSCG00000015963	OLA1	ENSG00000138430
ENSSSCG00000007791	CD2BP2	ENSG00000169217
ENSSSCG00000014210	C5orf13	ENSG00000134986
ENSSSCG00000016275	NCL	ENSG00000115053
ENSSSCG00000017796	BLMH	ENSG00000108578

## Sheet: GO term
Category	Term	Count	%	PValue	Genes	List Total	Pop Hits	Pop Total	Fold Enrichment	Bonferroni	Benjamini	FDR
GOTERM_CC_FAT	GO:0005829~cytosol	146	16.72394043528064	6.342126425407523E-19	ENSG00000138193, ENSG00000105971, ENSG00000105974, ENSG00000107581, ENSG00000160688, ENSG00000165475, ENSG00000133275, ENSG00000120438, ENSG00000136628, ENSG00000124614, ENSG00000100764, ENSG00000102189, ENSG00000188690, ENSG00000175115, ENSG00000154096, ENSG00000101460, ENSG00000121769, ENSG00000134318, ENSG00000070081, ENSG00000163682, ENSG00000204310, ENSG00000188229, ENSG00000065427, ENSG0000…	669	1330	12782	2.0973644874518134	3.3232742469135417E-16	3.3232742469135417E-16	9.193115546164172E-16
GOTERM_CC_FAT	GO:0030529~ribonucleoprotein complex	69	7.903780068728522	9.89078329324341E-13	ENSG00000138385, ENSG00000161016, ENSG00000145414, ENSG00000179409, ENSG00000125901, ENSG00000180992, ENSG00000116747, ENSG00000124614, ENSG00000055950, ENSG00000168724, ENSG00000177733, ENSG00000130826, ENSG00000163682, ENSG00000108298, ENSG00000082515, ENSG00000134001, ENSG00000104872, ENSG00000204822, ENSG00000141543, ENSG00000198242, ENSG00000003756, ENSG00000108826, ENSG00000174720, ENSG0000…	669	515	12782	2.5598502329226354	5.182871909426012E-10	2.591435954713006E-10	1.433730911770681E-9
GOTERM_CC_FAT	GO:0031974~membrane-enclosed lumen	162	18.556701030927837	1.0529908213736284E-11	ENSG00000138385, ENSG00000141448, ENSG00000196419, ENSG00000100764, ENSG00000126267, ENSG00000055950, ENSG00000102910, ENSG00000130826, ENSG00000115415, ENSG00000107438, ENSG00000163682, ENSG00000172757, ENSG00000074319, ENSG00000065427, ENSG00000173905, ENSG00000105258, ENSG00000166598, ENSG00000099956, ENSG00000128228, ENSG00000161513, ENSG00000132604, ENSG00000110700, ENSG00000170892, ENSG0000…	669	1856	12782	1.6676685480129891	5.517672985178024E-9	1.8392243283926746E-9	1.526344606261887E-8
GOTERM_CC_FAT	GO:0005783~endoplasmic reticulum	99	11.34020618556701	5.6555091678599206E-11	ENSG00000071537, ENSG00000105974, ENSG00000166136, ENSG00000198856, ENSG00000144224, ENSG00000184840, ENSG00000000419, ENSG00000083444, ENSG00000154096, ENSG00000172037, ENSG00000070081, ENSG00000086827, ENSG00000204310, ENSG00000087502, ENSG00000134291, ENSG00000171135, ENSG00000166598, ENSG00000128228, ENSG00000129128, ENSG00000161395, ENSG00000163902, ENSG00000166794, ENSG00000163463, ENSG0000…	669	960	12782	1.9703195067264574	2.963486878115873E-8	7.408717306311985E-9	8.197842404911171E-8
GOTERM_CC_FAT	GO:0043233~organelle lumen	157	17.983963344788087	6.322731955358725E-11	ENSG00000138385, ENSG00000141448, ENSG00000196419, ENSG00000100764, ENSG00000055950, ENSG00000102910, ENSG00000130826, ENSG00000115415, ENSG00000107438, ENSG00000163682, ENSG00000172757, ENSG00000074319, ENSG00000065427, ENSG00000173905, ENSG00000105258, ENSG00000166598, ENSG00000099956, ENSG00000128228, ENSG00000161513, ENSG00000132604, ENSG00000110700, ENSG00000170892, ENSG00000099622, ENSG0000…	669	1820	12782	1.6481660342646889	3.3131111076833974E-8	6.626222348593558E-9	9.16500209058313E-8
GOTERM_BP_FAT	GO:0006412~translation	49	5.612829324169531	7.6742762409454E-11	ENSG00000107581, ENSG00000161016, ENSG00000067248, ENSG00000110619, ENSG00000180992, ENSG00000089195, ENSG00000124614, ENSG00000136628, ENSG00000055950, ENSG00000104408, ENSG00000163682, ENSG00000108298, ENSG00000082515, ENSG00000134001, ENSG00000065427, ENSG00000198242, ENSG00000114942, ENSG00000108826, ENSG00000110700, ENSG00000106263, ENSG00000132740, ENSG00000142937, ENSG00000140988, ENSG0000…	701	331	13528	2.8568251656028725	2.177958249305334E-7	2.177958249305334E-7	1.3733419956807325E-7
GOTERM_CC_FAT	GO:0070013~intracellular organelle lumen	152	17.411225658648338	2.9962779674375306E-10	ENSG00000138385, ENSG00000141448, ENSG00000196419, ENSG00000100764, ENSG00000055950, ENSG00000102910, ENSG00000130826, ENSG00000115415, ENSG00000107438, ENSG00000163682, ENSG00000172757, ENSG00000074319, ENSG00000065427, ENSG00000173905, ENSG00000105258, ENSG00000166598, ENSG00000099956, ENSG00000128228, ENSG00000161513, ENSG00000132604, ENSG00000110700, ENSG00000170892, ENSG00000099622, ENSG0000…	669	1779	12782	1.6324516805010456	1.5700493760650858E-7	2.6167491284923017E-8	4.3432004659393897E-7
GOTERM_MF_FAT	GO:0003723~RNA binding	74	8.47651775486827	4.557325571990731E-9	ENSG00000138385, ENSG00000161016, ENSG00000145414, ENSG00000111786, ENSG00000110619, ENSG00000116747, ENSG00000136628, ENSG00000149016, ENSG00000204356, ENSG00000177733, ENSG00000130826, ENSG00000204351, ENSG00000163682, ENSG00000108298, ENSG00000134001, ENSG00000104907, ENSG00000141543, ENSG00000198242, ENSG00000166598, ENSG00000003756, ENSG00000115875, ENSG00000174720, ENSG00000090060, ENSG0000…	652	718	12983	2.05227113488388	3.6868695550973385E-6	3.6868695550973385E-6	7.005792113101705E-6
GOTERM_CC_FAT	GO:0033279~ribosomal subunit	26	2.978235967926689	8.830123365793895E-9	ENSG00000181991, ENSG00000008988, ENSG00000108107, ENSG00000161016, ENSG00000125901, ENSG00000124614, ENSG00000055950, ENSG00000109475, ENSG00000177954, ENSG00000177600, ENSG00000108298, ENSG00000082515, ENSG00000100316, ENSG00000130255, ENSG00000198242, ENSG00000188846, ENSG00000108826, ENSG00000110700, ENSG00000163923, ENSG00000168028, ENSG00000142937, ENSG00000140988, ENSG00000136942, ENSG0000…	669	128	12782	3.880932361733931	4.626973982957416E-6	6.609975939930735E-7	1.2799546167396869E-5
GOTERM_CC_FAT	GO:0022626~cytosolic ribosome	20	2.290950744558992	2.447565981128681E-8	ENSG00000008988, ENSG00000198242, ENSG00000188846, ENSG00000108107, ENSG00000161016, ENSG00000124614, ENSG00000110700, ENSG00000163923, ENSG00000168028, ENSG00000109475, ENSG00000142937, ENSG00000177954, ENSG00000140988, ENSG00000108298, ENSG00000177600, ENSG00000136942, ENSG00000142534, ENSG00000100316, ENSG00000137154, ENSG00000130255	669	81	12782	4.717562604956726	1.2825163665963757E-5	1.6031544535222153E-6	3.547824761751528E-5
GOTERM_BP_FAT	GO:0006396~RNA processing	61	6.987399770904926	2.530349280550299E-8	ENSG00000138385, ENSG00000145414, ENSG00000111786, ENSG00000179409, ENSG00000089195, ENSG00000177733, ENSG00000130826, ENSG00000104907, ENSG00000141543, ENSG00000105258, ENSG00000003756, ENSG00000115875, ENSG00000174720, ENSG00000164880, ENSG00000170892, ENSG00000090060, ENSG00000096401, ENSG00000164609, ENSG00000153914, ENSG00000170144, ENSG00000138668, ENSG00000185246, ENSG00000083223, ENSG0000…	701	547	13528	2.1520783837140467	7.180873526480003E-5	3.5905012217396504E-5	4.52816132368028E-5
GOTERM_CC_FAT	GO:0043232~intracellular non-membrane-bounded organelle	194	22.22222222222222	3.510357343868394E-8	ENSG00000138385, ENSG00000215305, ENSG00000120438, ENSG00000100764, ENSG00000130734, ENSG00000124614, ENSG00000055950, ENSG00000168724, ENSG00000115415, ENSG00000134318, ENSG00000107438, ENSG00000163682, ENSG00000198707, ENSG00000167460, ENSG00000120253, ENSG00000143549, ENSG00000132604, ENSG00000170892, ENSG00000130640, ENSG00000141510, ENSG00000084754, ENSG00000147526, ENSG00000077514, ENSG0000…	669	2596	12782	1.427807757594183	1.8394103659336025E-5	2.0438060039928985E-6	5.088374294137665E-5
GOTERM_CC_FAT	GO:0043228~non-membrane-bounded organelle	194	22.22222222222222	3.510357343868394E-8	ENSG00000138385, ENSG00000215305, ENSG00000120438, ENSG00000100764, ENSG00000130734, ENSG00000124614, ENSG00000055950, ENSG00000168724, ENSG00000115415, ENSG00000134318, ENSG00000107438, ENSG00000163682, ENSG00000198707, ENSG00000167460, ENSG00000120253, ENSG00000143549, ENSG00000132604, ENSG00000170892, ENSG00000130640, ENSG00000141510, ENSG00000084754, ENSG00000147526, ENSG00000077514, ENSG0000…	669	2596	12782	1.427807757594183	1.8394103659336025E-5	2.0438060039928985E-6	5.088374294137665E-5
GOTERM_BP_FAT	GO:0006414~translational elongation	22	2.520045819014891	3.735161024569477E-8	ENSG00000008988, ENSG00000188846, ENSG00000198242, ENSG00000108107, ENSG00000161016, ENSG00000114942, ENSG00000124614, ENSG00000110700, ENSG00000168028, ENSG00000109475, ENSG00000142937, ENSG00000177954, ENSG00000140988, ENSG00000177600, ENSG00000108298, ENSG00000163682, ENSG00000136942, ENSG00000197958, ENSG00000142534, ENSG00000100316, ENSG00000137154, ENSG00000130255	701	101	13528	4.20355644694284	1.0599825365509297E-4	3.5333999695130736E-5	6.684219473473973E-5
GOTERM_BP_FAT	GO:0008380~RNA splicing	39	4.4673539518900345	6.88244871571572E-8	ENSG00000169217, ENSG00000165494, ENSG00000205937, ENSG00000143368, ENSG00000111786, ENSG00000005075, ENSG00000179409, ENSG00000115128, ENSG00000135316, ENSG00000177733, ENSG00000183431, ENSG00000143977, ENSG00000132485, ENSG00000164548, ENSG00000101138, ENSG00000119953, ENSG00000141543, ENSG00000138398, ENSG00000051596, ENSG00000177700, ENSG00000105258, ENSG00000003756, ENSG00000169045, ENSG0000…	701	284	13528	2.6500974463040725	1.9530482666685334E-4	4.882978307185759E-5	1.2316412910662322E-4
GOTERM_BP_FAT	GO:0000377~RNA splicing, via transesterification reactions with bulged adenosine as nucleophile	27	3.0927835051546393	7.401391545456878E-8	ENSG00000205937, ENSG00000169217, ENSG00000165494, ENSG00000143368, ENSG00000111786, ENSG00000179409, ENSG00000005075, ENSG00000115128, ENSG00000177733, ENSG00000143977, ENSG00000183431, ENSG00000164548, ENSG00000101138, ENSG00000119953, ENSG00000177700, ENSG00000105258, ENSG00000003756, ENSG00000169045, ENSG00000100028, ENSG00000115875, ENSG00000087365, ENSG00000090060, ENSG00000164609, ENSG0000…	701	153	13528	3.4055550893681295	2.1002944052295192E-4	4.2009417538624305E-5	1.324508095978949E-4
GOTERM_BP_FAT	GO:0000375~RNA splicing, via transesterification reactions	27	3.0927835051546393	7.401391545456878E-8	ENSG00000205937, ENSG00000169217, ENSG00000165494, ENSG00000143368, ENSG00000111786, ENSG00000179409, ENSG00000005075, ENSG00000115128, ENSG00000177733, ENSG00000143977, ENSG00000183431, ENSG00000164548, ENSG00000101138, ENSG00000119953, ENSG00000177700, ENSG00000105258, ENSG00000003756, ENSG00000169045, ENSG00000100028, ENSG00000115875, ENSG00000087365, ENSG00000090060, ENSG00000164609, ENSG0000…	701	153	13528	3.4055550893681295	2.1002944052295192E-4	4.2009417538624305E-5	1.324508095978949E-4
GOTERM_BP_FAT	GO:0000398~nuclear mRNA splicing, via spliceosome	27	3.0927835051546393	7.401391545456878E-8	ENSG00000205937, ENSG00000169217, ENSG00000165494, ENSG00000143368, ENSG00000111786, ENSG00000179409, ENSG00000005075, ENSG00000115128, ENSG00000177733, ENSG00000143977, ENSG00000183431, ENSG00000164548, ENSG00000101138, ENSG00000119953, ENSG00000177700, ENSG00000105258, ENSG00000003756, ENSG00000169045, ENSG00000100028, ENSG00000115875, ENSG00000087365, ENSG00000090060, ENSG00000164609, ENSG0000…	701	153	13528	3.4055550893681295	2.1002944052295192E-4	4.2009417538624305E-5	1.324508095978949E-4
GOTERM_CC_FAT	GO:0005840~ribosome	32	3.6655211912943875	2.5488400042605786E-7	ENSG00000181991, ENSG00000008988, ENSG00000108107, ENSG00000161016, ENSG00000180992, ENSG00000125901, ENSG00000124614, ENSG00000055950, ENSG00000109475, ENSG00000168724, ENSG00000074071, ENSG00000177954, ENSG00000177600, ENSG00000108298, ENSG00000163682, ENSG00000082515, ENSG00000204822, ENSG00000100316, ENSG00000130255, ENSG00000188846, ENSG00000198242, ENSG00000108826, ENSG00000110700, ENSG0000…	669	215	12782	2.8437028539646123	1.335503146253636E-4	1.3355834136308253E-5	3.694618933791638E-4
GOTERM_MF_FAT	GO:0003735~structural constituent of ribosome	27	3.0927835051546393	2.6961610291680453E-7	ENSG00000181991, ENSG00000008988, ENSG00000108107, ENSG00000161016, ENSG00000180992, ENSG00000055950, ENSG00000109475, ENSG00000177954, ENSG00000177600, ENSG00000108298, ENSG00000163682, ENSG00000082515, ENSG00000100316, ENSG00000130255, ENSG00000198242, ENSG00000188846, ENSG00000108826, ENSG00000110700, ENSG00000163923, ENSG00000168028, ENSG00000142937, ENSG00000140988, ENSG00000136942, ENSG0000…	652	168	12983	3.200235539000876	2.1809567032149424E-4	1.0905378152437084E-4	4.1446913568998767E-4
GOTERM_CC_FAT	GO:0031090~organelle membrane	96	10.996563573883162	4.554904275147409E-7	ENSG00000099194, ENSG00000138193, ENSG00000100075, ENSG00000105971, ENSG00000171766, ENSG00000105974, ENSG00000069943, ENSG00000166136, ENSG00000151729, ENSG00000198856, ENSG00000215305, ENSG00000162407, ENSG00000136521, ENSG00000185825, ENSG00000000419, ENSG00000086598, ENSG00000126267, ENSG00000163541, ENSG00000101460, ENSG00000070081, ENSG00000158864, ENSG00000116260, ENSG00000173230, ENSG0000…	669	1096	12782	1.6735295080357435	2.3864855726229983E-4	2.1697677180188002E-5	6.602459458160403E-4
GOTERM_CC_FAT	GO:0005739~mitochondrion	95	10.882016036655212	5.822150163596499E-7	ENSG00000100075, ENSG00000167985, ENSG00000105971, ENSG00000171766, ENSG00000105974, ENSG00000166136, ENSG00000151729, ENSG00000139637, ENSG00000136521, ENSG00000173085, ENSG00000122884, ENSG00000180992, ENSG00000125901, ENSG00000039560, ENSG00000126267, ENSG00000055950, ENSG00000204356, ENSG00000126602, ENSG00000188690, ENSG00000163541, ENSG00000221829, ENSG00000158864, ENSG00000082515, ENSG0000…	669	1087	12782	1.6698088429228153	3.0503422495531396E-4	2.5423073274688512E-5	8.439360131617946E-4
GOTERM_MF_FAT	GO:0005198~structural molecule activity	60	6.872852233676976	2.910182838845972E-6	ENSG00000137267, ENSG00000105974, ENSG00000107581, ENSG00000161016, ENSG00000204262, ENSG00000180992, ENSG00000131711, ENSG00000055950, ENSG00000131462, ENSG00000172037, ENSG00000134318, ENSG00000196230, ENSG00000108298, ENSG00000163682, ENSG00000082515, ENSG00000138829, ENSG00000183963, ENSG00000188229, ENSG00000122545, ENSG00000167460, ENSG00000166147, ENSG00000198242, ENSG00000169231, ENSG0000…	652	634	12983	1.8844709798533024	0.0023515720545218555	7.844725878275449E-4	0.004473612907041069
GOTERM_BP_FAT	GO:0016071~mRNA metabolic process	42	4.810996563573884	3.403893783187091E-6	ENSG00000138385, ENSG00000169217, ENSG00000165494, ENSG00000205937, ENSG00000143368, ENSG00000111786, ENSG00000005075, ENSG00000179409, ENSG00000115128, ENSG00000135316, ENSG00000177733, ENSG00000104408, ENSG00000183431, ENSG00000143977, ENSG00000132485, ENSG00000164548, ENSG00000101138, ENSG00000119953, ENSG00000141543, ENSG00000162889, ENSG00000051596, ENSG00000177700, ENSG00000105258, ENSG0000…	701	370	13528	2.1906003007286885	0.009613756507084625	0.0016087490733310839	0.006091230312543772
GOTERM_CC_FAT	GO:0031981~nuclear lumen	115	13.172966781214205	3.865221395094346E-6	ENSG00000138385, ENSG00000141448, ENSG00000196419, ENSG00000100764, ENSG00000130826, ENSG00000115415, ENSG00000163682, ENSG00000107438, ENSG00000172757, ENSG00000074319, ENSG00000105258, ENSG00000099956, ENSG00000132604, ENSG00000170892, ENSG00000110700, ENSG00000168495, ENSG00000099622, ENSG00000096401, ENSG00000143013, ENSG00000141510, ENSG00000077514, ENSG00000184436, ENSG00000165732, ENSG0000…	669	1450	12782	1.5153136436266172	0.0020233302274035303	1.5578631984203284E-4	0.0056026161847633205
GOTERM_CC_FAT	GO:0044445~cytosolic part	24	2.7491408934707904	3.9129694542508115E-6	ENSG00000008988, ENSG00000188846, ENSG00000198242, ENSG00000108107, ENSG00000161016, ENSG00000120438, ENSG00000124614, ENSG00000110700, ENSG00000163923, ENSG00000087088, ENSG00000168028, ENSG00000123349, ENSG00000109475, ENSG00000142937, ENSG00000177954, ENSG00000140988, ENSG00000177600, ENSG00000108298, ENSG00000136942, ENSG00000142534, ENSG00000108515, ENSG00000100316, ENSG00000137154, ENSG0000…	669	152	12782	3.016757139485485	0.002048299371464668	1.464464189331327E-4	0.005671824894570854
GOTERM_BP_FAT	GO:0006397~mRNA processing	38	4.352806414662084	4.081074515309172E-6	ENSG00000169217, ENSG00000165494, ENSG00000205937, ENSG00000143368, ENSG00000111786, ENSG00000005075, ENSG00000179409, ENSG00000115128, ENSG00000135316, ENSG00000177733, ENSG00000183431, ENSG00000143977, ENSG00000132485, ENSG00000164548, ENSG00000101138, ENSG00000119953, ENSG00000141543, ENSG00000051596, ENSG00000177700, ENSG00000105258, ENSG00000003756, ENSG00000169045, ENSG00000100028, ENSG0000…	701	321	13528	2.2845156674265956	0.011515298635923488	0.0016532195114888903	0.007302995972557902
GOTERM_BP_FAT	GO:0046907~intracellular transport	61	6.987399770904926	1.1879021901825501E-5	ENSG00000100075, ENSG00000119787, ENSG00000028528, ENSG00000215305, ENSG00000185825, ENSG00000130734, ENSG00000102189, ENSG00000175115, ENSG00000102910, ENSG00000134072, ENSG00000086827, ENSG00000106636, ENSG00000087502, ENSG00000167996, ENSG00000093000, ENSG00000151914, ENSG00000087088, ENSG00000065665, ENSG00000178537, ENSG00000007168, ENSG00000126214, ENSG00000100300, ENSG00000132507, ENSG0000…	701	657	13528	1.791760846105911	0.03315091842015683	0.004205241155851969	0.021255856582014232
GOTERM_BP_FAT	GO:0006091~generation of precursor metabolites and energy	36	4.123711340206185	1.4619042323888558E-5	ENSG00000167985, ENSG00000166136, ENSG00000151729, ENSG00000136521, ENSG00000116747, ENSG00000149485, ENSG00000134333, ENSG00000152234, ENSG00000163541, ENSG00000102144, ENSG00000158864, ENSG00000100968, ENSG00000155463, ENSG00000128524, ENSG00000164919, ENSG00000127540, ENSG00000221968, ENSG00000147123, ENSG00000131100, ENSG00000161513, ENSG00000131495, ENSG00000105379, ENSG00000184752, ENSG0000…	701	313	13528	2.219595010322998	0.040640251231253144	0.004599295739059817	0.02615813635110653
GOTERM_CC_FAT	GO:0022625~cytosolic large ribosomal subunit	11	1.2600229095074456	1.7708009190391795E-5	ENSG00000188846, ENSG00000198242, ENSG00000161016, ENSG00000108107, ENSG00000177600, ENSG00000108298, ENSG00000136942, ENSG00000100316, ENSG00000163923, ENSG00000130255, ENSG00000109475	669	38	12782	5.530721422390056	0.009236161168225565	6.184139680800449E-4	0.02566526011833492
GOTERM_CC_FAT	GO:0015934~large ribosomal subunit	14	1.6036655211912942	3.584104257149105E-5	ENSG00000198242, ENSG00000188846, ENSG00000161016, ENSG00000108107, ENSG00000108826, ENSG00000163923, ENSG00000055950, ENSG00000109475, ENSG00000108298, ENSG00000177600, ENSG00000136942, ENSG00000082515, ENSG00000100316, ENSG00000130255	669	67	12782	3.9923253686723337	0.01860577802378749	0.001173126528159818	0.05194017752715441
GOTERM_BP_FAT	GO:0048193~Golgi vesicle transport	20	2.290950744558992	4.298316642401813E-5	ENSG00000119787, ENSG00000087502, ENSG00000167996, ENSG00000122705, ENSG00000181789, ENSG00000054116, ENSG00000138073, ENSG00000047579, ENSG00000100568, ENSG00000175115, ENSG00000165280, ENSG00000086827, ENSG00000166685, ENSG00000006715, ENSG00000053501, ENSG00000106636, ENSG00000138674, ENSG00000184432, ENSG00000108433, ENSG00000104915	701	131	13528	2.9462817567052517	0.11484176032409243	0.012124780048984762	0.0768921891393548
GOTERM_CC_FAT	GO:0005730~nucleolus	62	7.101947308132875	4.788708368402861E-5	ENSG00000138385, ENSG00000123485, ENSG00000179409, ENSG00000086758, ENSG00000170345, ENSG00000100764, ENSG00000149016, ENSG00000204356, ENSG00000130826, ENSG00000115415, ENSG00000163682, ENSG00000074319, ENSG00000187778, ENSG00000189403, ENSG00000003756, ENSG00000099956, ENSG00000100813, ENSG00000004478, ENSG00000125912, ENSG00000090060, ENSG00000110700, ENSG00000170892, ENSG00000115053, ENSG0000…	669	698	12782	1.6971059743619397	0.024781209534534665	0.00147499539877749	0.06939143785290591
GOTERM_CC_FAT	GO:0005681~spliceosome	20	2.290950744558992	5.433474038957284E-5	ENSG00000143368, ENSG00000003756, ENSG00000169045, ENSG00000100028, ENSG00000179409, ENSG00000087365, ENSG00000135316, ENSG00000096401, ENSG00000164609, ENSG00000143977, ENSG00000183431, ENSG00000153914, ENSG00000170144, ENSG00000171960, ENSG00000125870, ENSG00000165630, ENSG00000119953, ENSG00000125970, ENSG00000141543, ENSG00000108883	669	132	12782	2.894867962132536	0.028070664711877358	0.0015805372713677546	0.07873107844542648
GOTERM_CC_FAT	GO:0005743~mitochondrial inner membrane	34	3.8946162657502863	6.186006686382443E-5	ENSG00000100075, ENSG00000072210, ENSG00000171766, ENSG00000166136, ENSG00000151729, ENSG00000136521, ENSG00000137409, ENSG00000126267, ENSG00000005022, ENSG00000163541, ENSG00000152234, ENSG00000158864, ENSG00000155463, ENSG00000143224, ENSG00000164919, ENSG00000080815, ENSG00000127540, ENSG00000182199, ENSG00000147123, ENSG00000155287, ENSG00000161513, ENSG00000144381, ENSG00000131495, ENSG0000…	669	306	12782	2.1229031722305267	0.03189592081382342	0.001704633756825391	0.0896307309966371
GOTERM_CC_FAT	GO:0005852~eukaryotic translation initiation factor 3 complex	7	0.8018327605956471	6.642004089203769E-5	ENSG00000104408, ENSG00000107581, ENSG00000100129, ENSG00000130811, ENSG00000100353, ENSG00000106263, ENSG00000084623	669	15	12782	8.91619332336821	0.03420652084793829	0.0017387494867758813	0.09623484040522934
GOTERM_CC_FAT	GO:0044432~endoplasmic reticulum part	36	4.123711340206185	1.4474001115909413E-4	ENSG00000069943, ENSG00000198856, ENSG00000162407, ENSG00000136908, ENSG00000122884, ENSG00000185825, ENSG00000000419, ENSG00000155660, ENSG00000144455, ENSG00000134910, ENSG00000130714, ENSG00000121680, ENSG00000108433, ENSG00000090520, ENSG00000166598, ENSG00000128228, ENSG00000129128, ENSG00000161395, ENSG00000163902, ENSG00000154305, ENSG00000132432, ENSG00000163463, ENSG00000087088, ENSG0000…	669	347	12782	1.9821920109587625	0.07304407017737469	0.0036053543409790834	0.20960050151627163
GOTERM_BP_FAT	GO:0022613~ribonucleoprotein complex biogenesis	23	2.6345933562428407	1.5457579127409562E-4	ENSG00000139546, ENSG00000188846, ENSG00000107581, ENSG00000003756, ENSG00000100029, ENSG00000111786, ENSG00000145414, ENSG00000053372, ENSG00000100028, ENSG00000179409, ENSG00000130826, ENSG00000130119, ENSG00000164609, ENSG00000143977, ENSG00000183431, ENSG00000170515, ENSG00000130713, ENSG00000105793, ENSG00000104872, ENSG00000119953, ENSG00000123737, ENSG00000141543, ENSG00000137154	701	180	13528	2.465874148042479	0.3551386872221972	0.03909875376145089	0.2762587074589984
GOTERM_CC_FAT	GO:0031966~mitochondrial membrane	39	4.4673539518900345	1.9256412977036982E-4	ENSG00000100075, ENSG00000072210, ENSG00000171766, ENSG00000166136, ENSG00000151729, ENSG00000136521, ENSG00000130204, ENSG00000137409, ENSG00000126267, ENSG00000005022, ENSG00000163541, ENSG00000152234, ENSG00000158864, ENSG00000155463, ENSG00000143224, ENSG00000164919, ENSG00000182199, ENSG00000127540, ENSG00000080815, ENSG00000147123, ENSG00000155287, ENSG00000161513, ENSG00000144381, ENSG0000…	669	394	12782	1.8912157701850631	0.09598861121374136	0.004576465035511124	0.27876548249160527
GOTERM_CC_FAT	GO:0048770~pigment granule	15	1.718213058419244	1.9788253062869154E-4	ENSG00000166598, ENSG00000042493, ENSG00000163902, ENSG00000197043, ENSG00000166794, ENSG00000197157, ENSG00000155660, ENSG00000075785, ENSG00000089220, ENSG00000128595, ENSG00000162736, ENSG00000089248, ENSG00000137880, ENSG00000148175, ENSG00000100099	669	89	12782	3.220134025293495	0.09850493148740369	0.0044985773288777064	0.28645438911950594
GOTERM_CC_FAT	GO:0042470~melanosome	15	1.718213058419244	1.9788253062869154E-4	ENSG00000166598, ENSG00000042493, ENSG00000163902, ENSG00000197043, ENSG00000166794, ENSG00000197157, ENSG00000155660, ENSG00000075785, ENSG00000089220, ENSG00000128595, ENSG00000162736, ENSG00000089248, ENSG00000137880, ENSG00000148175, ENSG00000100099	669	89	12782	3.220134025293495	0.09850493148740369	0.0044985773288777064	0.28645438911950594
GOTERM_BP_FAT	GO:0006888~ER to Golgi vesicle-mediated transport	10	1.145475372279496	2.4148732078278757E-4	ENSG00000119787, ENSG00000087502, ENSG00000165280, ENSG00000054116, ENSG00000086827, ENSG00000053501, ENSG00000138073, ENSG00000106636, ENSG00000138674, ENSG00000108433	701	42	13528	4.5947965491474765	0.4961233486700264	0.05551799851976602	0.4312708511886698
GOTERM_CC_FAT	GO:0019866~organelle inner membrane	34	3.8946162657502863	2.4601931809732327E-4	ENSG00000100075, ENSG00000072210, ENSG00000171766, ENSG00000166136, ENSG00000151729, ENSG00000136521, ENSG00000137409, ENSG00000126267, ENSG00000005022, ENSG00000163541, ENSG00000152234, ENSG00000158864, ENSG00000155463, ENSG00000143224, ENSG00000164919, ENSG00000080815, ENSG00000127540, ENSG00000182199, ENSG00000147123, ENSG00000155287, ENSG00000161513, ENSG00000144381, ENSG00000131495, ENSG0000…	669	329	12782	1.9744935279712494	0.12096448915034086	0.0053576787921516544	0.356021496823955
GOTERM_CC_FAT	GO:0031967~organelle envelope	54	6.185567010309279	2.615533298924436E-4	ENSG00000100075, ENSG00000099194, ENSG00000171766, ENSG00000151729, ENSG00000166136, ENSG00000144224, ENSG00000136521, ENSG00000126267, ENSG00000163541, ENSG00000070081, ENSG00000158864, ENSG00000182199, ENSG00000127540, ENSG00000120253, ENSG00000155287, ENSG00000161513, ENSG00000144381, ENSG00000093000, ENSG00000087088, ENSG00000099795, ENSG00000089220, ENSG00000178537, ENSG00000007168, ENSG0000…	669	620	12782	1.6640821640387675	0.12809244137806808	0.005467871332881624	0.3784615477868014
GOTERM_BP_FAT	GO:0022402~cell cycle process	50	5.72737686139748	2.6882939647642303E-4	ENSG00000010292, ENSG00000137267, ENSG00000161057, ENSG00000175792, ENSG00000053254, ENSG00000100764, ENSG00000131462, ENSG00000196230, ENSG00000086827, ENSG00000074319, ENSG00000122545, ENSG00000122641, ENSG00000090273, ENSG00000076382, ENSG00000120253, ENSG00000165416, ENSG00000151914, ENSG00000112742, ENSG00000106992, ENSG00000141696, ENSG00000159377, ENSG00000007168, ENSG00000141510, ENSG0000…	701	565	13528	1.7078004872937522	0.5337533045894869	0.057006052815239294	0.47999009177567276
GOTERM_CC_FAT	GO:0031975~envelope	54	6.185567010309279	2.788340390082894E-4	ENSG00000100075, ENSG00000099194, ENSG00000171766, ENSG00000151729, ENSG00000166136, ENSG00000144224, ENSG00000136521, ENSG00000126267, ENSG00000163541, ENSG00000070081, ENSG00000158864, ENSG00000182199, ENSG00000127540, ENSG00000120253, ENSG00000155287, ENSG00000161513, ENSG00000144381, ENSG00000093000, ENSG00000087088, ENSG00000099795, ENSG00000089220, ENSG00000178537, ENSG00000007168, ENSG0000…	669	622	12782	1.6587314175306043	0.13595412049944	0.005604597249258103	0.40341930643047474
GOTERM_CC_FAT	GO:0044429~mitochondrial part	52	5.956471935853378	3.2327184108710765E-4	ENSG00000100075, ENSG00000171766, ENSG00000151729, ENSG00000166136, ENSG00000136521, ENSG00000125901, ENSG00000055950, ENSG00000126267, ENSG00000163541, ENSG00000158864, ENSG00000065427, ENSG00000182199, ENSG00000127540, ENSG00000155287, ENSG00000108826, ENSG00000144381, ENSG00000161513, ENSG00000087088, ENSG00000172340, ENSG00000099795, ENSG00000089220, ENSG00000178537, ENSG00000158941, ENSG0000…	669	595	12782	1.6697793018552711	0.15584726140413951	0.006255236661944941	0.4675721158627133
GOTERM_CC_FAT	GO:0005740~mitochondrial envelope	40	4.581901489117984	3.282066464988969E-4	ENSG00000100075, ENSG00000072210, ENSG00000171766, ENSG00000151729, ENSG00000166136, ENSG00000136521, ENSG00000130204, ENSG00000137409, ENSG00000126267, ENSG00000005022, ENSG00000163541, ENSG00000152234, ENSG00000158864, ENSG00000117289, ENSG00000155463, ENSG00000143224, ENSG00000164919, ENSG00000182199, ENSG00000127540, ENSG00000080815, ENSG00000147123, ENSG00000155287, ENSG00000161513, ENSG0000…	669	419	12782	1.8239740859259892	0.15802799328829376	0.006124330489524987	0.474693893437117
GOTERM_MF_FAT	GO:0000166~nucleotide binding	147	16.83848797250859	3.402315754337176E-4	ENSG00000138385, ENSG00000111786, ENSG00000160688, ENSG00000165475, ENSG00000196419, ENSG00000161057, ENSG00000133275, ENSG00000120438, ENSG00000136628, ENSG00000100764, ENSG00000126602, ENSG00000102910, ENSG00000109113, ENSG00000134318, ENSG00000158864, ENSG00000188229, ENSG00000122545, ENSG00000065427, ENSG00000166598, ENSG00000112742, ENSG00000136156, ENSG00000132740, ENSG00000106263, ENSG0000…	652	2245	12983	1.303852460136363	0.2406512941304122	0.06650861501392336	0.5217473910688941
GOTERM_CC_FAT	GO:0015935~small ribosomal subunit	12	1.3745704467353952	3.744981628169185E-4	ENSG00000142937, ENSG00000177954, ENSG00000181991, ENSG00000008988, ENSG00000140988, ENSG00000142534, ENSG00000125901, ENSG00000124614, ENSG00000110700, ENSG00000137154, ENSG00000168028, ENSG00000122140	669	63	12782	3.6392625809666166	0.17821279464001039	0.006745210035604465	0.5414774614983187
GOTERM_BP_FAT	GO:0065003~macromolecular complex assembly	56	6.414662084765177	3.822523035661262E-4	ENSG00000119787, ENSG00000137267, ENSG00000105971, ENSG00000105974, ENSG00000107581, ENSG00000123485, ENSG00000103363, ENSG00000111786, ENSG00000179409, ENSG00000120438, ENSG00000136628, ENSG00000131462, ENSG00000196230, ENSG00000086827, ENSG00000167670, ENSG00000167772, ENSG00000188229, ENSG00000214063, ENSG00000148175, ENSG00000122545, ENSG00000104872, ENSG00000105258, ENSG00000003756, ENSG0000…	701	665	13528	1.6251069900142652	0.662111537359346	0.0745755820084516	0.6818514889334715
GOTERM_BP_FAT	GO:0007051~spindle organization	10	1.145475372279496	4.1769429818057396E-4	ENSG00000196230, ENSG00000099901, ENSG00000112742, ENSG00000141027, ENSG00000137807, ENSG00000076382, ENSG00000100345, ENSG00000131462, ENSG00000087586, ENSG00000175063	701	45	13528	4.288476779204311	0.6944567863110415	0.07600098239197284	0.7448491241022981
GOTERM_BP_FAT	GO:0000278~mitotic cell cycle	36	4.123711340206185	4.227594631751932E-4	ENSG00000010292, ENSG00000137267, ENSG00000154473, ENSG00000110274, ENSG00000168385, ENSG00000161057, ENSG00000175792, ENSG00000053254, ENSG00000100764, ENSG00000196230, ENSG00000086827, ENSG00000122545, ENSG00000122641, ENSG00000100911, ENSG00000090273, ENSG00000076382, ENSG00000137807, ENSG00000119408, ENSG00000157456, ENSG00000120253, ENSG00000165416, ENSG00000100029, ENSG00000112742, ENSG0000…	701	370	13528	1.8776574006245903	0.6988193534390335	0.07225912524054734	0.7538493002498758
GOTERM_BP_FAT	GO:0051604~protein maturation	17	1.9473081328751431	5.435495855915377E-4	ENSG00000080815, ENSG00000160613, ENSG00000136997, ENSG00000111142, ENSG00000129128, ENSG00000144381, ENSG00000078304, ENSG00000125912, ENSG00000109472, ENSG00000205155, ENSG00000182326, ENSG00000102910, ENSG00000038002, ENSG00000114902, ENSG00000162736, ENSG00000103266, ENSG00000149131	701	122	13528	2.6890858492551626	0.7862638810755339	0.08676814060512705	0.9682503757046712
GOTERM_BP_FAT	GO:0008104~protein localization	69	7.903780068728522	5.740783279662588E-4	ENSG00000105974, ENSG00000204498, ENSG00000028528, ENSG00000215305, ENSG00000111237, ENSG00000185825, ENSG00000130734, ENSG00000086598, ENSG00000175115, ENSG00000109113, ENSG00000102910, ENSG00000086827, ENSG00000074319, ENSG00000106636, ENSG00000198707, ENSG00000092820, ENSG00000120253, ENSG00000034510, ENSG00000166598, ENSG00000093000, ENSG00000132604, ENSG00000085832, ENSG00000087088, ENSG0000…	701	882	13528	1.5097188661484564	0.8040120552215085	0.08656129739262175	1.0223692730063405
GOTERM_CC_FAT	GO:0012505~endomembrane system	63	7.216494845360824	6.095501310266371E-4	ENSG00000056586, ENSG00000138193, ENSG00000099194, ENSG00000105971, ENSG00000069943, ENSG00000105974, ENSG00000198856, ENSG00000144224, ENSG00000162407, ENSG00000185825, ENSG00000000419, ENSG00000086598, ENSG00000070081, ENSG00000116260, ENSG00000173230, ENSG00000120253, ENSG00000166598, ENSG00000129128, ENSG00000144381, ENSG00000093000, ENSG00000161395, ENSG00000163902, ENSG00000085832, ENSG0000…	669	782	12782	1.5392405353640772	0.2734889997764366	0.010593544112126096	0.8799375387199326
GOTERM_BP_FAT	GO:0007049~cell cycle	62	7.101947308132875	6.620340425467564E-4	ENSG00000010292, ENSG00000137267, ENSG00000123485, ENSG00000161057, ENSG00000175792, ENSG00000053254, ENSG00000100764, ENSG00000131462, ENSG00000196230, ENSG00000086827, ENSG00000167670, ENSG00000074319, ENSG00000122545, ENSG00000090273, ENSG00000122641, ENSG00000076382, ENSG00000120253, ENSG00000165416, ENSG00000099956, ENSG00000151914, ENSG00000112742, ENSG00000132604, ENSG00000106992, ENSG0000…	701	776	13528	1.5418621409768078	0.8473297358592188	0.09418458268713392	1.1781340181659439
GOTERM_CC_FAT	GO:0005654~nucleoplasm	69	7.903780068728522	7.230359214037516E-4	ENSG00000049167, ENSG00000141448, ENSG00000103363, ENSG00000196419, ENSG00000179409, ENSG00000081189, ENSG00000170345, ENSG00000085840, ENSG00000175792, ENSG00000204356, ENSG00000130826, ENSG00000104408, ENSG00000107438, ENSG00000141543, ENSG00000187778, ENSG00000105258, ENSG00000189403, ENSG00000099956, ENSG00000093000, ENSG00000174720, ENSG00000164880, ENSG00000132604, ENSG00000168495, ENSG0000…	669	882	12782	1.4946971314684319	0.315459766116585	0.012151625304328229	1.0429658171518086
GOTERM_BP_FAT	GO:0022900~electron transport chain	16	1.8327605956471937	7.742707542175307E-4	ENSG00000167985, ENSG00000127540, ENSG00000221968, ENSG00000166136, ENSG00000147123, ENSG00000136521, ENSG00000131495, ENSG00000161513, ENSG00000105379, ENSG00000184752, ENSG00000149485, ENSG00000099795, ENSG00000198840, ENSG00000158864, ENSG00000091140, ENSG00000173221	701	114	13528	2.708511650023776	0.8890007154871611	0.10408664812133261	1.376563002923037
GOTERM_BP_FAT	GO:0006457~protein folding	21	2.405498281786942	8.402109983151337E-4	ENSG00000138398, ENSG00000090520, ENSG00000166598, ENSG00000144381, ENSG00000004478, ENSG00000120438, ENSG00000173486, ENSG00000100023, ENSG00000166794, ENSG00000123349, ENSG00000126602, ENSG00000168724, ENSG00000151929, ENSG00000077232, ENSG00000103266, ENSG00000089248, ENSG00000116260, ENSG00000025796, ENSG00000100442, ENSG00000171960, ENSG00000079150	701	177	13528	2.289610483812471	0.9079589977106063	0.10738171688386677	1.4929666248417628
GOTERM_BP_FAT	GO:0034660~ncRNA metabolic process	25	2.86368843069874	8.494753240113102E-4	ENSG00000138385, ENSG00000172053, ENSG00000145414, ENSG00000179409, ENSG00000127054, ENSG00000089195, ENSG00000110619, ENSG00000136628, ENSG00000130826, ENSG00000130713, ENSG00000065427, ENSG00000123737, ENSG00000104907, ENSG00000141543, ENSG00000177192, ENSG00000188846, ENSG00000133706, ENSG00000100029, ENSG00000104613, ENSG00000164880, ENSG00000170892, ENSG00000178149, ENSG00000134440, ENSG0000…	701	230	13528	2.0976245115673264	0.9103494112741176	0.10383334723224558	1.509310445918488
GOTERM_CC_FAT	GO:0005788~endoplasmic reticulum lumen	13	1.4891179839633446	8.627156118234917E-4	ENSG00000166598, ENSG00000090520, ENSG00000128228, ENSG00000122884, ENSG00000166794, ENSG00000068912, ENSG00000155660, ENSG00000077232, ENSG00000128595, ENSG00000144455, ENSG00000089248, ENSG00000130309, ENSG00000079150	669	80	12782	3.1047458893871447	0.36381004809527473	0.01403366249983029	1.243280278684178
GOTERM_BP_FAT	GO:0030198~extracellular matrix organization	15	1.718213058419244	9.13204377435179E-4	ENSG00000182853, ENSG00000187955, ENSG00000127616, ENSG00000204262, ENSG00000122884, ENSG00000134871, ENSG00000092969, ENSG00000084234, ENSG00000143196, ENSG00000130714, ENSG00000133110, ENSG00000116962, ENSG00000198732, ENSG00000142871, ENSG00000011465	701	104	13528	2.7833863711181825	0.9251940691810567	0.10661080217575192	1.621669802362613
GOTERM_CC_FAT	GO:0022627~cytosolic small ribosomal subunit	9	1.0309278350515463	9.262149907646853E-4	ENSG00000142937, ENSG00000177954, ENSG00000008988, ENSG00000140988, ENSG00000142534, ENSG00000124614, ENSG00000110700, ENSG00000137154, ENSG00000168028	669	40	12782	4.298878923766816	0.3846484552985733	0.014606264863662899	1.3342197776792464
GOTERM_BP_FAT	GO:0043933~macromolecular complex subunit organization	57	6.529209621993128	0.0010221885022122926	ENSG00000119787, ENSG00000137267, ENSG00000105971, ENSG00000105974, ENSG00000107581, ENSG00000123485, ENSG00000103363, ENSG00000111786, ENSG00000179409, ENSG00000120438, ENSG00000136628, ENSG00000131462, ENSG00000196230, ENSG00000086827, ENSG00000167670, ENSG00000167772, ENSG00000188229, ENSG00000214063, ENSG00000148175, ENSG00000122545, ENSG00000104872, ENSG00000105258, ENSG00000003756, ENSG0000…	701	710	13528	1.549287737839304	0.9451116770613093	0.11390898721348464	1.8135370383652538
GOTERM_CC_FAT	GO:0015630~microtubule cytoskeleton	47	5.383734249713632	0.001025598632693202	ENSG00000138175, ENSG00000137267, ENSG00000136997, ENSG00000136813, ENSG00000168385, ENSG00000110274, ENSG00000175792, ENSG00000120438, ENSG00000141027, ENSG00000130734, ENSG00000131711, ENSG00000131462, ENSG00000165169, ENSG00000101460, ENSG00000134318, ENSG00000196230, ENSG00000086827, ENSG00000118162, ENSG00000118762, ENSG00000167671, ENSG00000188229, ENSG00000122545, ENSG00000090273, ENSG0000…	669	549	12782	1.6356794933579468	0.41590372627544636	0.01569000483655625	1.4763937946368433
GOTERM_BP_FAT	GO:0009991~response to extracellular stimulus	24	2.7491408934707904	0.0010523615188018066	ENSG00000080815, ENSG00000105974, ENSG00000171766, ENSG00000108691, ENSG00000143420, ENSG00000104518, ENSG00000105698, ENSG00000170345, ENSG00000204348, ENSG00000111341, ENSG00000163453, ENSG00000149485, ENSG00000131711, ENSG00000126581, ENSG00000134333, ENSG00000115415, ENSG00000158773, ENSG00000204351, ENSG00000101460, ENSG00000026508, ENSG00000141510, ENSG00000147852, ENSG00000198626, ENSG0000…	701	220	13528	2.105252237063935	0.9496206840648199	0.11265993600033619	1.866594345717587
GOTERM_BP_FAT	GO:0001558~regulation of cell growth	22	2.520045819014891	0.0011003552375304898	ENSG00000138193, ENSG00000111666, ENSG00000135622, ENSG00000141753, ENSG00000171570, ENSG00000173511, ENSG00000163453, ENSG00000198000, ENSG00000092969, ENSG00000131711, ENSG00000123080, ENSG00000123562, ENSG00000166033, ENSG00000026508, ENSG00000141510, ENSG00000133639, ENSG00000142871, ENSG00000197594, ENSG00000074319, ENSG00000122641, ENSG00000137845, ENSG00000008128	701	194	13528	2.188449490418695	0.9560423023540137	0.11323399422677372	1.9509324436682296
GOTERM_BP_FAT	GO:0015031~protein transport	60	6.872852233676976	0.0011843715860480725	ENSG00000028528, ENSG00000215305, ENSG00000185825, ENSG00000111237, ENSG00000130734, ENSG00000086598, ENSG00000175115, ENSG00000102910, ENSG00000109113, ENSG00000086827, ENSG00000074319, ENSG00000106636, ENSG00000198707, ENSG00000120253, ENSG00000166598, ENSG00000093000, ENSG00000085832, ENSG00000110697, ENSG00000065665, ENSG00000100300, ENSG00000132507, ENSG00000141510, ENSG00000064601, ENSG0000…	701	762	13528	1.519539016253496	0.9653770532790024	0.11711859203328123	2.0984074321229174
GOTERM_MF_FAT	GO:0008135~translation factor activity, nucleic acid binding	14	1.6036655211912942	0.0011848588050958283	ENSG00000107581, ENSG00000114942, ENSG00000100129, ENSG00000103363, ENSG00000067248, ENSG00000130811, ENSG00000089195, ENSG00000167862, ENSG00000106263, ENSG00000104408, ENSG00000132507, ENSG00000134001, ENSG00000100353, ENSG00000084623	652	98	12983	2.8446538124452236	0.6167696735264514	0.17454771546637438	1.8060081033614561
GOTERM_BP_FAT	GO:0022415~viral reproductive process	11	1.2600229095074456	0.0012063108330866161	ENSG00000051596, ENSG00000158773, ENSG00000155876, ENSG00000108691, ENSG00000107175, ENSG00000099956, ENSG00000124795, ENSG00000196419, ENSG00000105698, ENSG00000074319, ENSG00000175334	701	62	13528	3.4238645253324744	0.9674694852610016	0.115154323078551	2.136883180060678
GOTERM_MF_FAT	GO:0043021~ribonucleoprotein binding	8	0.9163802978235969	0.001267955581989481	ENSG00000114902, ENSG00000174780, ENSG00000132507, ENSG00000172531, ENSG00000102030, ENSG00000132740, ENSG00000168028, ENSG00000065665	652	34	12983	4.685312161674486	0.6417151488341591	0.15723839611032198	1.931516145823009
GOTERM_MF_FAT	GO:0016779~nucleotidyltransferase activity	16	1.8327605956471937	0.0014620421787840021	ENSG00000083223, ENSG00000177700, ENSG00000105258, ENSG00000160688, ENSG00000005075, ENSG00000106628, ENSG00000103932, ENSG00000090060, ENSG00000149016, ENSG00000168495, ENSG00000122678, ENSG00000161980, ENSG00000130826, ENSG00000100413, ENSG00000213930, ENSG00000077514	652	125	12983	2.54880981595092	0.6938431149933681	0.15557042995224257	2.2240774114301143
GOTERM_BP_FAT	GO:0045184~establishment of protein localization	60	6.872852233676976	0.0014710652391764886	ENSG00000028528, ENSG00000215305, ENSG00000185825, ENSG00000111237, ENSG00000130734, ENSG00000086598, ENSG00000175115, ENSG00000102910, ENSG00000109113, ENSG00000086827, ENSG00000074319, ENSG00000106636, ENSG00000198707, ENSG00000120253, ENSG00000166598, ENSG00000093000, ENSG00000085832, ENSG00000110697, ENSG00000065665, ENSG00000100300, ENSG00000132507, ENSG00000141510, ENSG00000064601, ENSG0000…	701	769	13528	1.505707061619199	0.9846702045051	0.13417068026502665	2.6000695114793526
GOTERM_BP_FAT	GO:0031668~cellular response to extracellular stimulus	11	1.2600229095074456	0.0015487394112531753	ENSG00000080815, ENSG00000134333, ENSG00000105974, ENSG00000158773, ENSG00000101460, ENSG00000141510, ENSG00000104518, ENSG00000105698, ENSG00000170345, ENSG00000149485, ENSG00000126581	701	64	13528	3.316868758915834	0.9877070527082812	0.13638163856707886	2.7355668512003217
GOTERM_MF_FAT	GO:0043022~ribosome binding	6	0.6872852233676976	0.001549337718512011	ENSG00000114902, ENSG00000132507, ENSG00000102030, ENSG00000132740, ENSG00000168028, ENSG00000065665	652	18	12983	6.637525562372189	0.714749118313962	0.14512350854208056	2.355398291141919
GOTERM_BP_FAT	GO:0000226~microtubule cytoskeleton organization	18	2.0618556701030926	0.0015555295086799507	ENSG00000105971, ENSG00000105974, ENSG00000151914, ENSG00000112742, ENSG00000141027, ENSG00000117650, ENSG00000131711, ENSG00000131462, ENSG00000130640, ENSG00000007168, ENSG00000196230, ENSG00000086827, ENSG00000099901, ENSG00000076382, ENSG00000137807, ENSG00000100345, ENSG00000175063, ENSG00000087586	701	147	13528	2.3630382252758446	0.9879420348010571	0.13282726679708468	2.747403254529268
GOTERM_CC_FAT	GO:0005819~spindle	18	2.0618556701030926	0.0017226997383845638	ENSG00000138175, ENSG00000136997, ENSG00000168385, ENSG00000112742, ENSG00000141027, ENSG00000117650, ENSG00000131462, ENSG00000130640, ENSG00000007168, ENSG00000134318, ENSG00000086827, ENSG00000148498, ENSG00000116871, ENSG00000122545, ENSG00000076382, ENSG00000137807, ENSG00000100345, ENSG00000087586	669	147	12782	2.3395259449071113	0.5948399452260488	0.02548319646153907	2.468288867781021
GOTERM_BP_FAT	GO:0048285~organelle fission	24	2.7491408934707904	0.0017949834891282958	ENSG00000010292, ENSG00000137267, ENSG00000120253, ENSG00000154473, ENSG00000165416, ENSG00000100029, ENSG00000110274, ENSG00000168385, ENSG00000175792, ENSG00000117650, ENSG00000087088, ENSG00000007168, ENSG00000196230, ENSG00000086827, ENSG00000109805, ENSG00000122545, ENSG00000090273, ENSG00000076382, ENSG00000137807, ENSG00000119408, ENSG00000157456, ENSG00000008128, ENSG00000175063, ENSG0000…	701	229	13528	2.0225130661749593	0.9938955702935557	0.14728989561749606	3.1639475696293995
GOTERM_CC_FAT	GO:0042175~nuclear envelope-endoplasmic reticulum network	28	3.2073310423825885	0.0019320602001770544	ENSG00000069943, ENSG00000198856, ENSG00000162407, ENSG00000136908, ENSG00000185825, ENSG00000000419, ENSG00000070081, ENSG00000134910, ENSG00000130714, ENSG00000121680, ENSG00000108433, ENSG00000080815, ENSG00000166598, ENSG00000129128, ENSG00000161395, ENSG00000163902, ENSG00000154305, ENSG00000132432, ENSG00000087088, ENSG00000163463, ENSG00000065665, ENSG00000102007, ENSG00000165282, ENSG0000…	669	284	12782	1.883702814796101	0.6370095722387707	0.027756908373522182	2.7643644946089063
GOTERM_BP_FAT	GO:0033043~regulation of organelle organization	23	2.6345933562428407	0.0019854834332184183	ENSG00000177889, ENSG00000105971, ENSG00000130429, ENSG00000105974, ENSG00000136997, ENSG00000204498, ENSG00000034510, ENSG00000042493, ENSG00000047648, ENSG00000151914, ENSG00000112742, ENSG00000132604, ENSG00000115091, ENSG00000117650, ENSG00000131711, ENSG00000089220, ENSG00000077549, ENSG00000134318, ENSG00000099901, ENSG00000167617, ENSG00000197694, ENSG00000172757, ENSG00000119408	701	217	13528	2.0454255605882317	0.9964485641834994	0.15711210412606447	3.494129781863886
GOTERM_MF_FAT	GO:0003755~peptidyl-prolyl cis-trans isomerase activity	8	0.9163802978235969	0.0021299751022892614	ENSG00000138398, ENSG00000100442, ENSG00000171960, ENSG00000004478, ENSG00000079150, ENSG00000100023, ENSG00000173486, ENSG00000166794	652	37	12983	4.305421986403582	0.8218247390328774	0.1744168459791149	3.224678480367471
GOTERM_BP_FAT	GO:0009612~response to mechanical stimulus	10	1.145475372279496	0.0021505264123278765	ENSG00000115415, ENSG00000105974, ENSG00000136997, ENSG00000204498, ENSG00000108691, ENSG00000118762, ENSG00000117289, ENSG00000170345, ENSG00000111341, ENSG00000131711	701	56	13528	3.446097411860607	0.9977789293440495	0.1644783324939254	3.7793293289167362
GOTERM_BP_FAT	GO:0010498~proteasomal protein catabolic process	14	1.6036655211912942	0.002270700210778248	ENSG00000136813, ENSG00000154473, ENSG00000166598, ENSG00000161057, ENSG00000078304, ENSG00000100764, ENSG00000068912, ENSG00000165916, ENSG00000115233, ENSG00000165280, ENSG00000159377, ENSG00000103266, ENSG00000100911, ENSG00000175063	701	102	13528	2.648765069508545	0.9984219648306366	0.1683392782612717	3.9864926474618256
GOTERM_BP_FAT	GO:0043161~proteasomal ubiquitin-dependent protein catabolic process	14	1.6036655211912942	0.002270700210778248	ENSG00000136813, ENSG00000154473, ENSG00000166598, ENSG00000161057, ENSG00000078304, ENSG00000100764, ENSG00000068912, ENSG00000165916, ENSG00000115233, ENSG00000165280, ENSG00000159377, ENSG00000103266, ENSG00000100911, ENSG00000175063	701	102	13528	2.648765069508545	0.9984219648306366	0.1683392782612717	3.9864926474618256
GOTERM_BP_FAT	GO:0007067~mitosis	23	2.6345933562428407	0.002359203247008921	ENSG00000010292, ENSG00000137267, ENSG00000120253, ENSG00000154473, ENSG00000165416, ENSG00000100029, ENSG00000110274, ENSG00000168385, ENSG00000175792, ENSG00000117650, ENSG00000007168, ENSG00000196230, ENSG00000086827, ENSG00000109805, ENSG00000122545, ENSG00000090273, ENSG00000076382, ENSG00000137807, ENSG00000119408, ENSG00000157456, ENSG00000008128, ENSG00000175063, ENSG00000087586	701	220	13528	2.017533393852937	0.9987731792179407	0.16989542196400653	4.1387905354600685
GOTERM_BP_FAT	GO:0000280~nuclear division	23	2.6345933562428407	0.002359203247008921	ENSG00000010292, ENSG00000137267, ENSG00000120253, ENSG00000154473, ENSG00000165416, ENSG00000100029, ENSG00000110274, ENSG00000168385, ENSG00000175792, ENSG00000117650, ENSG00000007168, ENSG00000196230, ENSG00000086827, ENSG00000109805, ENSG00000122545, ENSG00000090273, ENSG00000076382, ENSG00000137807, ENSG00000119408, ENSG00000157456, ENSG00000008128, ENSG00000175063, ENSG00000087586	701	220	13528	2.017533393852937	0.9987731792179407	0.16989542196400653	4.1387905354600685
GOTERM_BP_FAT	GO:0010552~positive regulation of specific transcription from RNA polymerase II promoter	10	1.145475372279496	0.0024391175821781505	ENSG00000127616, ENSG00000158773, ENSG00000131408, ENSG00000141448, ENSG00000099956, ENSG00000141510, ENSG00000196419, ENSG00000081189, ENSG00000105698, ENSG00000025434	701	57	13528	3.3856395625297195	0.9990226556385697	0.17081786701167045	4.276112828429557
GOTERM_BP_FAT	GO:0034613~cellular protein localization	36	4.123711340206185	0.002644653965002892	ENSG00000181789, ENSG00000028528, ENSG00000215305, ENSG00000185825, ENSG00000130204, ENSG00000130734, ENSG00000092969, ENSG00000175115, ENSG00000102910, ENSG00000086827, ENSG00000155463, ENSG00000100099, ENSG00000121680, ENSG00000108433, ENSG00000122705, ENSG00000162735, ENSG00000132604, ENSG00000132432, ENSG00000100568, ENSG00000006125, ENSG00000087088, ENSG00000065665, ENSG00000165280, ENSG0000…	701	411	13528	1.6903485115111883	0.9994554061377376	0.17944598010310975	4.628447504458066
GOTERM_BP_FAT	GO:0022618~ribonucleoprotein complex assembly	11	1.2600229095074456	0.0027575901264145675	ENSG00000139546, ENSG00000143977, ENSG00000107581, ENSG00000164609, ENSG00000183431, ENSG00000003756, ENSG00000111786, ENSG00000100028, ENSG00000179409, ENSG00000104872, ENSG00000119953	701	69	13528	3.0765159502987447	0.9996050894061902	0.18204250156068413	4.821523408368222
GOTERM_BP_FAT	GO:0070271~protein complex biogenesis	42	4.810996563573884	0.002873031185173144	ENSG00000119787, ENSG00000105971, ENSG00000137267, ENSG00000136997, ENSG00000105974, ENSG00000103363, ENSG00000005075, ENSG00000120438, ENSG00000136628, ENSG00000136603, ENSG00000131462, ENSG00000196230, ENSG00000086827, ENSG00000167670, ENSG00000167772, ENSG00000188229, ENSG00000214063, ENSG00000155463, ENSG00000148175, ENSG00000122545, ENSG00000155465, ENSG00000177700, ENSG00000105258, ENSG0000…	701	505	13528	1.6049942797418115	0.9997156764903379	0.1846476649684533	5.018500251432744
GOTERM_BP_FAT	GO:0006461~protein complex assembly	42	4.810996563573884	0.002873031185173144	ENSG00000119787, ENSG00000105971, ENSG00000137267, ENSG00000136997, ENSG00000105974, ENSG00000103363, ENSG00000005075, ENSG00000120438, ENSG00000136628, ENSG00000136603, ENSG00000131462, ENSG00000196230, ENSG00000086827, ENSG00000167670, ENSG00000167772, ENSG00000188229, ENSG00000214063, ENSG00000155463, ENSG00000148175, ENSG00000122545, ENSG00000155465, ENSG00000177700, ENSG00000105258, ENSG0000…	701	505	13528	1.6049942797418115	0.9997156764903379	0.1846476649684533	5.018500251432744
GOTERM_MF_FAT	GO:0016859~cis-trans isomerase activity	8	0.9163802978235969	0.002917723158361878	ENSG00000138398, ENSG00000100442, ENSG00000171960, ENSG00000004478, ENSG00000079150, ENSG00000100023, ENSG00000173486, ENSG00000166794	652	39	12983	4.084631115305962	0.9059461981543777	0.21052635682201704	4.392464020061793
GOTERM_BP_FAT	GO:0000087~M phase of mitotic cell cycle	23	2.6345933562428407	0.0029487447381779833	ENSG00000010292, ENSG00000137267, ENSG00000120253, ENSG00000154473, ENSG00000165416, ENSG00000100029, ENSG00000110274, ENSG00000168385, ENSG00000175792, ENSG00000117650, ENSG00000007168, ENSG00000196230, ENSG00000086827, ENSG00000109805, ENSG00000122545, ENSG00000090273, ENSG00000076382, ENSG00000137807, ENSG00000119408, ENSG00000157456, ENSG00000008128, ENSG00000175063, ENSG00000087586	701	224	13528	1.981506011819849	0.9997707964802013	0.1848736934596258	5.14748107371682
GOTERM_BP_FAT	GO:0070727~cellular macromolecule localization	36	4.123711340206185	0.002994097120389554	ENSG00000181789, ENSG00000028528, ENSG00000215305, ENSG00000185825, ENSG00000130204, ENSG00000130734, ENSG00000092969, ENSG00000175115, ENSG00000102910, ENSG00000086827, ENSG00000155463, ENSG00000100099, ENSG00000121680, ENSG00000108433, ENSG00000122705, ENSG00000162735, ENSG00000132604, ENSG00000132432, ENSG00000100568, ENSG00000006125, ENSG00000087088, ENSG00000065665, ENSG00000165280, ENSG0000…	701	414	13528	1.6780996092538607	0.9997985549399659	0.1834106169872416	5.224661313750656
GOTERM_BP_FAT	GO:0031667~response to nutrient levels	21	2.405498281786942	0.003062603709916431	ENSG00000080815, ENSG00000105974, ENSG00000171766, ENSG00000108691, ENSG00000143420, ENSG00000105698, ENSG00000204348, ENSG00000111341, ENSG00000163453, ENSG00000149485, ENSG00000131711, ENSG00000126581, ENSG00000115415, ENSG00000158773, ENSG00000204351, ENSG00000101460, ENSG00000026508, ENSG00000141510, ENSG00000147852, ENSG00000198626, ENSG00000122971	701	197	13528	2.057162718958413	0.999834246056165	0.18326615078216335	5.341132741612187
GOTERM_CC_FAT	GO:0044431~Golgi apparatus part	28	3.2073310423825885	0.0031437697736722606	ENSG00000138193, ENSG00000105971, ENSG00000181789, ENSG00000105974, ENSG00000136813, ENSG00000054116, ENSG00000196562, ENSG00000185825, ENSG00000117533, ENSG00000115091, ENSG00000166710, ENSG00000175115, ENSG00000070081, ENSG00000166685, ENSG00000116260, ENSG00000138674, ENSG00000137845, ENSG00000173230, ENSG00000108433, ENSG00000173905, ENSG00000160613, ENSG00000122705, ENSG00000100023, ENSG0000…	669	294	12782	1.8196312904833085	0.8079366902108184	0.04361306942936671	4.461581532712922
GOTERM_MF_FAT	GO:0003743~translation initiation factor activity	10	1.145475372279496	0.0031742673848263693	ENSG00000104408, ENSG00000107581, ENSG00000100129, ENSG00000067248, ENSG00000130811, ENSG00000089195, ENSG00000134001, ENSG00000100353, ENSG00000106263, ENSG00000084623	652	61	12983	3.264356833953535	0.9236224665722255	0.2084990858072574	4.769921254042286
GOTERM_CC_FAT	GO:0005794~Golgi apparatus	65	7.445589919816724	0.003327358980817438	ENSG00000138193, ENSG00000105971, ENSG00000105974, ENSG00000135916, ENSG00000155876, ENSG00000028528, ENSG00000104805, ENSG00000196562, ENSG00000162407, ENSG00000185825, ENSG00000086598, ENSG00000175115, ENSG00000109113, ENSG00000070081, ENSG00000107175, ENSG00000116260, ENSG00000106636, ENSG00000090273, ENSG00000173230, ENSG00000087502, ENSG00000173905, ENSG00000100815, ENSG00000174720, ENSG0000…	669	872	12782	1.424195362104195	0.825606884167313	0.04491891149521621	4.71631198642124
GOTERM_BP_FAT	GO:0016032~viral reproduction	11	1.2600229095074456	0.0034137540666026238	ENSG00000051596, ENSG00000158773, ENSG00000155876, ENSG00000108691, ENSG00000107175, ENSG00000099956, ENSG00000124795, ENSG00000196419, ENSG00000105698, ENSG00000074319, ENSG00000175334	701	71	13528	2.989853529163569	0.9999390104729637	0.19793355642132227	5.936022200615132
GOTERM_BP_FAT	GO:0010638~positive regulation of organelle organization	12	1.3745704467353952	0.0035477007592379815	ENSG00000089220, ENSG00000177889, ENSG00000105971, ENSG00000105974, ENSG00000134318, ENSG00000204498, ENSG00000099901, ENSG00000167617, ENSG00000172757, ENSG00000132604, ENSG00000115091, ENSG00000131711	701	83	13528	2.790093326229311	0.999958352819995	0.20079635163399656	6.162012043691756
GOTERM_MF_FAT	GO:0047485~protein N-terminus binding	11	1.2600229095074456	0.0036998503468517567	ENSG00000127616, ENSG00000104408, ENSG00000143575, ENSG00000149557, ENSG00000132507, ENSG00000141510, ENSG00000162735, ENSG00000184436, ENSG00000011465, ENSG00000176108, ENSG00000173221	652	74	12983	2.959977615652462	0.9501496510916815	0.2211167754274359	5.53887211853673
GOTERM_BP_FAT	GO:0007010~cytoskeleton organization	37	4.238258877434135	0.003899574178474	ENSG00000138193, ENSG00000105971, ENSG00000105974, ENSG00000122786, ENSG00000064042, ENSG00000141027, ENSG00000130176, ENSG00000131711, ENSG00000131462, ENSG00000154096, ENSG00000077549, ENSG00000171345, ENSG00000134318, ENSG00000196230, ENSG00000086827, ENSG00000143776, ENSG00000118162, ENSG00000172757, ENSG00000076382, ENSG00000137807, ENSG00000092820, ENSG00000034510, ENSG00000047648, ENSG0000…	701	436	13528	1.6376866599484352	0.9999847148082491	0.21420323462298885	6.7532401744916815
GOTERM_CC_FAT	GO:0005938~cell cortex	17	1.9473081328751431	0.003996772834703588	ENSG00000092820, ENSG00000136279, ENSG00000105974, ENSG00000122786, ENSG00000112685, ENSG00000168385, ENSG00000039560, ENSG00000108010, ENSG00000115053, ENSG00000077549, ENSG00000007168, ENSG00000148498, ENSG00000197694, ENSG00000172757, ENSG00000122545, ENSG00000164402, ENSG00000100345	669	146	12782	2.2246862010360995	0.8773604101961836	0.05238580844027452	5.639778901677806
GOTERM_CC_FAT	GO:0031982~vesicle	52	5.956471935853378	0.004190370625844687	ENSG00000105971, ENSG00000105974, ENSG00000130733, ENSG00000197043, ENSG00000086598, ENSG00000175115, ENSG00000101460, ENSG00000148175, ENSG00000106636, ENSG00000075142, ENSG00000173905, ENSG00000166598, ENSG00000042493, ENSG00000169231, ENSG00000144381, ENSG00000151914, ENSG00000163902, ENSG00000166794, ENSG00000126581, ENSG00000197157, ENSG00000089220, ENSG00000162695, ENSG00000126214, ENSG0000…	669	670	12782	1.4828637083640095	0.8892375667596251	0.05352355049696478	5.905292582829458
GOTERM_BP_FAT	GO:0045333~cellular respiration	13	1.4891179839633446	0.004222593913317644	ENSG00000167985, ENSG00000127540, ENSG00000166136, ENSG00000136521, ENSG00000131495, ENSG00000172340, ENSG00000099795, ENSG00000163541, ENSG00000198840, ENSG00000158864, ENSG00000100968, ENSG00000091140, ENSG00000155463	701	97	13528	2.586349397767549	0.999993911410861	0.22548065493470437	7.292889791314982
GOTERM_CC_FAT	GO:0000267~cell fraction	77	8.82016036655212	0.0045357616123868905	ENSG00000056586, ENSG00000138193, ENSG00000105971, ENSG00000105974, ENSG00000049167, ENSG00000122786, ENSG00000143727, ENSG00000196419, ENSG00000133275, ENSG00000170345, ENSG00000000419, ENSG00000136628, ENSG00000086598, ENSG00000131711, ENSG00000102189, ENSG00000161638, ENSG00000065427, ENSG00000104774, ENSG00000166598, ENSG00000129128, ENSG00000143543, ENSG00000087088, ENSG00000110697, ENSG0000…	669	1083	12782	1.358422805499312	0.907647786172572	0.056445462268259416	6.377259502139987
GOTERM_BP_FAT	GO:0006119~oxidative phosphorylation	13	1.4891179839633446	0.004591915036730005	ENSG00000167985, ENSG00000127540, ENSG00000166136, ENSG00000136521, ENSG00000131100, ENSG00000131495, ENSG00000099795, ENSG00000198840, ENSG00000152234, ENSG00000158864, ENSG00000091140, ENSG00000128524, ENSG00000169020	701	98	13528	2.5599580773821655	0.9999978752732906	0.2382388599220414	7.906279193124222
GOTERM_CC_FAT	GO:0031410~cytoplasmic vesicle	50	5.72737686139748	0.004630829502341475	ENSG00000105971, ENSG00000105974, ENSG00000130733, ENSG00000197043, ENSG00000086598, ENSG00000175115, ENSG00000101460, ENSG00000148175, ENSG00000106636, ENSG00000173905, ENSG00000166598, ENSG00000042493, ENSG00000169231, ENSG00000144381, ENSG00000151914, ENSG00000163902, ENSG00000166794, ENSG00000126581, ENSG00000197157, ENSG00000089220, ENSG00000162695, ENSG00000126214, ENSG00000091140, ENSG0000…	669	642	12782	1.4880162422176588	0.9121558050487135	0.056264458409696294	6.506779707131405
GOTERM_CC_FAT	GO:0005793~ER-Golgi intermediate compartment	8	0.9163802978235969	0.0049057154215451145	ENSG00000087502, ENSG00000136813, ENSG00000070081, ENSG00000104805, ENSG00000184840, ENSG00000166825, ENSG00000086598, ENSG00000173230	669	41	12782	3.7280250829414125	0.923992319294294	0.05816802669338883	6.880345529068177
GOTERM_BP_FAT	GO:0016485~protein processing	14	1.6036655211912942	0.005151622225807602	ENSG00000080815, ENSG00000160613, ENSG00000136997, ENSG00000111142, ENSG00000129128, ENSG00000078304, ENSG00000125912, ENSG00000109472, ENSG00000205155, ENSG00000182326, ENSG00000102910, ENSG00000114902, ENSG00000162736, ENSG00000149131	701	112	13528	2.412268188302425	0.9999995694028441	0.2585479251393481	8.828573603399692
GOTERM_MF_FAT	GO:0019899~enzyme binding	41	4.696449026345934	0.005190594392294353	ENSG00000138193, ENSG00000105971, ENSG00000105974, ENSG00000112685, ENSG00000116473, ENSG00000170955, ENSG00000141027, ENSG00000136603, ENSG00000154096, ENSG00000102910, ENSG00000103266, ENSG00000118762, ENSG00000167617, ENSG00000137845, ENSG00000167996, ENSG00000149557, ENSG00000100813, ENSG00000100028, ENSG00000047648, ENSG00000086015, ENSG00000117650, ENSG00000123080, ENSG00000108010, ENSG0000…	652	523	12983	1.5610241762366712	0.985155515115646	0.2766455392642462	7.688431418680086
GOTERM_MF_FAT	GO:0003729~mRNA binding	10	1.145475372279496	0.00542940938906725	ENSG00000164609, ENSG00000138385, ENSG00000205937, ENSG00000136942, ENSG00000003756, ENSG00000138668, ENSG00000152795, ENSG00000110700, ENSG00000141543, ENSG00000135316	652	66	12983	3.0170570738055402	0.9877760676448312	0.2699170439576071	8.028507420156094
GOTERM_CC_FAT	GO:0070469~respiratory chain	11	1.2600229095074456	0.005450742713595441	ENSG00000127540, ENSG00000198840, ENSG00000166136, ENSG00000147123, ENSG00000158864, ENSG00000136521, ENSG00000131495, ENSG00000155463, ENSG00000111775, ENSG00000184752, ENSG00000099795	669	75	12782	2.8022321873442952	0.9429599576613499	0.06301775819411437	7.616923680649734
GOTERM_BP_FAT	GO:0007584~response to nutrient	16	1.8327605956471937	0.005900573687347296	ENSG00000105974, ENSG00000171766, ENSG00000108691, ENSG00000143420, ENSG00000105698, ENSG00000204348, ENSG00000111341, ENSG00000163453, ENSG00000149485, ENSG00000131711, ENSG00000115415, ENSG00000204351, ENSG00000158773, ENSG00000026508, ENSG00000147852, ENSG00000198626	701	140	13528	2.205502343590789	0.9999999492029894	0.28531155078285264	10.049072235383626
GOTERM_BP_FAT	GO:0010033~response to organic substance	54	6.185567010309279	0.006047968481961954	ENSG00000105971, ENSG00000105974, ENSG00000171766, ENSG00000144224, ENSG00000170345, ENSG00000131711, ENSG00000188690, ENSG00000102910, ENSG00000115415, ENSG00000204351, ENSG00000121769, ENSG00000127920, ENSG00000172757, ENSG00000142871, ENSG00000090273, ENSG00000116044, ENSG00000144381, ENSG00000204348, ENSG00000126351, ENSG00000129559, ENSG00000182326, ENSG00000089220, ENSG00000129596, ENSG0000…	701	721	13528	1.4453534775959052	0.9999999666513603	0.2865004743918955	10.287444430425108
GOTERM_BP_FAT	GO:0019058~viral infectious cycle	8	0.9163802978235969	0.006097699716657428	ENSG00000158773, ENSG00000108691, ENSG00000099956, ENSG00000124795, ENSG00000196419, ENSG00000105698, ENSG00000074319, ENSG00000175334	701	43	13528	3.590352652357098	0.9999999710659992	0.2838119235909462	10.36773693399059
GOTERM_BP_FAT	GO:0006509~membrane protein ectodomain proteolysis	5	0.572737686139748	0.006138043601328037	ENSG00000080815, ENSG00000162736, ENSG00000205155, ENSG00000100345, ENSG00000137845	701	15	13528	6.432715168806467	0.9999999742143878	0.2808517260909317	10.432823442361894
GOTERM_BP_FAT	GO:0006919~activation of caspase activity	9	1.0309278350515463	0.006227862078836631	ENSG00000115415, ENSG00000165280, ENSG00000136997, ENSG00000141510, ENSG00000120868, ENSG00000144381, ENSG00000087088, ENSG00000137409, ENSG00000184047	701	54	13528	3.2163575844032337	0.9999999800480683	0.27987625948839123	10.577566748257105
GOTERM_CC_FAT	GO:0005773~vacuole	24	2.7491408934707904	0.006593261626404014	ENSG00000080815, ENSG00000103811, ENSG00000151176, ENSG00000010404, ENSG00000215305, ENSG00000123992, ENSG00000068001, ENSG00000213614, ENSG00000138744, ENSG00000117533, ENSG00000143387, ENSG00000100568, ENSG00000075785, ENSG00000038002, ENSG00000101460, ENSG00000162736, ENSG00000064601, ENSG00000006715, ENSG00000053501, ENSG00000091140, ENSG00000104774, ENSG00000100099, ENSG00000128524, ENSG0000…	669	252	12782	1.8196312904833083	0.9687678988886224	0.07413707563847205	9.143413595937133
GOTERM_BP_FAT	GO:0043254~regulation of protein complex assembly	12	1.3745704467353952	0.006605340654951177	ENSG00000105971, ENSG00000077549, ENSG00000130429, ENSG00000105974, ENSG00000034510, ENSG00000189403, ENSG00000042493, ENSG00000197694, ENSG00000167617, ENSG00000115091, ENSG00000131711, ENSG00000171681	701	90	13528	2.573086067522587	0.999999993212224	0.28962780427952806	11.183466095298844
GOTERM_BP_FAT	GO:0006886~intracellular protein transport	32	3.6655211912943875	0.0067626083342932925	ENSG00000181789, ENSG00000028528, ENSG00000215305, ENSG00000185825, ENSG00000130204, ENSG00000130734, ENSG00000092969, ENSG00000175115, ENSG00000102910, ENSG00000100099, ENSG00000121680, ENSG00000108433, ENSG00000122705, ENSG00000162735, ENSG00000132432, ENSG00000100568, ENSG00000006125, ENSG00000065665, ENSG00000165280, ENSG00000174780, ENSG00000100300, ENSG00000132507, ENSG00000141510, ENSG0000…	701	374	13528	1.6511782251481841	0.9999999956690176	0.29098841946502874	11.434754394861868
GOTERM_BP_FAT	GO:0000279~M phase	29	3.3218785796105386	0.006813788494574716	ENSG00000010292, ENSG00000137267, ENSG00000154473, ENSG00000110274, ENSG00000168385, ENSG00000175792, ENSG00000141027, ENSG00000131462, ENSG00000196230, ENSG00000086827, ENSG00000122545, ENSG00000090273, ENSG00000076382, ENSG00000137807, ENSG00000119408, ENSG00000157456, ENSG00000120253, ENSG00000165416, ENSG00000100029, ENSG00000112742, ENSG00000117650, ENSG00000141696, ENSG00000007168, ENSG0000…	701	329	13528	1.7010523394716188	0.999999996258254	0.2885257305455702	11.516387136795947
GOTERM_CC_FAT	GO:0016604~nuclear body	18	2.0618556701030926	0.006859779987615983	ENSG00000138398, ENSG00000161021, ENSG00000136997, ENSG00000205937, ENSG00000179409, ENSG00000081189, ENSG00000130826, ENSG00000096401, ENSG00000126653, ENSG00000104408, ENSG00000164609, ENSG00000183431, ENSG00000141510, ENSG00000171960, ENSG00000184436, ENSG00000165630, ENSG00000119953, ENSG00000141543	669	168	12782	2.047085201793722	0.9728644393873775	0.07541574037423915	9.496107725290482
GOTERM_BP_FAT	GO:0031669~cellular response to nutrient levels	8	0.9163802978235969	0.006935481066429663	ENSG00000080815, ENSG00000105974, ENSG00000158773, ENSG00000101460, ENSG00000141510, ENSG00000105698, ENSG00000149485, ENSG00000126581	701	44	13528	3.508753728439891	0.9999999973573078	0.28861574077938645	11.710202534098368
GOTERM_MF_FAT	GO:0000030~mannosyltransferase activity	5	0.572737686139748	0.007031380765471423	ENSG00000069943, ENSG00000132581, ENSG00000130714, ENSG00000136908, ENSG00000000419	652	16	12983	6.222680214723927	0.9966822879966767	0.3165250861305392	10.279632354084312
GOTERM_CC_FAT	GO:0015629~actin cytoskeleton	25	2.86368843069874	0.007350530041672056	ENSG00000143575, ENSG00000122786, ENSG00000215305, ENSG00000115091, ENSG00000077549, ENSG00000118762, ENSG00000118162, ENSG00000172757, ENSG00000107796, ENSG00000183963, ENSG00000122545, ENSG00000101608, ENSG00000167460, ENSG00000092820, ENSG00000130429, ENSG00000042493, ENSG00000143549, ENSG00000151914, ENSG00000047648, ENSG00000154553, ENSG00000159840, ENSG00000197694, ENSG00000108518, ENSG0000…	669	269	12782	1.7756625046537862	0.9790560075875059	0.07896133725317045	10.14220419894275
GOTERM_CC_FAT	GO:0016607~nuclear speck	13	1.4891179839633446	0.0073716588924440255	ENSG00000138398, ENSG00000161021, ENSG00000205937, ENSG00000081189, ENSG00000096401, ENSG00000126653, ENSG00000164609, ENSG00000183431, ENSG00000171960, ENSG00000184436, ENSG00000165630, ENSG00000119953, ENSG00000141543	669	103	12782	2.411453117970598	0.9792883110135701	0.07759604465271064	10.16992470603899
GOTERM_BP_FAT	GO:0042775~mitochondrial ATP synthesis coupled electron transport	9	1.0309278350515463	0.007768879359977563	ENSG00000167985, ENSG00000127540, ENSG00000198840, ENSG00000166136, ENSG00000158864, ENSG00000136521, ENSG00000131495, ENSG00000091140, ENSG00000099795	701	56	13528	3.1014876706745462	0.9999999997560775	0.31281753669481405	13.02679399254788
GOTERM_BP_FAT	GO:0042773~ATP synthesis coupled electron transport	9	1.0309278350515463	0.007768879359977563	ENSG00000167985, ENSG00000127540, ENSG00000198840, ENSG00000166136, ENSG00000158864, ENSG00000136521, ENSG00000131495, ENSG00000091140, ENSG00000099795	701	56	13528	3.1014876706745462	0.9999999997560775	0.31281753669481405	13.02679399254788
GOTERM_BP_FAT	GO:0006413~translational initiation	8	0.9163802978235969	0.007855688046348048	ENSG00000104408, ENSG00000107581, ENSG00000100129, ENSG00000130811, ENSG00000089195, ENSG00000100353, ENSG00000106263, ENSG00000084623	701	45	13528	3.4307814233634493	0.9999999998097102	0.311363152185655	13.162862111886476
GOTERM_BP_FAT	GO:0034622~cellular macromolecular complex assembly	28	3.2073310423825885	0.00800915268161944	ENSG00000137267, ENSG00000105971, ENSG00000105974, ENSG00000107581, ENSG00000123485, ENSG00000111786, ENSG00000179409, ENSG00000120438, ENSG00000131462, ENSG00000143977, ENSG00000196230, ENSG00000183431, ENSG00000167670, ENSG00000188229, ENSG00000155463, ENSG00000104872, ENSG00000119953, ENSG00000184897, ENSG00000139546, ENSG00000003756, ENSG00000100028, ENSG00000144381, ENSG00000004478, ENSG0000…	701	318	13528	1.699207780439444	0.9999999998773257	0.3121075370751102	13.402918397221363
GOTERM_BP_FAT	GO:0032271~regulation of protein polymerization	10	1.145475372279496	0.008078329458359514	ENSG00000105971, ENSG00000077549, ENSG00000130429, ENSG00000105974, ENSG00000034510, ENSG00000042493, ENSG00000197694, ENSG00000167617, ENSG00000115091, ENSG00000131711	701	68	13528	2.8379625744734414	0.9999999998993532	0.3101497317256082	13.510922834270689
GOTERM_BP_FAT	GO:0034470~ncRNA processing	19	2.176403207331042	0.008296489781985507	ENSG00000139546, ENSG00000177192, ENSG00000188846, ENSG00000138385, ENSG00000100029, ENSG00000145414, ENSG00000179409, ENSG00000127054, ENSG00000089195, ENSG00000104613, ENSG00000164880, ENSG00000170892, ENSG00000130826, ENSG00000170515, ENSG00000130713, ENSG00000104907, ENSG00000123737, ENSG00000141543, ENSG00000137154	701	187	13528	1.9607741423634686	0.9999999999460872	0.31291419255916875	13.850700204714805
GOTERM_CC_FAT	GO:0055029~nuclear DNA-directed RNA polymerase complex	6	0.6872852233676976	0.008529795293941662	ENSG00000177700, ENSG00000100413, ENSG00000105258, ENSG00000005075, ENSG00000168495, ENSG00000161980	669	25	12782	4.585470852017937	0.9887657066468177	0.08753709124423648	11.6772490019607
GOTERM_CC_FAT	GO:0000428~DNA-directed RNA polymerase complex	6	0.6872852233676976	0.008529795293941662	ENSG00000177700, ENSG00000100413, ENSG00000105258, ENSG00000005075, ENSG00000168495, ENSG00000161980	669	25	12782	4.585470852017937	0.9887657066468177	0.08753709124423648	11.6772490019607
GOTERM_BP_FAT	GO:0010551~regulation of specific transcription from RNA polymerase II promoter	12	1.3745704467353952	0.009107535960927473	ENSG00000127616, ENSG00000158773, ENSG00000131408, ENSG00000141448, ENSG00000099956, ENSG00000141510, ENSG00000196419, ENSG00000081189, ENSG00000105698, ENSG00000141027, ENSG00000126351, ENSG00000025434	701	94	13528	2.4635930433726894	0.9999999999947121	0.33349833165183773	15.102858344437797
GOTERM_BP_FAT	GO:0008635~activation of caspase activity by cytochrome c	4	0.45819014891179843	0.009164059597213165	ENSG00000141510, ENSG00000120868, ENSG00000087088, ENSG00000184047	701	9	13528	8.576953558408622	0.9999999999955025	0.3309935425229762	15.189480478452532
GOTERM_BP_FAT	GO:0046325~negative regulation of glucose import	4	0.45819014891179843	0.009164059597213165	ENSG00000204498, ENSG00000105723, ENSG00000106070, ENSG00000197594	701	9	13528	8.576953558408622	0.9999999999955025	0.3309935425229762	15.189480478452532
GOTERM_BP_FAT	GO:0022403~cell cycle phase	34	3.8946162657502863	0.009274506059132059	ENSG00000010292, ENSG00000137267, ENSG00000154473, ENSG00000110274, ENSG00000168385, ENSG00000175792, ENSG00000053254, ENSG00000141027, ENSG00000131462, ENSG00000196230, ENSG00000086827, ENSG00000122545, ENSG00000122641, ENSG00000090273, ENSG00000076382, ENSG00000137807, ENSG00000119408, ENSG00000157456, ENSG00000120253, ENSG00000165416, ENSG00000100029, ENSG00000112742, ENSG00000117650, ENSG0000…	701	414	13528	1.584871853184202	0.9999999999967223	0.3301253202118519	15.358498255675546
GOTERM_BP_FAT	GO:0000209~protein polyubiquitination	6	0.6872852233676976	0.009718031020314566	ENSG00000110344, ENSG00000049167, ENSG00000103266, ENSG00000086758, ENSG00000100023, ENSG00000108523	701	26	13528	4.453418193789092	0.9999999999990802	0.33876871554265386	16.034033410989036
GOTERM_MF_FAT	GO:0016887~ATPase activity	28	3.2073310423825885	0.009907312467092328	ENSG00000165732, ENSG00000127616, ENSG00000124535, ENSG00000049167, ENSG00000132153, ENSG00000067248, ENSG00000196419, ENSG00000161057, ENSG00000175792, ENSG00000100764, ENSG00000102910, ENSG00000152234, ENSG00000204351, ENSG00000175556, ENSG00000141543, ENSG00000128524, ENSG00000018625, ENSG00000100813, ENSG00000131100, ENSG00000054793, ENSG00000144381, ENSG00000132740, ENSG00000171681, ENSG0000…	652	334	12983	1.6693178061055802	0.9996824844042748	0.39555009123783447	14.192226067845626
GOTERM_CC_FAT	GO:0044451~nucleoplasm part	43	4.925544100801833	0.009939934343618048	ENSG00000136997, ENSG00000141448, ENSG00000165494, ENSG00000205937, ENSG00000133398, ENSG00000196419, ENSG00000081189, ENSG00000005075, ENSG00000179409, ENSG00000170345, ENSG00000127054, ENSG00000175792, ENSG00000196781, ENSG00000141027, ENSG00000130826, ENSG00000126653, ENSG00000100413, ENSG00000104408, ENSG00000183431, ENSG00000107438, ENSG00000119953, ENSG00000130159, ENSG00000141543, ENSG0000…	669	555	12782	1.4802946444202048	0.9946709624238631	0.0993978578069531	13.480762751726772
GOTERM_MF_FAT	GO:0051219~phosphoprotein binding	6	0.6872852233676976	0.010054136833790672	ENSG00000105971, ENSG00000007168, ENSG00000155876, ENSG00000026508, ENSG00000133275, ENSG00000004478	652	27	12983	4.425017041581459	0.9997183828418301	0.3817609709549381	14.38763003124236
GOTERM_CC_FAT	GO:0030880~RNA polymerase complex	6	0.6872852233676976	0.010116308143053926	ENSG00000177700, ENSG00000100413, ENSG00000105258, ENSG00000005075, ENSG00000168495, ENSG00000161980	669	26	12782	4.409106588478785	0.9951459442260893	0.09919766109648043	13.703909754945887
GOTERM_CC_FAT	GO:0030530~heterogeneous nuclear ribonucleoprotein complex	5	0.572737686139748	0.010197968837554524	ENSG00000169045, ENSG00000138668, ENSG00000152795, ENSG00000125970, ENSG00000177733	669	17	12782	5.619449573551393	0.9953513107055195	0.09813616583128337	13.807044763529031
GOTERM_MF_FAT	GO:0016655~oxidoreductase activity, acting on NADH or NADPH, quinone or similar compound as acceptor	8	0.9163802978235969	0.01058664917650929	ENSG00000198840, ENSG00000166136, ENSG00000158864, ENSG00000136521, ENSG00000181019, ENSG00000131495, ENSG00000184752, ENSG00000099795	652	49	12983	3.251032928508827	0.9998177729124256	0.38019328923144224	15.092848877559561
GOTERM_BP_FAT	GO:0010952~positive regulation of peptidase activity	9	1.0309278350515463	0.010595286702021804	ENSG00000115415, ENSG00000165280, ENSG00000136997, ENSG00000141510, ENSG00000120868, ENSG00000144381, ENSG00000087088, ENSG00000137409, ENSG00000184047	701	59	13528	2.9437849077588916	0.9999999999999256	0.3588915775506536	17.355223067369952
GOTERM_BP_FAT	GO:0043280~positive regulation of caspase activity	9	1.0309278350515463	0.010595286702021804	ENSG00000115415, ENSG00000165280, ENSG00000136997, ENSG00000141510, ENSG00000120868, ENSG00000144381, ENSG00000087088, ENSG00000137409, ENSG00000184047	701	59	13528	2.9437849077588916	0.9999999999999256	0.3588915775506536	17.355223067369952
GOTERM_BP_FAT	GO:0051493~regulation of cytoskeleton organization	15	1.718213058419244	0.010754789433502181	ENSG00000105971, ENSG00000130429, ENSG00000105974, ENSG00000034510, ENSG00000042493, ENSG00000151914, ENSG00000047648, ENSG00000115091, ENSG00000131711, ENSG00000077549, ENSG00000134318, ENSG00000099901, ENSG00000167617, ENSG00000197694, ENSG00000172757	701	136	13528	2.128471930855081	0.9999999999999529	0.3590123218273007	17.593323247854187
GOTERM_BP_FAT	GO:0051301~cell division	26	2.978235967926689	0.010833542056132777	ENSG00000138175, ENSG00000010292, ENSG00000110274, ENSG00000168385, ENSG00000175792, ENSG00000092969, ENSG00000134318, ENSG00000086827, ENSG00000172757, ENSG00000122545, ENSG00000074319, ENSG00000090273, ENSG00000076382, ENSG00000137807, ENSG00000119408, ENSG00000157456, ENSG00000120253, ENSG00000117650, ENSG00000007168, ENSG00000148498, ENSG00000147526, ENSG00000109805, ENSG00000172531, ENSG0000…	701	295	13528	1.700853502260693	0.9999999999999625	0.3570055852668744	17.710643486035305
GOTERM_BP_FAT	GO:0009719~response to endogenous stimulus	33	3.7800687285223367	0.011651853784065119	ENSG00000105971, ENSG00000171766, ENSG00000105974, ENSG00000106070, ENSG00000170345, ENSG00000163453, ENSG00000149485, ENSG00000092969, ENSG00000131711, ENSG00000188690, ENSG00000111664, ENSG00000115415, ENSG00000171345, ENSG00000121769, ENSG00000127920, ENSG00000172757, ENSG00000117289, ENSG00000196396, ENSG00000122971, ENSG00000090273, ENSG00000108691, ENSG00000111341, ENSG00000126351, ENSG0000…	701	405	13528	1.5724414857082476	0.9999999999999964	0.37404737849051417	18.920411716440633
GOTERM_BP_FAT	GO:0006516~glycoprotein catabolic process	5	0.572737686139748	0.012163674095629086	ENSG00000038002, ENSG00000080815, ENSG00000162736, ENSG00000104774, ENSG00000205155	701	18	13528	5.360595974005389	0.9999999999999992	0.3826945350701527	19.66851535637507
GOTERM_BP_FAT	GO:0051149~positive regulation of muscle cell differentiation	4	0.45819014891179843	0.012593661906918702	ENSG00000134072, ENSG00000123562, ENSG00000133639, ENSG00000171476	701	10	13528	7.71925820256776	0.9999999999999998	0.3890311060553304	20.291966236496794
GOTERM_BP_FAT	GO:0010829~negative regulation of glucose transport	4	0.45819014891179843	0.012593661906918702	ENSG00000204498, ENSG00000105723, ENSG00000106070, ENSG00000197594	701	10	13528	7.71925820256776	0.9999999999999998	0.3890311060553304	20.291966236496794
GOTERM_CC_FAT	GO:0008250~oligosaccharyltransferase complex	4	0.45819014891179843	0.012936913951797548	ENSG00000198856, ENSG00000134910, ENSG00000163902, ENSG00000163463	669	10	12782	7.642451420029895	0.9989117388177795	0.12079671012457383	17.200509193798965
GOTERM_BP_FAT	GO:0052547~regulation of peptidase activity	11	1.2600229095074456	0.013128372183666784	ENSG00000115415, ENSG00000105974, ENSG00000165280, ENSG00000136997, ENSG00000141510, ENSG00000120868, ENSG00000144381, ENSG00000164880, ENSG00000087088, ENSG00000137409, ENSG00000184047	701	86	13528	2.4683674484955045	1.0	0.39759483938353835	21.060885288875973
GOTERM_MF_FAT	GO:0003779~actin binding	27	3.0927835051546393	0.013295183637030496	ENSG00000122786, ENSG00000215305, ENSG00000064042, ENSG00000130176, ENSG00000115091, ENSG00000131711, ENSG00000130755, ENSG00000172725, ENSG00000077549, ENSG00000118162, ENSG00000172757, ENSG00000183963, ENSG00000167460, ENSG00000136279, ENSG00000092820, ENSG00000130429, ENSG00000034510, ENSG00000042493, ENSG00000138434, ENSG00000143549, ENSG00000151914, ENSG00000154380, ENSG00000197694, ENSG0000…	652	326	12983	1.6492011366630284	0.999980162646956	0.4344133586156369	18.596530684182312
GOTERM_CC_FAT	GO:0016023~cytoplasmic membrane-bounded vesicle	42	4.810996563573884	0.013600805180265576	ENSG00000105971, ENSG00000181789, ENSG00000136813, ENSG00000130733, ENSG00000197043, ENSG00000086598, ENSG00000092969, ENSG00000175115, ENSG00000075785, ENSG00000155660, ENSG00000158109, ENSG00000162736, ENSG00000137207, ENSG00000148175, ENSG00000149131, ENSG00000138674, ENSG00000100099, ENSG00000137845, ENSG00000173905, ENSG00000122705, ENSG00000166598, ENSG00000042493, ENSG00000169231, ENSG0000…	669	550	12782	1.4590134529147982	0.9992350737614274	0.12443326939435029	18.004104786655596
GOTERM_CC_FAT	GO:0005789~endoplasmic reticulum membrane	24	2.7491408934707904	0.013806746978252167	ENSG00000069943, ENSG00000198856, ENSG00000166598, ENSG00000162407, ENSG00000136908, ENSG00000129128, ENSG00000185825, ENSG00000161395, ENSG00000163902, ENSG00000000419, ENSG00000154305, ENSG00000132432, ENSG00000087088, ENSG00000163463, ENSG00000102007, ENSG00000065665, ENSG00000165282, ENSG00000114902, ENSG00000134910, ENSG00000130714, ENSG00000198626, ENSG00000088035, ENSG00000121680, ENSG0000…	669	269	12782	1.7046360044676347	0.9993143505186736	0.12405954492783622	18.251904043445688
GOTERM_MF_FAT	GO:0004774~succinate-CoA ligase activity	3	0.3436426116838488	0.01407824154995016	ENSG00000163541, ENSG00000131473, ENSG00000172340	652	4	12983	14.934432515337425	0.9999895637843866	0.43645687990277526	19.583995498392447
GOTERM_MF_FAT	GO:0004169~dolichyl-phosphate-mannose-protein mannosyltransferase activity	3	0.3436426116838488	0.01407824154995016	ENSG00000132581, ENSG00000130714, ENSG00000000419	652	4	12983	14.934432515337425	0.9999895637843866	0.43645687990277526	19.583995498392447
GOTERM_CC_FAT	GO:0031988~membrane-bounded vesicle	43	4.925544100801833	0.014285925438296408	ENSG00000105971, ENSG00000181789, ENSG00000136813, ENSG00000130733, ENSG00000197043, ENSG00000086598, ENSG00000092969, ENSG00000175115, ENSG00000075785, ENSG00000155660, ENSG00000158109, ENSG00000162736, ENSG00000137207, ENSG00000148175, ENSG00000138674, ENSG00000149131, ENSG00000100099, ENSG00000137845, ENSG00000173905, ENSG00000122705, ENSG00000166598, ENSG00000042493, ENSG00000169231, ENSG0000…	669	568	12782	1.4464146613612916	0.9994685017604412	0.12596903622404587	18.825779167782365
GOTERM_MF_FAT	GO:0008238~exopeptidase activity	10	1.145475372279496	0.014577237230064266	ENSG00000108039, ENSG00000124299, ENSG00000111142, ENSG00000108578, ENSG00000123992, ENSG00000135049, ENSG00000064601, ENSG00000109472, ENSG00000166825, ENSG00000121898	652	77	12983	2.5860489204047488	0.9999930709237363	0.43203983929813117	20.207393117281768
GOTERM_BP_FAT	GO:0010564~regulation of cell cycle process	13	1.4891179839633446	0.01481802795778644	ENSG00000105971, ENSG00000127616, ENSG00000204498, ENSG00000171033, ENSG00000112742, ENSG00000117650, ENSG00000089220, ENSG00000134318, ENSG00000075218, ENSG00000086827, ENSG00000099901, ENSG00000119408, ENSG00000175063	701	114	13528	2.200665715644318	1.0	0.4315887088048457	23.444858966644645
GOTERM_BP_FAT	GO:0051129~negative regulation of cellular component organization	15	1.718213058419244	0.015310150279248265	ENSG00000080815, ENSG00000135622, ENSG00000034510, ENSG00000189403, ENSG00000042493, ENSG00000047648, ENSG00000112742, ENSG00000132604, ENSG00000131711, ENSG00000025434, ENSG00000154096, ENSG00000077549, ENSG00000131408, ENSG00000197694, ENSG00000128245	701	142	13528	2.038536497156979	1.0	0.4379334054373364	24.12631966263844
GOTERM_BP_FAT	GO:0045454~cell redox homeostasis	9	1.0309278350515463	0.015463540673638008	ENSG00000077232, ENSG00000155660, ENSG00000182512, ENSG00000141741, ENSG00000171570, ENSG00000116260, ENSG00000091140, ENSG00000108010, ENSG00000173221	701	63	13528	2.7568779294884855	1.0	0.43695433815994233	24.337551779425258
GOTERM_MF_FAT	GO:0004177~aminopeptidase activity	6	0.6872852233676976	0.01569019334132945	ENSG00000108039, ENSG00000124299, ENSG00000111142, ENSG00000108578, ENSG00000123992, ENSG00000166825	652	30	12983	3.982515337423313	0.9999972226161651	0.44096629158193035	21.58157390697727
GOTERM_BP_FAT	GO:0009725~response to hormone stimulus	30	3.436426116838488	0.015782080219494926	ENSG00000105971, ENSG00000105974, ENSG00000171766, ENSG00000106070, ENSG00000170345, ENSG00000163453, ENSG00000149485, ENSG00000092969, ENSG00000131711, ENSG00000111664, ENSG00000115415, ENSG00000171345, ENSG00000121769, ENSG00000127920, ENSG00000117289, ENSG00000196396, ENSG00000122971, ENSG00000090273, ENSG00000108691, ENSG00000111341, ENSG00000126351, ENSG00000089220, ENSG00000158773, ENSG0000…	701	367	13528	1.5775050822686159	1.0	0.43943181692497	24.77443649837462
GOTERM_CC_FAT	GO:0005694~chromosome	36	4.123711340206185	0.016307961222104275	ENSG00000010292, ENSG00000127616, ENSG00000154473, ENSG00000123485, ENSG00000110274, ENSG00000196419, ENSG00000085840, ENSG00000118418, ENSG00000120438, ENSG00000131462, ENSG00000104408, ENSG00000086827, ENSG00000122545, ENSG00000076382, ENSG00000184897, ENSG00000080815, ENSG00000120253, ENSG00000189403, ENSG00000165416, ENSG00000100029, ENSG00000099956, ENSG00000132604, ENSG00000105968, ENSG0000…	669	460	12782	1.4952622343536752	0.9998187833732588	0.14028530209337964	21.206356075144008
GOTERM_BP_FAT	GO:0051235~maintenance of location	9	1.0309278350515463	0.016898529714733126	ENSG00000092820, ENSG00000105974, ENSG00000167996, ENSG00000034510, ENSG00000204498, ENSG00000166598, ENSG00000197594, ENSG00000075142, ENSG00000137076	701	64	13528	2.713801711840228	1.0	0.4578710579477555	26.286946143378596
GOTERM_BP_FAT	GO:0022904~respiratory electron transport chain	9	1.0309278350515463	0.016898529714733126	ENSG00000167985, ENSG00000127540, ENSG00000198840, ENSG00000166136, ENSG00000158864, ENSG00000136521, ENSG00000131495, ENSG00000091140, ENSG00000099795	701	64	13528	2.713801711840228	1.0	0.4578710579477555	26.286946143378596
GOTERM_BP_FAT	GO:0015980~energy derivation by oxidation of organic compounds	15	1.718213058419244	0.017118516131792286	ENSG00000167985, ENSG00000127540, ENSG00000166136, ENSG00000136521, ENSG00000131495, ENSG00000172340, ENSG00000099795, ENSG00000163541, ENSG00000198840, ENSG00000102893, ENSG00000158864, ENSG00000100968, ENSG00000172531, ENSG00000091140, ENSG00000155463	701	144	13528	2.0102234902520206	1.0	0.4580260343163254	26.581566448066376
GOTERM_BP_FAT	GO:0007050~cell cycle arrest	12	1.3745704467353952	0.017368151299321052	ENSG00000138028, ENSG00000136997, ENSG00000170515, ENSG00000118762, ENSG00000141510, ENSG00000136270, ENSG00000151914, ENSG00000074319, ENSG00000122641, ENSG00000106992, ENSG00000092969, ENSG00000123080	701	103	13528	2.2483276318158527	1.0	0.45875057648356266	26.914547622447337
GOTERM_BP_FAT	GO:0006351~transcription, DNA-dependent	25	2.86368843069874	0.017380815480931296	ENSG00000146592, ENSG00000136997, ENSG00000103363, ENSG00000005075, ENSG00000105698, ENSG00000116747, ENSG00000141027, ENSG00000136603, ENSG00000115415, ENSG00000100413, ENSG00000213928, ENSG00000100968, ENSG00000141905, ENSG00000177700, ENSG00000116044, ENSG00000105258, ENSG00000100815, ENSG00000168495, ENSG00000126351, ENSG00000161980, ENSG00000048649, ENSG00000143013, ENSG00000158773, ENSG0000…	701	292	13528	1.6522384851386476	1.0	0.4549266126428849	26.931401951148516
GOTERM_BP_FAT	GO:0009057~macromolecule catabolic process	55	6.300114547537228	0.01768290621954067	ENSG00000177889, ENSG00000145868, ENSG00000103363, ENSG00000161057, ENSG00000086758, ENSG00000100764, ENSG00000130734, ENSG00000038002, ENSG00000138592, ENSG00000101460, ENSG00000104408, ENSG00000103266, ENSG00000167671, ENSG00000074319, ENSG00000141543, ENSG00000104774, ENSG00000166598, ENSG00000165416, ENSG00000068001, ENSG00000078304, ENSG00000087088, ENSG00000205155, ENSG00000129559, ENSG0000…	701	781	13528	1.359024331437986	1.0	0.456669352907318	27.332358136086544
GOTERM_BP_FAT	GO:0032570~response to progesterone stimulus	5	0.572737686139748	0.017746626477083464	ENSG00000105974, ENSG00000108691, ENSG00000117289, ENSG00000170345, ENSG00000092969	701	20	13528	4.824536376604851	1.0	0.45390729549400854	27.4166664549352
GOTERM_BP_FAT	GO:0033619~membrane protein proteolysis	5	0.572737686139748	0.017746626477083464	ENSG00000080815, ENSG00000162736, ENSG00000205155, ENSG00000100345, ENSG00000137845	701	20	13528	4.824536376604851	1.0	0.45390729549400854	27.4166664549352
GOTERM_BP_FAT	GO:0010942~positive regulation of cell death	34	3.8946162657502863	0.018334337104671194	ENSG00000136997, ENSG00000204498, ENSG00000155876, ENSG00000089486, ENSG00000137409, ENSG00000092969, ENSG00000164978, ENSG00000133884, ENSG00000115415, ENSG00000026508, ENSG00000196230, ENSG00000162736, ENSG00000181019, ENSG00000188229, ENSG00000117289, ENSG00000122641, ENSG00000196914, ENSG00000119953, ENSG00000080815, ENSG00000003756, ENSG00000144381, ENSG00000136156, ENSG00000105185, ENSG0000…	701	435	13528	1.508360798202896	1.0	0.4608882506743195	28.18992495621424
GOTERM_MF_FAT	GO:0031418~L-ascorbic acid binding	5	0.572737686139748	0.01896263088698826	ENSG00000171570, ENSG00000110811, ENSG00000122884, ENSG00000083444, ENSG00000145730	652	21	12983	4.741089687408706	0.9999998122368216	0.490025712930827	25.49501537457828
GOTERM_BP_FAT	GO:0034621~cellular macromolecular complex subunit organization	29	3.3218785796105386	0.019099292914475756	ENSG00000137267, ENSG00000105971, ENSG00000105974, ENSG00000107581, ENSG00000123485, ENSG00000111786, ENSG00000179409, ENSG00000167862, ENSG00000120438, ENSG00000131462, ENSG00000143977, ENSG00000196230, ENSG00000183431, ENSG00000167670, ENSG00000188229, ENSG00000155463, ENSG00000104872, ENSG00000119953, ENSG00000184897, ENSG00000139546, ENSG00000003756, ENSG00000100028, ENSG00000047648, ENSG0000…	701	357	13528	1.567636469709139	1.0	0.47079179293467743	29.184741856998674
GOTERM_MF_FAT	GO:0050136~NADH dehydrogenase (quinone) activity	7	0.8018327605956471	0.01947691893840721	ENSG00000198840, ENSG00000166136, ENSG00000158864, ENSG00000136521, ENSG00000131495, ENSG00000184752, ENSG00000099795	652	43	12983	3.2415822513910686	0.9999998771493768	0.48470326565448607	26.09317633207717
GOTERM_MF_FAT	GO:0003899~DNA-directed RNA polymerase activity	7	0.8018327605956471	0.01947691893840721	ENSG00000177700, ENSG00000100413, ENSG00000105258, ENSG00000005075, ENSG00000103932, ENSG00000168495, ENSG00000161980	652	43	12983	3.2415822513910686	0.9999998771493768	0.48470326565448607	26.09317633207717
GOTERM_MF_FAT	GO:0003954~NADH dehydrogenase activity	7	0.8018327605956471	0.01947691893840721	ENSG00000198840, ENSG00000166136, ENSG00000158864, ENSG00000136521, ENSG00000131495, ENSG00000184752, ENSG00000099795	652	43	12983	3.2415822513910686	0.9999998771493768	0.48470326565448607	26.09317633207717
GOTERM_MF_FAT	GO:0034062~RNA polymerase activity	7	0.8018327605956471	0.01947691893840721	ENSG00000177700, ENSG00000100413, ENSG00000105258, ENSG00000005075, ENSG00000103932, ENSG00000168495, ENSG00000161980	652	43	12983	3.2415822513910686	0.9999998771493768	0.48470326565448607	26.09317633207717
GOTERM_MF_FAT	GO:0008137~NADH dehydrogenase (ubiquinone) activity	7	0.8018327605956471	0.01947691893840721	ENSG00000198840, ENSG00000166136, ENSG00000158864, ENSG00000136521, ENSG00000131495, ENSG00000184752, ENSG00000099795	652	43	12983	3.2415822513910686	0.9999998771493768	0.48470326565448607	26.09317633207717
GOTERM_BP_FAT	GO:0042594~response to starvation	7	0.8018327605956471	0.020105032187396205	ENSG00000080815, ENSG00000105974, ENSG00000101460, ENSG00000141510, ENSG00000122971, ENSG00000149485, ENSG00000126581	701	42	13528	3.2163575844032333	1.0	0.48445082036310305	30.472905895153612
GOTERM_BP_FAT	GO:0006120~mitochondrial electron transport, NADH to ubiquinone	7	0.8018327605956471	0.020105032187396205	ENSG00000198840, ENSG00000166136, ENSG00000158864, ENSG00000136521, ENSG00000131495, ENSG00000091140, ENSG00000099795	701	42	13528	3.2163575844032333	1.0	0.48445082036310305	30.472905895153612
GOTERM_BP_FAT	GO:0032774~RNA biosynthetic process	25	2.86368843069874	0.02016189481451207	ENSG00000146592, ENSG00000136997, ENSG00000103363, ENSG00000005075, ENSG00000105698, ENSG00000116747, ENSG00000141027, ENSG00000136603, ENSG00000115415, ENSG00000100413, ENSG00000213928, ENSG00000100968, ENSG00000141905, ENSG00000177700, ENSG00000116044, ENSG00000105258, ENSG00000100815, ENSG00000168495, ENSG00000126351, ENSG00000161980, ENSG00000048649, ENSG00000143013, ENSG00000158773, ENSG0000…	701	296	13528	1.6299109380421792	1.0	0.48152600770968434	30.545071473544937
GOTERM_BP_FAT	GO:0031400~negative regulation of protein modification process	13	1.4891179839633446	0.020194110028054355	ENSG00000080815, ENSG00000105974, ENSG00000154473, ENSG00000161057, ENSG00000100764, ENSG00000087088, ENSG00000165916, ENSG00000115233, ENSG00000089220, ENSG00000159377, ENSG00000197594, ENSG00000100911, ENSG00000175063	701	119	13528	2.108200769608842	1.0	0.47823256857730556	30.585925103321856
GOTERM_BP_FAT	GO:0043281~regulation of caspase activity	10	1.145475372279496	0.02048106404305159	ENSG00000115415, ENSG00000165280, ENSG00000136997, ENSG00000141510, ENSG00000120868, ENSG00000144381, ENSG00000164880, ENSG00000087088, ENSG00000137409, ENSG00000184047	701	79	13528	2.442803228660684	1.0	0.4792793909404346	30.948825276287174
GOTERM_BP_FAT	GO:0015697~quaternary ammonium group transport	4	0.45819014891179843	0.021372880145569897	ENSG00000080815, ENSG00000178537, ENSG00000129353, ENSG00000157184	701	12	13528	6.432715168806467	1.0	0.49022113099197107	32.06527205857963
GOTERM_BP_FAT	GO:0043062~extracellular structure organization	16	1.8327605956471937	0.021883101182566325	ENSG00000182853, ENSG00000127616, ENSG00000187955, ENSG00000204262, ENSG00000122884, ENSG00000134871, ENSG00000092969, ENSG00000131711, ENSG00000084234, ENSG00000143196, ENSG00000130714, ENSG00000133110, ENSG00000116962, ENSG00000198732, ENSG00000142871, ENSG00000011465	701	163	13528	1.8942964914276712	1.0	0.49466904287702385	32.69632059048033
GOTERM_BP_FAT	GO:0055114~oxidation reduction	46	5.2691867124856815	0.022128308155434956	ENSG00000099194, ENSG00000167985, ENSG00000072210, ENSG00000175449, ENSG00000166136, ENSG00000136521, ENSG00000171570, ENSG00000122884, ENSG00000175806, ENSG00000171988, ENSG00000149485, ENSG00000083444, ENSG00000126267, ENSG00000134333, ENSG00000144455, ENSG00000158864, ENSG00000110811, ENSG00000116260, ENSG00000181019, ENSG00000161618, ENSG00000155463, ENSG00000122971, ENSG00000143224, ENSG0000…	701	639	13528	1.3892248721366078	1.0	0.49482667053214147	32.99762318969059
GOTERM_BP_FAT	GO:0007017~microtubule-based process	22	2.520045819014891	0.02272817571121776	ENSG00000137267, ENSG00000105971, ENSG00000105974, ENSG00000151914, ENSG00000112742, ENSG00000141027, ENSG00000131711, ENSG00000117650, ENSG00000131462, ENSG00000130640, ENSG00000007168, ENSG00000196230, ENSG00000075218, ENSG00000086827, ENSG00000126214, ENSG00000099901, ENSG00000188229, ENSG00000076382, ENSG00000137807, ENSG00000100345, ENSG00000175063, ENSG00000087586	701	253	13528	1.678099609253861	1.0	0.5004840209747764	33.729362037369825
GOTERM_MF_FAT	GO:0016651~oxidoreductase activity, acting on NADH or NADPH	10	1.145475372279496	0.022841129820598383	ENSG00000198840, ENSG00000166136, ENSG00000158864, ENSG00000136521, ENSG00000181019, ENSG00000131495, ENSG00000091140, ENSG00000130159, ENSG00000184752, ENSG00000099795	652	83	12983	2.399105624953803	0.9999999923822	0.5265510228666122	29.89665393179942
GOTERM_BP_FAT	GO:0051726~regulation of cell cycle	27	3.0927835051546393	0.022967293038586523	ENSG00000127616, ENSG00000105971, ENSG00000136997, ENSG00000204498, ENSG00000171033, ENSG00000154473, ENSG00000053254, ENSG00000092969, ENSG00000162595, ENSG00000134318, ENSG00000107175, ENSG00000221829, ENSG00000086827, ENSG00000122641, ENSG00000108523, ENSG00000119408, ENSG00000150593, ENSG00000100029, ENSG00000112742, ENSG00000087088, ENSG00000117650, ENSG00000123080, ENSG00000089220, ENSG0000…	701	331	13528	1.5741689688015825	1.0	0.5004859487599654	34.018936922623624
GOTERM_BP_FAT	GO:0000245~spliceosome assembly	6	0.6872852233676976	0.02307500721052174	ENSG00000143977, ENSG00000164609, ENSG00000183431, ENSG00000003756, ENSG00000111786, ENSG00000119953	701	32	13528	3.6184022824536375	1.0	0.4984983956670699	34.148989852363385
GOTERM_BP_FAT	GO:0009267~cellular response to starvation	6	0.6872852233676976	0.02307500721052174	ENSG00000080815, ENSG00000105974, ENSG00000101460, ENSG00000141510, ENSG00000149485, ENSG00000126581	701	32	13528	3.6184022824536375	1.0	0.4984983956670699	34.148989852363385
GOTERM_CC_FAT	GO:0005625~soluble fraction	26	2.978235967926689	0.023110937949243585	ENSG00000105971, ENSG00000105974, ENSG00000143575, ENSG00000171033, ENSG00000049167, ENSG00000108578, ENSG00000143727, ENSG00000113141, ENSG00000133275, ENSG00000136628, ENSG00000131711, ENSG00000124767, ENSG00000065427, ENSG00000104774, ENSG00000166128, ENSG00000087088, ENSG00000089220, ENSG00000177156, ENSG00000134440, ENSG00000109103, ENSG00000007168, ENSG00000213930, ENSG00000137880, ENSG0000…	669	313	12782	1.5870905504854416	0.9999952257032847	0.19042505552623767	28.74692694993859
GOTERM_BP_FAT	GO:0051340~regulation of ligase activity	10	1.145475372279496	0.023720532354882806	ENSG00000177889, ENSG00000115233, ENSG00000165916, ENSG00000159377, ENSG00000154473, ENSG00000161057, ENSG00000100911, ENSG00000100764, ENSG00000187736, ENSG00000175063	701	81	13528	2.382487099557951	1.0	0.5045915146599891	34.92333285942328
GOTERM_BP_FAT	GO:0042254~ribosome biogenesis	13	1.4891179839633446	0.024048666909273354	ENSG00000188846, ENSG00000145414, ENSG00000100029, ENSG00000053372, ENSG00000179409, ENSG00000130119, ENSG00000130826, ENSG00000170515, ENSG00000130713, ENSG00000105793, ENSG00000123737, ENSG00000137154, ENSG00000141543	701	122	13528	2.056359767077477	1.0	0.5058620709895971	35.3136449112164
GOTERM_CC_FAT	GO:0005815~microtubule organizing center	22	2.520045819014891	0.02427530025798262	ENSG00000092820, ENSG00000136813, ENSG00000149557, ENSG00000110274, ENSG00000120438, ENSG00000175792, ENSG00000117650, ENSG00000130640, ENSG00000131462, ENSG00000159377, ENSG00000007168, ENSG00000134318, ENSG00000044459, ENSG00000118162, ENSG00000167671, ENSG00000118762, ENSG00000099901, ENSG00000148498, ENSG00000147526, ENSG00000095906, ENSG00000198707, ENSG00000087586	669	253	12782	1.6614024826151947	0.9999974443306764	0.1960816471511313	29.968121225811128
GOTERM_CC_FAT	GO:0001527~microfibril	3	0.3436426116838488	0.024540189814962123	ENSG00000166147, ENSG00000140259, ENSG00000197614	669	5	12782	11.463677130044843	0.9999977832560693	0.19506293569670463	30.243205488920687
GOTERM_BP_FAT	GO:0043525~positive regulation of neuron apoptosis	5	0.572737686139748	0.024698077952675222	ENSG00000204498, ENSG00000141510, ENSG00000181019, ENSG00000087088, ENSG00000092969	701	22	13528	4.385942160549864	1.0	0.5117372090767489	36.07960507356896
GOTERM_BP_FAT	GO:0043065~positive regulation of apoptosis	33	3.7800687285223367	0.025282706470867083	ENSG00000136997, ENSG00000204498, ENSG00000089486, ENSG00000137409, ENSG00000092969, ENSG00000164978, ENSG00000133884, ENSG00000115415, ENSG00000026508, ENSG00000196230, ENSG00000162736, ENSG00000181019, ENSG00000188229, ENSG00000117289, ENSG00000122641, ENSG00000196914, ENSG00000119953, ENSG00000080815, ENSG00000003756, ENSG00000144381, ENSG00000136156, ENSG00000105185, ENSG00000087088, ENSG0000…	701	430	13528	1.481020469097303	1.0	0.5165220242360682	36.7618245241394
GOTERM_CC_FAT	GO:0009898~internal side of plasma membrane	26	2.978235967926689	0.0253819881054343	ENSG00000138175, ENSG00000072210, ENSG00000105971, ENSG00000181789, ENSG00000028528, ENSG00000215305, ENSG00000162595, ENSG00000127920, ENSG00000166685, ENSG00000196396, ENSG00000106636, ENSG00000148175, ENSG00000138674, ENSG00000092820, ENSG00000122705, ENSG00000162735, ENSG00000086015, ENSG00000166128, ENSG00000085832, ENSG00000006125, ENSG00000089220, ENSG00000132507, ENSG00000102893, ENSG0000…	669	316	12782	1.5720232351327315	0.9999985899222734	0.19816325995501205	31.11073808198229
GOTERM_BP_FAT	GO:0052548~regulation of endopeptidase activity	10	1.145475372279496	0.025470253892623553	ENSG00000115415, ENSG00000165280, ENSG00000136997, ENSG00000141510, ENSG00000120868, ENSG00000144381, ENSG00000164880, ENSG00000087088, ENSG00000137409, ENSG00000184047	701	82	13528	2.3534323788316343	1.0	0.5156565843197235	36.979218494107016
GOTERM_BP_FAT	GO:0006839~mitochondrial transport	9	1.0309278350515463	0.025533535919284468	ENSG00000100075, ENSG00000080815, ENSG00000178537, ENSG00000100300, ENSG00000141510, ENSG00000130204, ENSG00000025772, ENSG00000087088, ENSG00000157184	701	69	13528	2.5171494138807913	1.0	0.5130824304902494	37.05241196686484
GOTERM_BP_FAT	GO:0007346~regulation of mitotic cell cycle	15	1.718213058419244	0.026016440904728648	ENSG00000127616, ENSG00000105971, ENSG00000136997, ENSG00000204498, ENSG00000154473, ENSG00000171033, ENSG00000112742, ENSG00000117650, ENSG00000089220, ENSG00000075218, ENSG00000086827, ENSG00000141510, ENSG00000099901, ENSG00000119408, ENSG00000175063	701	152	13528	1.9044222539229672	1.0	0.516319705057978	37.60831400140049
GOTERM_BP_FAT	GO:0010605~negative regulation of macromolecule metabolic process	51	5.841924398625429	0.026845460431276304	ENSG00000127616, ENSG00000105974, ENSG00000081189, ENSG00000161057, ENSG00000053254, ENSG00000100764, ENSG00000104408, ENSG00000074319, ENSG00000122641, ENSG00000141543, ENSG00000141905, ENSG00000189403, ENSG00000132604, ENSG00000110700, ENSG00000132740, ENSG00000126351, ENSG00000087088, ENSG00000197157, ENSG00000089220, ENSG00000163191, ENSG00000048649, ENSG00000159377, ENSG00000134363, ENSG0000…	701	734	13528	1.3408793199283235	1.0	0.5241173674998358	38.55185653500926
GOTERM_BP_FAT	GO:0042326~negative regulation of phosphorylation	7	0.8018327605956471	0.02742360082450774	ENSG00000089220, ENSG00000080815, ENSG00000105974, ENSG00000197594, ENSG00000122641, ENSG00000087088, ENSG00000123080	701	45	13528	3.0019337454430177	1.0	0.5283763414160042	39.201871836794425
GOTERM_BP_FAT	GO:0043068~positive regulation of programmed cell death	33	3.7800687285223367	0.027518805506645566	ENSG00000136997, ENSG00000204498, ENSG00000089486, ENSG00000137409, ENSG00000092969, ENSG00000164978, ENSG00000133884, ENSG00000115415, ENSG00000026508, ENSG00000196230, ENSG00000162736, ENSG00000181019, ENSG00000188229, ENSG00000117289, ENSG00000122641, ENSG00000196914, ENSG00000119953, ENSG00000080815, ENSG00000003756, ENSG00000144381, ENSG00000136156, ENSG00000105185, ENSG00000087088, ENSG0000…	701	433	13528	1.4707593573021716	1.0	0.5262637736156703	39.308287903181736
GOTERM_CC_FAT	GO:0005856~cytoskeleton	89	10.194730813287514	0.02772389286087646	ENSG00000137267, ENSG00000215305, ENSG00000122786, ENSG00000120438, ENSG00000175792, ENSG00000130734, ENSG00000131711, ENSG00000039560, ENSG00000131462, ENSG00000101460, ENSG00000134318, ENSG00000196230, ENSG00000086827, ENSG00000107438, ENSG00000167671, ENSG00000118162, ENSG00000183963, ENSG00000172757, ENSG00000115459, ENSG00000188229, ENSG00000122545, ENSG00000148175, ENSG00000090273, ENSG0000…	669	1381	12782	1.231314584327771	0.999999600278549	0.21149847138709188	33.47168358379089
GOTERM_CC_FAT	GO:0000323~lytic vacuole	19	2.176403207331042	0.027970006971099838	ENSG00000080815, ENSG00000103811, ENSG00000151176, ENSG00000010404, ENSG00000215305, ENSG00000068001, ENSG00000213614, ENSG00000138744, ENSG00000117533, ENSG00000143387, ENSG00000100568, ENSG00000075785, ENSG00000038002, ENSG00000162736, ENSG00000064601, ENSG00000053501, ENSG00000104774, ENSG00000100099, ENSG00000174080	669	211	12782	1.7204570732294788	0.9999996499380918	0.21018367001717042	33.715374650774535
GOTERM_CC_FAT	GO:0005764~lysosome	19	2.176403207331042	0.027970006971099838	ENSG00000080815, ENSG00000103811, ENSG00000151176, ENSG00000010404, ENSG00000215305, ENSG00000068001, ENSG00000213614, ENSG00000138744, ENSG00000117533, ENSG00000143387, ENSG00000100568, ENSG00000075785, ENSG00000038002, ENSG00000162736, ENSG00000064601, ENSG00000053501, ENSG00000104774, ENSG00000100099, ENSG00000174080	669	211	12782	1.7204570732294788	0.9999996499380918	0.21018367001717042	33.715374650774535
GOTERM_CC_FAT	GO:0044448~cell cortex part	10	1.145475372279496	0.02884333095112822	ENSG00000092820, ENSG00000077549, ENSG00000122786, ENSG00000112685, ENSG00000197694, ENSG00000168385, ENSG00000172757, ENSG00000164402, ENSG00000122545, ENSG00000100345	669	83	12782	2.301943198804185	0.9999997814294943	0.21307903097129421	34.57341029539764
GOTERM_CC_FAT	GO:0031980~mitochondrial lumen	20	2.290950744558992	0.029001100270955576	ENSG00000182199, ENSG00000181991, ENSG00000132153, ENSG00000172053, ENSG00000144381, ENSG00000108826, ENSG00000125901, ENSG00000161513, ENSG00000105379, ENSG00000172340, ENSG00000055950, ENSG00000158941, ENSG00000005022, ENSG00000152234, ENSG00000163541, ENSG00000084754, ENSG00000091140, ENSG00000105819, ENSG00000065427, ENSG00000122971	669	227	12782	1.6833593436189194	0.9999997992670789	0.21120642739874895	34.72731055588947
GOTERM_CC_FAT	GO:0005759~mitochondrial matrix	20	2.290950744558992	0.029001100270955576	ENSG00000182199, ENSG00000181991, ENSG00000132153, ENSG00000172053, ENSG00000144381, ENSG00000108826, ENSG00000125901, ENSG00000161513, ENSG00000105379, ENSG00000172340, ENSG00000055950, ENSG00000158941, ENSG00000005022, ENSG00000152234, ENSG00000163541, ENSG00000084754, ENSG00000091140, ENSG00000105819, ENSG00000065427, ENSG00000122971	669	227	12782	1.6833593436189194	0.9999997992670789	0.21120642739874895	34.72731055588947
GOTERM_MF_FAT	GO:0004812~aminoacyl-tRNA ligase activity	7	0.8018327605956471	0.029024150434204317	ENSG00000134440, ENSG00000133706, ENSG00000172053, ENSG00000110619, ENSG00000136628, ENSG00000065427, ENSG00000178149	652	47	12983	2.9657029108471478	0.9999999999551649	0.6000687677329792	36.4141713853806
GOTERM_MF_FAT	GO:0016876~ligase activity, forming aminoacyl-tRNA and related compounds	7	0.8018327605956471	0.029024150434204317	ENSG00000134440, ENSG00000133706, ENSG00000172053, ENSG00000110619, ENSG00000136628, ENSG00000065427, ENSG00000178149	652	47	12983	2.9657029108471478	0.9999999999551649	0.6000687677329792	36.4141713853806
GOTERM_MF_FAT	GO:0016875~ligase activity, forming carbon-oxygen bonds	7	0.8018327605956471	0.029024150434204317	ENSG00000134440, ENSG00000133706, ENSG00000172053, ENSG00000110619, ENSG00000136628, ENSG00000065427, ENSG00000178149	652	47	12983	2.9657029108471478	0.9999999999551649	0.6000687677329792	36.4141713853806
GOTERM_CC_FAT	GO:0044430~cytoskeletal part	64	7.331042382588775	0.02991644676270011	ENSG00000137267, ENSG00000215305, ENSG00000122786, ENSG00000175792, ENSG00000120438, ENSG00000130734, ENSG00000131711, ENSG00000131462, ENSG00000101460, ENSG00000134318, ENSG00000196230, ENSG00000086827, ENSG00000167671, ENSG00000118162, ENSG00000172757, ENSG00000188229, ENSG00000122545, ENSG00000090273, ENSG00000076382, ENSG00000198707, ENSG00000167460, ENSG00000092820, ENSG00000042493, ENSG0000…	669	952	12782	1.2844456168117473	0.9999998775411388	0.214271368205869	35.61357977202888
GOTERM_BP_FAT	GO:0006418~tRNA aminoacylation for protein translation	7	0.8018327605956471	0.030207707141503545	ENSG00000134440, ENSG00000133706, ENSG00000172053, ENSG00000110619, ENSG00000136628, ENSG00000065427, ENSG00000178149	701	46	13528	2.9366743161942566	1.0	0.5567231438755422	42.24222410972362
GOTERM_BP_FAT	GO:0043039~tRNA aminoacylation	7	0.8018327605956471	0.030207707141503545	ENSG00000134440, ENSG00000133706, ENSG00000172053, ENSG00000110619, ENSG00000136628, ENSG00000065427, ENSG00000178149	701	46	13528	2.9366743161942566	1.0	0.5567231438755422	42.24222410972362
GOTERM_BP_FAT	GO:0043038~amino acid activation	7	0.8018327605956471	0.030207707141503545	ENSG00000134440, ENSG00000133706, ENSG00000172053, ENSG00000110619, ENSG00000136628, ENSG00000065427, ENSG00000178149	701	46	13528	2.9366743161942566	1.0	0.5567231438755422	42.24222410972362
GOTERM_BP_FAT	GO:0043086~negative regulation of catalytic activity	23	2.6345933562428407	0.031057362339207927	ENSG00000139546, ENSG00000150593, ENSG00000080815, ENSG00000105974, ENSG00000153113, ENSG00000154473, ENSG00000171033, ENSG00000161057, ENSG00000164880, ENSG00000100764, ENSG00000092969, ENSG00000154096, ENSG00000165916, ENSG00000115233, ENSG00000159377, ENSG00000105723, ENSG00000141510, ENSG00000137880, ENSG00000181019, ENSG00000167772, ENSG00000155463, ENSG00000100911, ENSG00000175063	701	277	13528	1.6023730925907806	1.0	0.5635407986015931	43.14111025443914
GOTERM_MF_FAT	GO:0008092~cytoskeletal protein binding	36	4.123711340206185	0.03188675427547973	ENSG00000100220, ENSG00000122786, ENSG00000215305, ENSG00000064042, ENSG00000130734, ENSG00000130176, ENSG00000131711, ENSG00000115091, ENSG00000130755, ENSG00000172725, ENSG00000077549, ENSG00000118162, ENSG00000118762, ENSG00000172757, ENSG00000183963, ENSG00000198707, ENSG00000167460, ENSG00000136279, ENSG00000092820, ENSG00000130429, ENSG00000034510, ENSG00000149557, ENSG00000138434, ENSG0000…	652	504	12983	1.4223269062226118	0.999999999995886	0.6212905705783199	39.235688840716584
GOTERM_BP_FAT	GO:0030163~protein catabolic process	44	5.040091638029782	0.032883114917128725	ENSG00000177889, ENSG00000136813, ENSG00000154473, ENSG00000145868, ENSG00000085382, ENSG00000103363, ENSG00000198258, ENSG00000161057, ENSG00000086758, ENSG00000100764, ENSG00000130734, ENSG00000138592, ENSG00000101460, ENSG00000103266, ENSG00000162736, ENSG00000167671, ENSG00000074319, ENSG00000100911, ENSG00000108523, ENSG00000136758, ENSG00000137845, ENSG00000164068, ENSG00000080815, ENSG0000…	701	622	13528	1.3651421258560348	1.0	0.5812833520981386	45.02816615205245
GOTERM_MF_FAT	GO:0070569~uridylyltransferase activity	3	0.3436426116838488	0.03291276515228454	ENSG00000083223, ENSG00000213930, ENSG00000149016	652	6	12983	9.956288343558283	0.9999999999982553	0.6197570895550132	40.218153659203125
GOTERM_MF_FAT	GO:0016717~oxidoreductase activity, acting on paired donors, with oxidation of a pair of donors resulting in the reduction of molecular oxygen to two molecules of water	3	0.3436426116838488	0.03291276515228454	ENSG00000099194, ENSG00000221968, ENSG00000149485	652	6	12983	9.956288343558283	0.9999999999982553	0.6197570895550132	40.218153659203125
GOTERM_BP_FAT	GO:0044265~cellular macromolecule catabolic process	50	5.72737686139748	0.03347483194784201	ENSG00000177889, ENSG00000145868, ENSG00000103363, ENSG00000161057, ENSG00000086758, ENSG00000130734, ENSG00000100764, ENSG00000138592, ENSG00000101460, ENSG00000104408, ENSG00000103266, ENSG00000167671, ENSG00000074319, ENSG00000141543, ENSG00000166598, ENSG00000165416, ENSG00000078304, ENSG00000087088, ENSG00000205155, ENSG00000129559, ENSG00000068912, ENSG00000159377, ENSG00000138668, ENSG0000…	701	725	13528	1.330906586649614	1.0	0.584568217090834	45.62695488002926
GOTERM_BP_FAT	GO:0006259~DNA metabolic process	37	4.238258877434135	0.03347926960765865	ENSG00000177889, ENSG00000136997, ENSG00000049167, ENSG00000124535, ENSG00000141753, ENSG00000196419, ENSG00000110274, ENSG00000085840, ENSG00000170345, ENSG00000175792, ENSG00000198000, ENSG00000135318, ENSG00000130826, ENSG00000221829, ENSG00000167670, ENSG00000039650, ENSG00000141905, ENSG00000008405, ENSG00000189403, ENSG00000099956, ENSG00000144381, ENSG00000106628, ENSG00000132604, ENSG0000…	701	506	13528	1.4111292168725649	1.0	0.5813166628384232	45.63142222160346
GOTERM_CC_FAT	GO:0030532~small nuclear ribonucleoprotein complex	5	0.572737686139748	0.034133532204892694	ENSG00000143977, ENSG00000164609, ENSG00000100028, ENSG00000125870, ENSG00000179409	669	24	12782	3.980443447932237	0.999999987510227	0.23785408263413288	39.55388850888018
GOTERM_BP_FAT	GO:0051351~positive regulation of ligase activity	9	1.0309278350515463	0.034358468216168364	ENSG00000177889, ENSG00000115233, ENSG00000165916, ENSG00000159377, ENSG00000161057, ENSG00000100911, ENSG00000100764, ENSG00000187736, ENSG00000175063	701	73	13528	2.3792234185996524	1.0	0.5876683505286542	46.50969867485026
GOTERM_CC_FAT	GO:0005626~insoluble fraction	57	6.529209621993128	0.03436058259567605	ENSG00000056586, ENSG00000138193, ENSG00000105971, ENSG00000105974, ENSG00000122786, ENSG00000196419, ENSG00000170345, ENSG00000000419, ENSG00000086598, ENSG00000102189, ENSG00000161638, ENSG00000166598, ENSG00000129128, ENSG00000143543, ENSG00000110697, ENSG00000102007, ENSG00000089220, ENSG00000114902, ENSG00000007168, ENSG00000141510, ENSG00000198626, ENSG00000111666, ENSG00000135622, ENSG0000…	669	839	12782	1.29803257134	0.9999999889578834	0.23618872731656992	39.75953088149243
GOTERM_BP_FAT	GO:0042769~DNA damage response, detection of DNA damage	3	0.3436426116838488	0.03490000751280405	ENSG00000181991, ENSG00000125901, ENSG00000039650	701	6	13528	9.649072753209701	1.0	0.5902368126651715	47.04398535628735
GOTERM_BP_FAT	GO:0051797~regulation of hair follicle development	3	0.3436426116838488	0.03490000751280405	ENSG00000134363, ENSG00000122641, ENSG00000092969	701	6	13528	9.649072753209701	1.0	0.5902368126651715	47.04398535628735
GOTERM_BP_FAT	GO:0042634~regulation of hair cycle	3	0.3436426116838488	0.03490000751280405	ENSG00000134363, ENSG00000122641, ENSG00000092969	701	6	13528	9.649072753209701	1.0	0.5902368126651715	47.04398535628735
GOTERM_BP_FAT	GO:0007220~Notch receptor processing	3	0.3436426116838488	0.03490000751280405	ENSG00000080815, ENSG00000162736, ENSG00000205155	701	6	13528	9.649072753209701	1.0	0.5902368126651715	47.04398535628735
GOTERM_CC_FAT	GO:0031512~motile primary cilium	3	0.3436426116838488	0.03554859238301532	ENSG00000007168, ENSG00000118762, ENSG00000074047	669	6	12782	9.55306427503737	0.9999999942069928	0.24033555889877478	40.82494735484886
GOTERM_BP_FAT	GO:0043193~positive regulation of gene-specific transcription	10	1.145475372279496	0.035601608893329056	ENSG00000127616, ENSG00000158773, ENSG00000131408, ENSG00000141448, ENSG00000099956, ENSG00000141510, ENSG00000196419, ENSG00000081189, ENSG00000105698, ENSG00000025434	701	87	13528	2.218177644416023	1.0	0.5944268999311078	47.72870044797121
GOTERM_MF_FAT	GO:0004180~carboxypeptidase activity	6	0.6872852233676976	0.03608104399548004	ENSG00000124299, ENSG00000108578, ENSG00000135049, ENSG00000064601, ENSG00000109472, ENSG00000121898	652	37	12983	3.2290664898026864	0.9999999999998773	0.641255238119756	43.15904328039045
GOTERM_CC_FAT	GO:0031965~nuclear membrane	9	1.0309278350515463	0.036099776069553544	ENSG00000099194, ENSG00000080815, ENSG00000147649, ENSG00000007168, ENSG00000143575, ENSG00000070081, ENSG00000101146, ENSG00000137880, ENSG00000184436	669	73	12782	2.355550095214694	0.9999999957065092	0.24060327148454164	41.31327181063189
GOTERM_BP_FAT	GO:0010563~negative regulation of phosphorus metabolic process	7	0.8018327605956471	0.03631542021319491	ENSG00000089220, ENSG00000080815, ENSG00000105974, ENSG00000197594, ENSG00000122641, ENSG00000087088, ENSG00000123080	701	48	13528	2.814312886352829	1.0	0.5986331388032096	48.41674794894727
GOTERM_BP_FAT	GO:0045936~negative regulation of phosphate metabolic process	7	0.8018327605956471	0.03631542021319491	ENSG00000089220, ENSG00000080815, ENSG00000105974, ENSG00000197594, ENSG00000122641, ENSG00000087088, ENSG00000123080	701	48	13528	2.814312886352829	1.0	0.5986331388032096	48.41674794894727
GOTERM_BP_FAT	GO:0016192~vesicle-mediated transport	41	4.696449026345934	0.03635986455554734	ENSG00000119787, ENSG00000105971, ENSG00000181789, ENSG00000105974, ENSG00000028528, ENSG00000054116, ENSG00000112685, ENSG00000185825, ENSG00000138073, ENSG00000117533, ENSG00000086598, ENSG00000102189, ENSG00000175115, ENSG00000075785, ENSG00000109113, ENSG00000086827, ENSG00000166685, ENSG00000162337, ENSG00000115459, ENSG00000158869, ENSG00000106636, ENSG00000138674, ENSG00000108433, ENSG0000…	701	576	13528	1.373652718338881	1.0	0.5959182660211619	48.45930412619752
GOTERM_MF_FAT	GO:0042162~telomeric DNA binding	4	0.45819014891179843	0.036370907825460666	ENSG00000115053, ENSG00000196419, ENSG00000138668, ENSG00000132604	652	15	12983	5.310020449897751	0.9999999999999039	0.6317831005201233	43.421237926556564
GOTERM_BP_FAT	GO:0008064~regulation of actin polymerization or depolymerization	8	0.9163802978235969	0.037297419563179945	ENSG00000077549, ENSG00000130429, ENSG00000034510, ENSG00000042493, ENSG00000197694, ENSG00000167617, ENSG00000172757, ENSG00000115091	701	61	13528	2.530904328710741	1.0	0.6022790427490508	49.34934084181395
GOTERM_BP_FAT	GO:0009261~ribonucleotide catabolic process	5	0.572737686139748	0.03782361710792734	ENSG00000152234, ENSG00000165609, ENSG00000138430, ENSG00000131473, ENSG00000135318	701	25	13528	3.8596291012838804	1.0	0.604395549283687	49.842490991960155
GOTERM_BP_FAT	GO:0032273~positive regulation of protein polymerization	5	0.572737686139748	0.03782361710792734	ENSG00000105971, ENSG00000105974, ENSG00000167617, ENSG00000115091, ENSG00000131711	701	25	13528	3.8596291012838804	1.0	0.604395549283687	49.842490991960155
GOTERM_BP_FAT	GO:0046627~negative regulation of insulin receptor signaling pathway	4	0.45819014891179843	0.03940265694705289	ENSG00000105723, ENSG00000106070, ENSG00000196396, ENSG00000197594	701	15	13528	5.146172135045174	1.0	0.6166160343642647	51.29529023076417
GOTERM_BP_FAT	GO:0051258~protein polymerization	7	0.8018327605956471	0.03964524061019167	ENSG00000105971, ENSG00000137267, ENSG00000105974, ENSG00000196230, ENSG00000188229, ENSG00000047648, ENSG00000131462	701	49	13528	2.7568779294884855	1.0	0.6158423022415322	51.51492768141899
GOTERM_MF_FAT	GO:0008235~metalloexopeptidase activity	6	0.6872852233676976	0.03989907985295324	ENSG00000108039, ENSG00000124299, ENSG00000111142, ENSG00000135049, ENSG00000109472, ENSG00000121898	652	38	12983	3.1440910558605104	0.999999999999995	0.6544365790914541	46.52329580175424
GOTERM_CC_FAT	GO:0005811~lipid particle	4	0.45819014891179843	0.04040099727843012	ENSG00000105971, ENSG00000105974, ENSG00000177666, ENSG00000110697	669	15	12782	5.094967613353264	0.9999999995878561	0.26240563542088347	44.99708134907158
GOTERM_BP_FAT	GO:0044092~negative regulation of molecular function	26	2.978235967926689	0.04188992638408401	ENSG00000105974, ENSG00000171033, ENSG00000154473, ENSG00000161057, ENSG00000100764, ENSG00000092969, ENSG00000154096, ENSG00000118762, ENSG00000181019, ENSG00000167772, ENSG00000155463, ENSG00000100911, ENSG00000150593, ENSG00000139546, ENSG00000080815, ENSG00000153113, ENSG00000164880, ENSG00000126351, ENSG00000115233, ENSG00000165916, ENSG00000048649, ENSG00000159377, ENSG00000141510, ENSG0000…	701	334	13528	1.502250847805103	1.0	0.6334722977806275	53.50340098805746
GOTERM_BP_FAT	GO:0006399~tRNA metabolic process	12	1.3745704467353952	0.04191523780024864	ENSG00000177192, ENSG00000134440, ENSG00000133706, ENSG00000138385, ENSG00000172053, ENSG00000089195, ENSG00000110619, ENSG00000136628, ENSG00000065427, ENSG00000104907, ENSG00000170892, ENSG00000178149	701	118	13528	1.9625232718392613	1.0	0.6306715168749022	53.52537790745012
GOTERM_BP_FAT	GO:0032870~cellular response to hormone stimulus	13	1.4891179839633446	0.04283443386066875	ENSG00000106070, ENSG00000170345, ENSG00000163453, ENSG00000126351, ENSG00000111664, ENSG00000115415, ENSG00000108946, ENSG00000158773, ENSG00000127920, ENSG00000147852, ENSG00000105723, ENSG00000196396, ENSG00000197594	701	133	13528	1.8862848991237011	1.0	0.6358239839901216	54.316867769458725
GOTERM_BP_FAT	GO:0030832~regulation of actin filament length	8	0.9163802978235969	0.043345398445411104	ENSG00000077549, ENSG00000130429, ENSG00000034510, ENSG00000042493, ENSG00000197694, ENSG00000167617, ENSG00000172757, ENSG00000115091	701	63	13528	2.450558159545321	1.0	0.6373049779787766	54.75132169567567
GOTERM_MF_FAT	GO:0042802~identical protein binding	43	4.925544100801833	0.043627085002566596	ENSG00000119787, ENSG00000105971, ENSG00000127616, ENSG00000105974, ENSG00000155876, ENSG00000165475, ENSG00000161542, ENSG00000143727, ENSG00000110619, ENSG00000105698, ENSG00000102189, ENSG00000092969, ENSG00000083444, ENSG00000188643, ENSG00000107175, ENSG00000103266, ENSG00000143776, ENSG00000158109, ENSG00000213928, ENSG00000164548, ENSG00000162961, ENSG00000122641, ENSG00000100099, ENSG0000…	652	640	12983	1.3378762461656442	0.9999999999999998	0.6762325958934454	49.62781117206283
GOTERM_BP_FAT	GO:0051603~proteolysis involved in cellular protein catabolic process	42	4.810996563573884	0.04388574409924164	ENSG00000177889, ENSG00000136813, ENSG00000154473, ENSG00000145868, ENSG00000085382, ENSG00000103363, ENSG00000198258, ENSG00000161057, ENSG00000086758, ENSG00000100764, ENSG00000130734, ENSG00000138592, ENSG00000101460, ENSG00000103266, ENSG00000162736, ENSG00000167671, ENSG00000074319, ENSG00000100911, ENSG00000108523, ENSG00000137845, ENSG00000164068, ENSG00000080815, ENSG00000166598, ENSG0000…	701	600	13528	1.3508701854493579	1.0	0.6390106780233907	55.20651192033452
GOTERM_MF_FAT	GO:0003727~single-stranded RNA binding	5	0.572737686139748	0.043943975816700835	ENSG00000169045, ENSG00000152795, ENSG00000141543, ENSG00000135316, ENSG00000126351	652	27	12983	3.687514201317882	0.9999999999999999	0.6676878801080783	49.88377971054052
GOTERM_MF_FAT	GO:0016667~oxidoreductase activity, acting on sulfur group of donors	6	0.6872852233676976	0.04395334762501704	ENSG00000182512, ENSG00000116260, ENSG00000175806, ENSG00000091140, ENSG00000108010, ENSG00000173221	652	39	12983	3.0634733364794715	0.9999999999999999	0.6568238836111782	49.89133124104597
GOTERM_CC_FAT	GO:0009925~basal plasma membrane	5	0.572737686139748	0.044263911988127264	ENSG00000105971, ENSG00000105974, ENSG00000204310, ENSG00000151914, ENSG00000115091	669	26	12782	3.6742554903989877	0.9999999999502144	0.28070966587028523	48.120857364222644
GOTERM_BP_FAT	GO:0006917~induction of apoptosis	25	2.86368843069874	0.04464548514271062	ENSG00000136997, ENSG00000204498, ENSG00000089486, ENSG00000164978, ENSG00000133884, ENSG00000115415, ENSG00000196230, ENSG00000162736, ENSG00000188229, ENSG00000122641, ENSG00000119953, ENSG00000196914, ENSG00000080815, ENSG00000136156, ENSG00000105185, ENSG00000087088, ENSG00000184047, ENSG00000123080, ENSG00000205155, ENSG00000090924, ENSG00000159842, ENSG00000132507, ENSG00000141510, ENSG0000…	701	320	13528	1.5076676176890158	1.0	0.6425376257490143	55.83921421422517
GOTERM_BP_FAT	GO:0006508~proteolysis	68	7.789232531500573	0.04464696564758134	ENSG00000177889, ENSG00000145868, ENSG00000124299, ENSG00000103363, ENSG00000161057, ENSG00000086758, ENSG00000100764, ENSG00000130734, ENSG00000143387, ENSG00000102910, ENSG00000101460, ENSG00000138592, ENSG00000175556, ENSG00000103266, ENSG00000167671, ENSG00000074319, ENSG00000166598, ENSG00000165416, ENSG00000123992, ENSG00000129128, ENSG00000078304, ENSG00000205155, ENSG00000068912, ENSG0000…	701	1054	13528	1.2450416455754452	1.0	0.6396428302558165	55.84043888088927
GOTERM_BP_FAT	GO:0051345~positive regulation of hydrolase activity	16	1.8327605956471937	0.04485068769461398	ENSG00000138193, ENSG00000136997, ENSG00000144381, ENSG00000047648, ENSG00000097096, ENSG00000184047, ENSG00000087088, ENSG00000137409, ENSG00000025434, ENSG00000154096, ENSG00000115415, ENSG00000165280, ENSG00000131408, ENSG00000141510, ENSG00000120868, ENSG00000160801	701	179	13528	1.724973900015142	1.0	0.6384714241149448	56.00865137039287
GOTERM_BP_FAT	GO:0012502~induction of programmed cell death	25	2.86368843069874	0.04542904763486122	ENSG00000136997, ENSG00000204498, ENSG00000089486, ENSG00000164978, ENSG00000133884, ENSG00000115415, ENSG00000196230, ENSG00000162736, ENSG00000188229, ENSG00000122641, ENSG00000119953, ENSG00000196914, ENSG00000080815, ENSG00000136156, ENSG00000105185, ENSG00000087088, ENSG00000184047, ENSG00000123080, ENSG00000205155, ENSG00000090924, ENSG00000159842, ENSG00000132507, ENSG00000141510, ENSG0000…	701	321	13528	1.5029708338332868	1.0	0.6404322587713662	56.48291044633849
GOTERM_BP_FAT	GO:0030029~actin filament-based process	20	2.290950744558992	0.04579007550866636	ENSG00000092820, ENSG00000034510, ENSG00000122786, ENSG00000151914, ENSG00000064042, ENSG00000047648, ENSG00000130176, ENSG00000077549, ENSG00000171345, ENSG00000007168, ENSG00000134318, ENSG00000154553, ENSG00000143776, ENSG00000118162, ENSG00000102302, ENSG00000172757, ENSG00000108518, ENSG00000100345, ENSG00000092841, ENSG00000137076	701	241	13528	1.6015058511551372	1.0	0.6405724880457537	56.77650423450438
GOTERM_BP_FAT	GO:0030036~actin cytoskeleton organization	19	2.176403207331042	0.04589628570047041	ENSG00000092820, ENSG00000034510, ENSG00000122786, ENSG00000151914, ENSG00000064042, ENSG00000047648, ENSG00000130176, ENSG00000077549, ENSG00000171345, ENSG00000007168, ENSG00000134318, ENSG00000154553, ENSG00000143776, ENSG00000118162, ENSG00000102302, ENSG00000172757, ENSG00000108518, ENSG00000100345, ENSG00000137076	701	226	13528	1.6224104629290645	1.0	0.6386265059502312	56.86251946317533
GOTERM_BP_FAT	GO:0051186~cofactor metabolic process	17	1.9473081328751431	0.046040715740438484	ENSG00000160688, ENSG00000173085, ENSG00000126088, ENSG00000110871, ENSG00000131473, ENSG00000172340, ENSG00000167397, ENSG00000101473, ENSG00000188690, ENSG00000177156, ENSG00000163541, ENSG00000100300, ENSG00000124767, ENSG00000091140, ENSG00000143224, ENSG00000172890, ENSG00000111716	701	195	13528	1.6824024287647683	1.0	0.6370126085010993	56.97922808688172
GOTERM_BP_FAT	GO:0044257~cellular protein catabolic process	42	4.810996563573884	0.046351080008240356	ENSG00000177889, ENSG00000136813, ENSG00000154473, ENSG00000145868, ENSG00000085382, ENSG00000103363, ENSG00000198258, ENSG00000161057, ENSG00000086758, ENSG00000100764, ENSG00000130734, ENSG00000138592, ENSG00000101460, ENSG00000103266, ENSG00000162736, ENSG00000167671, ENSG00000074319, ENSG00000100911, ENSG00000108523, ENSG00000137845, ENSG00000164068, ENSG00000080815, ENSG00000166598, ENSG0000…	701	603	13528	1.3441494382580677	1.0	0.6367671333833556	57.229014254568355
GOTERM_BP_FAT	GO:0032269~negative regulation of cellular protein metabolic process	16	1.8327605956471937	0.046702029414358553	ENSG00000080815, ENSG00000105974, ENSG00000154473, ENSG00000161057, ENSG00000100764, ENSG00000087088, ENSG00000165916, ENSG00000115233, ENSG00000089220, ENSG00000159377, ENSG00000104408, ENSG00000197594, ENSG00000149131, ENSG00000100911, ENSG00000141543, ENSG00000175063	701	180	13528	1.7153907116817246	1.0	0.6368535528122168	57.509814286725856
GOTERM_BP_FAT	GO:0051238~sequestering of metal ion	3	0.3436426116838488	0.04720897848780448	ENSG00000167996, ENSG00000166598, ENSG00000075142	701	7	13528	8.270633788465457	1.0	0.6381870917980567	57.91236065550187
GOTERM_CC_FAT	GO:0000776~kinetochore	9	1.0309278350515463	0.047256099580623684	ENSG00000080815, ENSG00000120253, ENSG00000007168, ENSG00000154473, ENSG00000123485, ENSG00000086827, ENSG00000165416, ENSG00000122545, ENSG00000076382	669	77	12782	2.233183856502242	0.9999999999903725	0.29353724458540786	50.426115880041365
GOTERM_BP_FAT	GO:0051438~regulation of ubiquitin-protein ligase activity	9	1.0309278350515463	0.0480287094585526	ENSG00000177889, ENSG00000115233, ENSG00000165916, ENSG00000159377, ENSG00000154473, ENSG00000161057, ENSG00000100911, ENSG00000100764, ENSG00000175063	701	78	13528	2.226709096894546	1.0	0.6419612182408752	58.555664656160886
GOTERM_CC_FAT	GO:0005666~DNA-directed RNA polymerase III complex	3	0.3436426116838488	0.04807004715052722	ENSG00000100413, ENSG00000168495, ENSG00000161980	669	7	12782	8.188340807174887	0.999999999993848	0.2944948056877942	51.03649428529097
GOTERM_BP_FAT	GO:0006364~rRNA processing	10	1.145475372279496	0.04820309051480755	ENSG00000130826, ENSG00000188846, ENSG00000170515, ENSG00000100029, ENSG00000145414, ENSG00000130713, ENSG00000179409, ENSG00000123737, ENSG00000141543, ENSG00000137154	701	92	13528	2.0976245115673264	1.0	0.640633221883418	58.691311667123394
GOTERM_CC_FAT	GO:0005746~mitochondrial respiratory chain	8	0.9163802978235969	0.048678161245893185	ENSG00000198840, ENSG00000166136, ENSG00000158864, ENSG00000136521, ENSG00000131495, ENSG00000155463, ENSG00000111775, ENSG00000099795	669	64	12782	2.3882660687593424	0.9999999999955986	0.2943631810749727	51.487943916656185
GOTERM_CC_FAT	GO:0044437~vacuolar part	8	0.9163802978235969	0.048678161245893185	ENSG00000080815, ENSG00000151176, ENSG00000215305, ENSG00000162736, ENSG00000006715, ENSG00000091140, ENSG00000100568, ENSG00000128524	669	64	12782	2.3882660687593424	0.9999999999955986	0.2943631810749727	51.487943916656185
GOTERM_BP_FAT	GO:0051436~negative regulation of ubiquitin-protein ligase activity during mitotic cell cycle	8	0.9163802978235969	0.04999264352060805	ENSG00000115233, ENSG00000165916, ENSG00000159377, ENSG00000154473, ENSG00000161057, ENSG00000100911, ENSG00000100764, ENSG00000175063	701	65	13528	2.3751563700208496	1.0	0.6517025769574918	60.059352808298485
GOTERM_BP_FAT	GO:0031145~anaphase-promoting complex-dependent proteasomal ubiquitin-dependent protein catabolic process	8	0.9163802978235969	0.04999264352060805	ENSG00000115233, ENSG00000165916, ENSG00000159377, ENSG00000154473, ENSG00000161057, ENSG00000100911, ENSG00000100764, ENSG00000175063	701	65	13528	2.3751563700208496	1.0	0.6517025769574918	60.059352808298485
GOTERM_BP_FAT	GO:0051789~response to protein stimulus	11	1.2600229095074456	0.05015977330798291	ENSG00000116044, ENSG00000165280, ENSG00000204351, ENSG00000144224, ENSG00000124795, ENSG00000204348, ENSG00000170345, ENSG00000144381, ENSG00000142871, ENSG00000115091, ENSG00000131711	701	107	13528	1.9839215006599382	1.0	0.6503081564565314	60.184909016182885
GOTERM_MF_FAT	GO:0002039~p53 binding	4	0.45819014891179843	0.05049277915898954	ENSG00000172315, ENSG00000127616, ENSG00000099956, ENSG00000144381	652	17	12983	4.685312161674486	1.0	0.6980822642523229	54.90898342947271
GOTERM_BP_FAT	GO:0016050~vesicle organization	7	0.8018327605956471	0.05076752721353678	ENSG00000105971, ENSG00000105974, ENSG00000181789, ENSG00000047579, ENSG00000085832, ENSG00000102189, ENSG00000184432	701	52	13528	2.597827279710304	1.0	0.652215670473391	60.63834978678825
GOTERM_MF_FAT	GO:0005525~GTP binding	27	3.0927835051546393	0.054071901441836545	ENSG00000138175, ENSG00000119787, ENSG00000137267, ENSG00000155876, ENSG00000116473, ENSG00000122035, ENSG00000168385, ENSG00000185305, ENSG00000164978, ENSG00000162595, ENSG00000131462, ENSG00000109113, ENSG00000075785, ENSG00000130119, ENSG00000163541, ENSG00000196230, ENSG00000105793, ENSG00000188229, ENSG00000164402, ENSG00000122545, ENSG00000100360, ENSG00000004478, ENSG00000166128, ENSG0000…	652	372	12983	1.4452676627745893	1.0	0.7132664916108922	57.45223696854479
GOTERM_BP_FAT	GO:0007595~lactation	5	0.572737686139748	0.05425856801616344	ENSG00000105971, ENSG00000105974, ENSG00000129596, ENSG00000105698, ENSG00000105552	701	28	13528	3.446097411860607	1.0	0.6746465426920617	63.14999213863951
GOTERM_BP_FAT	GO:0045017~glycerolipid biosynthetic process	9	1.0309278350515463	0.05436316603809055	ENSG00000165282, ENSG00000138193, ENSG00000111666, ENSG00000069943, ENSG00000121769, ENSG00000136908, ENSG00000204310, ENSG00000000419, ENSG00000161395	701	80	13528	2.1710413694721824	1.0	0.672787778928061	63.22285805550253
GOTERM_BP_FAT	GO:0006783~heme biosynthetic process	4	0.45819014891179843	0.054574518306253456	ENSG00000100300, ENSG00000126088, ENSG00000143224, ENSG00000188690	701	17	13528	4.5407401191575065	1.0	0.6716812273423223	63.369677044991754
GOTERM_BP_FAT	GO:0043434~response to peptide hormone stimulus	14	1.6036655211912942	0.05621445444229372	ENSG00000105971, ENSG00000171766, ENSG00000106070, ENSG00000149485, ENSG00000131711, ENSG00000115415, ENSG00000158773, ENSG00000121769, ENSG00000129596, ENSG00000147852, ENSG00000105723, ENSG00000196396, ENSG00000197594, ENSG00000090273	701	154	13528	1.7543768642199453	1.0	0.6802614155644275	64.49022355452469
GOTERM_BP_FAT	GO:0051260~protein homooligomerization	10	1.145475372279496	0.05702622398911233	ENSG00000089220, ENSG00000164111, ENSG00000119787, ENSG00000105974, ENSG00000165280, ENSG00000167772, ENSG00000148175, ENSG00000136603, ENSG00000132740, ENSG00000087088	701	95	13528	2.0313837375178316	1.0	0.6831192061869258	65.03284405475836
GOTERM_BP_FAT	GO:0001505~regulation of neurotransmitter levels	8	0.9163802978235969	0.05725133726772856	ENSG00000089220, ENSG00000080815, ENSG00000116288, ENSG00000151729, ENSG00000018625, ENSG00000111052, ENSG00000135049, ENSG00000137880	701	67	13528	2.3042561798709733	1.0	0.6820938923658962	65.18192691043222
GOTERM_BP_FAT	GO:0051352~negative regulation of ligase activity	8	0.9163802978235969	0.05725133726772856	ENSG00000115233, ENSG00000165916, ENSG00000159377, ENSG00000154473, ENSG00000161057, ENSG00000100911, ENSG00000100764, ENSG00000175063	701	67	13528	2.3042561798709733	1.0	0.6820938923658962	65.18192691043222
GOTERM_BP_FAT	GO:0051444~negative regulation of ubiquitin-protein ligase activity	8	0.9163802978235969	0.05725133726772856	ENSG00000115233, ENSG00000165916, ENSG00000159377, ENSG00000154473, ENSG00000161057, ENSG00000100911, ENSG00000100764, ENSG00000175063	701	67	13528	2.3042561798709733	1.0	0.6820938923658962	65.18192691043222
GOTERM_CC_FAT	GO:0031252~cell leading edge	13	1.4891179839633446	0.05738582956731593	ENSG00000136279, ENSG00000092820, ENSG00000115091, ENSG00000154380, ENSG00000109113, ENSG00000163191, ENSG00000077549, ENSG00000007168, ENSG00000143776, ENSG00000102302, ENSG00000161638, ENSG00000137076, ENSG00000100345	669	138	12782	1.7998526894997942	0.9999999999999645	0.3346664282004399	57.54170158933818
GOTERM_MF_FAT	GO:0008198~ferrous iron binding	3	0.3436426116838488	0.057486644642314164	ENSG00000129596, ENSG00000171570, ENSG00000135318	652	8	12983	7.467216257668713	1.0	0.725968843808674	59.753110029573456
GOTERM_MF_FAT	GO:0008143~poly(A) RNA binding	3	0.3436426116838488	0.057486644642314164	ENSG00000152795, ENSG00000141543, ENSG00000135316	652	8	12983	7.467216257668713	1.0	0.725968843808674	59.753110029573456
GOTERM_MF_FAT	GO:0016405~CoA-ligase activity	3	0.3436426116838488	0.057486644642314164	ENSG00000163541, ENSG00000131473, ENSG00000172340	652	8	12983	7.467216257668713	1.0	0.725968843808674	59.753110029573456
GOTERM_BP_FAT	GO:0007059~chromosome segregation	9	1.0309278350515463	0.0577212628809618	ENSG00000010292, ENSG00000080815, ENSG00000120253, ENSG00000154473, ENSG00000123485, ENSG00000086827, ENSG00000109805, ENSG00000117650, ENSG00000119408	701	81	13528	2.1442383896021555	1.0	0.68267509044428	65.49120678199914
GOTERM_BP_FAT	GO:0050818~regulation of coagulation	6	0.6872852233676976	0.05893399122149169	ENSG00000164111, ENSG00000080815, ENSG00000105974, ENSG00000158773, ENSG00000196975, ENSG00000167397	701	41	13528	2.824118854597961	1.0	0.6880052081405401	66.27741967793393
GOTERM_BP_FAT	GO:0030833~regulation of actin filament polymerization	7	0.8018327605956471	0.05914248352968319	ENSG00000077549, ENSG00000130429, ENSG00000034510, ENSG00000042493, ENSG00000197694, ENSG00000167617, ENSG00000115091	701	54	13528	2.501611454535848	1.0	0.6868809634545772	66.4108700022976
GOTERM_CC_FAT	GO:0001726~ruffle	8	0.9163802978235969	0.05974145945408922	ENSG00000163191, ENSG00000092820, ENSG00000136279, ENSG00000109113, ENSG00000102302, ENSG00000161638, ENSG00000100345, ENSG00000137076	669	67	12782	2.2813287820984764	0.9999999999999905	0.3424291152268163	59.05405977540445
GOTERM_BP_FAT	GO:0016072~rRNA metabolic process	10	1.145475372279496	0.06018426231038308	ENSG00000130826, ENSG00000188846, ENSG00000170515, ENSG00000100029, ENSG00000145414, ENSG00000130713, ENSG00000179409, ENSG00000123737, ENSG00000141543, ENSG00000137154	701	96	13528	2.010223490252021	1.0	0.6909931305040116	67.07024796574962
GOTERM_BP_FAT	GO:0030199~collagen fibril organization	5	0.572737686139748	0.06046850152302673	ENSG00000187955, ENSG00000143196, ENSG00000204262, ENSG00000122884, ENSG00000092969	701	29	13528	3.3272664666240344	1.0	0.6903459270384357	67.24801941558765
GOTERM_BP_FAT	GO:0046474~glycerophospholipid biosynthetic process	8	0.9163802978235969	0.06111270467155217	ENSG00000165282, ENSG00000111666, ENSG00000069943, ENSG00000121769, ENSG00000136908, ENSG00000204310, ENSG00000000419, ENSG00000161395	701	68	13528	2.2703700595787533	1.0	0.6919192840548585	67.64757469367834
GOTERM_BP_FAT	GO:0051248~negative regulation of protein metabolic process	16	1.8327605956471937	0.061180796641199124	ENSG00000080815, ENSG00000105974, ENSG00000154473, ENSG00000161057, ENSG00000100764, ENSG00000087088, ENSG00000165916, ENSG00000115233, ENSG00000089220, ENSG00000159377, ENSG00000104408, ENSG00000197594, ENSG00000149131, ENSG00000100911, ENSG00000141543, ENSG00000175063	701	187	13528	1.6511782251481841	1.0	0.6899567215863347	67.68953752002705
GOTERM_CC_FAT	GO:0043205~fibril	3	0.3436426116838488	0.0619168321548417	ENSG00000166147, ENSG00000140259, ENSG00000197614	669	8	12782	7.164798206278027	0.9999999999999971	0.3490932598913161	60.406000329843756
GOTERM_CC_FAT	GO:0005876~spindle microtubule	5	0.572737686139748	0.062271015724215895	ENSG00000007168, ENSG00000086827, ENSG00000141027, ENSG00000076382, ENSG00000131462	669	29	12782	3.294160094840472	0.9999999999999977	0.34718297911835916	60.62214183163316
GOTERM_CC_FAT	GO:0044455~mitochondrial membrane part	12	1.3745704467353952	0.06247945880699347	ENSG00000198840, ENSG00000152234, ENSG00000166136, ENSG00000158864, ENSG00000136521, ENSG00000130204, ENSG00000131495, ENSG00000155463, ENSG00000111775, ENSG00000143224, ENSG00000169020, ENSG00000099795	669	125	12782	1.8341883408071749	0.9999999999999979	0.3446486667796762	60.74883079322466
GOTERM_MF_FAT	GO:0051082~unfolded protein binding	11	1.2600229095074456	0.06288932470619385	ENSG00000077232, ENSG00000090520, ENSG00000166598, ENSG00000025796, ENSG00000167670, ENSG00000188229, ENSG00000144381, ENSG00000120438, ENSG00000166794, ENSG00000123349, ENSG00000126602	652	115	12983	1.9046812483328888	1.0	0.7491334286914926	63.15719567155642
GOTERM_CC_FAT	GO:0000139~Golgi membrane	16	1.8327605956471937	0.06302255064038811	ENSG00000138193, ENSG00000105971, ENSG00000105974, ENSG00000160613, ENSG00000122705, ENSG00000181789, ENSG00000054116, ENSG00000185825, ENSG00000117533, ENSG00000115091, ENSG00000166710, ENSG00000116260, ENSG00000184432, ENSG00000108433, ENSG00000104915, ENSG00000173230	669	186	12782	1.6435379397913754	0.9999999999999984	0.34368556122697447	61.07713473832046
GOTERM_BP_FAT	GO:0051592~response to calcium ion	7	0.8018327605956471	0.0636206883984467	ENSG00000089220, ENSG00000105974, ENSG00000198626, ENSG00000117289, ENSG00000111341, ENSG00000138674, ENSG00000188643	701	55	13528	2.4561276099079237	1.0	0.702218551604822	69.15969950732645
GOTERM_BP_FAT	GO:0070507~regulation of microtubule cytoskeleton organization	6	0.6872852233676976	0.06418114784711068	ENSG00000105971, ENSG00000105974, ENSG00000134318, ENSG00000099901, ENSG00000151914, ENSG00000131711	701	42	13528	2.756877929488486	1.0	0.7031541614150776	69.48836794102561
GOTERM_BP_FAT	GO:0044087~regulation of cellular component biogenesis	13	1.4891179839633446	0.06437625370844169	ENSG00000105971, ENSG00000130429, ENSG00000105974, ENSG00000034510, ENSG00000189403, ENSG00000042493, ENSG00000047648, ENSG00000171681, ENSG00000115091, ENSG00000131711, ENSG00000077549, ENSG00000197694, ENSG00000167617	701	142	13528	1.766731630869382	1.0	0.701966701942355	69.60200520050428
GOTERM_BP_FAT	GO:0044093~positive regulation of molecular function	40	4.581901489117984	0.06449466834444349	ENSG00000177889, ENSG00000138193, ENSG00000169242, ENSG00000127616, ENSG00000136997, ENSG00000105974, ENSG00000122786, ENSG00000161057, ENSG00000100764, ENSG00000092969, ENSG00000137409, ENSG00000154096, ENSG00000115415, ENSG00000162736, ENSG00000100911, ENSG00000136279, ENSG00000080815, ENSG00000147649, ENSG00000099956, ENSG00000047648, ENSG00000144381, ENSG00000123143, ENSG00000097096, ENSG0000…	701	586	13528	1.3172795567521776	1.0	0.7003462054739205	69.67077952397356
GOTERM_BP_FAT	GO:0008624~induction of apoptosis by extracellular signals	11	1.2600229095074456	0.06451270007175954	ENSG00000159842, ENSG00000080815, ENSG00000162736, ENSG00000102302, ENSG00000198626, ENSG00000196914, ENSG00000087088, ENSG00000184047, ENSG00000090924, ENSG00000205155, ENSG00000133884	701	112	13528	1.8953535765233338	1.0	0.6981564126686322	69.68123931739943
GOTERM_CC_FAT	GO:0005881~cytoplasmic microtubule	4	0.45819014891179843	0.06458367956974134	ENSG00000007168, ENSG00000075218, ENSG00000130640, ENSG00000131462	669	18	12782	4.245806344461053	0.9999999999999993	0.34729864690237755	62.00667061028135
GOTERM_BP_FAT	GO:0051656~establishment of organelle localization	8	0.9163802978235969	0.06512970759522539	ENSG00000080815, ENSG00000181789, ENSG00000007168, ENSG00000086827, ENSG00000106636, ENSG00000090273, ENSG00000184432, ENSG00000100345	701	69	13528	2.2374661456718146	1.0	0.6994343423951634	70.0371061038252
GOTERM_MF_FAT	GO:0019900~kinase binding	15	1.718213058419244	0.06613672527953715	ENSG00000105971, ENSG00000105974, ENSG00000167996, ENSG00000149557, ENSG00000170955, ENSG00000123080, ENSG00000108010, ENSG00000089220, ENSG00000158773, ENSG00000105723, ENSG00000198626, ENSG00000133639, ENSG00000077097, ENSG00000171314, ENSG00000137845	652	179	12983	1.6686516776913323	1.0	0.7581373004203729	65.07172576487427
GOTERM_CC_FAT	GO:0030964~NADH dehydrogenase complex	6	0.6872852233676976	0.06638825459607886	ENSG00000198840, ENSG00000166136, ENSG00000158864, ENSG00000136521, ENSG00000131495, ENSG00000099795	669	42	12782	2.7294469357249627	0.9999999999999998	0.35188459199873123	63.05539279446026
GOTERM_CC_FAT	GO:0045271~respiratory chain complex I	6	0.6872852233676976	0.06638825459607886	ENSG00000198840, ENSG00000166136, ENSG00000158864, ENSG00000136521, ENSG00000131495, ENSG00000099795	669	42	12782	2.7294469357249627	0.9999999999999998	0.35188459199873123	63.05539279446026
GOTERM_CC_FAT	GO:0005747~mitochondrial respiratory chain complex I	6	0.6872852233676976	0.06638825459607886	ENSG00000198840, ENSG00000166136, ENSG00000158864, ENSG00000136521, ENSG00000131495, ENSG00000099795	669	42	12782	2.7294469357249627	0.9999999999999998	0.35188459199873123	63.05539279446026
GOTERM_BP_FAT	GO:0009628~response to abiotic stimulus	27	3.0927835051546393	0.0674108143083567	ENSG00000105974, ENSG00000136997, ENSG00000204498, ENSG00000049167, ENSG00000196419, ENSG00000170345, ENSG00000163453, ENSG00000131711, ENSG00000115415, ENSG00000221829, ENSG00000118762, ENSG00000117289, ENSG00000039650, ENSG00000108691, ENSG00000018625, ENSG00000123143, ENSG00000111341, ENSG00000121361, ENSG00000087088, ENSG00000099622, ENSG00000187736, ENSG00000110697, ENSG00000089220, ENSG0000…	701	368	13528	1.415896545307945	1.0	0.7100099961401465	71.31882004401872
GOTERM_MF_FAT	GO:0042393~histone binding	6	0.6872852233676976	0.06780320354263339	ENSG00000010292, ENSG00000127616, ENSG00000048649, ENSG00000123485, ENSG00000124795, ENSG00000172301	652	44	12983	2.715351366424986	1.0	0.7582918280148072	66.01770136815499
GOTERM_BP_FAT	GO:0031398~positive regulation of protein ubiquitination	9	1.0309278350515463	0.068569302317734	ENSG00000177889, ENSG00000115233, ENSG00000165916, ENSG00000159377, ENSG00000103266, ENSG00000161057, ENSG00000100911, ENSG00000100764, ENSG00000175063	701	84	13528	2.0676584471163646	1.0	0.7141050141038731	71.94976040739077
GOTERM_BP_FAT	GO:0043085~positive regulation of catalytic activity	36	4.123711340206185	0.06859378354044258	ENSG00000177889, ENSG00000138193, ENSG00000169242, ENSG00000136997, ENSG00000105974, ENSG00000161057, ENSG00000100764, ENSG00000092969, ENSG00000137409, ENSG00000154096, ENSG00000115415, ENSG00000162736, ENSG00000100911, ENSG00000136279, ENSG00000080815, ENSG00000047648, ENSG00000144381, ENSG00000123143, ENSG00000097096, ENSG00000087088, ENSG00000184047, ENSG00000187736, ENSG00000025434, ENSG0000…	701	520	13528	1.3360254581367277	1.0	0.7120193444021008	71.96295099722911
GOTERM_CC_FAT	GO:0045178~basal part of cell	5	0.572737686139748	0.06901025501248913	ENSG00000105971, ENSG00000105974, ENSG00000204310, ENSG00000151914, ENSG00000115091	669	30	12782	3.184354758345789	1.0	0.3598594907967345	64.53121350167348
GOTERM_BP_FAT	GO:0051443~positive regulation of ubiquitin-protein ligase activity	8	0.9163802978235969	0.06930274940653358	ENSG00000177889, ENSG00000115233, ENSG00000165916, ENSG00000159377, ENSG00000161057, ENSG00000100911, ENSG00000100764, ENSG00000175063	701	70	13528	2.205502343590789	1.0	0.713633473496226	72.34241421728423
GOTERM_CC_FAT	GO:0005624~membrane fraction	53	6.0710194730813285	0.06960819842402204	ENSG00000056586, ENSG00000138193, ENSG00000105971, ENSG00000105974, ENSG00000122786, ENSG00000196419, ENSG00000170345, ENSG00000000419, ENSG00000102189, ENSG00000086598, ENSG00000161638, ENSG00000166598, ENSG00000129128, ENSG00000143543, ENSG00000110697, ENSG00000102007, ENSG00000089220, ENSG00000114902, ENSG00000007168, ENSG00000198626, ENSG00000111666, ENSG00000135622, ENSG00000168385, ENSG0000…	669	809	12782	1.2516993982125602	1.0	0.35903497232081616	64.85999559432344
GOTERM_MF_FAT	GO:0032561~guanyl ribonucleotide binding	27	3.0927835051546393	0.07001825095068212	ENSG00000138175, ENSG00000119787, ENSG00000137267, ENSG00000155876, ENSG00000116473, ENSG00000122035, ENSG00000168385, ENSG00000185305, ENSG00000164978, ENSG00000162595, ENSG00000131462, ENSG00000109113, ENSG00000075785, ENSG00000130119, ENSG00000163541, ENSG00000196230, ENSG00000105793, ENSG00000188229, ENSG00000164402, ENSG00000122545, ENSG00000100360, ENSG00000004478, ENSG00000166128, ENSG0000…	652	382	12983	1.4074334307647831	1.0	0.7612482340547568	67.23802420253992
GOTERM_MF_FAT	GO:0019001~guanyl nucleotide binding	27	3.0927835051546393	0.07001825095068212	ENSG00000138175, ENSG00000119787, ENSG00000137267, ENSG00000155876, ENSG00000116473, ENSG00000122035, ENSG00000168385, ENSG00000185305, ENSG00000164978, ENSG00000162595, ENSG00000131462, ENSG00000109113, ENSG00000075785, ENSG00000130119, ENSG00000163541, ENSG00000196230, ENSG00000105793, ENSG00000188229, ENSG00000164402, ENSG00000122545, ENSG00000100360, ENSG00000004478, ENSG00000166128, ENSG0000…	652	382	12983	1.4074334307647831	1.0	0.7612482340547568	67.23802420253992
GOTERM_MF_FAT	GO:0070717~poly-purine tract binding	3	0.3436426116838488	0.07151181824669207	ENSG00000152795, ENSG00000141543, ENSG00000135316	652	9	12983	6.637525562372189	1.0	0.7604965882610204	68.03760490428022
GOTERM_MF_FAT	GO:0005528~FK506 binding	3	0.3436426116838488	0.07151181824669207	ENSG00000100442, ENSG00000004478, ENSG00000173486	652	9	12983	6.637525562372189	1.0	0.7604965882610204	68.03760490428022
GOTERM_MF_FAT	GO:0005527~macrolide binding	3	0.3436426116838488	0.07151181824669207	ENSG00000100442, ENSG00000004478, ENSG00000173486	652	9	12983	6.637525562372189	1.0	0.7604965882610204	68.03760490428022
GOTERM_MF_FAT	GO:0004579~dolichyl-diphosphooligosaccharide-protein glycotransferase activity	3	0.3436426116838488	0.07151181824669207	ENSG00000198856, ENSG00000134910, ENSG00000163902	652	9	12983	6.637525562372189	1.0	0.7604965882610204	68.03760490428022
GOTERM_BP_FAT	GO:0046626~regulation of insulin receptor signaling pathway	4	0.45819014891179843	0.07210681912610345	ENSG00000105723, ENSG00000106070, ENSG00000196396, ENSG00000197594	701	19	13528	4.062767475035663	1.0	0.7261223700495476	73.79626045676576
GOTERM_BP_FAT	GO:0006383~transcription from RNA polymerase III promoter	4	0.45819014891179843	0.07210681912610345	ENSG00000100413, ENSG00000116747, ENSG00000168495, ENSG00000161980	701	19	13528	4.062767475035663	1.0	0.7261223700495476	73.79626045676576
GOTERM_BP_FAT	GO:0051439~regulation of ubiquitin-protein ligase activity during mitotic cell cycle	8	0.9163802978235969	0.07363198377195562	ENSG00000115233, ENSG00000165916, ENSG00000159377, ENSG00000154473, ENSG00000161057, ENSG00000100911, ENSG00000100764, ENSG00000175063	701	71	13528	2.1744389303007776	1.0	0.7316651392388669	74.55641844463314
GOTERM_BP_FAT	GO:0046365~monosaccharide catabolic process	8	0.9163802978235969	0.07363198377195562	ENSG00000177156, ENSG00000134333, ENSG00000165609, ENSG00000102144, ENSG00000116747, ENSG00000171314, ENSG00000108515, ENSG00000111716	701	71	13528	2.1744389303007776	1.0	0.7316651392388669	74.55641844463314
GOTERM_BP_FAT	GO:0031396~regulation of protein ubiquitination	10	1.145475372279496	0.07392085348915689	ENSG00000177889, ENSG00000115233, ENSG00000165916, ENSG00000159377, ENSG00000154473, ENSG00000103266, ENSG00000161057, ENSG00000100911, ENSG00000100764, ENSG00000175063	701	100	13528	1.9298145506419402	1.0	0.7309684944921875	74.69802865269803
GOTERM_CC_FAT	GO:0000793~condensed chromosome	12	1.3745704467353952	0.07466716165207776	ENSG00000010292, ENSG00000141696, ENSG00000120253, ENSG00000189403, ENSG00000123485, ENSG00000086827, ENSG00000100029, ENSG00000109805, ENSG00000122545, ENSG00000076382, ENSG00000117650, ENSG00000131462	669	129	12782	1.7773142837278826	1.0	0.37676364867917145	67.53029514195228
GOTERM_BP_FAT	GO:0042987~amyloid precursor protein catabolic process	3	0.3436426116838488	0.07558926536904448	ENSG00000080815, ENSG00000162736, ENSG00000205155	701	9	13528	6.4327151688064665	1.0	0.7370282708876578	75.50147007106719
GOTERM_CC_FAT	GO:0005769~early endosome	9	1.0309278350515463	0.07574909991505427	ENSG00000184007, ENSG00000109113, ENSG00000136813, ENSG00000028528, ENSG00000215305, ENSG00000006715, ENSG00000144381, ENSG00000102189, ENSG00000166710	669	85	12782	2.023001846478502	1.0	0.3777672671857937	68.0762885673478
GOTERM_BP_FAT	GO:0051605~protein maturation by peptide bond cleavage	9	1.0309278350515463	0.07645132199683033	ENSG00000080815, ENSG00000114902, ENSG00000160613, ENSG00000162736, ENSG00000129128, ENSG00000149131, ENSG00000109472, ENSG00000205155, ENSG00000182326	701	86	13528	2.0195733669508673	1.0	0.7390741040336282	75.90710417472395
GOTERM_BP_FAT	GO:0022604~regulation of cell morphogenesis	12	1.3745704467353952	0.07706596449534711	ENSG00000092820, ENSG00000080815, ENSG00000169242, ENSG00000135622, ENSG00000167617, ENSG00000102302, ENSG00000128245, ENSG00000115091, ENSG00000092969, ENSG00000131711, ENSG00000100345, ENSG00000154096	701	131	13528	1.7677690540231512	1.0	0.7399155243056097	76.19243808709727
GOTERM_BP_FAT	GO:0046486~glycerolipid metabolic process	14	1.6036655211912942	0.07724954714681326	ENSG00000138193, ENSG00000111666, ENSG00000069943, ENSG00000105974, ENSG00000136908, ENSG00000000419, ENSG00000161395, ENSG00000025434, ENSG00000165282, ENSG00000131408, ENSG00000121769, ENSG00000007168, ENSG00000177666, ENSG00000204310	701	162	13528	1.6677409696905654	1.0	0.7387161025358029	76.27704148332441
GOTERM_BP_FAT	GO:0006937~regulation of muscle contraction	8	0.9163802978235969	0.07811731616332775	ENSG00000138193, ENSG00000105974, ENSG00000018625, ENSG00000198626, ENSG00000143549, ENSG00000197043, ENSG00000130176, ENSG00000075142	701	72	13528	2.1442383896021555	1.0	0.7407374075159614	76.67312204908482
GOTERM_BP_FAT	GO:0006007~glucose catabolic process	7	0.8018327605956471	0.07821819683684886	ENSG00000177156, ENSG00000134333, ENSG00000102144, ENSG00000116747, ENSG00000171314, ENSG00000108515, ENSG00000111716	701	58	13528	2.329086526636824	1.0	0.7391660290575637	76.71876030266685
GOTERM_CC_FAT	GO:0005813~centrosome	18	2.0618556701030926	0.07867949262580734	ENSG00000136813, ENSG00000149557, ENSG00000110274, ENSG00000120438, ENSG00000175792, ENSG00000117650, ENSG00000130640, ENSG00000131462, ENSG00000159377, ENSG00000007168, ENSG00000134318, ENSG00000044459, ENSG00000167671, ENSG00000099901, ENSG00000147526, ENSG00000095906, ENSG00000198707, ENSG00000087586	669	224	12782	1.5353139013452917	1.0	0.38612192545429713	69.51246999638244
GOTERM_MF_FAT	GO:0032553~ribonucleotide binding	106	12.142038946162657	0.07868963309586566	ENSG00000160688, ENSG00000196419, ENSG00000161057, ENSG00000133275, ENSG00000120438, ENSG00000136628, ENSG00000100764, ENSG00000126602, ENSG00000109113, ENSG00000102910, ENSG00000134318, ENSG00000188229, ENSG00000122545, ENSG00000065427, ENSG00000166598, ENSG00000136156, ENSG00000112742, ENSG00000132740, ENSG00000113712, ENSG00000141510, ENSG00000138430, ENSG00000196411, ENSG00000100345, ENSG0000…	652	1836	12983	1.1496367804108691	1.0	0.786038639980223	71.6321006348772
GOTERM_MF_FAT	GO:0032555~purine ribonucleotide binding	106	12.142038946162657	0.07868963309586566	ENSG00000160688, ENSG00000196419, ENSG00000161057, ENSG00000133275, ENSG00000120438, ENSG00000136628, ENSG00000100764, ENSG00000126602, ENSG00000109113, ENSG00000102910, ENSG00000134318, ENSG00000188229, ENSG00000122545, ENSG00000065427, ENSG00000166598, ENSG00000136156, ENSG00000112742, ENSG00000132740, ENSG00000113712, ENSG00000141510, ENSG00000138430, ENSG00000196411, ENSG00000100345, ENSG0000…	652	1836	12983	1.1496367804108691	1.0	0.786038639980223	71.6321006348772
GOTERM_BP_FAT	GO:0032446~protein modification by small protein conjugation	12	1.3745704467353952	0.08036291020195165	ENSG00000177889, ENSG00000165280, ENSG00000110344, ENSG00000049167, ENSG00000103266, ENSG00000086758, ENSG00000144848, ENSG00000074319, ENSG00000100023, ENSG00000108523, ENSG00000129559, ENSG00000175063	701	132	13528	1.7543768642199455	1.0	0.7469874877373892	77.66930807895204
GOTERM_BP_FAT	GO:0001933~negative regulation of protein amino acid phosphorylation	5	0.572737686139748	0.08123012462482078	ENSG00000089220, ENSG00000080815, ENSG00000105974, ENSG00000197594, ENSG00000087088	701	32	13528	3.015335235378031	1.0	0.7488753421560224	78.04315822664365
GOTERM_BP_FAT	GO:0051495~positive regulation of cytoskeleton organization	6	0.6872852233676976	0.08143526338180643	ENSG00000105971, ENSG00000105974, ENSG00000167617, ENSG00000172757, ENSG00000115091, ENSG00000131711	701	45	13528	2.573086067522587	1.0	0.7477995520400169	78.13072380081421
GOTERM_BP_FAT	GO:0030010~establishment of cell polarity	4	0.45819014891179843	0.08169979430115273	ENSG00000007168, ENSG00000086827, ENSG00000172757, ENSG00000100345	701	20	13528	3.85962910128388	1.0	0.7469956485143489	78.24315487739597
GOTERM_BP_FAT	GO:0015074~DNA integration	4	0.45819014891179843	0.08169979430115273	ENSG00000166387, ENSG00000099956, ENSG00000196419, ENSG00000175334	701	20	13528	3.85962910128388	1.0	0.7469956485143489	78.24315487739597
GOTERM_BP_FAT	GO:0033014~tetrapyrrole biosynthetic process	4	0.45819014891179843	0.08169979430115273	ENSG00000100300, ENSG00000126088, ENSG00000143224, ENSG00000188690	701	20	13528	3.85962910128388	1.0	0.7469956485143489	78.24315487739597
GOTERM_BP_FAT	GO:0006779~porphyrin biosynthetic process	4	0.45819014891179843	0.08169979430115273	ENSG00000100300, ENSG00000126088, ENSG00000143224, ENSG00000188690	701	20	13528	3.85962910128388	1.0	0.7469956485143489	78.24315487739597
GOTERM_MF_FAT	GO:0017076~purine nucleotide binding	110	12.600229095074456	0.08268787212901621	ENSG00000160688, ENSG00000196419, ENSG00000161057, ENSG00000133275, ENSG00000120438, ENSG00000136628, ENSG00000100764, ENSG00000126602, ENSG00000102910, ENSG00000109113, ENSG00000134318, ENSG00000188229, ENSG00000122545, ENSG00000065427, ENSG00000166598, ENSG00000136156, ENSG00000112742, ENSG00000132740, ENSG00000113712, ENSG00000141510, ENSG00000091140, ENSG00000138430, ENSG00000196411, ENSG0000…	652	1918	12983	1.1420143042663304	1.0	0.7954373122625562	73.46671201964506
GOTERM_BP_FAT	GO:0006979~response to oxidative stress	14	1.6036655211912942	0.08320465206879639	ENSG00000080815, ENSG00000171766, ENSG00000049167, ENSG00000170345, ENSG00000175806, ENSG00000184752, ENSG00000089220, ENSG00000115415, ENSG00000116288, ENSG00000107438, ENSG00000158864, ENSG00000181019, ENSG00000117289, ENSG00000039650	701	164	13528	1.6474026651821438	1.0	0.7516412228997877	78.87243875644407
GOTERM_MF_FAT	GO:0051287~NAD or NADH binding	6	0.6872852233676976	0.08495538455733598	ENSG00000158864, ENSG00000165475, ENSG00000084754, ENSG00000091140, ENSG00000092621, ENSG00000111716	652	47	12983	2.5420310664404124	1.0	0.7973168271132945	74.45725334702011
GOTERM_MF_FAT	GO:0004004~ATP-dependent RNA helicase activity	4	0.45819014891179843	0.08533013011383293	ENSG00000165732, ENSG00000204351, ENSG00000132740, ENSG00000141543	652	21	12983	3.792871749926965	1.0	0.7916669287383904	74.61758945045389
GOTERM_BP_FAT	GO:0033554~cellular response to stress	38	4.352806414662084	0.08623500798613232	ENSG00000177889, ENSG00000181991, ENSG00000105974, ENSG00000049167, ENSG00000124535, ENSG00000196419, ENSG00000110274, ENSG00000125901, ENSG00000170345, ENSG00000053254, ENSG00000089486, ENSG00000149485, ENSG00000131711, ENSG00000172037, ENSG00000101460, ENSG00000221829, ENSG00000167617, ENSG00000167670, ENSG00000134001, ENSG00000039650, ENSG00000008405, ENSG00000116044, ENSG00000136279, ENSG0000…	701	566	13528	1.2956352106783342	1.0	0.7625607263516273	80.08786500930537
GOTERM_MF_FAT	GO:0004576~oligosaccharyl transferase activity	3	0.3436426116838488	0.08650085769298248	ENSG00000198856, ENSG00000134910, ENSG00000163902	652	10	12983	5.97377300613497	1.0	0.7892932359867908	75.112448259619
GOTERM_BP_FAT	GO:0032583~regulation of gene-specific transcription	12	1.3745704467353952	0.08721724036137835	ENSG00000127616, ENSG00000158773, ENSG00000131408, ENSG00000141448, ENSG00000099956, ENSG00000141510, ENSG00000196419, ENSG00000081189, ENSG00000105698, ENSG00000141027, ENSG00000126351, ENSG00000025434	701	134	13528	1.72819213490323	1.0	0.764692621770266	80.46744205276717
GOTERM_BP_FAT	GO:0001666~response to hypoxia	12	1.3745704467353952	0.08721724036137835	ENSG00000087245, ENSG00000105974, ENSG00000158773, ENSG00000108691, ENSG00000166598, ENSG00000107438, ENSG00000147852, ENSG00000171570, ENSG00000198626, ENSG00000167772, ENSG00000083444, ENSG00000092969	701	134	13528	1.72819213490323	1.0	0.764692621770266	80.46744205276717
GOTERM_BP_FAT	GO:0031397~negative regulation of protein ubiquitination	8	0.9163802978235969	0.08755467009494469	ENSG00000115233, ENSG00000165916, ENSG00000159377, ENSG00000154473, ENSG00000161057, ENSG00000100911, ENSG00000100764, ENSG00000175063	701	74	13528	2.086286000693989	1.0	0.7641723566529695	80.59625539325161
GOTERM_BP_FAT	GO:0016567~protein ubiquitination	11	1.2600229095074456	0.08865317524949443	ENSG00000177889, ENSG00000165280, ENSG00000110344, ENSG00000049167, ENSG00000103266, ENSG00000086758, ENSG00000144848, ENSG00000074319, ENSG00000100023, ENSG00000108523, ENSG00000175063	701	119	13528	1.78386218966902	1.0	0.766730479474854	81.01007505533828
GOTERM_BP_FAT	GO:0046324~regulation of glucose import	5	0.572737686139748	0.08883785005898519	ENSG00000204498, ENSG00000105723, ENSG00000106070, ENSG00000197594, ENSG00000128989	701	33	13528	2.923961440366576	1.0	0.765599321411437	81.07882074174087
GOTERM_BP_FAT	GO:0010212~response to ionizing radiation	7	0.8018327605956471	0.0889111771408789	ENSG00000105974, ENSG00000108691, ENSG00000049167, ENSG00000141510, ENSG00000196419, ENSG00000087088, ENSG00000187736	701	60	13528	2.2514503090822635	1.0	0.7640284355946831	81.10605171823822
GOTERM_BP_FAT	GO:0032956~regulation of actin cytoskeleton organization	9	1.0309278350515463	0.08925213002492421	ENSG00000077549, ENSG00000130429, ENSG00000034510, ENSG00000042493, ENSG00000197694, ENSG00000167617, ENSG00000172757, ENSG00000047648, ENSG00000115091	701	89	13528	1.9514978601997148	1.0	0.7635382958020793	81.2321837750045
GOTERM_CC_FAT	GO:0030018~Z disc	6	0.6872852233676976	0.09055954929388922	ENSG00000171345, ENSG00000154553, ENSG00000197694, ENSG00000198626, ENSG00000075142, ENSG00000170421	669	46	12782	2.492103723922792	1.0	0.42815581700624583	74.74078860217665
GOTERM_BP_FAT	GO:0018279~protein amino acid N-linked glycosylation via asparagine	3	0.3436426116838488	0.0913381662327013	ENSG00000198856, ENSG00000134910, ENSG00000163902	701	10	13528	5.78944365192582	1.0	0.769925442277557	81.986748382608
GOTERM_BP_FAT	GO:0018196~peptidyl-asparagine modification	3	0.3436426116838488	0.0913381662327013	ENSG00000198856, ENSG00000134910, ENSG00000163902	701	10	13528	5.78944365192582	1.0	0.769925442277557	81.986748382608
GOTERM_BP_FAT	GO:0001504~neurotransmitter uptake	3	0.3436426116838488	0.0913381662327013	ENSG00000116288, ENSG00000151729, ENSG00000018625	701	10	13528	5.78944365192582	1.0	0.769925442277557	81.986748382608
GOTERM_BP_FAT	GO:0051653~spindle localization	3	0.3436426116838488	0.0913381662327013	ENSG00000007168, ENSG00000086827, ENSG00000100345	701	10	13528	5.78944365192582	1.0	0.769925442277557	81.986748382608
GOTERM_BP_FAT	GO:0051293~establishment of spindle localization	3	0.3436426116838488	0.0913381662327013	ENSG00000007168, ENSG00000086827, ENSG00000100345	701	10	13528	5.78944365192582	1.0	0.769925442277557	81.986748382608
GOTERM_BP_FAT	GO:0007030~Golgi organization	4	0.45819014891179843	0.0918086684611644	ENSG00000119787, ENSG00000115806, ENSG00000166685, ENSG00000173230	701	21	13528	3.6758372393179815	1.0	0.7699261054913701	82.15293436628693
GOTERM_BP_FAT	GO:0016044~membrane organization	27	3.0927835051546393	0.09274918382052749	ENSG00000105971, ENSG00000181789, ENSG00000105974, ENSG00000028528, ENSG00000138073, ENSG00000137409, ENSG00000102189, ENSG00000075785, ENSG00000109113, ENSG00000115459, ENSG00000162337, ENSG00000158869, ENSG00000155463, ENSG00000138674, ENSG00000108433, ENSG00000176783, ENSG00000136279, ENSG00000167996, ENSG00000122705, ENSG00000047579, ENSG00000100568, ENSG00000087088, ENSG00000141480, ENSG0000…	701	381	13528	1.3675851146281464	1.0	0.7717290547129045	82.48080440688884
GOTERM_BP_FAT	GO:0007265~Ras protein signal transduction	10	1.145475372279496	0.09360204324135044	ENSG00000136279, ENSG00000138193, ENSG00000213977, ENSG00000116288, ENSG00000138592, ENSG00000167617, ENSG00000126934, ENSG00000172757, ENSG00000047648, ENSG00000162889	701	105	13528	1.8379186196589905	1.0	0.7731716773997739	82.7731929843264
GOTERM_BP_FAT	GO:0006096~glycolysis	6	0.6872852233676976	0.09417204775457888	ENSG00000134333, ENSG00000102144, ENSG00000116747, ENSG00000171314, ENSG00000108515, ENSG00000111716	701	47	13528	2.4635930433726894	1.0	0.773533505485117	82.96603428422277
GOTERM_MF_FAT	GO:0005080~protein kinase C binding	4	0.45819014891179843	0.09528533584396882	ENSG00000149557, ENSG00000170955, ENSG00000077097, ENSG00000108010	652	22	12983	3.620468488566648	1.0	0.8150562077514856	78.54784835274913
GOTERM_MF_FAT	GO:0008186~RNA-dependent ATPase activity	4	0.45819014891179843	0.09528533584396882	ENSG00000165732, ENSG00000204351, ENSG00000132740, ENSG00000141543	652	22	12983	3.620468488566648	1.0	0.8150562077514856	78.54784835274913
GOTERM_BP_FAT	GO:0006506~GPI anchor biosynthetic process	5	0.572737686139748	0.09677474562022305	ENSG00000165282, ENSG00000069943, ENSG00000136908, ENSG00000000419, ENSG00000161395	701	34	13528	2.8379625744734414	1.0	0.7813583440862294	83.82095631266051
GOTERM_BP_FAT	GO:0010827~regulation of glucose transport	5	0.572737686139748	0.09677474562022305	ENSG00000204498, ENSG00000105723, ENSG00000106070, ENSG00000197594, ENSG00000128989	701	34	13528	2.8379625744734414	1.0	0.7813583440862294	83.82095631266051
GOTERM_MF_FAT	GO:0015207~adenine transmembrane transporter activity	2	0.22909507445589922	0.09777438714299089	ENSG00000005022, ENSG00000151729	652	2	12983	19.912576687116566	1.0	0.8170872248905716	79.43740653673936
GOTERM_MF_FAT	GO:0004776~succinate-CoA ligase (GDP-forming) activity	2	0.22909507445589922	0.09777438714299089	ENSG00000163541, ENSG00000172340	652	2	12983	19.912576687116566	1.0	0.8170872248905716	79.43740653673936
GOTERM_MF_FAT	GO:0003878~ATP citrate synthase activity	2	0.22909507445589922	0.09777438714299089	ENSG00000163541, ENSG00000131473	652	2	12983	19.912576687116566	1.0	0.8170872248905716	79.43740653673936
GOTERM_CC_FAT	GO:0000502~proteasome complex	7	0.8018327605956471	0.09798177029454279	ENSG00000115233, ENSG00000165916, ENSG00000159377, ENSG00000136813, ENSG00000161057, ENSG00000100911, ENSG00000100764	669	61	12782	2.1925065549266094	1.0	0.451402770617642	77.56987825173358
GOTERM_BP_FAT	GO:0006006~glucose metabolic process	13	1.4891179839633446	0.09905061226720782	ENSG00000136997, ENSG00000116747, ENSG00000177156, ENSG00000134333, ENSG00000158773, ENSG00000213930, ENSG00000102893, ENSG00000102144, ENSG00000172531, ENSG00000171314, ENSG00000108515, ENSG00000141349, ENSG00000111716	701	153	13528	1.6397117096957663	1.0	0.7877197813148138	84.53516628167334
GOTERM_CC_FAT	GO:0000922~spindle pole	5	0.572737686139748	0.09947452734579604	ENSG00000134318, ENSG00000086827, ENSG00000117650, ENSG00000130640, ENSG00000131462	669	34	12782	2.8097247867756967	1.0	0.4530130332312048	78.10197422691266
GOTERM_BP_FAT	GO:0006366~transcription from RNA polymerase II promoter	18	2.0618556701030926	0.09955101642937253	ENSG00000177700, ENSG00000116044, ENSG00000146592, ENSG00000136997, ENSG00000105258, ENSG00000100815, ENSG00000103363, ENSG00000005075, ENSG00000141027, ENSG00000136603, ENSG00000126351, ENSG00000115415, ENSG00000158773, ENSG00000143013, ENSG00000198646, ENSG00000213928, ENSG00000100968, ENSG00000141905	701	234	13528	1.4844727312630308	1.0	0.7877494853832823	84.68815900836795

## Sheet: GO clusters
Annotation Cluster 1	Enrichment Score: 6.536653413212781
Category	Term	Count	%	PValue	Genes	List Total	Pop Hits	Pop Total	Fold Enrichment	Bonferroni	Benjamini	FDR
GOTERM_CC_FAT	GO:0030529~ribonucleoprotein complex	69	7.903780068728522	9.89078329324341E-13	ENSG00000138385, ENSG00000161016, ENSG00000145414, ENSG00000179409, ENSG00000125901, ENSG00000180992, ENSG00000116747, ENSG00000124614, ENSG00000055950, ENSG00000168724, ENSG00000177733, ENSG00000130826, ENSG00000163682, ENSG00000108298, ENSG00000082515, ENSG00000134001, ENSG00000104872, ENSG00000204822, ENSG00000141543, ENSG00000198242, ENSG00000003756, ENSG00000108826, ENSG00000174720, ENSG0000…	669	515	12782	2.5598502329226354	5.182871909426012E-10	2.591435954713006E-10	1.433730911770681E-9
GOTERM_BP_FAT	GO:0006412~translation	49	5.612829324169531	7.6742762409454E-11	ENSG00000107581, ENSG00000161016, ENSG00000067248, ENSG00000110619, ENSG00000180992, ENSG00000089195, ENSG00000124614, ENSG00000136628, ENSG00000055950, ENSG00000104408, ENSG00000163682, ENSG00000108298, ENSG00000082515, ENSG00000134001, ENSG00000065427, ENSG00000198242, ENSG00000114942, ENSG00000108826, ENSG00000110700, ENSG00000106263, ENSG00000132740, ENSG00000142937, ENSG00000140988, ENSG0000…	701	331	13528	2.8568251656028725	2.177958249305334E-7	2.177958249305334E-7	1.3733419956807325E-7
GOTERM_CC_FAT	GO:0033279~ribosomal subunit	26	2.978235967926689	8.830123365793895E-9	ENSG00000181991, ENSG00000008988, ENSG00000108107, ENSG00000161016, ENSG00000125901, ENSG00000124614, ENSG00000055950, ENSG00000109475, ENSG00000177954, ENSG00000177600, ENSG00000108298, ENSG00000082515, ENSG00000100316, ENSG00000130255, ENSG00000198242, ENSG00000188846, ENSG00000108826, ENSG00000110700, ENSG00000163923, ENSG00000168028, ENSG00000142937, ENSG00000140988, ENSG00000136942, ENSG0000…	669	128	12782	3.880932361733931	4.626973982957416E-6	6.609975939930735E-7	1.2799546167396869E-5
GOTERM_CC_FAT	GO:0022626~cytosolic ribosome	20	2.290950744558992	2.447565981128681E-8	ENSG00000008988, ENSG00000198242, ENSG00000188846, ENSG00000108107, ENSG00000161016, ENSG00000124614, ENSG00000110700, ENSG00000163923, ENSG00000168028, ENSG00000109475, ENSG00000142937, ENSG00000177954, ENSG00000140988, ENSG00000108298, ENSG00000177600, ENSG00000136942, ENSG00000142534, ENSG00000100316, ENSG00000137154, ENSG00000130255	669	81	12782	4.717562604956726	1.2825163665963757E-5	1.6031544535222153E-6	3.547824761751528E-5
GOTERM_BP_FAT	GO:0006414~translational elongation	22	2.520045819014891	3.735161024569477E-8	ENSG00000008988, ENSG00000188846, ENSG00000198242, ENSG00000108107, ENSG00000161016, ENSG00000114942, ENSG00000124614, ENSG00000110700, ENSG00000168028, ENSG00000109475, ENSG00000142937, ENSG00000177954, ENSG00000140988, ENSG00000177600, ENSG00000108298, ENSG00000163682, ENSG00000136942, ENSG00000197958, ENSG00000142534, ENSG00000100316, ENSG00000137154, ENSG00000130255	701	101	13528	4.20355644694284	1.0599825365509297E-4	3.5333999695130736E-5	6.684219473473973E-5
GOTERM_CC_FAT	GO:0005840~ribosome	32	3.6655211912943875	2.5488400042605786E-7	ENSG00000181991, ENSG00000008988, ENSG00000108107, ENSG00000161016, ENSG00000180992, ENSG00000125901, ENSG00000124614, ENSG00000055950, ENSG00000109475, ENSG00000168724, ENSG00000074071, ENSG00000177954, ENSG00000177600, ENSG00000108298, ENSG00000163682, ENSG00000082515, ENSG00000204822, ENSG00000100316, ENSG00000130255, ENSG00000188846, ENSG00000198242, ENSG00000108826, ENSG00000110700, ENSG0000…	669	215	12782	2.8437028539646123	1.335503146253636E-4	1.3355834136308253E-5	3.694618933791638E-4
GOTERM_MF_FAT	GO:0003735~structural constituent of ribosome	27	3.0927835051546393	2.6961610291680453E-7	ENSG00000181991, ENSG00000008988, ENSG00000108107, ENSG00000161016, ENSG00000180992, ENSG00000055950, ENSG00000109475, ENSG00000177954, ENSG00000177600, ENSG00000108298, ENSG00000163682, ENSG00000082515, ENSG00000100316, ENSG00000130255, ENSG00000198242, ENSG00000188846, ENSG00000108826, ENSG00000110700, ENSG00000163923, ENSG00000168028, ENSG00000142937, ENSG00000140988, ENSG00000136942, ENSG0000…	652	168	12983	3.200235539000876	2.1809567032149424E-4	1.0905378152437084E-4	4.1446913568998767E-4
GOTERM_MF_FAT	GO:0005198~structural molecule activity	60	6.872852233676976	2.910182838845972E-6	ENSG00000137267, ENSG00000105974, ENSG00000107581, ENSG00000161016, ENSG00000204262, ENSG00000180992, ENSG00000131711, ENSG00000055950, ENSG00000131462, ENSG00000172037, ENSG00000134318, ENSG00000196230, ENSG00000108298, ENSG00000163682, ENSG00000082515, ENSG00000138829, ENSG00000183963, ENSG00000188229, ENSG00000122545, ENSG00000167460, ENSG00000166147, ENSG00000198242, ENSG00000169231, ENSG0000…	652	634	12983	1.8844709798533024	0.0023515720545218555	7.844725878275449E-4	0.004473612907041069
GOTERM_CC_FAT	GO:0044445~cytosolic part	24	2.7491408934707904	3.9129694542508115E-6	ENSG00000008988, ENSG00000188846, ENSG00000198242, ENSG00000108107, ENSG00000161016, ENSG00000120438, ENSG00000124614, ENSG00000110700, ENSG00000163923, ENSG00000087088, ENSG00000168028, ENSG00000123349, ENSG00000109475, ENSG00000142937, ENSG00000177954, ENSG00000140988, ENSG00000177600, ENSG00000108298, ENSG00000136942, ENSG00000142534, ENSG00000108515, ENSG00000100316, ENSG00000137154, ENSG0000…	669	152	12782	3.016757139485485	0.002048299371464668	1.464464189331327E-4	0.005671824894570854
GOTERM_CC_FAT	GO:0022625~cytosolic large ribosomal subunit	11	1.2600229095074456	1.7708009190391795E-5	ENSG00000188846, ENSG00000198242, ENSG00000161016, ENSG00000108107, ENSG00000177600, ENSG00000108298, ENSG00000136942, ENSG00000100316, ENSG00000163923, ENSG00000130255, ENSG00000109475	669	38	12782	5.530721422390056	0.009236161168225565	6.184139680800449E-4	0.02566526011833492
GOTERM_CC_FAT	GO:0015934~large ribosomal subunit	14	1.6036655211912942	3.584104257149105E-5	ENSG00000198242, ENSG00000188846, ENSG00000161016, ENSG00000108107, ENSG00000108826, ENSG00000163923, ENSG00000055950, ENSG00000109475, ENSG00000108298, ENSG00000177600, ENSG00000136942, ENSG00000082515, ENSG00000100316, ENSG00000130255	669	67	12782	3.9923253686723337	0.01860577802378749	0.001173126528159818	0.05194017752715441
GOTERM_CC_FAT	GO:0015935~small ribosomal subunit	12	1.3745704467353952	3.744981628169185E-4	ENSG00000142937, ENSG00000177954, ENSG00000181991, ENSG00000008988, ENSG00000140988, ENSG00000142534, ENSG00000125901, ENSG00000124614, ENSG00000110700, ENSG00000137154, ENSG00000168028, ENSG00000122140	669	63	12782	3.6392625809666166	0.17821279464001039	0.006745210035604465	0.5414774614983187
GOTERM_CC_FAT	GO:0022627~cytosolic small ribosomal subunit	9	1.0309278350515463	9.262149907646853E-4	ENSG00000142937, ENSG00000177954, ENSG00000008988, ENSG00000140988, ENSG00000142534, ENSG00000124614, ENSG00000110700, ENSG00000137154, ENSG00000168028	669	40	12782	4.298878923766816	0.3846484552985733	0.014606264863662899	1.3342197776792464
Annotation Cluster 2	Enrichment Score: 6.5108789126711955
Category	Term	Count	%	PValue	Genes	List Total	Pop Hits	Pop Total	Fold Enrichment	Bonferroni	Benjamini	FDR
GOTERM_CC_FAT	GO:0031974~membrane-enclosed lumen	162	18.556701030927837	1.0529908213736284E-11	ENSG00000138385, ENSG00000141448, ENSG00000196419, ENSG00000100764, ENSG00000126267, ENSG00000055950, ENSG00000102910, ENSG00000130826, ENSG00000115415, ENSG00000107438, ENSG00000163682, ENSG00000172757, ENSG00000074319, ENSG00000065427, ENSG00000173905, ENSG00000105258, ENSG00000166598, ENSG00000099956, ENSG00000128228, ENSG00000161513, ENSG00000132604, ENSG00000110700, ENSG00000170892, ENSG0000…	669	1856	12782	1.6676685480129891	5.517672985178024E-9	1.8392243283926746E-9	1.526344606261887E-8
GOTERM_CC_FAT	GO:0043233~organelle lumen	157	17.983963344788087	6.322731955358725E-11	ENSG00000138385, ENSG00000141448, ENSG00000196419, ENSG00000100764, ENSG00000055950, ENSG00000102910, ENSG00000130826, ENSG00000115415, ENSG00000107438, ENSG00000163682, ENSG00000172757, ENSG00000074319, ENSG00000065427, ENSG00000173905, ENSG00000105258, ENSG00000166598, ENSG00000099956, ENSG00000128228, ENSG00000161513, ENSG00000132604, ENSG00000110700, ENSG00000170892, ENSG00000099622, ENSG0000…	669	1820	12782	1.6481660342646889	3.3131111076833974E-8	6.626222348593558E-9	9.16500209058313E-8
GOTERM_CC_FAT	GO:0070013~intracellular organelle lumen	152	17.411225658648338	2.9962779674375306E-10	ENSG00000138385, ENSG00000141448, ENSG00000196419, ENSG00000100764, ENSG00000055950, ENSG00000102910, ENSG00000130826, ENSG00000115415, ENSG00000107438, ENSG00000163682, ENSG00000172757, ENSG00000074319, ENSG00000065427, ENSG00000173905, ENSG00000105258, ENSG00000166598, ENSG00000099956, ENSG00000128228, ENSG00000161513, ENSG00000132604, ENSG00000110700, ENSG00000170892, ENSG00000099622, ENSG0000…	669	1779	12782	1.6324516805010456	1.5700493760650858E-7	2.6167491284923017E-8	4.3432004659393897E-7
GOTERM_CC_FAT	GO:0031981~nuclear lumen	115	13.172966781214205	3.865221395094346E-6	ENSG00000138385, ENSG00000141448, ENSG00000196419, ENSG00000100764, ENSG00000130826, ENSG00000115415, ENSG00000163682, ENSG00000107438, ENSG00000172757, ENSG00000074319, ENSG00000105258, ENSG00000099956, ENSG00000132604, ENSG00000170892, ENSG00000110700, ENSG00000168495, ENSG00000099622, ENSG00000096401, ENSG00000143013, ENSG00000141510, ENSG00000077514, ENSG00000184436, ENSG00000165732, ENSG0000…	669	1450	12782	1.5153136436266172	0.0020233302274035303	1.5578631984203284E-4	0.0056026161847633205
GOTERM_CC_FAT	GO:0005730~nucleolus	62	7.101947308132875	4.788708368402861E-5	ENSG00000138385, ENSG00000123485, ENSG00000179409, ENSG00000086758, ENSG00000170345, ENSG00000100764, ENSG00000149016, ENSG00000204356, ENSG00000130826, ENSG00000115415, ENSG00000163682, ENSG00000074319, ENSG00000187778, ENSG00000189403, ENSG00000003756, ENSG00000099956, ENSG00000100813, ENSG00000004478, ENSG00000125912, ENSG00000090060, ENSG00000110700, ENSG00000170892, ENSG00000115053, ENSG0000…	669	698	12782	1.6971059743619397	0.024781209534534665	0.00147499539877749	0.06939143785290591
GOTERM_CC_FAT	GO:0005654~nucleoplasm	69	7.903780068728522	7.230359214037516E-4	ENSG00000049167, ENSG00000141448, ENSG00000103363, ENSG00000196419, ENSG00000179409, ENSG00000081189, ENSG00000170345, ENSG00000085840, ENSG00000175792, ENSG00000204356, ENSG00000130826, ENSG00000104408, ENSG00000107438, ENSG00000141543, ENSG00000187778, ENSG00000105258, ENSG00000189403, ENSG00000099956, ENSG00000093000, ENSG00000174720, ENSG00000164880, ENSG00000132604, ENSG00000168495, ENSG0000…	669	882	12782	1.4946971314684319	0.315459766116585	0.012151625304328229	1.0429658171518086
GOTERM_CC_FAT	GO:0044451~nucleoplasm part	43	4.925544100801833	0.009939934343618048	ENSG00000136997, ENSG00000141448, ENSG00000165494, ENSG00000205937, ENSG00000133398, ENSG00000196419, ENSG00000081189, ENSG00000005075, ENSG00000179409, ENSG00000170345, ENSG00000127054, ENSG00000175792, ENSG00000196781, ENSG00000141027, ENSG00000130826, ENSG00000126653, ENSG00000100413, ENSG00000104408, ENSG00000183431, ENSG00000107438, ENSG00000119953, ENSG00000130159, ENSG00000141543, ENSG0000…	669	555	12782	1.4802946444202048	0.9946709624238631	0.0993978578069531	13.480762751726772
Annotation Cluster 3	Enrichment Score: 6.409163535328387
Category	Term	Count	%	PValue	Genes	List Total	Pop Hits	Pop Total	Fold Enrichment	Bonferroni	Benjamini	FDR
GOTERM_BP_FAT	GO:0006396~RNA processing	61	6.987399770904926	2.530349280550299E-8	ENSG00000138385, ENSG00000145414, ENSG00000111786, ENSG00000179409, ENSG00000089195, ENSG00000177733, ENSG00000130826, ENSG00000104907, ENSG00000141543, ENSG00000105258, ENSG00000003756, ENSG00000115875, ENSG00000174720, ENSG00000164880, ENSG00000170892, ENSG00000090060, ENSG00000096401, ENSG00000164609, ENSG00000153914, ENSG00000170144, ENSG00000138668, ENSG00000185246, ENSG00000083223, ENSG0000…	701	547	13528	2.1520783837140467	7.180873526480003E-5	3.5905012217396504E-5	4.52816132368028E-5
GOTERM_BP_FAT	GO:0008380~RNA splicing	39	4.4673539518900345	6.88244871571572E-8	ENSG00000169217, ENSG00000165494, ENSG00000205937, ENSG00000143368, ENSG00000111786, ENSG00000005075, ENSG00000179409, ENSG00000115128, ENSG00000135316, ENSG00000177733, ENSG00000183431, ENSG00000143977, ENSG00000132485, ENSG00000164548, ENSG00000101138, ENSG00000119953, ENSG00000141543, ENSG00000138398, ENSG00000051596, ENSG00000177700, ENSG00000105258, ENSG00000003756, ENSG00000169045, ENSG0000…	701	284	13528	2.6500974463040725	1.9530482666685334E-4	4.882978307185759E-5	1.2316412910662322E-4
GOTERM_BP_FAT	GO:0000375~RNA splicing, via transesterification reactions	27	3.0927835051546393	7.401391545456878E-8	ENSG00000205937, ENSG00000169217, ENSG00000165494, ENSG00000143368, ENSG00000111786, ENSG00000179409, ENSG00000005075, ENSG00000115128, ENSG00000177733, ENSG00000143977, ENSG00000183431, ENSG00000164548, ENSG00000101138, ENSG00000119953, ENSG00000177700, ENSG00000105258, ENSG00000003756, ENSG00000169045, ENSG00000100028, ENSG00000115875, ENSG00000087365, ENSG00000090060, ENSG00000164609, ENSG0000…	701	153	13528	3.4055550893681295	2.1002944052295192E-4	4.2009417538624305E-5	1.324508095978949E-4
GOTERM_BP_FAT	GO:0000377~RNA splicing, via transesterification reactions with bulged adenosine as nucleophile	27	3.0927835051546393	7.401391545456878E-8	ENSG00000205937, ENSG00000169217, ENSG00000165494, ENSG00000143368, ENSG00000111786, ENSG00000179409, ENSG00000005075, ENSG00000115128, ENSG00000177733, ENSG00000143977, ENSG00000183431, ENSG00000164548, ENSG00000101138, ENSG00000119953, ENSG00000177700, ENSG00000105258, ENSG00000003756, ENSG00000169045, ENSG00000100028, ENSG00000115875, ENSG00000087365, ENSG00000090060, ENSG00000164609, ENSG0000…	701	153	13528	3.4055550893681295	2.1002944052295192E-4	4.2009417538624305E-5	1.324508095978949E-4
GOTERM_BP_FAT	GO:0000398~nuclear mRNA splicing, via spliceosome	27	3.0927835051546393	7.401391545456878E-8	ENSG00000205937, ENSG00000169217, ENSG00000165494, ENSG00000143368, ENSG00000111786, ENSG00000179409, ENSG00000005075, ENSG00000115128, ENSG00000177733, ENSG00000143977, ENSG00000183431, ENSG00000164548, ENSG00000101138, ENSG00000119953, ENSG00000177700, ENSG00000105258, ENSG00000003756, ENSG00000169045, ENSG00000100028, ENSG00000115875, ENSG00000087365, ENSG00000090060, ENSG00000164609, ENSG0000…	701	153	13528	3.4055550893681295	2.1002944052295192E-4	4.2009417538624305E-5	1.324508095978949E-4
GOTERM_BP_FAT	GO:0016071~mRNA metabolic process	42	4.810996563573884	3.403893783187091E-6	ENSG00000138385, ENSG00000169217, ENSG00000165494, ENSG00000205937, ENSG00000143368, ENSG00000111786, ENSG00000005075, ENSG00000179409, ENSG00000115128, ENSG00000135316, ENSG00000177733, ENSG00000104408, ENSG00000183431, ENSG00000143977, ENSG00000132485, ENSG00000164548, ENSG00000101138, ENSG00000119953, ENSG00000141543, ENSG00000162889, ENSG00000051596, ENSG00000177700, ENSG00000105258, ENSG0000…	701	370	13528	2.1906003007286885	0.009613756507084625	0.0016087490733310839	0.006091230312543772
GOTERM_BP_FAT	GO:0006397~mRNA processing	38	4.352806414662084	4.081074515309172E-6	ENSG00000169217, ENSG00000165494, ENSG00000205937, ENSG00000143368, ENSG00000111786, ENSG00000005075, ENSG00000179409, ENSG00000115128, ENSG00000135316, ENSG00000177733, ENSG00000183431, ENSG00000143977, ENSG00000132485, ENSG00000164548, ENSG00000101138, ENSG00000119953, ENSG00000141543, ENSG00000051596, ENSG00000177700, ENSG00000105258, ENSG00000003756, ENSG00000169045, ENSG00000100028, ENSG0000…	701	321	13528	2.2845156674265956	0.011515298635923488	0.0016532195114888903	0.007302995972557902
GOTERM_CC_FAT	GO:0005681~spliceosome	20	2.290950744558992	5.433474038957284E-5	ENSG00000143368, ENSG00000003756, ENSG00000169045, ENSG00000100028, ENSG00000179409, ENSG00000087365, ENSG00000135316, ENSG00000096401, ENSG00000164609, ENSG00000143977, ENSG00000183431, ENSG00000153914, ENSG00000170144, ENSG00000171960, ENSG00000125870, ENSG00000165630, ENSG00000119953, ENSG00000125970, ENSG00000141543, ENSG00000108883	669	132	12782	2.894867962132536	0.028070664711877358	0.0015805372713677546	0.07873107844542648
Annotation Cluster 4	Enrichment Score: 5.488814376988788
Category	Term	Count	%	PValue	Genes	List Total	Pop Hits	Pop Total	Fold Enrichment	Bonferroni	Benjamini	FDR
GOTERM_CC_FAT	GO:0043232~intracellular non-membrane-bounded organelle	194	22.22222222222222	3.510357343868394E-8	ENSG00000138385, ENSG00000215305, ENSG00000120438, ENSG00000100764, ENSG00000130734, ENSG00000124614, ENSG00000055950, ENSG00000168724, ENSG00000115415, ENSG00000134318, ENSG00000107438, ENSG00000163682, ENSG00000198707, ENSG00000167460, ENSG00000120253, ENSG00000143549, ENSG00000132604, ENSG00000170892, ENSG00000130640, ENSG00000141510, ENSG00000084754, ENSG00000147526, ENSG00000077514, ENSG0000…	669	2596	12782	1.427807757594183	1.8394103659336025E-5	2.0438060039928985E-6	5.088374294137665E-5
GOTERM_CC_FAT	GO:0043228~non-membrane-bounded organelle	194	22.22222222222222	3.510357343868394E-8	ENSG00000138385, ENSG00000215305, ENSG00000120438, ENSG00000100764, ENSG00000130734, ENSG00000124614, ENSG00000055950, ENSG00000168724, ENSG00000115415, ENSG00000134318, ENSG00000107438, ENSG00000163682, ENSG00000198707, ENSG00000167460, ENSG00000120253, ENSG00000143549, ENSG00000132604, ENSG00000170892, ENSG00000130640, ENSG00000141510, ENSG00000084754, ENSG00000147526, ENSG00000077514, ENSG0000…	669	2596	12782	1.427807757594183	1.8394103659336025E-5	2.0438060039928985E-6	5.088374294137665E-5
GOTERM_CC_FAT	GO:0005856~cytoskeleton	89	10.194730813287514	0.02772389286087646	ENSG00000137267, ENSG00000215305, ENSG00000122786, ENSG00000120438, ENSG00000175792, ENSG00000130734, ENSG00000131711, ENSG00000039560, ENSG00000131462, ENSG00000101460, ENSG00000134318, ENSG00000196230, ENSG00000086827, ENSG00000107438, ENSG00000167671, ENSG00000118162, ENSG00000183963, ENSG00000172757, ENSG00000115459, ENSG00000188229, ENSG00000122545, ENSG00000148175, ENSG00000090273, ENSG0000…	669	1381	12782	1.231314584327771	0.999999600278549	0.21149847138709188	33.47168358379089
Annotation Cluster 5	Enrichment Score: 4.246762340536921
Category	Term	Count	%	PValue	Genes	List Total	Pop Hits	Pop Total	Fold Enrichment	Bonferroni	Benjamini	FDR
GOTERM_CC_FAT	GO:0031090~organelle membrane	96	10.996563573883162	4.554904275147409E-7	ENSG00000099194, ENSG00000138193, ENSG00000100075, ENSG00000105971, ENSG00000171766, ENSG00000105974, ENSG00000069943, ENSG00000166136, ENSG00000151729, ENSG00000198856, ENSG00000215305, ENSG00000162407, ENSG00000136521, ENSG00000185825, ENSG00000000419, ENSG00000086598, ENSG00000126267, ENSG00000163541, ENSG00000101460, ENSG00000070081, ENSG00000158864, ENSG00000116260, ENSG00000173230, ENSG0000…	669	1096	12782	1.6735295080357435	2.3864855726229983E-4	2.1697677180188002E-5	6.602459458160403E-4
GOTERM_CC_FAT	GO:0005739~mitochondrion	95	10.882016036655212	5.822150163596499E-7	ENSG00000100075, ENSG00000167985, ENSG00000105971, ENSG00000171766, ENSG00000105974, ENSG00000166136, ENSG00000151729, ENSG00000139637, ENSG00000136521, ENSG00000173085, ENSG00000122884, ENSG00000180992, ENSG00000125901, ENSG00000039560, ENSG00000126267, ENSG00000055950, ENSG00000204356, ENSG00000126602, ENSG00000188690, ENSG00000163541, ENSG00000221829, ENSG00000158864, ENSG00000082515, ENSG0000…	669	1087	12782	1.6698088429228153	3.0503422495531396E-4	2.5423073274688512E-5	8.439360131617946E-4
GOTERM_CC_FAT	GO:0005743~mitochondrial inner membrane	34	3.8946162657502863	6.186006686382443E-5	ENSG00000100075, ENSG00000072210, ENSG00000171766, ENSG00000166136, ENSG00000151729, ENSG00000136521, ENSG00000137409, ENSG00000126267, ENSG00000005022, ENSG00000163541, ENSG00000152234, ENSG00000158864, ENSG00000155463, ENSG00000143224, ENSG00000164919, ENSG00000080815, ENSG00000127540, ENSG00000182199, ENSG00000147123, ENSG00000155287, ENSG00000161513, ENSG00000144381, ENSG00000131495, ENSG0000…	669	306	12782	2.1229031722305267	0.03189592081382342	0.001704633756825391	0.0896307309966371
GOTERM_CC_FAT	GO:0031966~mitochondrial membrane	39	4.4673539518900345	1.9256412977036982E-4	ENSG00000100075, ENSG00000072210, ENSG00000171766, ENSG00000166136, ENSG00000151729, ENSG00000136521, ENSG00000130204, ENSG00000137409, ENSG00000126267, ENSG00000005022, ENSG00000163541, ENSG00000152234, ENSG00000158864, ENSG00000155463, ENSG00000143224, ENSG00000164919, ENSG00000182199, ENSG00000127540, ENSG00000080815, ENSG00000147123, ENSG00000155287, ENSG00000161513, ENSG00000144381, ENSG0000…	669	394	12782	1.8912157701850631	0.09598861121374136	0.004576465035511124	0.27876548249160527
GOTERM_CC_FAT	GO:0019866~organelle inner membrane	34	3.8946162657502863	2.4601931809732327E-4	ENSG00000100075, ENSG00000072210, ENSG00000171766, ENSG00000166136, ENSG00000151729, ENSG00000136521, ENSG00000137409, ENSG00000126267, ENSG00000005022, ENSG00000163541, ENSG00000152234, ENSG00000158864, ENSG00000155463, ENSG00000143224, ENSG00000164919, ENSG00000080815, ENSG00000127540, ENSG00000182199, ENSG00000147123, ENSG00000155287, ENSG00000161513, ENSG00000144381, ENSG00000131495, ENSG0000…	669	329	12782	1.9744935279712494	0.12096448915034086	0.0053576787921516544	0.356021496823955
GOTERM_CC_FAT	GO:0031967~organelle envelope	54	6.185567010309279	2.615533298924436E-4	ENSG00000100075, ENSG00000099194, ENSG00000171766, ENSG00000151729, ENSG00000166136, ENSG00000144224, ENSG00000136521, ENSG00000126267, ENSG00000163541, ENSG00000070081, ENSG00000158864, ENSG00000182199, ENSG00000127540, ENSG00000120253, ENSG00000155287, ENSG00000161513, ENSG00000144381, ENSG00000093000, ENSG00000087088, ENSG00000099795, ENSG00000089220, ENSG00000178537, ENSG00000007168, ENSG0000…	669	620	12782	1.6640821640387675	0.12809244137806808	0.005467871332881624	0.3784615477868014
GOTERM_CC_FAT	GO:0031975~envelope	54	6.185567010309279	2.788340390082894E-4	ENSG00000100075, ENSG00000099194, ENSG00000171766, ENSG00000151729, ENSG00000166136, ENSG00000144224, ENSG00000136521, ENSG00000126267, ENSG00000163541, ENSG00000070081, ENSG00000158864, ENSG00000182199, ENSG00000127540, ENSG00000120253, ENSG00000155287, ENSG00000161513, ENSG00000144381, ENSG00000093000, ENSG00000087088, ENSG00000099795, ENSG00000089220, ENSG00000178537, ENSG00000007168, ENSG0000…	669	622	12782	1.6587314175306043	0.13595412049944	0.005604597249258103	0.40341930643047474
GOTERM_CC_FAT	GO:0044429~mitochondrial part	52	5.956471935853378	3.2327184108710765E-4	ENSG00000100075, ENSG00000171766, ENSG00000151729, ENSG00000166136, ENSG00000136521, ENSG00000125901, ENSG00000055950, ENSG00000126267, ENSG00000163541, ENSG00000158864, ENSG00000065427, ENSG00000182199, ENSG00000127540, ENSG00000155287, ENSG00000108826, ENSG00000144381, ENSG00000161513, ENSG00000087088, ENSG00000172340, ENSG00000099795, ENSG00000089220, ENSG00000178537, ENSG00000158941, ENSG0000…	669	595	12782	1.6697793018552711	0.15584726140413951	0.006255236661944941	0.4675721158627133
GOTERM_CC_FAT	GO:0005740~mitochondrial envelope	40	4.581901489117984	3.282066464988969E-4	ENSG00000100075, ENSG00000072210, ENSG00000171766, ENSG00000151729, ENSG00000166136, ENSG00000136521, ENSG00000130204, ENSG00000137409, ENSG00000126267, ENSG00000005022, ENSG00000163541, ENSG00000152234, ENSG00000158864, ENSG00000117289, ENSG00000155463, ENSG00000143224, ENSG00000164919, ENSG00000182199, ENSG00000127540, ENSG00000080815, ENSG00000147123, ENSG00000155287, ENSG00000161513, ENSG0000…	669	419	12782	1.8239740859259892	0.15802799328829376	0.006124330489524987	0.474693893437117
Annotation Cluster 6	Enrichment Score: 2.9070724872327056
Category	Term	Count	%	PValue	Genes	List Total	Pop Hits	Pop Total	Fold Enrichment	Bonferroni	Benjamini	FDR
GOTERM_CC_FAT	GO:0044432~endoplasmic reticulum part	36	4.123711340206185	1.4474001115909413E-4	ENSG00000069943, ENSG00000198856, ENSG00000162407, ENSG00000136908, ENSG00000122884, ENSG00000185825, ENSG00000000419, ENSG00000155660, ENSG00000144455, ENSG00000134910, ENSG00000130714, ENSG00000121680, ENSG00000108433, ENSG00000090520, ENSG00000166598, ENSG00000128228, ENSG00000129128, ENSG00000161395, ENSG00000163902, ENSG00000154305, ENSG00000132432, ENSG00000163463, ENSG00000087088, ENSG0000…	669	347	12782	1.9821920109587625	0.07304407017737469	0.0036053543409790834	0.20960050151627163
GOTERM_CC_FAT	GO:0012505~endomembrane system	63	7.216494845360824	6.095501310266371E-4	ENSG00000056586, ENSG00000138193, ENSG00000099194, ENSG00000105971, ENSG00000069943, ENSG00000105974, ENSG00000198856, ENSG00000144224, ENSG00000162407, ENSG00000185825, ENSG00000000419, ENSG00000086598, ENSG00000070081, ENSG00000116260, ENSG00000173230, ENSG00000120253, ENSG00000166598, ENSG00000129128, ENSG00000144381, ENSG00000093000, ENSG00000161395, ENSG00000163902, ENSG00000085832, ENSG0000…	669	782	12782	1.5392405353640772	0.2734889997764366	0.010593544112126096	0.8799375387199326
GOTERM_CC_FAT	GO:0042175~nuclear envelope-endoplasmic reticulum network	28	3.2073310423825885	0.0019320602001770544	ENSG00000069943, ENSG00000198856, ENSG00000162407, ENSG00000136908, ENSG00000185825, ENSG00000000419, ENSG00000070081, ENSG00000134910, ENSG00000130714, ENSG00000121680, ENSG00000108433, ENSG00000080815, ENSG00000166598, ENSG00000129128, ENSG00000161395, ENSG00000163902, ENSG00000154305, ENSG00000132432, ENSG00000087088, ENSG00000163463, ENSG00000065665, ENSG00000102007, ENSG00000165282, ENSG0000…	669	284	12782	1.883702814796101	0.6370095722387707	0.027756908373522182	2.7643644946089063
GOTERM_CC_FAT	GO:0005789~endoplasmic reticulum membrane	24	2.7491408934707904	0.013806746978252167	ENSG00000069943, ENSG00000198856, ENSG00000166598, ENSG00000162407, ENSG00000136908, ENSG00000129128, ENSG00000185825, ENSG00000161395, ENSG00000163902, ENSG00000000419, ENSG00000154305, ENSG00000132432, ENSG00000087088, ENSG00000163463, ENSG00000102007, ENSG00000065665, ENSG00000165282, ENSG00000114902, ENSG00000134910, ENSG00000130714, ENSG00000198626, ENSG00000088035, ENSG00000121680, ENSG0000…	669	269	12782	1.7046360044676347	0.9993143505186736	0.12405954492783622	18.251904043445688
Annotation Cluster 7	Enrichment Score: 2.7533921023038332
Category	Term	Count	%	PValue	Genes	List Total	Pop Hits	Pop Total	Fold Enrichment	Bonferroni	Benjamini	FDR
GOTERM_BP_FAT	GO:0046907~intracellular transport	61	6.987399770904926	1.1879021901825501E-5	ENSG00000100075, ENSG00000119787, ENSG00000028528, ENSG00000215305, ENSG00000185825, ENSG00000130734, ENSG00000102189, ENSG00000175115, ENSG00000102910, ENSG00000134072, ENSG00000086827, ENSG00000106636, ENSG00000087502, ENSG00000167996, ENSG00000093000, ENSG00000151914, ENSG00000087088, ENSG00000065665, ENSG00000178537, ENSG00000007168, ENSG00000126214, ENSG00000100300, ENSG00000132507, ENSG0000…	701	657	13528	1.791760846105911	0.03315091842015683	0.004205241155851969	0.021255856582014232
GOTERM_BP_FAT	GO:0008104~protein localization	69	7.903780068728522	5.740783279662588E-4	ENSG00000105974, ENSG00000204498, ENSG00000028528, ENSG00000215305, ENSG00000111237, ENSG00000185825, ENSG00000130734, ENSG00000086598, ENSG00000175115, ENSG00000109113, ENSG00000102910, ENSG00000086827, ENSG00000074319, ENSG00000106636, ENSG00000198707, ENSG00000092820, ENSG00000120253, ENSG00000034510, ENSG00000166598, ENSG00000093000, ENSG00000132604, ENSG00000085832, ENSG00000087088, ENSG0000…	701	882	13528	1.5097188661484564	0.8040120552215085	0.08656129739262175	1.0223692730063405
GOTERM_BP_FAT	GO:0015031~protein transport	60	6.872852233676976	0.0011843715860480725	ENSG00000028528, ENSG00000215305, ENSG00000185825, ENSG00000111237, ENSG00000130734, ENSG00000086598, ENSG00000175115, ENSG00000102910, ENSG00000109113, ENSG00000086827, ENSG00000074319, ENSG00000106636, ENSG00000198707, ENSG00000120253, ENSG00000166598, ENSG00000093000, ENSG00000085832, ENSG00000110697, ENSG00000065665, ENSG00000100300, ENSG00000132507, ENSG00000141510, ENSG00000064601, ENSG0000…	701	762	13528	1.519539016253496	0.9653770532790024	0.11711859203328123	2.0984074321229174
GOTERM_BP_FAT	GO:0045184~establishment of protein localization	60	6.872852233676976	0.0014710652391764886	ENSG00000028528, ENSG00000215305, ENSG00000185825, ENSG00000111237, ENSG00000130734, ENSG00000086598, ENSG00000175115, ENSG00000102910, ENSG00000109113, ENSG00000086827, ENSG00000074319, ENSG00000106636, ENSG00000198707, ENSG00000120253, ENSG00000166598, ENSG00000093000, ENSG00000085832, ENSG00000110697, ENSG00000065665, ENSG00000100300, ENSG00000132507, ENSG00000141510, ENSG00000064601, ENSG0000…	701	769	13528	1.505707061619199	0.9846702045051	0.13417068026502665	2.6000695114793526
GOTERM_BP_FAT	GO:0034613~cellular protein localization	36	4.123711340206185	0.002644653965002892	ENSG00000181789, ENSG00000028528, ENSG00000215305, ENSG00000185825, ENSG00000130204, ENSG00000130734, ENSG00000092969, ENSG00000175115, ENSG00000102910, ENSG00000086827, ENSG00000155463, ENSG00000100099, ENSG00000121680, ENSG00000108433, ENSG00000122705, ENSG00000162735, ENSG00000132604, ENSG00000132432, ENSG00000100568, ENSG00000006125, ENSG00000087088, ENSG00000065665, ENSG00000165280, ENSG0000…	701	411	13528	1.6903485115111883	0.9994554061377376	0.17944598010310975	4.628447504458066
GOTERM_BP_FAT	GO:0070727~cellular macromolecule localization	36	4.123711340206185	0.002994097120389554	ENSG00000181789, ENSG00000028528, ENSG00000215305, ENSG00000185825, ENSG00000130204, ENSG00000130734, ENSG00000092969, ENSG00000175115, ENSG00000102910, ENSG00000086827, ENSG00000155463, ENSG00000100099, ENSG00000121680, ENSG00000108433, ENSG00000122705, ENSG00000162735, ENSG00000132604, ENSG00000132432, ENSG00000100568, ENSG00000006125, ENSG00000087088, ENSG00000065665, ENSG00000165280, ENSG0000…	701	414	13528	1.6780996092538607	0.9997985549399659	0.1834106169872416	5.224661313750656
GOTERM_BP_FAT	GO:0006886~intracellular protein transport	32	3.6655211912943875	0.0067626083342932925	ENSG00000181789, ENSG00000028528, ENSG00000215305, ENSG00000185825, ENSG00000130204, ENSG00000130734, ENSG00000092969, ENSG00000175115, ENSG00000102910, ENSG00000100099, ENSG00000121680, ENSG00000108433, ENSG00000122705, ENSG00000162735, ENSG00000132432, ENSG00000100568, ENSG00000006125, ENSG00000065665, ENSG00000165280, ENSG00000174780, ENSG00000100300, ENSG00000132507, ENSG00000141510, ENSG0000…	701	374	13528	1.6511782251481841	0.9999999956690176	0.29098841946502874	11.434754394861868
GOTERM_BP_FAT	GO:0006605~protein targeting	16	1.8327605956471937	0.1476530623241542	ENSG00000130204, ENSG00000162735, ENSG00000130734, ENSG00000132432, ENSG00000092969, ENSG00000175115, ENSG00000102910, ENSG00000174780, ENSG00000100300, ENSG00000132507, ENSG00000141510, ENSG00000025796, ENSG00000171960, ENSG00000025772, ENSG00000100099, ENSG00000121680	701	215	13528	1.436141060942839	1.0	0.8571468084037319	94.26738819129419
Annotation Cluster 8	Enrichment Score: 2.6818871320161017
Category	Term	Count	%	PValue	Genes	List Total	Pop Hits	Pop Total	Fold Enrichment	Bonferroni	Benjamini	FDR
GOTERM_BP_FAT	GO:0022402~cell cycle process	50	5.72737686139748	2.6882939647642303E-4	ENSG00000010292, ENSG00000137267, ENSG00000161057, ENSG00000175792, ENSG00000053254, ENSG00000100764, ENSG00000131462, ENSG00000196230, ENSG00000086827, ENSG00000074319, ENSG00000122545, ENSG00000122641, ENSG00000090273, ENSG00000076382, ENSG00000120253, ENSG00000165416, ENSG00000151914, ENSG00000112742, ENSG00000106992, ENSG00000141696, ENSG00000159377, ENSG00000007168, ENSG00000141510, ENSG0000…	701	565	13528	1.7078004872937522	0.5337533045894869	0.057006052815239294	0.47999009177567276
GOTERM_BP_FAT	GO:0000278~mitotic cell cycle	36	4.123711340206185	4.227594631751932E-4	ENSG00000010292, ENSG00000137267, ENSG00000154473, ENSG00000110274, ENSG00000168385, ENSG00000161057, ENSG00000175792, ENSG00000053254, ENSG00000100764, ENSG00000196230, ENSG00000086827, ENSG00000122545, ENSG00000122641, ENSG00000100911, ENSG00000090273, ENSG00000076382, ENSG00000137807, ENSG00000119408, ENSG00000157456, ENSG00000120253, ENSG00000165416, ENSG00000100029, ENSG00000112742, ENSG0000…	701	370	13528	1.8776574006245903	0.6988193534390335	0.07225912524054734	0.7538493002498758
GOTERM_BP_FAT	GO:0007049~cell cycle	62	7.101947308132875	6.620340425467564E-4	ENSG00000010292, ENSG00000137267, ENSG00000123485, ENSG00000161057, ENSG00000175792, ENSG00000053254, ENSG00000100764, ENSG00000131462, ENSG00000196230, ENSG00000086827, ENSG00000167670, ENSG00000074319, ENSG00000122545, ENSG00000090273, ENSG00000122641, ENSG00000076382, ENSG00000120253, ENSG00000165416, ENSG00000099956, ENSG00000151914, ENSG00000112742, ENSG00000132604, ENSG00000106992, ENSG0000…	701	776	13528	1.5418621409768078	0.8473297358592188	0.09418458268713392	1.1781340181659439
GOTERM_BP_FAT	GO:0048285~organelle fission	24	2.7491408934707904	0.0017949834891282958	ENSG00000010292, ENSG00000137267, ENSG00000120253, ENSG00000154473, ENSG00000165416, ENSG00000100029, ENSG00000110274, ENSG00000168385, ENSG00000175792, ENSG00000117650, ENSG00000087088, ENSG00000007168, ENSG00000196230, ENSG00000086827, ENSG00000109805, ENSG00000122545, ENSG00000090273, ENSG00000076382, ENSG00000137807, ENSG00000119408, ENSG00000157456, ENSG00000008128, ENSG00000175063, ENSG0000…	701	229	13528	2.0225130661749593	0.9938955702935557	0.14728989561749606	3.1639475696293995
GOTERM_BP_FAT	GO:0007067~mitosis	23	2.6345933562428407	0.002359203247008921	ENSG00000010292, ENSG00000137267, ENSG00000120253, ENSG00000154473, ENSG00000165416, ENSG00000100029, ENSG00000110274, ENSG00000168385, ENSG00000175792, ENSG00000117650, ENSG00000007168, ENSG00000196230, ENSG00000086827, ENSG00000109805, ENSG00000122545, ENSG00000090273, ENSG00000076382, ENSG00000137807, ENSG00000119408, ENSG00000157456, ENSG00000008128, ENSG00000175063, ENSG00000087586	701	220	13528	2.017533393852937	0.9987731792179407	0.16989542196400653	4.1387905354600685
GOTERM_BP_FAT	GO:0000280~nuclear division	23	2.6345933562428407	0.002359203247008921	ENSG00000010292, ENSG00000137267, ENSG00000120253, ENSG00000154473, ENSG00000165416, ENSG00000100029, ENSG00000110274, ENSG00000168385, ENSG00000175792, ENSG00000117650, ENSG00000007168, ENSG00000196230, ENSG00000086827, ENSG00000109805, ENSG00000122545, ENSG00000090273, ENSG00000076382, ENSG00000137807, ENSG00000119408, ENSG00000157456, ENSG00000008128, ENSG00000175063, ENSG00000087586	701	220	13528	2.017533393852937	0.9987731792179407	0.16989542196400653	4.1387905354600685
GOTERM_BP_FAT	GO:0000087~M phase of mitotic cell cycle	23	2.6345933562428407	0.0029487447381779833	ENSG00000010292, ENSG00000137267, ENSG00000120253, ENSG00000154473, ENSG00000165416, ENSG00000100029, ENSG00000110274, ENSG00000168385, ENSG00000175792, ENSG00000117650, ENSG00000007168, ENSG00000196230, ENSG00000086827, ENSG00000109805, ENSG00000122545, ENSG00000090273, ENSG00000076382, ENSG00000137807, ENSG00000119408, ENSG00000157456, ENSG00000008128, ENSG00000175063, ENSG00000087586	701	224	13528	1.981506011819849	0.9997707964802013	0.1848736934596258	5.14748107371682
GOTERM_BP_FAT	GO:0000279~M phase	29	3.3218785796105386	0.006813788494574716	ENSG00000010292, ENSG00000137267, ENSG00000154473, ENSG00000110274, ENSG00000168385, ENSG00000175792, ENSG00000141027, ENSG00000131462, ENSG00000196230, ENSG00000086827, ENSG00000122545, ENSG00000090273, ENSG00000076382, ENSG00000137807, ENSG00000119408, ENSG00000157456, ENSG00000120253, ENSG00000165416, ENSG00000100029, ENSG00000112742, ENSG00000117650, ENSG00000141696, ENSG00000007168, ENSG0000…	701	329	13528	1.7010523394716188	0.999999996258254	0.2885257305455702	11.516387136795947
GOTERM_BP_FAT	GO:0022403~cell cycle phase	34	3.8946162657502863	0.009274506059132059	ENSG00000010292, ENSG00000137267, ENSG00000154473, ENSG00000110274, ENSG00000168385, ENSG00000175792, ENSG00000053254, ENSG00000141027, ENSG00000131462, ENSG00000196230, ENSG00000086827, ENSG00000122545, ENSG00000122641, ENSG00000090273, ENSG00000076382, ENSG00000137807, ENSG00000119408, ENSG00000157456, ENSG00000120253, ENSG00000165416, ENSG00000100029, ENSG00000112742, ENSG00000117650, ENSG0000…	701	414	13528	1.584871853184202	0.9999999999967223	0.3301253202118519	15.358498255675546
GOTERM_BP_FAT	GO:0051301~cell division	26	2.978235967926689	0.010833542056132777	ENSG00000138175, ENSG00000010292, ENSG00000110274, ENSG00000168385, ENSG00000175792, ENSG00000092969, ENSG00000134318, ENSG00000086827, ENSG00000172757, ENSG00000122545, ENSG00000074319, ENSG00000090273, ENSG00000076382, ENSG00000137807, ENSG00000119408, ENSG00000157456, ENSG00000120253, ENSG00000117650, ENSG00000007168, ENSG00000148498, ENSG00000147526, ENSG00000109805, ENSG00000172531, ENSG0000…	701	295	13528	1.700853502260693	0.9999999999999625	0.3570055852668744	17.710643486035305
Annotation Cluster 9	Enrichment Score: 2.6384668102514404
Category	Term	Count	%	PValue	Genes	List Total	Pop Hits	Pop Total	Fold Enrichment	Bonferroni	Benjamini	FDR
GOTERM_CC_FAT	GO:0042470~melanosome	15	1.718213058419244	1.9788253062869154E-4	ENSG00000166598, ENSG00000042493, ENSG00000163902, ENSG00000197043, ENSG00000166794, ENSG00000197157, ENSG00000155660, ENSG00000075785, ENSG00000089220, ENSG00000128595, ENSG00000162736, ENSG00000089248, ENSG00000137880, ENSG00000148175, ENSG00000100099	669	89	12782	3.220134025293495	0.09850493148740369	0.0044985773288777064	0.28645438911950594
GOTERM_CC_FAT	GO:0048770~pigment granule	15	1.718213058419244	1.9788253062869154E-4	ENSG00000166598, ENSG00000042493, ENSG00000163902, ENSG00000197043, ENSG00000166794, ENSG00000197157, ENSG00000155660, ENSG00000075785, ENSG00000089220, ENSG00000128595, ENSG00000162736, ENSG00000089248, ENSG00000137880, ENSG00000148175, ENSG00000100099	669	89	12782	3.220134025293495	0.09850493148740369	0.0044985773288777064	0.28645438911950594
GOTERM_CC_FAT	GO:0031982~vesicle	52	5.956471935853378	0.004190370625844687	ENSG00000105971, ENSG00000105974, ENSG00000130733, ENSG00000197043, ENSG00000086598, ENSG00000175115, ENSG00000101460, ENSG00000148175, ENSG00000106636, ENSG00000075142, ENSG00000173905, ENSG00000166598, ENSG00000042493, ENSG00000169231, ENSG00000144381, ENSG00000151914, ENSG00000163902, ENSG00000166794, ENSG00000126581, ENSG00000197157, ENSG00000089220, ENSG00000162695, ENSG00000126214, ENSG0000…	669	670	12782	1.4828637083640095	0.8892375667596251	0.05352355049696478	5.905292582829458
GOTERM_CC_FAT	GO:0031410~cytoplasmic vesicle	50	5.72737686139748	0.004630829502341475	ENSG00000105971, ENSG00000105974, ENSG00000130733, ENSG00000197043, ENSG00000086598, ENSG00000175115, ENSG00000101460, ENSG00000148175, ENSG00000106636, ENSG00000173905, ENSG00000166598, ENSG00000042493, ENSG00000169231, ENSG00000144381, ENSG00000151914, ENSG00000163902, ENSG00000166794, ENSG00000126581, ENSG00000197157, ENSG00000089220, ENSG00000162695, ENSG00000126214, ENSG00000091140, ENSG0000…	669	642	12782	1.4880162422176588	0.9121558050487135	0.056264458409696294	6.506779707131405
GOTERM_CC_FAT	GO:0016023~cytoplasmic membrane-bounded vesicle	42	4.810996563573884	0.013600805180265576	ENSG00000105971, ENSG00000181789, ENSG00000136813, ENSG00000130733, ENSG00000197043, ENSG00000086598, ENSG00000092969, ENSG00000175115, ENSG00000075785, ENSG00000155660, ENSG00000158109, ENSG00000162736, ENSG00000137207, ENSG00000148175, ENSG00000149131, ENSG00000138674, ENSG00000100099, ENSG00000137845, ENSG00000173905, ENSG00000122705, ENSG00000166598, ENSG00000042493, ENSG00000169231, ENSG0000…	669	550	12782	1.4590134529147982	0.9992350737614274	0.12443326939435029	18.004104786655596
GOTERM_CC_FAT	GO:0031988~membrane-bounded vesicle	43	4.925544100801833	0.014285925438296408	ENSG00000105971, ENSG00000181789, ENSG00000136813, ENSG00000130733, ENSG00000197043, ENSG00000086598, ENSG00000092969, ENSG00000175115, ENSG00000075785, ENSG00000155660, ENSG00000158109, ENSG00000162736, ENSG00000137207, ENSG00000148175, ENSG00000138674, ENSG00000149131, ENSG00000100099, ENSG00000137845, ENSG00000173905, ENSG00000122705, ENSG00000166598, ENSG00000042493, ENSG00000169231, ENSG0000…	669	568	12782	1.4464146613612916	0.9994685017604412	0.12596903622404587	18.825779167782365
Annotation Cluster 10	Enrichment Score: 2.5736166661284683
Category	Term	Count	%	PValue	Genes	List Total	Pop Hits	Pop Total	Fold Enrichment	Bonferroni	Benjamini	FDR
GOTERM_BP_FAT	GO:0009991~response to extracellular stimulus	24	2.7491408934707904	0.0010523615188018066	ENSG00000080815, ENSG00000105974, ENSG00000171766, ENSG00000108691, ENSG00000143420, ENSG00000104518, ENSG00000105698, ENSG00000170345, ENSG00000204348, ENSG00000111341, ENSG00000163453, ENSG00000149485, ENSG00000131711, ENSG00000126581, ENSG00000134333, ENSG00000115415, ENSG00000158773, ENSG00000204351, ENSG00000101460, ENSG00000026508, ENSG00000141510, ENSG00000147852, ENSG00000198626, ENSG0000…	701	220	13528	2.105252237063935	0.9496206840648199	0.11265993600033619	1.866594345717587
GOTERM_BP_FAT	GO:0031667~response to nutrient levels	21	2.405498281786942	0.003062603709916431	ENSG00000080815, ENSG00000105974, ENSG00000171766, ENSG00000108691, ENSG00000143420, ENSG00000105698, ENSG00000204348, ENSG00000111341, ENSG00000163453, ENSG00000149485, ENSG00000131711, ENSG00000126581, ENSG00000115415, ENSG00000158773, ENSG00000204351, ENSG00000101460, ENSG00000026508, ENSG00000141510, ENSG00000147852, ENSG00000198626, ENSG00000122971	701	197	13528	2.057162718958413	0.999834246056165	0.18326615078216335	5.341132741612187
GOTERM_BP_FAT	GO:0007584~response to nutrient	16	1.8327605956471937	0.005900573687347296	ENSG00000105974, ENSG00000171766, ENSG00000108691, ENSG00000143420, ENSG00000105698, ENSG00000204348, ENSG00000111341, ENSG00000163453, ENSG00000149485, ENSG00000131711, ENSG00000115415, ENSG00000204351, ENSG00000158773, ENSG00000026508, ENSG00000147852, ENSG00000198626	701	140	13528	2.205502343590789	0.9999999492029894	0.28531155078285264	10.049072235383626
Annotation Cluster 11	Enrichment Score: 2.552220076867757
Category	Term	Count	%	PValue	Genes	List Total	Pop Hits	Pop Total	Fold Enrichment	Bonferroni	Benjamini	FDR
GOTERM_BP_FAT	GO:0007051~spindle organization	10	1.145475372279496	4.1769429818057396E-4	ENSG00000196230, ENSG00000099901, ENSG00000112742, ENSG00000141027, ENSG00000137807, ENSG00000076382, ENSG00000100345, ENSG00000131462, ENSG00000087586, ENSG00000175063	701	45	13528	4.288476779204311	0.6944567863110415	0.07600098239197284	0.7448491241022981
GOTERM_BP_FAT	GO:0000226~microtubule cytoskeleton organization	18	2.0618556701030926	0.0015555295086799507	ENSG00000105971, ENSG00000105974, ENSG00000151914, ENSG00000112742, ENSG00000141027, ENSG00000117650, ENSG00000131711, ENSG00000131462, ENSG00000130640, ENSG00000007168, ENSG00000196230, ENSG00000086827, ENSG00000099901, ENSG00000076382, ENSG00000137807, ENSG00000100345, ENSG00000175063, ENSG00000087586	701	147	13528	2.3630382252758446	0.9879420348010571	0.13282726679708468	2.747403254529268
GOTERM_CC_FAT	GO:0005819~spindle	18	2.0618556701030926	0.0017226997383845638	ENSG00000138175, ENSG00000136997, ENSG00000168385, ENSG00000112742, ENSG00000141027, ENSG00000117650, ENSG00000131462, ENSG00000130640, ENSG00000007168, ENSG00000134318, ENSG00000086827, ENSG00000148498, ENSG00000116871, ENSG00000122545, ENSG00000076382, ENSG00000137807, ENSG00000100345, ENSG00000087586	669	147	12782	2.3395259449071113	0.5948399452260488	0.02548319646153907	2.468288867781021
GOTERM_BP_FAT	GO:0000279~M phase	29	3.3218785796105386	0.006813788494574716	ENSG00000010292, ENSG00000137267, ENSG00000154473, ENSG00000110274, ENSG00000168385, ENSG00000175792, ENSG00000141027, ENSG00000131462, ENSG00000196230, ENSG00000086827, ENSG00000122545, ENSG00000090273, ENSG00000076382, ENSG00000137807, ENSG00000119408, ENSG00000157456, ENSG00000120253, ENSG00000165416, ENSG00000100029, ENSG00000112742, ENSG00000117650, ENSG00000141696, ENSG00000007168, ENSG0000…	701	329	13528	1.7010523394716188	0.999999996258254	0.2885257305455702	11.516387136795947
GOTERM_BP_FAT	GO:0007017~microtubule-based process	22	2.520045819014891	0.02272817571121776	ENSG00000137267, ENSG00000105971, ENSG00000105974, ENSG00000151914, ENSG00000112742, ENSG00000141027, ENSG00000131711, ENSG00000117650, ENSG00000131462, ENSG00000130640, ENSG00000007168, ENSG00000196230, ENSG00000075218, ENSG00000086827, ENSG00000126214, ENSG00000099901, ENSG00000188229, ENSG00000076382, ENSG00000137807, ENSG00000100345, ENSG00000175063, ENSG00000087586	701	253	13528	1.678099609253861	1.0	0.5004840209747764	33.729362037369825
Annotation Cluster 12	Enrichment Score: 2.533380835991801
Category	Term	Count	%	PValue	Genes	List Total	Pop Hits	Pop Total	Fold Enrichment	Bonferroni	Benjamini	FDR
GOTERM_BP_FAT	GO:0022415~viral reproductive process	11	1.2600229095074456	0.0012063108330866161	ENSG00000051596, ENSG00000158773, ENSG00000155876, ENSG00000108691, ENSG00000107175, ENSG00000099956, ENSG00000124795, ENSG00000196419, ENSG00000105698, ENSG00000074319, ENSG00000175334	701	62	13528	3.4238645253324744	0.9674694852610016	0.115154323078551	2.136883180060678
GOTERM_BP_FAT	GO:0016032~viral reproduction	11	1.2600229095074456	0.0034137540666026238	ENSG00000051596, ENSG00000158773, ENSG00000155876, ENSG00000108691, ENSG00000107175, ENSG00000099956, ENSG00000124795, ENSG00000196419, ENSG00000105698, ENSG00000074319, ENSG00000175334	701	71	13528	2.989853529163569	0.9999390104729637	0.19793355642132227	5.936022200615132
GOTERM_BP_FAT	GO:0019058~viral infectious cycle	8	0.9163802978235969	0.006097699716657428	ENSG00000158773, ENSG00000108691, ENSG00000099956, ENSG00000124795, ENSG00000196419, ENSG00000105698, ENSG00000074319, ENSG00000175334	701	43	13528	3.590352652357098	0.9999999710659992	0.2838119235909462	10.36773693399059
Annotation Cluster 13	Enrichment Score: 2.430900518368495
Category	Term	Count	%	PValue	Genes	List Total	Pop Hits	Pop Total	Fold Enrichment	Bonferroni	Benjamini	FDR
GOTERM_CC_FAT	GO:0005852~eukaryotic translation initiation factor 3 complex	7	0.8018327605956471	6.642004089203769E-5	ENSG00000104408, ENSG00000107581, ENSG00000100129, ENSG00000130811, ENSG00000100353, ENSG00000106263, ENSG00000084623	669	15	12782	8.91619332336821	0.03420652084793829	0.0017387494867758813	0.09623484040522934
GOTERM_MF_FAT	GO:0008135~translation factor activity, nucleic acid binding	14	1.6036655211912942	0.0011848588050958283	ENSG00000107581, ENSG00000114942, ENSG00000100129, ENSG00000103363, ENSG00000067248, ENSG00000130811, ENSG00000089195, ENSG00000167862, ENSG00000106263, ENSG00000104408, ENSG00000132507, ENSG00000134001, ENSG00000100353, ENSG00000084623	652	98	12983	2.8446538124452236	0.6167696735264514	0.17454771546637438	1.8060081033614561
GOTERM_MF_FAT	GO:0003743~translation initiation factor activity	10	1.145475372279496	0.0031742673848263693	ENSG00000104408, ENSG00000107581, ENSG00000100129, ENSG00000067248, ENSG00000130811, ENSG00000089195, ENSG00000134001, ENSG00000100353, ENSG00000106263, ENSG00000084623	652	61	12983	3.264356833953535	0.9236224665722255	0.2084990858072574	4.769921254042286
GOTERM_BP_FAT	GO:0006413~translational initiation	8	0.9163802978235969	0.007855688046348048	ENSG00000104408, ENSG00000107581, ENSG00000100129, ENSG00000130811, ENSG00000089195, ENSG00000100353, ENSG00000106263, ENSG00000084623	701	45	13528	3.4307814233634493	0.9999999998097102	0.311363152185655	13.162862111886476
GOTERM_BP_FAT	GO:0006446~regulation of translational initiation	4	0.45819014891179843	0.3570293616099333	ENSG00000104408, ENSG00000089195, ENSG00000134001, ENSG00000106263	701	41	13528	1.8827459030653075	1.0	0.9680461466780874	99.96305948343304
Annotation Cluster 14	Enrichment Score: 2.2811980820184665
Category	Term	Count	%	PValue	Genes	List Total	Pop Hits	Pop Total	Fold Enrichment	Bonferroni	Benjamini	FDR
GOTERM_BP_FAT	GO:0065003~macromolecular complex assembly	56	6.414662084765177	3.822523035661262E-4	ENSG00000119787, ENSG00000137267, ENSG00000105971, ENSG00000105974, ENSG00000107581, ENSG00000123485, ENSG00000103363, ENSG00000111786, ENSG00000179409, ENSG00000120438, ENSG00000136628, ENSG00000131462, ENSG00000196230, ENSG00000086827, ENSG00000167670, ENSG00000167772, ENSG00000188229, ENSG00000214063, ENSG00000148175, ENSG00000122545, ENSG00000104872, ENSG00000105258, ENSG00000003756, ENSG0000…	701	665	13528	1.6251069900142652	0.662111537359346	0.0745755820084516	0.6818514889334715
GOTERM_BP_FAT	GO:0043933~macromolecular complex subunit organization	57	6.529209621993128	0.0010221885022122926	ENSG00000119787, ENSG00000137267, ENSG00000105971, ENSG00000105974, ENSG00000107581, ENSG00000123485, ENSG00000103363, ENSG00000111786, ENSG00000179409, ENSG00000120438, ENSG00000136628, ENSG00000131462, ENSG00000196230, ENSG00000086827, ENSG00000167670, ENSG00000167772, ENSG00000188229, ENSG00000214063, ENSG00000148175, ENSG00000122545, ENSG00000104872, ENSG00000105258, ENSG00000003756, ENSG0000…	701	710	13528	1.549287737839304	0.9451116770613093	0.11390898721348464	1.8135370383652538
GOTERM_BP_FAT	GO:0070271~protein complex biogenesis	42	4.810996563573884	0.002873031185173144	ENSG00000119787, ENSG00000105971, ENSG00000137267, ENSG00000136997, ENSG00000105974, ENSG00000103363, ENSG00000005075, ENSG00000120438, ENSG00000136628, ENSG00000136603, ENSG00000131462, ENSG00000196230, ENSG00000086827, ENSG00000167670, ENSG00000167772, ENSG00000188229, ENSG00000214063, ENSG00000155463, ENSG00000148175, ENSG00000122545, ENSG00000155465, ENSG00000177700, ENSG00000105258, ENSG0000…	701	505	13528	1.6049942797418115	0.9997156764903379	0.1846476649684533	5.018500251432744
GOTERM_BP_FAT	GO:0006461~protein complex assembly	42	4.810996563573884	0.002873031185173144	ENSG00000119787, ENSG00000105971, ENSG00000137267, ENSG00000136997, ENSG00000105974, ENSG00000103363, ENSG00000005075, ENSG00000120438, ENSG00000136628, ENSG00000136603, ENSG00000131462, ENSG00000196230, ENSG00000086827, ENSG00000167670, ENSG00000167772, ENSG00000188229, ENSG00000214063, ENSG00000155463, ENSG00000148175, ENSG00000122545, ENSG00000155465, ENSG00000177700, ENSG00000105258, ENSG0000…	701	505	13528	1.6049942797418115	0.9997156764903379	0.1846476649684533	5.018500251432744
GOTERM_BP_FAT	GO:0034622~cellular macromolecular complex assembly	28	3.2073310423825885	0.00800915268161944	ENSG00000137267, ENSG00000105971, ENSG00000105974, ENSG00000107581, ENSG00000123485, ENSG00000111786, ENSG00000179409, ENSG00000120438, ENSG00000131462, ENSG00000143977, ENSG00000196230, ENSG00000183431, ENSG00000167670, ENSG00000188229, ENSG00000155463, ENSG00000104872, ENSG00000119953, ENSG00000184897, ENSG00000139546, ENSG00000003756, ENSG00000100028, ENSG00000144381, ENSG00000004478, ENSG0000…	701	318	13528	1.699207780439444	0.9999999998773257	0.3121075370751102	13.402918397221363
GOTERM_BP_FAT	GO:0034621~cellular macromolecular complex subunit organization	29	3.3218785796105386	0.019099292914475756	ENSG00000137267, ENSG00000105971, ENSG00000105974, ENSG00000107581, ENSG00000123485, ENSG00000111786, ENSG00000179409, ENSG00000167862, ENSG00000120438, ENSG00000131462, ENSG00000143977, ENSG00000196230, ENSG00000183431, ENSG00000167670, ENSG00000188229, ENSG00000155463, ENSG00000104872, ENSG00000119953, ENSG00000184897, ENSG00000139546, ENSG00000003756, ENSG00000100028, ENSG00000047648, ENSG0000…	701	357	13528	1.567636469709139	1.0	0.47079179293467743	29.184741856998674
GOTERM_BP_FAT	GO:0043623~cellular protein complex assembly	12	1.3745704467353952	0.21799562649909787	ENSG00000105971, ENSG00000137267, ENSG00000105974, ENSG00000196230, ENSG00000188229, ENSG00000004478, ENSG00000047648, ENSG00000144381, ENSG00000155463, ENSG00000120438, ENSG00000122176, ENSG00000131462	701	162	13528	1.4294922597347706	1.0	0.9172822372233878	98.77274401382027
Annotation Cluster 15	Enrichment Score: 2.2231439410579537
Category	Term	Count	%	PValue	Genes	List Total	Pop Hits	Pop Total	Fold Enrichment	Bonferroni	Benjamini	FDR
GOTERM_BP_FAT	GO:0051604~protein maturation	17	1.9473081328751431	5.435495855915377E-4	ENSG00000080815, ENSG00000160613, ENSG00000136997, ENSG00000111142, ENSG00000129128, ENSG00000144381, ENSG00000078304, ENSG00000125912, ENSG00000109472, ENSG00000205155, ENSG00000182326, ENSG00000102910, ENSG00000038002, ENSG00000114902, ENSG00000162736, ENSG00000103266, ENSG00000149131	701	122	13528	2.6890858492551626	0.7862638810755339	0.08676814060512705	0.9682503757046712
GOTERM_BP_FAT	GO:0016485~protein processing	14	1.6036655211912942	0.005151622225807602	ENSG00000080815, ENSG00000160613, ENSG00000136997, ENSG00000111142, ENSG00000129128, ENSG00000078304, ENSG00000125912, ENSG00000109472, ENSG00000205155, ENSG00000182326, ENSG00000102910, ENSG00000114902, ENSG00000162736, ENSG00000149131	701	112	13528	2.412268188302425	0.9999995694028441	0.2585479251393481	8.828573603399692
GOTERM_BP_FAT	GO:0051605~protein maturation by peptide bond cleavage	9	1.0309278350515463	0.07645132199683033	ENSG00000080815, ENSG00000114902, ENSG00000160613, ENSG00000162736, ENSG00000129128, ENSG00000149131, ENSG00000109472, ENSG00000205155, ENSG00000182326	701	86	13528	2.0195733669508673	1.0	0.7390741040336282	75.90710417472395
Annotation Cluster 16	Enrichment Score: 2.188534391208129
Category	Term	Count	%	PValue	Genes	List Total	Pop Hits	Pop Total	Fold Enrichment	Bonferroni	Benjamini	FDR
GOTERM_CC_FAT	GO:0044429~mitochondrial part	52	5.956471935853378	3.2327184108710765E-4	ENSG00000100075, ENSG00000171766, ENSG00000151729, ENSG00000166136, ENSG00000136521, ENSG00000125901, ENSG00000055950, ENSG00000126267, ENSG00000163541, ENSG00000158864, ENSG00000065427, ENSG00000182199, ENSG00000127540, ENSG00000155287, ENSG00000108826, ENSG00000144381, ENSG00000161513, ENSG00000087088, ENSG00000172340, ENSG00000099795, ENSG00000089220, ENSG00000178537, ENSG00000158941, ENSG0000…	669	595	12782	1.6697793018552711	0.15584726140413951	0.006255236661944941	0.4675721158627133
GOTERM_CC_FAT	GO:0031980~mitochondrial lumen	20	2.290950744558992	0.029001100270955576	ENSG00000182199, ENSG00000181991, ENSG00000132153, ENSG00000172053, ENSG00000144381, ENSG00000108826, ENSG00000125901, ENSG00000161513, ENSG00000105379, ENSG00000172340, ENSG00000055950, ENSG00000158941, ENSG00000005022, ENSG00000152234, ENSG00000163541, ENSG00000084754, ENSG00000091140, ENSG00000105819, ENSG00000065427, ENSG00000122971	669	227	12782	1.6833593436189194	0.9999997992670789	0.21120642739874895	34.72731055588947
GOTERM_CC_FAT	GO:0005759~mitochondrial matrix	20	2.290950744558992	0.029001100270955576	ENSG00000182199, ENSG00000181991, ENSG00000132153, ENSG00000172053, ENSG00000144381, ENSG00000108826, ENSG00000125901, ENSG00000161513, ENSG00000105379, ENSG00000172340, ENSG00000055950, ENSG00000158941, ENSG00000005022, ENSG00000152234, ENSG00000163541, ENSG00000084754, ENSG00000091140, ENSG00000105819, ENSG00000065427, ENSG00000122971	669	227	12782	1.6833593436189194	0.9999997992670789	0.21120642739874895	34.72731055588947
Annotation Cluster 17	Enrichment Score: 2.1865274231290077
Category	Term	Count	%	PValue	Genes	List Total	Pop Hits	Pop Total	Fold Enrichment	Bonferroni	Benjamini	FDR
GOTERM_BP_FAT	GO:0022613~ribonucleoprotein complex biogenesis	23	2.6345933562428407	1.5457579127409562E-4	ENSG00000139546, ENSG00000188846, ENSG00000107581, ENSG00000003756, ENSG00000100029, ENSG00000111786, ENSG00000145414, ENSG00000053372, ENSG00000100028, ENSG00000179409, ENSG00000130826, ENSG00000130119, ENSG00000164609, ENSG00000143977, ENSG00000183431, ENSG00000170515, ENSG00000130713, ENSG00000105793, ENSG00000104872, ENSG00000119953, ENSG00000123737, ENSG00000141543, ENSG00000137154	701	180	13528	2.465874148042479	0.3551386872221972	0.03909875376145089	0.2762587074589984
GOTERM_BP_FAT	GO:0034660~ncRNA metabolic process	25	2.86368843069874	8.494753240113102E-4	ENSG00000138385, ENSG00000172053, ENSG00000145414, ENSG00000179409, ENSG00000127054, ENSG00000089195, ENSG00000110619, ENSG00000136628, ENSG00000130826, ENSG00000130713, ENSG00000065427, ENSG00000123737, ENSG00000104907, ENSG00000141543, ENSG00000177192, ENSG00000188846, ENSG00000133706, ENSG00000100029, ENSG00000104613, ENSG00000164880, ENSG00000170892, ENSG00000178149, ENSG00000134440, ENSG0000…	701	230	13528	2.0976245115673264	0.9103494112741176	0.10383334723224558	1.509310445918488
GOTERM_BP_FAT	GO:0034470~ncRNA processing	19	2.176403207331042	0.008296489781985507	ENSG00000139546, ENSG00000177192, ENSG00000188846, ENSG00000138385, ENSG00000100029, ENSG00000145414, ENSG00000179409, ENSG00000127054, ENSG00000089195, ENSG00000104613, ENSG00000164880, ENSG00000170892, ENSG00000130826, ENSG00000170515, ENSG00000130713, ENSG00000104907, ENSG00000123737, ENSG00000141543, ENSG00000137154	701	187	13528	1.9607741423634686	0.9999999999460872	0.31291419255916875	13.850700204714805
GOTERM_BP_FAT	GO:0042254~ribosome biogenesis	13	1.4891179839633446	0.024048666909273354	ENSG00000188846, ENSG00000145414, ENSG00000100029, ENSG00000053372, ENSG00000179409, ENSG00000130119, ENSG00000130826, ENSG00000170515, ENSG00000130713, ENSG00000105793, ENSG00000123737, ENSG00000137154, ENSG00000141543	701	122	13528	2.056359767077477	1.0	0.5058620709895971	35.3136449112164
GOTERM_BP_FAT	GO:0006364~rRNA processing	10	1.145475372279496	0.04820309051480755	ENSG00000130826, ENSG00000188846, ENSG00000170515, ENSG00000100029, ENSG00000145414, ENSG00000130713, ENSG00000179409, ENSG00000123737, ENSG00000141543, ENSG00000137154	701	92	13528	2.0976245115673264	1.0	0.640633221883418	58.691311667123394
GOTERM_BP_FAT	GO:0016072~rRNA metabolic process	10	1.145475372279496	0.06018426231038308	ENSG00000130826, ENSG00000188846, ENSG00000170515, ENSG00000100029, ENSG00000145414, ENSG00000130713, ENSG00000179409, ENSG00000123737, ENSG00000141543, ENSG00000137154	701	96	13528	2.010223490252021	1.0	0.6909931305040116	67.07024796574962
Annotation Cluster 18	Enrichment Score: 2.02341944825223
Category	Term	Count	%	PValue	Genes	List Total	Pop Hits	Pop Total	Fold Enrichment	Bonferroni	Benjamini	FDR
GOTERM_CC_FAT	GO:0015630~microtubule cytoskeleton	47	5.383734249713632	0.001025598632693202	ENSG00000138175, ENSG00000137267, ENSG00000136997, ENSG00000136813, ENSG00000168385, ENSG00000110274, ENSG00000175792, ENSG00000120438, ENSG00000141027, ENSG00000130734, ENSG00000131711, ENSG00000131462, ENSG00000165169, ENSG00000101460, ENSG00000134318, ENSG00000196230, ENSG00000086827, ENSG00000118162, ENSG00000118762, ENSG00000167671, ENSG00000188229, ENSG00000122545, ENSG00000090273, ENSG0000…	669	549	12782	1.6356794933579468	0.41590372627544636	0.01569000483655625	1.4763937946368433
GOTERM_CC_FAT	GO:0005856~cytoskeleton	89	10.194730813287514	0.02772389286087646	ENSG00000137267, ENSG00000215305, ENSG00000122786, ENSG00000120438, ENSG00000175792, ENSG00000130734, ENSG00000131711, ENSG00000039560, ENSG00000131462, ENSG00000101460, ENSG00000134318, ENSG00000196230, ENSG00000086827, ENSG00000107438, ENSG00000167671, ENSG00000118162, ENSG00000183963, ENSG00000172757, ENSG00000115459, ENSG00000188229, ENSG00000122545, ENSG00000148175, ENSG00000090273, ENSG0000…	669	1381	12782	1.231314584327771	0.999999600278549	0.21149847138709188	33.47168358379089
GOTERM_CC_FAT	GO:0044430~cytoskeletal part	64	7.331042382588775	0.02991644676270011	ENSG00000137267, ENSG00000215305, ENSG00000122786, ENSG00000175792, ENSG00000120438, ENSG00000130734, ENSG00000131711, ENSG00000131462, ENSG00000101460, ENSG00000134318, ENSG00000196230, ENSG00000086827, ENSG00000167671, ENSG00000118162, ENSG00000172757, ENSG00000188229, ENSG00000122545, ENSG00000090273, ENSG00000076382, ENSG00000198707, ENSG00000167460, ENSG00000092820, ENSG00000042493, ENSG0000…	669	952	12782	1.2844456168117473	0.9999998775411388	0.214271368205869	35.61357977202888
Annotation Cluster 19	Enrichment Score: 1.958772038136793
Category	Term	Count	%	PValue	Genes	List Total	Pop Hits	Pop Total	Fold Enrichment	Bonferroni	Benjamini	FDR
GOTERM_BP_FAT	GO:0006091~generation of precursor metabolites and energy	36	4.123711340206185	1.4619042323888558E-5	ENSG00000167985, ENSG00000166136, ENSG00000151729, ENSG00000136521, ENSG00000116747, ENSG00000149485, ENSG00000134333, ENSG00000152234, ENSG00000163541, ENSG00000102144, ENSG00000158864, ENSG00000100968, ENSG00000155463, ENSG00000128524, ENSG00000164919, ENSG00000127540, ENSG00000221968, ENSG00000147123, ENSG00000131100, ENSG00000161513, ENSG00000131495, ENSG00000105379, ENSG00000184752, ENSG0000…	701	313	13528	2.219595010322998	0.040640251231253144	0.004599295739059817	0.02615813635110653
GOTERM_BP_FAT	GO:0022900~electron transport chain	16	1.8327605956471937	7.742707542175307E-4	ENSG00000167985, ENSG00000127540, ENSG00000221968, ENSG00000166136, ENSG00000147123, ENSG00000136521, ENSG00000131495, ENSG00000161513, ENSG00000105379, ENSG00000184752, ENSG00000149485, ENSG00000099795, ENSG00000198840, ENSG00000158864, ENSG00000091140, ENSG00000173221	701	114	13528	2.708511650023776	0.8890007154871611	0.10408664812133261	1.376563002923037
GOTERM_BP_FAT	GO:0045333~cellular respiration	13	1.4891179839633446	0.004222593913317644	ENSG00000167985, ENSG00000127540, ENSG00000166136, ENSG00000136521, ENSG00000131495, ENSG00000172340, ENSG00000099795, ENSG00000163541, ENSG00000198840, ENSG00000158864, ENSG00000100968, ENSG00000091140, ENSG00000155463	701	97	13528	2.586349397767549	0.999993911410861	0.22548065493470437	7.292889791314982
GOTERM_BP_FAT	GO:0006119~oxidative phosphorylation	13	1.4891179839633446	0.004591915036730005	ENSG00000167985, ENSG00000127540, ENSG00000166136, ENSG00000136521, ENSG00000131100, ENSG00000131495, ENSG00000099795, ENSG00000198840, ENSG00000152234, ENSG00000158864, ENSG00000091140, ENSG00000128524, ENSG00000169020	701	98	13528	2.5599580773821655	0.9999978752732906	0.2382388599220414	7.906279193124222
GOTERM_CC_FAT	GO:0070469~respiratory chain	11	1.2600229095074456	0.005450742713595441	ENSG00000127540, ENSG00000198840, ENSG00000166136, ENSG00000147123, ENSG00000158864, ENSG00000136521, ENSG00000131495, ENSG00000155463, ENSG00000111775, ENSG00000184752, ENSG00000099795	669	75	12782	2.8022321873442952	0.9429599576613499	0.06301775819411437	7.616923680649734
GOTERM_BP_FAT	GO:0042773~ATP synthesis coupled electron transport	9	1.0309278350515463	0.007768879359977563	ENSG00000167985, ENSG00000127540, ENSG00000198840, ENSG00000166136, ENSG00000158864, ENSG00000136521, ENSG00000131495, ENSG00000091140, ENSG00000099795	701	56	13528	3.1014876706745462	0.9999999997560775	0.31281753669481405	13.02679399254788
GOTERM_BP_FAT	GO:0042775~mitochondrial ATP synthesis coupled electron transport	9	1.0309278350515463	0.007768879359977563	ENSG00000167985, ENSG00000127540, ENSG00000198840, ENSG00000166136, ENSG00000158864, ENSG00000136521, ENSG00000131495, ENSG00000091140, ENSG00000099795	701	56	13528	3.1014876706745462	0.9999999997560775	0.31281753669481405	13.02679399254788
GOTERM_MF_FAT	GO:0016655~oxidoreductase activity, acting on NADH or NADPH, quinone or similar compound as acceptor	8	0.9163802978235969	0.01058664917650929	ENSG00000198840, ENSG00000166136, ENSG00000158864, ENSG00000136521, ENSG00000181019, ENSG00000131495, ENSG00000184752, ENSG00000099795	652	49	12983	3.251032928508827	0.9998177729124256	0.38019328923144224	15.092848877559561
GOTERM_BP_FAT	GO:0022904~respiratory electron transport chain	9	1.0309278350515463	0.016898529714733126	ENSG00000167985, ENSG00000127540, ENSG00000198840, ENSG00000166136, ENSG00000158864, ENSG00000136521, ENSG00000131495, ENSG00000091140, ENSG00000099795	701	64	13528	2.713801711840228	1.0	0.4578710579477555	26.286946143378596
GOTERM_BP_FAT	GO:0015980~energy derivation by oxidation of organic compounds	15	1.718213058419244	0.017118516131792286	ENSG00000167985, ENSG00000127540, ENSG00000166136, ENSG00000136521, ENSG00000131495, ENSG00000172340, ENSG00000099795, ENSG00000163541, ENSG00000198840, ENSG00000102893, ENSG00000158864, ENSG00000100968, ENSG00000172531, ENSG00000091140, ENSG00000155463	701	144	13528	2.0102234902520206	1.0	0.4580260343163254	26.581566448066376
GOTERM_MF_FAT	GO:0050136~NADH dehydrogenase (quinone) activity	7	0.8018327605956471	0.01947691893840721	ENSG00000198840, ENSG00000166136, ENSG00000158864, ENSG00000136521, ENSG00000131495, ENSG00000184752, ENSG00000099795	652	43	12983	3.2415822513910686	0.9999998771493768	0.48470326565448607	26.09317633207717
GOTERM_MF_FAT	GO:0008137~NADH dehydrogenase (ubiquinone) activity	7	0.8018327605956471	0.01947691893840721	ENSG00000198840, ENSG00000166136, ENSG00000158864, ENSG00000136521, ENSG00000131495, ENSG00000184752, ENSG00000099795	652	43	12983	3.2415822513910686	0.9999998771493768	0.48470326565448607	26.09317633207717
GOTERM_MF_FAT	GO:0003954~NADH dehydrogenase activity	7	0.8018327605956471	0.01947691893840721	ENSG00000198840, ENSG00000166136, ENSG00000158864, ENSG00000136521, ENSG00000131495, ENSG00000184752, ENSG00000099795	652	43	12983	3.2415822513910686	0.9999998771493768	0.48470326565448607	26.09317633207717
GOTERM_BP_FAT	GO:0006120~mitochondrial electron transport, NADH to ubiquinone	7	0.8018327605956471	0.020105032187396205	ENSG00000198840, ENSG00000166136, ENSG00000158864, ENSG00000136521, ENSG00000131495, ENSG00000091140, ENSG00000099795	701	42	13528	3.2163575844032333	1.0	0.48445082036310305	30.472905895153612
GOTERM_MF_FAT	GO:0016651~oxidoreductase activity, acting on NADH or NADPH	10	1.145475372279496	0.022841129820598383	ENSG00000198840, ENSG00000166136, ENSG00000158864, ENSG00000136521, ENSG00000181019, ENSG00000131495, ENSG00000091140, ENSG00000130159, ENSG00000184752, ENSG00000099795	652	83	12983	2.399105624953803	0.9999999923822	0.5265510228666122	29.89665393179942
GOTERM_CC_FAT	GO:0005746~mitochondrial respiratory chain	8	0.9163802978235969	0.048678161245893185	ENSG00000198840, ENSG00000166136, ENSG00000158864, ENSG00000136521, ENSG00000131495, ENSG00000155463, ENSG00000111775, ENSG00000099795	669	64	12782	2.3882660687593424	0.9999999999955986	0.2943631810749727	51.487943916656185
GOTERM_CC_FAT	GO:0044455~mitochondrial membrane part	12	1.3745704467353952	0.06247945880699347	ENSG00000198840, ENSG00000152234, ENSG00000166136, ENSG00000158864, ENSG00000136521, ENSG00000130204, ENSG00000131495, ENSG00000155463, ENSG00000111775, ENSG00000143224, ENSG00000169020, ENSG00000099795	669	125	12782	1.8341883408071749	0.9999999999999979	0.3446486667796762	60.74883079322466
GOTERM_CC_FAT	GO:0045271~respiratory chain complex I	6	0.6872852233676976	0.06638825459607886	ENSG00000198840, ENSG00000166136, ENSG00000158864, ENSG00000136521, ENSG00000131495, ENSG00000099795	669	42	12782	2.7294469357249627	0.9999999999999998	0.35188459199873123	63.05539279446026
GOTERM_CC_FAT	GO:0005747~mitochondrial respiratory chain complex I	6	0.6872852233676976	0.06638825459607886	ENSG00000198840, ENSG00000166136, ENSG00000158864, ENSG00000136521, ENSG00000131495, ENSG00000099795	669	42	12782	2.7294469357249627	0.9999999999999998	0.35188459199873123	63.05539279446026
GOTERM_CC_FAT	GO:0030964~NADH dehydrogenase complex	6	0.6872852233676976	0.06638825459607886	ENSG00000198840, ENSG00000166136, ENSG00000158864, ENSG00000136521, ENSG00000131495, ENSG00000099795	669	42	12782	2.7294469357249627	0.9999999999999998	0.35188459199873123	63.05539279446026
Annotation Cluster 20	Enrichment Score: 1.902665468605632
Category	Term	Count	%	PValue	Genes	List Total	Pop Hits	Pop Total	Fold Enrichment	Bonferroni	Benjamini	FDR
GOTERM_CC_FAT	GO:0015630~microtubule cytoskeleton	47	5.383734249713632	0.001025598632693202	ENSG00000138175, ENSG00000137267, ENSG00000136997, ENSG00000136813, ENSG00000168385, ENSG00000110274, ENSG00000175792, ENSG00000120438, ENSG00000141027, ENSG00000130734, ENSG00000131711, ENSG00000131462, ENSG00000165169, ENSG00000101460, ENSG00000134318, ENSG00000196230, ENSG00000086827, ENSG00000118162, ENSG00000118762, ENSG00000167671, ENSG00000188229, ENSG00000122545, ENSG00000090273, ENSG0000…	669	549	12782	1.6356794933579468	0.41590372627544636	0.01569000483655625	1.4763937946368433
GOTERM_CC_FAT	GO:0005815~microtubule organizing center	22	2.520045819014891	0.02427530025798262	ENSG00000092820, ENSG00000136813, ENSG00000149557, ENSG00000110274, ENSG00000120438, ENSG00000175792, ENSG00000117650, ENSG00000130640, ENSG00000131462, ENSG00000159377, ENSG00000007168, ENSG00000134318, ENSG00000044459, ENSG00000118162, ENSG00000167671, ENSG00000118762, ENSG00000099901, ENSG00000148498, ENSG00000147526, ENSG00000095906, ENSG00000198707, ENSG00000087586	669	253	12782	1.6614024826151947	0.9999974443306764	0.1960816471511313	29.968121225811128
GOTERM_CC_FAT	GO:0005813~centrosome	18	2.0618556701030926	0.07867949262580734	ENSG00000136813, ENSG00000149557, ENSG00000110274, ENSG00000120438, ENSG00000175792, ENSG00000117650, ENSG00000130640, ENSG00000131462, ENSG00000159377, ENSG00000007168, ENSG00000134318, ENSG00000044459, ENSG00000167671, ENSG00000099901, ENSG00000147526, ENSG00000095906, ENSG00000198707, ENSG00000087586	669	224	12782	1.5353139013452917	1.0	0.38612192545429713	69.51246999638244
Annotation Cluster 21	Enrichment Score: 1.8447046955927726
Category	Term	Count	%	PValue	Genes	List Total	Pop Hits	Pop Total	Fold Enrichment	Bonferroni	Benjamini	FDR
GOTERM_BP_FAT	GO:0006457~protein folding	21	2.405498281786942	8.402109983151337E-4	ENSG00000138398, ENSG00000090520, ENSG00000166598, ENSG00000144381, ENSG00000004478, ENSG00000120438, ENSG00000173486, ENSG00000100023, ENSG00000166794, ENSG00000123349, ENSG00000126602, ENSG00000168724, ENSG00000151929, ENSG00000077232, ENSG00000103266, ENSG00000089248, ENSG00000116260, ENSG00000025796, ENSG00000100442, ENSG00000171960, ENSG00000079150	701	177	13528	2.289610483812471	0.9079589977106063	0.10738171688386677	1.4929666248417628
GOTERM_MF_FAT	GO:0003755~peptidyl-prolyl cis-trans isomerase activity	8	0.9163802978235969	0.0021299751022892614	ENSG00000138398, ENSG00000100442, ENSG00000171960, ENSG00000004478, ENSG00000079150, ENSG00000100023, ENSG00000173486, ENSG00000166794	652	37	12983	4.305421986403582	0.8218247390328774	0.1744168459791149	3.224678480367471
GOTERM_MF_FAT	GO:0016859~cis-trans isomerase activity	8	0.9163802978235969	0.002917723158361878	ENSG00000138398, ENSG00000100442, ENSG00000171960, ENSG00000004478, ENSG00000079150, ENSG00000100023, ENSG00000173486, ENSG00000166794	652	39	12983	4.084631115305962	0.9059461981543777	0.21052635682201704	4.392464020061793
GOTERM_MF_FAT	GO:0005528~FK506 binding	3	0.3436426116838488	0.07151181824669207	ENSG00000100442, ENSG00000004478, ENSG00000173486	652	9	12983	6.637525562372189	1.0	0.7604965882610204	68.03760490428022
GOTERM_MF_FAT	GO:0005527~macrolide binding	3	0.3436426116838488	0.07151181824669207	ENSG00000100442, ENSG00000004478, ENSG00000173486	652	9	12983	6.637525562372189	1.0	0.7604965882610204	68.03760490428022
GOTERM_MF_FAT	GO:0008144~drug binding	5	0.572737686139748	0.32004364943882135	ENSG00000138398, ENSG00000100442, ENSG00000171960, ENSG00000004478, ENSG00000173486	652	57	12983	1.746717253255839	1.0	0.957235599185637	99.73405082887888
Annotation Cluster 22	Enrichment Score: 1.835458895918302
Category	Term	Count	%	PValue	Genes	List Total	Pop Hits	Pop Total	Fold Enrichment	Bonferroni	Benjamini	FDR
GOTERM_CC_FAT	GO:0015629~actin cytoskeleton	25	2.86368843069874	0.007350530041672056	ENSG00000143575, ENSG00000122786, ENSG00000215305, ENSG00000115091, ENSG00000077549, ENSG00000118762, ENSG00000118162, ENSG00000172757, ENSG00000107796, ENSG00000183963, ENSG00000122545, ENSG00000101608, ENSG00000167460, ENSG00000092820, ENSG00000130429, ENSG00000042493, ENSG00000143549, ENSG00000151914, ENSG00000047648, ENSG00000154553, ENSG00000159840, ENSG00000197694, ENSG00000108518, ENSG0000…	669	269	12782	1.7756625046537862	0.9790560075875059	0.07896133725317045	10.14220419894275
GOTERM_MF_FAT	GO:0003779~actin binding	27	3.0927835051546393	0.013295183637030496	ENSG00000122786, ENSG00000215305, ENSG00000064042, ENSG00000130176, ENSG00000115091, ENSG00000131711, ENSG00000130755, ENSG00000172725, ENSG00000077549, ENSG00000118162, ENSG00000172757, ENSG00000183963, ENSG00000167460, ENSG00000136279, ENSG00000092820, ENSG00000130429, ENSG00000034510, ENSG00000042493, ENSG00000138434, ENSG00000143549, ENSG00000151914, ENSG00000154380, ENSG00000197694, ENSG0000…	652	326	12983	1.6492011366630284	0.999980162646956	0.4344133586156369	18.596530684182312
GOTERM_MF_FAT	GO:0008092~cytoskeletal protein binding	36	4.123711340206185	0.03188675427547973	ENSG00000100220, ENSG00000122786, ENSG00000215305, ENSG00000064042, ENSG00000130734, ENSG00000130176, ENSG00000131711, ENSG00000115091, ENSG00000130755, ENSG00000172725, ENSG00000077549, ENSG00000118162, ENSG00000118762, ENSG00000172757, ENSG00000183963, ENSG00000198707, ENSG00000167460, ENSG00000136279, ENSG00000092820, ENSG00000130429, ENSG00000034510, ENSG00000149557, ENSG00000138434, ENSG0000…	652	504	12983	1.4223269062226118	0.999999999995886	0.6212905705783199	39.235688840716584
Annotation Cluster 23	Enrichment Score: 1.762504847167576
Category	Term	Count	%	PValue	Genes	List Total	Pop Hits	Pop Total	Fold Enrichment	Bonferroni	Benjamini	FDR
GOTERM_CC_FAT	GO:0005773~vacuole	24	2.7491408934707904	0.006593261626404014	ENSG00000080815, ENSG00000103811, ENSG00000151176, ENSG00000010404, ENSG00000215305, ENSG00000123992, ENSG00000068001, ENSG00000213614, ENSG00000138744, ENSG00000117533, ENSG00000143387, ENSG00000100568, ENSG00000075785, ENSG00000038002, ENSG00000101460, ENSG00000162736, ENSG00000064601, ENSG00000006715, ENSG00000053501, ENSG00000091140, ENSG00000104774, ENSG00000100099, ENSG00000128524, ENSG0000…	669	252	12782	1.8196312904833083	0.9687678988886224	0.07413707563847205	9.143413595937133
GOTERM_CC_FAT	GO:0005764~lysosome	19	2.176403207331042	0.027970006971099838	ENSG00000080815, ENSG00000103811, ENSG00000151176, ENSG00000010404, ENSG00000215305, ENSG00000068001, ENSG00000213614, ENSG00000138744, ENSG00000117533, ENSG00000143387, ENSG00000100568, ENSG00000075785, ENSG00000038002, ENSG00000162736, ENSG00000064601, ENSG00000053501, ENSG00000104774, ENSG00000100099, ENSG00000174080	669	211	12782	1.7204570732294788	0.9999996499380918	0.21018367001717042	33.715374650774535
GOTERM_CC_FAT	GO:0000323~lytic vacuole	19	2.176403207331042	0.027970006971099838	ENSG00000080815, ENSG00000103811, ENSG00000151176, ENSG00000010404, ENSG00000215305, ENSG00000068001, ENSG00000213614, ENSG00000138744, ENSG00000117533, ENSG00000143387, ENSG00000100568, ENSG00000075785, ENSG00000038002, ENSG00000162736, ENSG00000064601, ENSG00000053501, ENSG00000104774, ENSG00000100099, ENSG00000174080	669	211	12782	1.7204570732294788	0.9999996499380918	0.21018367001717042	33.715374650774535
Annotation Cluster 24	Enrichment Score: 1.7406848934194934
Category	Term	Count	%	PValue	Genes	List Total	Pop Hits	Pop Total	Fold Enrichment	Bonferroni	Benjamini	FDR
GOTERM_BP_FAT	GO:0007010~cytoskeleton organization	37	4.238258877434135	0.003899574178474	ENSG00000138193, ENSG00000105971, ENSG00000105974, ENSG00000122786, ENSG00000064042, ENSG00000141027, ENSG00000130176, ENSG00000131711, ENSG00000131462, ENSG00000154096, ENSG00000077549, ENSG00000171345, ENSG00000134318, ENSG00000196230, ENSG00000086827, ENSG00000143776, ENSG00000118162, ENSG00000172757, ENSG00000076382, ENSG00000137807, ENSG00000092820, ENSG00000034510, ENSG00000047648, ENSG0000…	701	436	13528	1.6376866599484352	0.9999847148082491	0.21420323462298885	6.7532401744916815
GOTERM_MF_FAT	GO:0003779~actin binding	27	3.0927835051546393	0.013295183637030496	ENSG00000122786, ENSG00000215305, ENSG00000064042, ENSG00000130176, ENSG00000115091, ENSG00000131711, ENSG00000130755, ENSG00000172725, ENSG00000077549, ENSG00000118162, ENSG00000172757, ENSG00000183963, ENSG00000167460, ENSG00000136279, ENSG00000092820, ENSG00000130429, ENSG00000034510, ENSG00000042493, ENSG00000138434, ENSG00000143549, ENSG00000151914, ENSG00000154380, ENSG00000197694, ENSG0000…	652	326	12983	1.6492011366630284	0.999980162646956	0.4344133586156369	18.596530684182312
GOTERM_BP_FAT	GO:0030029~actin filament-based process	20	2.290950744558992	0.04579007550866636	ENSG00000092820, ENSG00000034510, ENSG00000122786, ENSG00000151914, ENSG00000064042, ENSG00000047648, ENSG00000130176, ENSG00000077549, ENSG00000171345, ENSG00000007168, ENSG00000134318, ENSG00000154553, ENSG00000143776, ENSG00000118162, ENSG00000102302, ENSG00000172757, ENSG00000108518, ENSG00000100345, ENSG00000092841, ENSG00000137076	701	241	13528	1.6015058511551372	1.0	0.6405724880457537	56.77650423450438
GOTERM_BP_FAT	GO:0030036~actin cytoskeleton organization	19	2.176403207331042	0.04589628570047041	ENSG00000092820, ENSG00000034510, ENSG00000122786, ENSG00000151914, ENSG00000064042, ENSG00000047648, ENSG00000130176, ENSG00000077549, ENSG00000171345, ENSG00000007168, ENSG00000134318, ENSG00000154553, ENSG00000143776, ENSG00000118162, ENSG00000102302, ENSG00000172757, ENSG00000108518, ENSG00000100345, ENSG00000137076	701	226	13528	1.6224104629290645	1.0	0.6386265059502312	56.86251946317533
Annotation Cluster 25	Enrichment Score: 1.736956850288429
Category	Term	Count	%	PValue	Genes	List Total	Pop Hits	Pop Total	Fold Enrichment	Bonferroni	Benjamini	FDR
GOTERM_CC_FAT	GO:0015630~microtubule cytoskeleton	47	5.383734249713632	0.001025598632693202	ENSG00000138175, ENSG00000137267, ENSG00000136997, ENSG00000136813, ENSG00000168385, ENSG00000110274, ENSG00000175792, ENSG00000120438, ENSG00000141027, ENSG00000130734, ENSG00000131711, ENSG00000131462, ENSG00000165169, ENSG00000101460, ENSG00000134318, ENSG00000196230, ENSG00000086827, ENSG00000118162, ENSG00000118762, ENSG00000167671, ENSG00000188229, ENSG00000122545, ENSG00000090273, ENSG0000…	669	549	12782	1.6356794933579468	0.41590372627544636	0.01569000483655625	1.4763937946368433
GOTERM_BP_FAT	GO:0007017~microtubule-based process	22	2.520045819014891	0.02272817571121776	ENSG00000137267, ENSG00000105971, ENSG00000105974, ENSG00000151914, ENSG00000112742, ENSG00000141027, ENSG00000131711, ENSG00000117650, ENSG00000131462, ENSG00000130640, ENSG00000007168, ENSG00000196230, ENSG00000075218, ENSG00000086827, ENSG00000126214, ENSG00000099901, ENSG00000188229, ENSG00000076382, ENSG00000137807, ENSG00000100345, ENSG00000175063, ENSG00000087586	701	253	13528	1.678099609253861	1.0	0.5004840209747764	33.729362037369825
GOTERM_CC_FAT	GO:0005874~microtubule	18	2.0618556701030926	0.2639899767127024	ENSG00000137267, ENSG00000141027, ENSG00000131711, ENSG00000131462, ENSG00000130640, ENSG00000165169, ENSG00000101460, ENSG00000007168, ENSG00000196230, ENSG00000075218, ENSG00000086827, ENSG00000126214, ENSG00000137171, ENSG00000006715, ENSG00000188229, ENSG00000090273, ENSG00000076382, ENSG00000137807	669	274	12782	1.2551471310268076	1.0	0.7148618912643727	98.82391968977673
Annotation Cluster 26	Enrichment Score: 1.654876288801305
Category	Term	Count	%	PValue	Genes	List Total	Pop Hits	Pop Total	Fold Enrichment	Bonferroni	Benjamini	FDR
GOTERM_CC_FAT	GO:0000267~cell fraction	77	8.82016036655212	0.0045357616123868905	ENSG00000056586, ENSG00000138193, ENSG00000105971, ENSG00000105974, ENSG00000049167, ENSG00000122786, ENSG00000143727, ENSG00000196419, ENSG00000133275, ENSG00000170345, ENSG00000000419, ENSG00000136628, ENSG00000086598, ENSG00000131711, ENSG00000102189, ENSG00000161638, ENSG00000065427, ENSG00000104774, ENSG00000166598, ENSG00000129128, ENSG00000143543, ENSG00000087088, ENSG00000110697, ENSG0000…	669	1083	12782	1.358422805499312	0.907647786172572	0.056445462268259416	6.377259502139987
GOTERM_CC_FAT	GO:0005626~insoluble fraction	57	6.529209621993128	0.03436058259567605	ENSG00000056586, ENSG00000138193, ENSG00000105971, ENSG00000105974, ENSG00000122786, ENSG00000196419, ENSG00000170345, ENSG00000000419, ENSG00000086598, ENSG00000102189, ENSG00000161638, ENSG00000166598, ENSG00000129128, ENSG00000143543, ENSG00000110697, ENSG00000102007, ENSG00000089220, ENSG00000114902, ENSG00000007168, ENSG00000141510, ENSG00000198626, ENSG00000111666, ENSG00000135622, ENSG0000…	669	839	12782	1.29803257134	0.9999999889578834	0.23618872731656992	39.75953088149243
GOTERM_CC_FAT	GO:0005624~membrane fraction	53	6.0710194730813285	0.06960819842402204	ENSG00000056586, ENSG00000138193, ENSG00000105971, ENSG00000105974, ENSG00000122786, ENSG00000196419, ENSG00000170345, ENSG00000000419, ENSG00000102189, ENSG00000086598, ENSG00000161638, ENSG00000166598, ENSG00000129128, ENSG00000143543, ENSG00000110697, ENSG00000102007, ENSG00000089220, ENSG00000114902, ENSG00000007168, ENSG00000198626, ENSG00000111666, ENSG00000135622, ENSG00000168385, ENSG0000…	669	809	12782	1.2516993982125602	1.0	0.35903497232081616	64.85999559432344
Annotation Cluster 27	Enrichment Score: 1.6306171231421096
Category	Term	Count	%	PValue	Genes	List Total	Pop Hits	Pop Total	Fold Enrichment	Bonferroni	Benjamini	FDR
GOTERM_CC_FAT	GO:0005938~cell cortex	17	1.9473081328751431	0.003996772834703588	ENSG00000092820, ENSG00000136279, ENSG00000105974, ENSG00000122786, ENSG00000112685, ENSG00000168385, ENSG00000039560, ENSG00000108010, ENSG00000115053, ENSG00000077549, ENSG00000007168, ENSG00000148498, ENSG00000197694, ENSG00000172757, ENSG00000122545, ENSG00000164402, ENSG00000100345	669	146	12782	2.2246862010360995	0.8773604101961836	0.05238580844027452	5.639778901677806
GOTERM_CC_FAT	GO:0044448~cell cortex part	10	1.145475372279496	0.02884333095112822	ENSG00000092820, ENSG00000077549, ENSG00000122786, ENSG00000112685, ENSG00000197694, ENSG00000168385, ENSG00000172757, ENSG00000164402, ENSG00000122545, ENSG00000100345	669	83	12782	2.301943198804185	0.9999997814294943	0.21307903097129421	34.57341029539764
GOTERM_CC_FAT	GO:0030863~cortical cytoskeleton	6	0.6872852233676976	0.11127401345547466	ENSG00000092820, ENSG00000077549, ENSG00000122786, ENSG00000197694, ENSG00000172757, ENSG00000100345	669	49	12782	2.339525944907111	1.0	0.485556957594216	81.91268978605831
Annotation Cluster 28	Enrichment Score: 1.5069994614014364
Category	Term	Count	%	PValue	Genes	List Total	Pop Hits	Pop Total	Fold Enrichment	Bonferroni	Benjamini	FDR
GOTERM_MF_FAT	GO:0016875~ligase activity, forming carbon-oxygen bonds	7	0.8018327605956471	0.029024150434204317	ENSG00000134440, ENSG00000133706, ENSG00000172053, ENSG00000110619, ENSG00000136628, ENSG00000065427, ENSG00000178149	652	47	12983	2.9657029108471478	0.9999999999551649	0.6000687677329792	36.4141713853806
GOTERM_MF_FAT	GO:0016876~ligase activity, forming aminoacyl-tRNA and related compounds	7	0.8018327605956471	0.029024150434204317	ENSG00000134440, ENSG00000133706, ENSG00000172053, ENSG00000110619, ENSG00000136628, ENSG00000065427, ENSG00000178149	652	47	12983	2.9657029108471478	0.9999999999551649	0.6000687677329792	36.4141713853806
GOTERM_MF_FAT	GO:0004812~aminoacyl-tRNA ligase activity	7	0.8018327605956471	0.029024150434204317	ENSG00000134440, ENSG00000133706, ENSG00000172053, ENSG00000110619, ENSG00000136628, ENSG00000065427, ENSG00000178149	652	47	12983	2.9657029108471478	0.9999999999551649	0.6000687677329792	36.4141713853806
GOTERM_BP_FAT	GO:0006418~tRNA aminoacylation for protein translation	7	0.8018327605956471	0.030207707141503545	ENSG00000134440, ENSG00000133706, ENSG00000172053, ENSG00000110619, ENSG00000136628, ENSG00000065427, ENSG00000178149	701	46	13528	2.9366743161942566	1.0	0.5567231438755422	42.24222410972362
GOTERM_BP_FAT	GO:0043039~tRNA aminoacylation	7	0.8018327605956471	0.030207707141503545	ENSG00000134440, ENSG00000133706, ENSG00000172053, ENSG00000110619, ENSG00000136628, ENSG00000065427, ENSG00000178149	701	46	13528	2.9366743161942566	1.0	0.5567231438755422	42.24222410972362
GOTERM_BP_FAT	GO:0043038~amino acid activation	7	0.8018327605956471	0.030207707141503545	ENSG00000134440, ENSG00000133706, ENSG00000172053, ENSG00000110619, ENSG00000136628, ENSG00000065427, ENSG00000178149	701	46	13528	2.9366743161942566	1.0	0.5567231438755422	42.24222410972362
GOTERM_BP_FAT	GO:0006399~tRNA metabolic process	12	1.3745704467353952	0.04191523780024864	ENSG00000177192, ENSG00000134440, ENSG00000133706, ENSG00000138385, ENSG00000172053, ENSG00000089195, ENSG00000110619, ENSG00000136628, ENSG00000065427, ENSG00000104907, ENSG00000170892, ENSG00000178149	701	118	13528	1.9625232718392613	1.0	0.6306715168749022	53.52537790745012
Annotation Cluster 29	Enrichment Score: 1.4857842692381524
Category	Term	Count	%	PValue	Genes	List Total	Pop Hits	Pop Total	Fold Enrichment	Bonferroni	Benjamini	FDR
GOTERM_BP_FAT	GO:0006351~transcription, DNA-dependent	25	2.86368843069874	0.017380815480931296	ENSG00000146592, ENSG00000136997, ENSG00000103363, ENSG00000005075, ENSG00000105698, ENSG00000116747, ENSG00000141027, ENSG00000136603, ENSG00000115415, ENSG00000100413, ENSG00000213928, ENSG00000100968, ENSG00000141905, ENSG00000177700, ENSG00000116044, ENSG00000105258, ENSG00000100815, ENSG00000168495, ENSG00000126351, ENSG00000161980, ENSG00000048649, ENSG00000143013, ENSG00000158773, ENSG0000…	701	292	13528	1.6522384851386476	1.0	0.4549266126428849	26.931401951148516
GOTERM_BP_FAT	GO:0032774~RNA biosynthetic process	25	2.86368843069874	0.02016189481451207	ENSG00000146592, ENSG00000136997, ENSG00000103363, ENSG00000005075, ENSG00000105698, ENSG00000116747, ENSG00000141027, ENSG00000136603, ENSG00000115415, ENSG00000100413, ENSG00000213928, ENSG00000100968, ENSG00000141905, ENSG00000177700, ENSG00000116044, ENSG00000105258, ENSG00000100815, ENSG00000168495, ENSG00000126351, ENSG00000161980, ENSG00000048649, ENSG00000143013, ENSG00000158773, ENSG0000…	701	296	13528	1.6299109380421792	1.0	0.48152600770968434	30.545071473544937
GOTERM_BP_FAT	GO:0006366~transcription from RNA polymerase II promoter	18	2.0618556701030926	0.09955101642937253	ENSG00000177700, ENSG00000116044, ENSG00000146592, ENSG00000136997, ENSG00000105258, ENSG00000100815, ENSG00000103363, ENSG00000005075, ENSG00000141027, ENSG00000136603, ENSG00000126351, ENSG00000115415, ENSG00000158773, ENSG00000143013, ENSG00000198646, ENSG00000213928, ENSG00000100968, ENSG00000141905	701	234	13528	1.4844727312630308	1.0	0.7877494853832823	84.68815900836795
Annotation Cluster 30	Enrichment Score: 1.4664097794539708
Category	Term	Count	%	PValue	Genes	List Total	Pop Hits	Pop Total	Fold Enrichment	Bonferroni	Benjamini	FDR
GOTERM_BP_FAT	GO:0010033~response to organic substance	54	6.185567010309279	0.006047968481961954	ENSG00000105971, ENSG00000105974, ENSG00000171766, ENSG00000144224, ENSG00000170345, ENSG00000131711, ENSG00000188690, ENSG00000102910, ENSG00000115415, ENSG00000204351, ENSG00000121769, ENSG00000127920, ENSG00000172757, ENSG00000142871, ENSG00000090273, ENSG00000116044, ENSG00000144381, ENSG00000204348, ENSG00000126351, ENSG00000129559, ENSG00000182326, ENSG00000089220, ENSG00000129596, ENSG0000…	701	721	13528	1.4453534775959052	0.9999999666513603	0.2865004743918955	10.287444430425108
GOTERM_BP_FAT	GO:0009719~response to endogenous stimulus	33	3.7800687285223367	0.011651853784065119	ENSG00000105971, ENSG00000171766, ENSG00000105974, ENSG00000106070, ENSG00000170345, ENSG00000163453, ENSG00000149485, ENSG00000092969, ENSG00000131711, ENSG00000188690, ENSG00000111664, ENSG00000115415, ENSG00000171345, ENSG00000121769, ENSG00000127920, ENSG00000172757, ENSG00000117289, ENSG00000196396, ENSG00000122971, ENSG00000090273, ENSG00000108691, ENSG00000111341, ENSG00000126351, ENSG0000…	701	405	13528	1.5724414857082476	0.9999999999999964	0.37404737849051417	18.920411716440633
GOTERM_BP_FAT	GO:0009725~response to hormone stimulus	30	3.436426116838488	0.015782080219494926	ENSG00000105971, ENSG00000105974, ENSG00000171766, ENSG00000106070, ENSG00000170345, ENSG00000163453, ENSG00000149485, ENSG00000092969, ENSG00000131711, ENSG00000111664, ENSG00000115415, ENSG00000171345, ENSG00000121769, ENSG00000127920, ENSG00000117289, ENSG00000196396, ENSG00000122971, ENSG00000090273, ENSG00000108691, ENSG00000111341, ENSG00000126351, ENSG00000089220, ENSG00000158773, ENSG0000…	701	367	13528	1.5775050822686159	1.0	0.43943181692497	24.77443649837462
GOTERM_BP_FAT	GO:0032870~cellular response to hormone stimulus	13	1.4891179839633446	0.04283443386066875	ENSG00000106070, ENSG00000170345, ENSG00000163453, ENSG00000126351, ENSG00000111664, ENSG00000115415, ENSG00000108946, ENSG00000158773, ENSG00000127920, ENSG00000147852, ENSG00000105723, ENSG00000196396, ENSG00000197594	701	133	13528	1.8862848991237011	1.0	0.6358239839901216	54.316867769458725
GOTERM_BP_FAT	GO:0043434~response to peptide hormone stimulus	14	1.6036655211912942	0.05621445444229372	ENSG00000105971, ENSG00000171766, ENSG00000106070, ENSG00000149485, ENSG00000131711, ENSG00000115415, ENSG00000158773, ENSG00000121769, ENSG00000129596, ENSG00000147852, ENSG00000105723, ENSG00000196396, ENSG00000197594, ENSG00000090273	701	154	13528	1.7543768642199453	1.0	0.6802614155644275	64.49022355452469
GOTERM_BP_FAT	GO:0032869~cellular response to insulin stimulus	7	0.8018327605956471	0.1390217239112036	ENSG00000115415, ENSG00000158773, ENSG00000147852, ENSG00000105723, ENSG00000106070, ENSG00000196396, ENSG00000197594	701	68	13528	1.9865738021314088	1.0	0.8473618712627974	93.13470763608603
GOTERM_BP_FAT	GO:0032868~response to insulin stimulus	9	1.0309278350515463	0.14596174635846115	ENSG00000115415, ENSG00000158773, ENSG00000121769, ENSG00000147852, ENSG00000105723, ENSG00000106070, ENSG00000196396, ENSG00000197594, ENSG00000149485	701	100	13528	1.736833095577746	1.0	0.8560704464232938	94.06037507072486
Annotation Cluster 31	Enrichment Score: 1.462382301220908
Category	Term	Count	%	PValue	Genes	List Total	Pop Hits	Pop Total	Fold Enrichment	Bonferroni	Benjamini	FDR
GOTERM_BP_FAT	GO:0031668~cellular response to extracellular stimulus	11	1.2600229095074456	0.0015487394112531753	ENSG00000080815, ENSG00000134333, ENSG00000105974, ENSG00000158773, ENSG00000101460, ENSG00000141510, ENSG00000104518, ENSG00000105698, ENSG00000170345, ENSG00000149485, ENSG00000126581	701	64	13528	3.316868758915834	0.9877070527082812	0.13638163856707886	2.7355668512003217
GOTERM_BP_FAT	GO:0031669~cellular response to nutrient levels	8	0.9163802978235969	0.006935481066429663	ENSG00000080815, ENSG00000105974, ENSG00000158773, ENSG00000101460, ENSG00000141510, ENSG00000105698, ENSG00000149485, ENSG00000126581	701	44	13528	3.508753728439891	0.9999999973573078	0.28861574077938645	11.710202534098368
GOTERM_BP_FAT	GO:0042594~response to starvation	7	0.8018327605956471	0.020105032187396205	ENSG00000080815, ENSG00000105974, ENSG00000101460, ENSG00000141510, ENSG00000122971, ENSG00000149485, ENSG00000126581	701	42	13528	3.2163575844032333	1.0	0.48445082036310305	30.472905895153612
GOTERM_BP_FAT	GO:0009267~cellular response to starvation	6	0.6872852233676976	0.02307500721052174	ENSG00000080815, ENSG00000105974, ENSG00000101460, ENSG00000141510, ENSG00000149485, ENSG00000126581	701	32	13528	3.6184022824536375	1.0	0.4984983956670699	34.148989852363385
GOTERM_BP_FAT	GO:0000045~autophagic vacuole formation	3	0.3436426116838488	0.12524550160848352	ENSG00000080815, ENSG00000101460, ENSG00000126581	701	12	13528	4.824536376604851	1.0	0.8276350192184021	90.87926601535452
GOTERM_BP_FAT	GO:0006914~autophagy	5	0.572737686139748	0.13160093634051173	ENSG00000080815, ENSG00000101460, ENSG00000144848, ENSG00000130734, ENSG00000126581	701	38	13528	2.5392296718972895	1.0	0.8339975973169852	91.995062531237
GOTERM_BP_FAT	GO:0007033~vacuole organization	5	0.572737686139748	0.15069285204568134	ENSG00000080815, ENSG00000101460, ENSG00000213614, ENSG00000100099, ENSG00000126581	701	40	13528	2.4122681883024253	1.0	0.8597270557146992	94.62243633311085
GOTERM_BP_FAT	GO:0016236~macroautophagy	3	0.3436426116838488	0.16155717976529943	ENSG00000080815, ENSG00000101460, ENSG00000126581	701	14	13528	4.135316894232728	1.0	0.8690381128540737	95.72903052613513
Annotation Cluster 32	Enrichment Score: 1.3843773510992448
Category	Term	Count	%	PValue	Genes	List Total	Pop Hits	Pop Total	Fold Enrichment	Bonferroni	Benjamini	FDR
GOTERM_BP_FAT	GO:0006919~activation of caspase activity	9	1.0309278350515463	0.006227862078836631	ENSG00000115415, ENSG00000165280, ENSG00000136997, ENSG00000141510, ENSG00000120868, ENSG00000144381, ENSG00000087088, ENSG00000137409, ENSG00000184047	701	54	13528	3.2163575844032337	0.9999999800480683	0.27987625948839123	10.577566748257105
GOTERM_BP_FAT	GO:0008635~activation of caspase activity by cytochrome c	4	0.45819014891179843	0.009164059597213165	ENSG00000141510, ENSG00000120868, ENSG00000087088, ENSG00000184047	701	9	13528	8.576953558408622	0.9999999999955025	0.3309935425229762	15.189480478452532
GOTERM_BP_FAT	GO:0010952~positive regulation of peptidase activity	9	1.0309278350515463	0.010595286702021804	ENSG00000115415, ENSG00000165280, ENSG00000136997, ENSG00000141510, ENSG00000120868, ENSG00000144381, ENSG00000087088, ENSG00000137409, ENSG00000184047	701	59	13528	2.9437849077588916	0.9999999999999256	0.3588915775506536	17.355223067369952
GOTERM_BP_FAT	GO:0043280~positive regulation of caspase activity	9	1.0309278350515463	0.010595286702021804	ENSG00000115415, ENSG00000165280, ENSG00000136997, ENSG00000141510, ENSG00000120868, ENSG00000144381, ENSG00000087088, ENSG00000137409, ENSG00000184047	701	59	13528	2.9437849077588916	0.9999999999999256	0.3588915775506536	17.355223067369952
GOTERM_BP_FAT	GO:0052547~regulation of peptidase activity	11	1.2600229095074456	0.013128372183666784	ENSG00000115415, ENSG00000105974, ENSG00000165280, ENSG00000136997, ENSG00000141510, ENSG00000120868, ENSG00000144381, ENSG00000164880, ENSG00000087088, ENSG00000137409, ENSG00000184047	701	86	13528	2.4683674484955045	1.0	0.39759483938353835	21.060885288875973
GOTERM_BP_FAT	GO:0043281~regulation of caspase activity	10	1.145475372279496	0.02048106404305159	ENSG00000115415, ENSG00000165280, ENSG00000136997, ENSG00000141510, ENSG00000120868, ENSG00000144381, ENSG00000164880, ENSG00000087088, ENSG00000137409, ENSG00000184047	701	79	13528	2.442803228660684	1.0	0.4792793909404346	30.948825276287174
GOTERM_BP_FAT	GO:0052548~regulation of endopeptidase activity	10	1.145475372279496	0.025470253892623553	ENSG00000115415, ENSG00000165280, ENSG00000136997, ENSG00000141510, ENSG00000120868, ENSG00000144381, ENSG00000164880, ENSG00000087088, ENSG00000137409, ENSG00000184047	701	82	13528	2.3534323788316343	1.0	0.5156565843197235	36.979218494107016
GOTERM_BP_FAT	GO:0051345~positive regulation of hydrolase activity	16	1.8327605956471937	0.04485068769461398	ENSG00000138193, ENSG00000136997, ENSG00000144381, ENSG00000047648, ENSG00000097096, ENSG00000184047, ENSG00000087088, ENSG00000137409, ENSG00000025434, ENSG00000154096, ENSG00000115415, ENSG00000165280, ENSG00000131408, ENSG00000141510, ENSG00000120868, ENSG00000160801	701	179	13528	1.724973900015142	1.0	0.6384714241149448	56.00865137039287
GOTERM_BP_FAT	GO:0044093~positive regulation of molecular function	40	4.581901489117984	0.06449466834444349	ENSG00000177889, ENSG00000138193, ENSG00000169242, ENSG00000127616, ENSG00000136997, ENSG00000105974, ENSG00000122786, ENSG00000161057, ENSG00000100764, ENSG00000092969, ENSG00000137409, ENSG00000154096, ENSG00000115415, ENSG00000162736, ENSG00000100911, ENSG00000136279, ENSG00000080815, ENSG00000147649, ENSG00000099956, ENSG00000047648, ENSG00000144381, ENSG00000123143, ENSG00000097096, ENSG0000…	701	586	13528	1.3172795567521776	1.0	0.7003462054739205	69.67077952397356
GOTERM_BP_FAT	GO:0043085~positive regulation of catalytic activity	36	4.123711340206185	0.06859378354044258	ENSG00000177889, ENSG00000138193, ENSG00000169242, ENSG00000136997, ENSG00000105974, ENSG00000161057, ENSG00000100764, ENSG00000092969, ENSG00000137409, ENSG00000154096, ENSG00000115415, ENSG00000162736, ENSG00000100911, ENSG00000136279, ENSG00000080815, ENSG00000047648, ENSG00000144381, ENSG00000123143, ENSG00000097096, ENSG00000087088, ENSG00000184047, ENSG00000187736, ENSG00000025434, ENSG0000…	701	520	13528	1.3360254581367277	1.0	0.7120193444021008	71.96295099722911
GOTERM_BP_FAT	GO:0051336~regulation of hydrolase activity	24	2.7491408934707904	0.10931413657859314	ENSG00000138193, ENSG00000105974, ENSG00000136997, ENSG00000047648, ENSG00000144381, ENSG00000097096, ENSG00000164880, ENSG00000137409, ENSG00000184047, ENSG00000092969, ENSG00000087088, ENSG00000025434, ENSG00000154096, ENSG00000115415, ENSG00000165280, ENSG00000131408, ENSG00000007168, ENSG00000141510, ENSG00000102302, ENSG00000137880, ENSG00000167772, ENSG00000120868, ENSG00000160801, ENSG0000…	701	337	13528	1.374348641406723	1.0	0.8049523175333697	87.4020269191871
GOTERM_BP_FAT	GO:0001836~release of cytochrome c from mitochondria	3	0.3436426116838488	0.2968598099172185	ENSG00000136997, ENSG00000141510, ENSG00000087088	701	21	13528	2.756877929488486	1.0	0.9502937115621063	99.81687257518284
GOTERM_BP_FAT	GO:0008629~induction of apoptosis by intracellular signals	5	0.572737686139748	0.30536717593141743	ENSG00000136997, ENSG00000141510, ENSG00000089486, ENSG00000087088, ENSG00000184047	701	54	13528	1.7868653246684632	1.0	0.9530855803339687	99.8527188460651
GOTERM_BP_FAT	GO:0008637~apoptotic mitochondrial changes	3	0.3436426116838488	0.4817706427019455	ENSG00000136997, ENSG00000141510, ENSG00000087088	701	31	13528	1.867562468363168	1.0	0.9873349281807268	99.99922150460804
Annotation Cluster 33	Enrichment Score: 1.3769527372314494
Category	Term	Count	%	PValue	Genes	List Total	Pop Hits	Pop Total	Fold Enrichment	Bonferroni	Benjamini	FDR
GOTERM_BP_FAT	GO:0006509~membrane protein ectodomain proteolysis	5	0.572737686139748	0.006138043601328037	ENSG00000080815, ENSG00000162736, ENSG00000205155, ENSG00000100345, ENSG00000137845	701	15	13528	6.432715168806467	0.9999999742143878	0.2808517260909317	10.432823442361894
GOTERM_BP_FAT	GO:0006516~glycoprotein catabolic process	5	0.572737686139748	0.012163674095629086	ENSG00000038002, ENSG00000080815, ENSG00000162736, ENSG00000104774, ENSG00000205155	701	18	13528	5.360595974005389	0.9999999999999992	0.3826945350701527	19.66851535637507
GOTERM_BP_FAT	GO:0033619~membrane protein proteolysis	5	0.572737686139748	0.017746626477083464	ENSG00000080815, ENSG00000162736, ENSG00000205155, ENSG00000100345, ENSG00000137845	701	20	13528	4.824536376604851	1.0	0.45390729549400854	27.4166664549352
GOTERM_BP_FAT	GO:0007220~Notch receptor processing	3	0.3436426116838488	0.03490000751280405	ENSG00000080815, ENSG00000162736, ENSG00000205155	701	6	13528	9.649072753209701	1.0	0.5902368126651715	47.04398535628735
GOTERM_BP_FAT	GO:0042987~amyloid precursor protein catabolic process	3	0.3436426116838488	0.07558926536904448	ENSG00000080815, ENSG00000162736, ENSG00000205155	701	9	13528	6.4327151688064665	1.0	0.7370282708876578	75.50147007106719
GOTERM_BP_FAT	GO:0051605~protein maturation by peptide bond cleavage	9	1.0309278350515463	0.07645132199683033	ENSG00000080815, ENSG00000114902, ENSG00000160613, ENSG00000162736, ENSG00000129128, ENSG00000149131, ENSG00000109472, ENSG00000205155, ENSG00000182326	701	86	13528	2.0195733669508673	1.0	0.7390741040336282	75.90710417472395
GOTERM_BP_FAT	GO:0031293~membrane protein intracellular domain proteolysis	3	0.3436426116838488	0.10793339803056119	ENSG00000080815, ENSG00000162736, ENSG00000205155	701	11	13528	5.263130592659836	1.0	0.8022404772689681	87.04792695671206
GOTERM_BP_FAT	GO:0042982~amyloid precursor protein metabolic process	3	0.3436426116838488	0.10793339803056119	ENSG00000080815, ENSG00000162736, ENSG00000205155	701	11	13528	5.263130592659836	1.0	0.8022404772689681	87.04792695671206
GOTERM_BP_FAT	GO:0007219~Notch signaling pathway	6	0.6872852233676976	0.1300865712904377	ENSG00000080815, ENSG00000161021, ENSG00000071537, ENSG00000162736, ENSG00000205155, ENSG00000137845	701	52	13528	2.226709096894546	1.0	0.8329779927506145	91.74153770091462
Annotation Cluster 34	Enrichment Score: 1.360122250582826
Category	Term	Count	%	PValue	Genes	List Total	Pop Hits	Pop Total	Fold Enrichment	Bonferroni	Benjamini	FDR
GOTERM_BP_FAT	GO:0001558~regulation of cell growth	22	2.520045819014891	0.0011003552375304898	ENSG00000138193, ENSG00000111666, ENSG00000135622, ENSG00000141753, ENSG00000171570, ENSG00000173511, ENSG00000163453, ENSG00000198000, ENSG00000092969, ENSG00000131711, ENSG00000123080, ENSG00000123562, ENSG00000166033, ENSG00000026508, ENSG00000141510, ENSG00000133639, ENSG00000142871, ENSG00000197594, ENSG00000074319, ENSG00000122641, ENSG00000137845, ENSG00000008128	701	194	13528	2.188449490418695	0.9560423023540137	0.11323399422677372	1.9509324436682296
GOTERM_BP_FAT	GO:0040008~regulation of growth	24	2.7491408934707904	0.12027391053673407	ENSG00000138193, ENSG00000111666, ENSG00000135622, ENSG00000141753, ENSG00000171570, ENSG00000173511, ENSG00000175792, ENSG00000163453, ENSG00000198000, ENSG00000131711, ENSG00000092969, ENSG00000123080, ENSG00000123562, ENSG00000166033, ENSG00000026508, ENSG00000141510, ENSG00000133639, ENSG00000142871, ENSG00000197594, ENSG00000074319, ENSG00000122641, ENSG00000137845, ENSG00000008128, ENSG0000…	701	341	13528	1.3582272497186676	1.0	0.823031555938829	89.90571600521085
GOTERM_BP_FAT	GO:0008361~regulation of cell size	11	1.2600229095074456	0.6279555477346024	ENSG00000135622, ENSG00000141510, ENSG00000133639, ENSG00000197594, ENSG00000122641, ENSG00000198000, ENSG00000092969, ENSG00000131711, ENSG00000123080, ENSG00000137845, ENSG00000172037	701	206	13528	1.030483497915599	1.0	0.9960952151780817	99.99999793166432
Annotation Cluster 35	Enrichment Score: 1.3429291692938667
Category	Term	Count	%	PValue	Genes	List Total	Pop Hits	Pop Total	Fold Enrichment	Bonferroni	Benjamini	FDR
GOTERM_MF_FAT	GO:0008238~exopeptidase activity	10	1.145475372279496	0.014577237230064266	ENSG00000108039, ENSG00000124299, ENSG00000111142, ENSG00000108578, ENSG00000123992, ENSG00000135049, ENSG00000064601, ENSG00000109472, ENSG00000166825, ENSG00000121898	652	77	12983	2.5860489204047488	0.9999930709237363	0.43203983929813117	20.207393117281768
GOTERM_MF_FAT	GO:0004177~aminopeptidase activity	6	0.6872852233676976	0.01569019334132945	ENSG00000108039, ENSG00000124299, ENSG00000111142, ENSG00000108578, ENSG00000123992, ENSG00000166825	652	30	12983	3.982515337423313	0.9999972226161651	0.44096629158193035	21.58157390697727
GOTERM_MF_FAT	GO:0004180~carboxypeptidase activity	6	0.6872852233676976	0.03608104399548004	ENSG00000124299, ENSG00000108578, ENSG00000135049, ENSG00000064601, ENSG00000109472, ENSG00000121898	652	37	12983	3.2290664898026864	0.9999999999998773	0.641255238119756	43.15904328039045
GOTERM_MF_FAT	GO:0008235~metalloexopeptidase activity	6	0.6872852233676976	0.03989907985295324	ENSG00000108039, ENSG00000124299, ENSG00000111142, ENSG00000135049, ENSG00000109472, ENSG00000121898	652	38	12983	3.1440910558605104	0.999999999999995	0.6544365790914541	46.52329580175424
GOTERM_MF_FAT	GO:0004181~metallocarboxypeptidase activity	4	0.45819014891179843	0.12773076486652862	ENSG00000124299, ENSG00000135049, ENSG00000109472, ENSG00000121898	652	25	12983	3.1860122699386504	1.0	0.8806947378386764	87.76384497229029
GOTERM_MF_FAT	GO:0008237~metallopeptidase activity	13	1.4891179839633446	0.20824950572908518	ENSG00000111142, ENSG00000124299, ENSG00000123992, ENSG00000135049, ENSG00000109472, ENSG00000121898, ENSG00000087245, ENSG00000115233, ENSG00000108039, ENSG00000105819, ENSG00000136758, ENSG00000166825, ENSG00000137845	652	183	12983	1.414554628046532	1.0	0.9248140710214612	97.23917051917881
Annotation Cluster 36	Enrichment Score: 1.3261033524581651
Category	Term	Count	%	PValue	Genes	List Total	Pop Hits	Pop Total	Fold Enrichment	Bonferroni	Benjamini	FDR
GOTERM_BP_FAT	GO:0010564~regulation of cell cycle process	13	1.4891179839633446	0.01481802795778644	ENSG00000105971, ENSG00000127616, ENSG00000204498, ENSG00000171033, ENSG00000112742, ENSG00000117650, ENSG00000089220, ENSG00000134318, ENSG00000075218, ENSG00000086827, ENSG00000099901, ENSG00000119408, ENSG00000175063	701	114	13528	2.200665715644318	1.0	0.4315887088048457	23.444858966644645
GOTERM_BP_FAT	GO:0051726~regulation of cell cycle	27	3.0927835051546393	0.022967293038586523	ENSG00000127616, ENSG00000105971, ENSG00000136997, ENSG00000204498, ENSG00000171033, ENSG00000154473, ENSG00000053254, ENSG00000092969, ENSG00000162595, ENSG00000134318, ENSG00000107175, ENSG00000221829, ENSG00000086827, ENSG00000122641, ENSG00000108523, ENSG00000119408, ENSG00000150593, ENSG00000100029, ENSG00000112742, ENSG00000087088, ENSG00000117650, ENSG00000123080, ENSG00000089220, ENSG0000…	701	331	13528	1.5741689688015825	1.0	0.5004859487599654	34.018936922623624
GOTERM_BP_FAT	GO:0007346~regulation of mitotic cell cycle	15	1.718213058419244	0.026016440904728648	ENSG00000127616, ENSG00000105971, ENSG00000136997, ENSG00000204498, ENSG00000154473, ENSG00000171033, ENSG00000112742, ENSG00000117650, ENSG00000089220, ENSG00000075218, ENSG00000086827, ENSG00000141510, ENSG00000099901, ENSG00000119408, ENSG00000175063	701	152	13528	1.9044222539229672	1.0	0.516319705057978	37.60831400140049
GOTERM_BP_FAT	GO:0007088~regulation of mitosis	6	0.6872852233676976	0.16261760707905187	ENSG00000089220, ENSG00000105971, ENSG00000204498, ENSG00000112742, ENSG00000117650, ENSG00000119408	701	56	13528	2.067658447116364	1.0	0.868787544700127	95.82467097713756
GOTERM_BP_FAT	GO:0051783~regulation of nuclear division	6	0.6872852233676976	0.16261760707905187	ENSG00000089220, ENSG00000105971, ENSG00000204498, ENSG00000112742, ENSG00000117650, ENSG00000119408	701	56	13528	2.067658447116364	1.0	0.868787544700127	95.82467097713756
Annotation Cluster 37	Enrichment Score: 1.2635062669623138
Category	Term	Count	%	PValue	Genes	List Total	Pop Hits	Pop Total	Fold Enrichment	Bonferroni	Benjamini	FDR
GOTERM_BP_FAT	GO:0009057~macromolecule catabolic process	55	6.300114547537228	0.01768290621954067	ENSG00000177889, ENSG00000145868, ENSG00000103363, ENSG00000161057, ENSG00000086758, ENSG00000100764, ENSG00000130734, ENSG00000038002, ENSG00000138592, ENSG00000101460, ENSG00000104408, ENSG00000103266, ENSG00000167671, ENSG00000074319, ENSG00000141543, ENSG00000104774, ENSG00000166598, ENSG00000165416, ENSG00000068001, ENSG00000078304, ENSG00000087088, ENSG00000205155, ENSG00000129559, ENSG0000…	701	781	13528	1.359024331437986	1.0	0.456669352907318	27.332358136086544
GOTERM_BP_FAT	GO:0030163~protein catabolic process	44	5.040091638029782	0.032883114917128725	ENSG00000177889, ENSG00000136813, ENSG00000154473, ENSG00000145868, ENSG00000085382, ENSG00000103363, ENSG00000198258, ENSG00000161057, ENSG00000086758, ENSG00000100764, ENSG00000130734, ENSG00000138592, ENSG00000101460, ENSG00000103266, ENSG00000162736, ENSG00000167671, ENSG00000074319, ENSG00000100911, ENSG00000108523, ENSG00000136758, ENSG00000137845, ENSG00000164068, ENSG00000080815, ENSG0000…	701	622	13528	1.3651421258560348	1.0	0.5812833520981386	45.02816615205245
GOTERM_BP_FAT	GO:0044265~cellular macromolecule catabolic process	50	5.72737686139748	0.03347483194784201	ENSG00000177889, ENSG00000145868, ENSG00000103363, ENSG00000161057, ENSG00000086758, ENSG00000130734, ENSG00000100764, ENSG00000138592, ENSG00000101460, ENSG00000104408, ENSG00000103266, ENSG00000167671, ENSG00000074319, ENSG00000141543, ENSG00000166598, ENSG00000165416, ENSG00000078304, ENSG00000087088, ENSG00000205155, ENSG00000129559, ENSG00000068912, ENSG00000159377, ENSG00000138668, ENSG0000…	701	725	13528	1.330906586649614	1.0	0.584568217090834	45.62695488002926
GOTERM_BP_FAT	GO:0051603~proteolysis involved in cellular protein catabolic process	42	4.810996563573884	0.04388574409924164	ENSG00000177889, ENSG00000136813, ENSG00000154473, ENSG00000145868, ENSG00000085382, ENSG00000103363, ENSG00000198258, ENSG00000161057, ENSG00000086758, ENSG00000100764, ENSG00000130734, ENSG00000138592, ENSG00000101460, ENSG00000103266, ENSG00000162736, ENSG00000167671, ENSG00000074319, ENSG00000100911, ENSG00000108523, ENSG00000137845, ENSG00000164068, ENSG00000080815, ENSG00000166598, ENSG0000…	701	600	13528	1.3508701854493579	1.0	0.6390106780233907	55.20651192033452
GOTERM_BP_FAT	GO:0006508~proteolysis	68	7.789232531500573	0.04464696564758134	ENSG00000177889, ENSG00000145868, ENSG00000124299, ENSG00000103363, ENSG00000161057, ENSG00000086758, ENSG00000100764, ENSG00000130734, ENSG00000143387, ENSG00000102910, ENSG00000101460, ENSG00000138592, ENSG00000175556, ENSG00000103266, ENSG00000167671, ENSG00000074319, ENSG00000166598, ENSG00000165416, ENSG00000123992, ENSG00000129128, ENSG00000078304, ENSG00000205155, ENSG00000068912, ENSG0000…	701	1054	13528	1.2450416455754452	1.0	0.6396428302558165	55.84043888088927
GOTERM_BP_FAT	GO:0044257~cellular protein catabolic process	42	4.810996563573884	0.046351080008240356	ENSG00000177889, ENSG00000136813, ENSG00000154473, ENSG00000145868, ENSG00000085382, ENSG00000103363, ENSG00000198258, ENSG00000161057, ENSG00000086758, ENSG00000100764, ENSG00000130734, ENSG00000138592, ENSG00000101460, ENSG00000103266, ENSG00000162736, ENSG00000167671, ENSG00000074319, ENSG00000100911, ENSG00000108523, ENSG00000137845, ENSG00000164068, ENSG00000080815, ENSG00000166598, ENSG0000…	701	603	13528	1.3441494382580677	1.0	0.6367671333833556	57.229014254568355
GOTERM_BP_FAT	GO:0006511~ubiquitin-dependent protein catabolic process	18	2.0618556701030926	0.12701707039203353	ENSG00000136813, ENSG00000154473, ENSG00000166598, ENSG00000161057, ENSG00000078304, ENSG00000100764, ENSG00000129559, ENSG00000068912, ENSG00000165916, ENSG00000115233, ENSG00000138592, ENSG00000159377, ENSG00000165280, ENSG00000110344, ENSG00000103266, ENSG00000074319, ENSG00000100911, ENSG00000175063	701	242	13528	1.435399252543592	1.0	0.8280115861152817	91.2042255167884
GOTERM_BP_FAT	GO:0019941~modification-dependent protein catabolic process	37	4.238258877434135	0.13758801876318383	ENSG00000177889, ENSG00000136813, ENSG00000154473, ENSG00000145868, ENSG00000085382, ENSG00000103363, ENSG00000198258, ENSG00000161057, ENSG00000086758, ENSG00000100764, ENSG00000130734, ENSG00000138592, ENSG00000101460, ENSG00000103266, ENSG00000167671, ENSG00000074319, ENSG00000100911, ENSG00000108523, ENSG00000164068, ENSG00000166598, ENSG00000163481, ENSG00000165416, ENSG00000132128, ENSG0000…	701	574	13528	1.2439571145252926	1.0	0.8467045588832376	92.92722182853103
GOTERM_BP_FAT	GO:0043632~modification-dependent macromolecule catabolic process	37	4.238258877434135	0.13758801876318383	ENSG00000177889, ENSG00000136813, ENSG00000154473, ENSG00000145868, ENSG00000085382, ENSG00000103363, ENSG00000198258, ENSG00000161057, ENSG00000086758, ENSG00000100764, ENSG00000130734, ENSG00000138592, ENSG00000101460, ENSG00000103266, ENSG00000167671, ENSG00000074319, ENSG00000100911, ENSG00000108523, ENSG00000164068, ENSG00000166598, ENSG00000163481, ENSG00000165416, ENSG00000132128, ENSG0000…	701	574	13528	1.2439571145252926	1.0	0.8467045588832376	92.92722182853103
Annotation Cluster 38	Enrichment Score: 1.2477186239518288
Category	Term	Count	%	PValue	Genes	List Total	Pop Hits	Pop Total	Fold Enrichment	Bonferroni	Benjamini	FDR
GOTERM_MF_FAT	GO:0003727~single-stranded RNA binding	5	0.572737686139748	0.043943975816700835	ENSG00000169045, ENSG00000152795, ENSG00000141543, ENSG00000135316, ENSG00000126351	652	27	12983	3.687514201317882	0.9999999999999999	0.6676878801080783	49.88377971054052
GOTERM_MF_FAT	GO:0008143~poly(A) RNA binding	3	0.3436426116838488	0.057486644642314164	ENSG00000152795, ENSG00000141543, ENSG00000135316	652	8	12983	7.467216257668713	1.0	0.725968843808674	59.753110029573456
GOTERM_MF_FAT	GO:0070717~poly-purine tract binding	3	0.3436426116838488	0.07151181824669207	ENSG00000152795, ENSG00000141543, ENSG00000135316	652	9	12983	6.637525562372189	1.0	0.7604965882610204	68.03760490428022
Annotation Cluster 39	Enrichment Score: 1.2437280844599101
Category	Term	Count	%	PValue	Genes	List Total	Pop Hits	Pop Total	Fold Enrichment	Bonferroni	Benjamini	FDR
GOTERM_MF_FAT	GO:0016779~nucleotidyltransferase activity	16	1.8327605956471937	0.0014620421787840021	ENSG00000083223, ENSG00000177700, ENSG00000105258, ENSG00000160688, ENSG00000005075, ENSG00000106628, ENSG00000103932, ENSG00000090060, ENSG00000149016, ENSG00000168495, ENSG00000122678, ENSG00000161980, ENSG00000130826, ENSG00000100413, ENSG00000213930, ENSG00000077514	652	125	12983	2.54880981595092	0.6938431149933681	0.15557042995224257	2.2240774114301143
GOTERM_CC_FAT	GO:0000428~DNA-directed RNA polymerase complex	6	0.6872852233676976	0.008529795293941662	ENSG00000177700, ENSG00000100413, ENSG00000105258, ENSG00000005075, ENSG00000168495, ENSG00000161980	669	25	12782	4.585470852017937	0.9887657066468177	0.08753709124423648	11.6772490019607
GOTERM_CC_FAT	GO:0055029~nuclear DNA-directed RNA polymerase complex	6	0.6872852233676976	0.008529795293941662	ENSG00000177700, ENSG00000100413, ENSG00000105258, ENSG00000005075, ENSG00000168495, ENSG00000161980	669	25	12782	4.585470852017937	0.9887657066468177	0.08753709124423648	11.6772490019607
GOTERM_CC_FAT	GO:0030880~RNA polymerase complex	6	0.6872852233676976	0.010116308143053926	ENSG00000177700, ENSG00000100413, ENSG00000105258, ENSG00000005075, ENSG00000168495, ENSG00000161980	669	26	12782	4.409106588478785	0.9951459442260893	0.09919766109648043	13.703909754945887
GOTERM_MF_FAT	GO:0003899~DNA-directed RNA polymerase activity	7	0.8018327605956471	0.01947691893840721	ENSG00000177700, ENSG00000100413, ENSG00000105258, ENSG00000005075, ENSG00000103932, ENSG00000168495, ENSG00000161980	652	43	12983	3.2415822513910686	0.9999998771493768	0.48470326565448607	26.09317633207717
GOTERM_MF_FAT	GO:0034062~RNA polymerase activity	7	0.8018327605956471	0.01947691893840721	ENSG00000177700, ENSG00000100413, ENSG00000105258, ENSG00000005075, ENSG00000103932, ENSG00000168495, ENSG00000161980	652	43	12983	3.2415822513910686	0.9999998771493768	0.48470326565448607	26.09317633207717
GOTERM_CC_FAT	GO:0005666~DNA-directed RNA polymerase III complex	3	0.3436426116838488	0.04807004715052722	ENSG00000100413, ENSG00000168495, ENSG00000161980	669	7	12782	8.188340807174887	0.999999999993848	0.2944948056877942	51.03649428529097
GOTERM_BP_FAT	GO:0006383~transcription from RNA polymerase III promoter	4	0.45819014891179843	0.07210681912610345	ENSG00000100413, ENSG00000116747, ENSG00000168495, ENSG00000161980	701	19	13528	4.062767475035663	1.0	0.7261223700495476	73.79626045676576
GOTERM_CC_FAT	GO:0005665~DNA-directed RNA polymerase II, core complex	3	0.3436426116838488	0.16413000195292077	ENSG00000177700, ENSG00000105258, ENSG00000005075	669	14	12782	4.0941704035874436	1.0	0.5912712166235075	92.56337230110539
GOTERM_CC_FAT	GO:0016591~DNA-directed RNA polymerase II, holoenzyme	7	0.8018327605956471	0.24837874357235434	ENSG00000177700, ENSG00000105258, ENSG00000141510, ENSG00000005075, ENSG00000127054, ENSG00000104613, ENSG00000164880	669	81	12782	1.651146911734854	1.0	0.6949903883882933	98.40571288207836
GOTERM_BP_FAT	GO:0006352~transcription initiation	6	0.6872852233676976	0.4301956062753976	ENSG00000177700, ENSG00000048649, ENSG00000136997, ENSG00000105258, ENSG00000198646, ENSG00000005075	701	83	13528	1.3950466631146554	1.0	0.9805790210485305	99.9957477932412
GOTERM_BP_FAT	GO:0006368~RNA elongation from RNA polymerase II promoter	4	0.45819014891179843	0.45550765171909113	ENSG00000177700, ENSG00000105258, ENSG00000103363, ENSG00000005075	701	48	13528	1.6081787922016169	1.0	0.9840329516946537	99.9981143276112
GOTERM_BP_FAT	GO:0006354~RNA elongation	4	0.45819014891179843	0.4958145807527683	ENSG00000177700, ENSG00000105258, ENSG00000103363, ENSG00000005075	701	51	13528	1.5135800397191688	1.0	0.9886449998727683	99.99952386191627
GOTERM_BP_FAT	GO:0006367~transcription initiation from RNA polymerase II promoter	4	0.45819014891179843	0.6906736817218129	ENSG00000177700, ENSG00000105258, ENSG00000198646, ENSG00000005075	701	68	13528	1.1351850297893766	1.0	0.9976007359271564	99.99999992400167
Annotation Cluster 40	Enrichment Score: 1.233292605968752
Category	Term	Count	%	PValue	Genes	List Total	Pop Hits	Pop Total	Fold Enrichment	Bonferroni	Benjamini	FDR
GOTERM_BP_FAT	GO:0043161~proteasomal ubiquitin-dependent protein catabolic process	14	1.6036655211912942	0.002270700210778248	ENSG00000136813, ENSG00000154473, ENSG00000166598, ENSG00000161057, ENSG00000078304, ENSG00000100764, ENSG00000068912, ENSG00000165916, ENSG00000115233, ENSG00000165280, ENSG00000159377, ENSG00000103266, ENSG00000100911, ENSG00000175063	701	102	13528	2.648765069508545	0.9984219648306366	0.1683392782612717	3.9864926474618256
GOTERM_BP_FAT	GO:0010498~proteasomal protein catabolic process	14	1.6036655211912942	0.002270700210778248	ENSG00000136813, ENSG00000154473, ENSG00000166598, ENSG00000161057, ENSG00000078304, ENSG00000100764, ENSG00000068912, ENSG00000165916, ENSG00000115233, ENSG00000165280, ENSG00000159377, ENSG00000103266, ENSG00000100911, ENSG00000175063	701	102	13528	2.648765069508545	0.9984219648306366	0.1683392782612717	3.9864926474618256
GOTERM_BP_FAT	GO:0031400~negative regulation of protein modification process	13	1.4891179839633446	0.020194110028054355	ENSG00000080815, ENSG00000105974, ENSG00000154473, ENSG00000161057, ENSG00000100764, ENSG00000087088, ENSG00000165916, ENSG00000115233, ENSG00000089220, ENSG00000159377, ENSG00000197594, ENSG00000100911, ENSG00000175063	701	119	13528	2.108200769608842	1.0	0.47823256857730556	30.585925103321856
GOTERM_BP_FAT	GO:0051340~regulation of ligase activity	10	1.145475372279496	0.023720532354882806	ENSG00000177889, ENSG00000115233, ENSG00000165916, ENSG00000159377, ENSG00000154473, ENSG00000161057, ENSG00000100911, ENSG00000100764, ENSG00000187736, ENSG00000175063	701	81	13528	2.382487099557951	1.0	0.5045915146599891	34.92333285942328
GOTERM_BP_FAT	GO:0043086~negative regulation of catalytic activity	23	2.6345933562428407	0.031057362339207927	ENSG00000139546, ENSG00000150593, ENSG00000080815, ENSG00000105974, ENSG00000153113, ENSG00000154473, ENSG00000171033, ENSG00000161057, ENSG00000164880, ENSG00000100764, ENSG00000092969, ENSG00000154096, ENSG00000165916, ENSG00000115233, ENSG00000159377, ENSG00000105723, ENSG00000141510, ENSG00000137880, ENSG00000181019, ENSG00000167772, ENSG00000155463, ENSG00000100911, ENSG00000175063	701	277	13528	1.6023730925907806	1.0	0.5635407986015931	43.14111025443914
GOTERM_BP_FAT	GO:0051351~positive regulation of ligase activity	9	1.0309278350515463	0.034358468216168364	ENSG00000177889, ENSG00000115233, ENSG00000165916, ENSG00000159377, ENSG00000161057, ENSG00000100911, ENSG00000100764, ENSG00000187736, ENSG00000175063	701	73	13528	2.3792234185996524	1.0	0.5876683505286542	46.50969867485026
GOTERM_BP_FAT	GO:0044092~negative regulation of molecular function	26	2.978235967926689	0.04188992638408401	ENSG00000105974, ENSG00000171033, ENSG00000154473, ENSG00000161057, ENSG00000100764, ENSG00000092969, ENSG00000154096, ENSG00000118762, ENSG00000181019, ENSG00000167772, ENSG00000155463, ENSG00000100911, ENSG00000150593, ENSG00000139546, ENSG00000080815, ENSG00000153113, ENSG00000164880, ENSG00000126351, ENSG00000115233, ENSG00000165916, ENSG00000048649, ENSG00000159377, ENSG00000141510, ENSG0000…	701	334	13528	1.502250847805103	1.0	0.6334722977806275	53.50340098805746
GOTERM_BP_FAT	GO:0032269~negative regulation of cellular protein metabolic process	16	1.8327605956471937	0.046702029414358553	ENSG00000080815, ENSG00000105974, ENSG00000154473, ENSG00000161057, ENSG00000100764, ENSG00000087088, ENSG00000165916, ENSG00000115233, ENSG00000089220, ENSG00000159377, ENSG00000104408, ENSG00000197594, ENSG00000149131, ENSG00000100911, ENSG00000141543, ENSG00000175063	701	180	13528	1.7153907116817246	1.0	0.6368535528122168	57.509814286725856
GOTERM_BP_FAT	GO:0051438~regulation of ubiquitin-protein ligase activity	9	1.0309278350515463	0.0480287094585526	ENSG00000177889, ENSG00000115233, ENSG00000165916, ENSG00000159377, ENSG00000154473, ENSG00000161057, ENSG00000100911, ENSG00000100764, ENSG00000175063	701	78	13528	2.226709096894546	1.0	0.6419612182408752	58.555664656160886
GOTERM_BP_FAT	GO:0051436~negative regulation of ubiquitin-protein ligase activity during mitotic cell cycle	8	0.9163802978235969	0.04999264352060805	ENSG00000115233, ENSG00000165916, ENSG00000159377, ENSG00000154473, ENSG00000161057, ENSG00000100911, ENSG00000100764, ENSG00000175063	701	65	13528	2.3751563700208496	1.0	0.6517025769574918	60.059352808298485
GOTERM_BP_FAT	GO:0031145~anaphase-promoting complex-dependent proteasomal ubiquitin-dependent protein catabolic process	8	0.9163802978235969	0.04999264352060805	ENSG00000115233, ENSG00000165916, ENSG00000159377, ENSG00000154473, ENSG00000161057, ENSG00000100911, ENSG00000100764, ENSG00000175063	701	65	13528	2.3751563700208496	1.0	0.6517025769574918	60.059352808298485
GOTERM_BP_FAT	GO:0051352~negative regulation of ligase activity	8	0.9163802978235969	0.05725133726772856	ENSG00000115233, ENSG00000165916, ENSG00000159377, ENSG00000154473, ENSG00000161057, ENSG00000100911, ENSG00000100764, ENSG00000175063	701	67	13528	2.3042561798709733	1.0	0.6820938923658962	65.18192691043222
GOTERM_BP_FAT	GO:0051444~negative regulation of ubiquitin-protein ligase activity	8	0.9163802978235969	0.05725133726772856	ENSG00000115233, ENSG00000165916, ENSG00000159377, ENSG00000154473, ENSG00000161057, ENSG00000100911, ENSG00000100764, ENSG00000175063	701	67	13528	2.3042561798709733	1.0	0.6820938923658962	65.18192691043222
GOTERM_BP_FAT	GO:0051248~negative regulation of protein metabolic process	16	1.8327605956471937	0.061180796641199124	ENSG00000080815, ENSG00000105974, ENSG00000154473, ENSG00000161057, ENSG00000100764, ENSG00000087088, ENSG00000165916, ENSG00000115233, ENSG00000089220, ENSG00000159377, ENSG00000104408, ENSG00000197594, ENSG00000149131, ENSG00000100911, ENSG00000141543, ENSG00000175063	701	187	13528	1.6511782251481841	1.0	0.6899567215863347	67.68953752002705
GOTERM_BP_FAT	GO:0031398~positive regulation of protein ubiquitination	9	1.0309278350515463	0.068569302317734	ENSG00000177889, ENSG00000115233, ENSG00000165916, ENSG00000159377, ENSG00000103266, ENSG00000161057, ENSG00000100911, ENSG00000100764, ENSG00000175063	701	84	13528	2.0676584471163646	1.0	0.7141050141038731	71.94976040739077
GOTERM_BP_FAT	GO:0051443~positive regulation of ubiquitin-protein ligase activity	8	0.9163802978235969	0.06930274940653358	ENSG00000177889, ENSG00000115233, ENSG00000165916, ENSG00000159377, ENSG00000161057, ENSG00000100911, ENSG00000100764, ENSG00000175063	701	70	13528	2.205502343590789	1.0	0.713633473496226	72.34241421728423
GOTERM_BP_FAT	GO:0051439~regulation of ubiquitin-protein ligase activity during mitotic cell cycle	8	0.9163802978235969	0.07363198377195562	ENSG00000115233, ENSG00000165916, ENSG00000159377, ENSG00000154473, ENSG00000161057, ENSG00000100911, ENSG00000100764, ENSG00000175063	701	71	13528	2.1744389303007776	1.0	0.7316651392388669	74.55641844463314
GOTERM_BP_FAT	GO:0031396~regulation of protein ubiquitination	10	1.145475372279496	0.07392085348915689	ENSG00000177889, ENSG00000115233, ENSG00000165916, ENSG00000159377, ENSG00000154473, ENSG00000103266, ENSG00000161057, ENSG00000100911, ENSG00000100764, ENSG00000175063	701	100	13528	1.9298145506419402	1.0	0.7309684944921875	74.69802865269803
GOTERM_BP_FAT	GO:0031397~negative regulation of protein ubiquitination	8	0.9163802978235969	0.08755467009494469	ENSG00000115233, ENSG00000165916, ENSG00000159377, ENSG00000154473, ENSG00000161057, ENSG00000100911, ENSG00000100764, ENSG00000175063	701	74	13528	2.086286000693989	1.0	0.7641723566529695	80.59625539325161
GOTERM_CC_FAT	GO:0000502~proteasome complex	7	0.8018327605956471	0.09798177029454279	ENSG00000115233, ENSG00000165916, ENSG00000159377, ENSG00000136813, ENSG00000161057, ENSG00000100911, ENSG00000100764	669	61	12782	2.1925065549266094	1.0	0.451402770617642	77.56987825173358
GOTERM_BP_FAT	GO:0006511~ubiquitin-dependent protein catabolic process	18	2.0618556701030926	0.12701707039203353	ENSG00000136813, ENSG00000154473, ENSG00000166598, ENSG00000161057, ENSG00000078304, ENSG00000100764, ENSG00000129559, ENSG00000068912, ENSG00000165916, ENSG00000115233, ENSG00000138592, ENSG00000159377, ENSG00000165280, ENSG00000110344, ENSG00000103266, ENSG00000074319, ENSG00000100911, ENSG00000175063	701	242	13528	1.435399252543592	1.0	0.8280115861152817	91.2042255167884
GOTERM_BP_FAT	GO:0051437~positive regulation of ubiquitin-protein ligase activity during mitotic cell cycle	7	0.8018327605956471	0.1390217239112036	ENSG00000115233, ENSG00000165916, ENSG00000159377, ENSG00000161057, ENSG00000100911, ENSG00000100764, ENSG00000175063	701	68	13528	1.9865738021314088	1.0	0.8473618712627974	93.13470763608603
GOTERM_BP_FAT	GO:0032268~regulation of cellular protein metabolic process	31	3.5509736540664374	0.15216789858518692	ENSG00000177889, ENSG00000105974, ENSG00000154473, ENSG00000161057, ENSG00000089195, ENSG00000100764, ENSG00000104408, ENSG00000103266, ENSG00000134001, ENSG00000100911, ENSG00000149131, ENSG00000141543, ENSG00000139546, ENSG00000136279, ENSG00000150593, ENSG00000080815, ENSG00000123143, ENSG00000112742, ENSG00000106263, ENSG00000087088, ENSG00000025434, ENSG00000089220, ENSG00000115233, ENSG0000…	701	474	13528	1.2621150014746865	1.0	0.8603180728759453	94.78714183420206
GOTERM_BP_FAT	GO:0031399~regulation of protein modification process	20	2.290950744558992	0.19748481320791106	ENSG00000177889, ENSG00000136279, ENSG00000150593, ENSG00000080815, ENSG00000105974, ENSG00000154473, ENSG00000161057, ENSG00000123143, ENSG00000112742, ENSG00000100764, ENSG00000087088, ENSG00000089220, ENSG00000165916, ENSG00000115233, ENSG00000159377, ENSG00000108946, ENSG00000103266, ENSG00000197594, ENSG00000100911, ENSG00000175063	701	295	13528	1.3083488478928407	1.0	0.9052130618145636	98.04947071611461
GOTERM_BP_FAT	GO:0051247~positive regulation of protein metabolic process	16	1.8327605956471937	0.28577781056624596	ENSG00000177889, ENSG00000080815, ENSG00000105974, ENSG00000171570, ENSG00000161057, ENSG00000112742, ENSG00000100764, ENSG00000025434, ENSG00000165916, ENSG00000115233, ENSG00000159377, ENSG00000131408, ENSG00000103266, ENSG00000132507, ENSG00000100911, ENSG00000175063	701	243	13528	1.270659786430907	1.0	0.9461191674773825	99.75773619508685
GOTERM_BP_FAT	GO:0032270~positive regulation of cellular protein metabolic process	15	1.718213058419244	0.32077707126937033	ENSG00000177889, ENSG00000080815, ENSG00000105974, ENSG00000161057, ENSG00000112742, ENSG00000100764, ENSG00000025434, ENSG00000165916, ENSG00000115233, ENSG00000159377, ENSG00000131408, ENSG00000103266, ENSG00000132507, ENSG00000100911, ENSG00000175063	701	233	13528	1.2423698823875151	1.0	0.9577249998154127	99.90141907013422
GOTERM_BP_FAT	GO:0031401~positive regulation of protein modification process	12	1.3745704467353952	0.375073221742219	ENSG00000177889, ENSG00000115233, ENSG00000165916, ENSG00000080815, ENSG00000105974, ENSG00000159377, ENSG00000103266, ENSG00000161057, ENSG00000112742, ENSG00000100911, ENSG00000100764, ENSG00000175063	701	187	13528	1.238383668861138	1.0	0.9715006541756996	99.9778037368698
Annotation Cluster 41	Enrichment Score: 1.1652797251235196
Category	Term	Count	%	PValue	Genes	List Total	Pop Hits	Pop Total	Fold Enrichment	Bonferroni	Benjamini	FDR
GOTERM_BP_FAT	GO:0033043~regulation of organelle organization	23	2.6345933562428407	0.0019854834332184183	ENSG00000177889, ENSG00000105971, ENSG00000130429, ENSG00000105974, ENSG00000136997, ENSG00000204498, ENSG00000034510, ENSG00000042493, ENSG00000047648, ENSG00000151914, ENSG00000112742, ENSG00000132604, ENSG00000115091, ENSG00000117650, ENSG00000131711, ENSG00000089220, ENSG00000077549, ENSG00000134318, ENSG00000099901, ENSG00000167617, ENSG00000197694, ENSG00000172757, ENSG00000119408	701	217	13528	2.0454255605882317	0.9964485641834994	0.15711210412606447	3.494129781863886
GOTERM_BP_FAT	GO:0043254~regulation of protein complex assembly	12	1.3745704467353952	0.006605340654951177	ENSG00000105971, ENSG00000077549, ENSG00000130429, ENSG00000105974, ENSG00000034510, ENSG00000189403, ENSG00000042493, ENSG00000197694, ENSG00000167617, ENSG00000115091, ENSG00000131711, ENSG00000171681	701	90	13528	2.573086067522587	0.999999993212224	0.28962780427952806	11.183466095298844
GOTERM_BP_FAT	GO:0032271~regulation of protein polymerization	10	1.145475372279496	0.008078329458359514	ENSG00000105971, ENSG00000077549, ENSG00000130429, ENSG00000105974, ENSG00000034510, ENSG00000042493, ENSG00000197694, ENSG00000167617, ENSG00000115091, ENSG00000131711	701	68	13528	2.8379625744734414	0.9999999998993532	0.3101497317256082	13.510922834270689
GOTERM_BP_FAT	GO:0051493~regulation of cytoskeleton organization	15	1.718213058419244	0.010754789433502181	ENSG00000105971, ENSG00000130429, ENSG00000105974, ENSG00000034510, ENSG00000042493, ENSG00000151914, ENSG00000047648, ENSG00000115091, ENSG00000131711, ENSG00000077549, ENSG00000134318, ENSG00000099901, ENSG00000167617, ENSG00000197694, ENSG00000172757	701	136	13528	2.128471930855081	0.9999999999999529	0.3590123218273007	17.593323247854187
GOTERM_BP_FAT	GO:0051129~negative regulation of cellular component organization	15	1.718213058419244	0.015310150279248265	ENSG00000080815, ENSG00000135622, ENSG00000034510, ENSG00000189403, ENSG00000042493, ENSG00000047648, ENSG00000112742, ENSG00000132604, ENSG00000131711, ENSG00000025434, ENSG00000154096, ENSG00000077549, ENSG00000131408, ENSG00000197694, ENSG00000128245	701	142	13528	2.038536497156979	1.0	0.4379334054373364	24.12631966263844
GOTERM_BP_FAT	GO:0008064~regulation of actin polymerization or depolymerization	8	0.9163802978235969	0.037297419563179945	ENSG00000077549, ENSG00000130429, ENSG00000034510, ENSG00000042493, ENSG00000197694, ENSG00000167617, ENSG00000172757, ENSG00000115091	701	61	13528	2.530904328710741	1.0	0.6022790427490508	49.34934084181395
GOTERM_BP_FAT	GO:0032273~positive regulation of protein polymerization	5	0.572737686139748	0.03782361710792734	ENSG00000105971, ENSG00000105974, ENSG00000167617, ENSG00000115091, ENSG00000131711	701	25	13528	3.8596291012838804	1.0	0.604395549283687	49.842490991960155
GOTERM_BP_FAT	GO:0030832~regulation of actin filament length	8	0.9163802978235969	0.043345398445411104	ENSG00000077549, ENSG00000130429, ENSG00000034510, ENSG00000042493, ENSG00000197694, ENSG00000167617, ENSG00000172757, ENSG00000115091	701	63	13528	2.450558159545321	1.0	0.6373049779787766	54.75132169567567
GOTERM_BP_FAT	GO:0030833~regulation of actin filament polymerization	7	0.8018327605956471	0.05914248352968319	ENSG00000077549, ENSG00000130429, ENSG00000034510, ENSG00000042493, ENSG00000197694, ENSG00000167617, ENSG00000115091	701	54	13528	2.501611454535848	1.0	0.6868809634545772	66.4108700022976
GOTERM_BP_FAT	GO:0044087~regulation of cellular component biogenesis	13	1.4891179839633446	0.06437625370844169	ENSG00000105971, ENSG00000130429, ENSG00000105974, ENSG00000034510, ENSG00000189403, ENSG00000042493, ENSG00000047648, ENSG00000171681, ENSG00000115091, ENSG00000131711, ENSG00000077549, ENSG00000197694, ENSG00000167617	701	142	13528	1.766731630869382	1.0	0.701966701942355	69.60200520050428
GOTERM_BP_FAT	GO:0051495~positive regulation of cytoskeleton organization	6	0.6872852233676976	0.08143526338180643	ENSG00000105971, ENSG00000105974, ENSG00000167617, ENSG00000172757, ENSG00000115091, ENSG00000131711	701	45	13528	2.573086067522587	1.0	0.7477995520400169	78.13072380081421
GOTERM_BP_FAT	GO:0032956~regulation of actin cytoskeleton organization	9	1.0309278350515463	0.08925213002492421	ENSG00000077549, ENSG00000130429, ENSG00000034510, ENSG00000042493, ENSG00000197694, ENSG00000167617, ENSG00000172757, ENSG00000047648, ENSG00000115091	701	89	13528	1.9514978601997148	1.0	0.7635382958020793	81.2321837750045
GOTERM_BP_FAT	GO:0032970~regulation of actin filament-based process	9	1.0309278350515463	0.10321851918868159	ENSG00000077549, ENSG00000130429, ENSG00000034510, ENSG00000042493, ENSG00000197694, ENSG00000167617, ENSG00000172757, ENSG00000047648, ENSG00000115091	701	92	13528	1.8878620604105936	1.0	0.7918390382422515	85.76661663758276
GOTERM_BP_FAT	GO:0031334~positive regulation of protein complex assembly	5	0.572737686139748	0.10503073810586176	ENSG00000105971, ENSG00000105974, ENSG00000167617, ENSG00000115091, ENSG00000131711	701	35	13528	2.756877929488486	1.0	0.7961786314039078	86.27264623381006
GOTERM_BP_FAT	GO:0043244~regulation of protein complex disassembly	6	0.6872852233676976	0.12245974013108266	ENSG00000077549, ENSG00000132507, ENSG00000042493, ENSG00000197694, ENSG00000172757, ENSG00000131711	701	51	13528	2.270370059578753	1.0	0.8260086027627729	90.34525208608369
GOTERM_BP_FAT	GO:0010639~negative regulation of organelle organization	8	0.9163802978235969	0.1313642657159685	ENSG00000077549, ENSG00000034510, ENSG00000042493, ENSG00000197694, ENSG00000047648, ENSG00000112742, ENSG00000132604, ENSG00000131711	701	82	13528	1.8827459030653075	1.0	0.8347603473556087	91.95593119880196
GOTERM_BP_FAT	GO:0051494~negative regulation of cytoskeleton organization	6	0.6872852233676976	0.15419576467052415	ENSG00000077549, ENSG00000034510, ENSG00000042493, ENSG00000197694, ENSG00000047648, ENSG00000131711	701	55	13528	2.105252237063935	1.0	0.8608335185001751	95.00581442238638
GOTERM_BP_FAT	GO:0030834~regulation of actin filament depolymerization	4	0.45819014891179843	0.1616500703090338	ENSG00000077549, ENSG00000042493, ENSG00000197694, ENSG00000172757	701	27	13528	2.858984519469541	1.0	0.8681238171229086	95.73749031680437
GOTERM_BP_FAT	GO:0032535~regulation of cellular component size	19	2.176403207331042	0.1707328458488962	ENSG00000130429, ENSG00000135622, ENSG00000034510, ENSG00000042493, ENSG00000198000, ENSG00000092969, ENSG00000115091, ENSG00000131711, ENSG00000123080, ENSG00000172037, ENSG00000077549, ENSG00000141510, ENSG00000167617, ENSG00000197694, ENSG00000172757, ENSG00000133639, ENSG00000197594, ENSG00000122641, ENSG00000137845	701	271	13528	1.3530065115201795	1.0	0.8805958129667562	96.49244426418694
GOTERM_BP_FAT	GO:0030837~negative regulation of actin filament polymerization	4	0.45819014891179843	0.17453705058625454	ENSG00000077549, ENSG00000034510, ENSG00000042493, ENSG00000197694	701	28	13528	2.7568779294884855	1.0	0.883704151095634	96.76950092378989
GOTERM_BP_FAT	GO:0032272~negative regulation of protein polymerization	4	0.45819014891179843	0.18769880624467178	ENSG00000077549, ENSG00000034510, ENSG00000042493, ENSG00000197694	701	29	13528	2.661813173299228	1.0	0.893887031914234	97.57701419006976
GOTERM_BP_FAT	GO:0031333~negative regulation of protein complex assembly	4	0.45819014891179843	0.2566117077212992	ENSG00000077549, ENSG00000034510, ENSG00000042493, ENSG00000197694	701	34	13528	2.2703700595787533	1.0	0.9366607665283869	99.50414668848812
GOTERM_BP_FAT	GO:0051693~actin filament capping	3	0.3436426116838488	0.31630528316051626	ENSG00000077549, ENSG00000042493, ENSG00000197694	701	22	13528	2.631565296329918	1.0	0.9561911054577654	99.88913543188119
GOTERM_BP_FAT	GO:0030835~negative regulation of actin filament depolymerization	3	0.3436426116838488	0.354776816022907	ENSG00000077549, ENSG00000042493, ENSG00000197694	701	24	13528	2.4122681883024253	1.0	0.9674704616512312	99.96067371582899
GOTERM_BP_FAT	GO:0043242~negative regulation of protein complex disassembly	4	0.45819014891179843	0.3570293616099333	ENSG00000077549, ENSG00000042493, ENSG00000197694, ENSG00000131711	701	41	13528	1.8827459030653075	1.0	0.9680461466780874	99.96305948343304
Annotation Cluster 42	Enrichment Score: 1.1561154492590346
Category	Term	Count	%	PValue	Genes	List Total	Pop Hits	Pop Total	Fold Enrichment	Bonferroni	Benjamini	FDR
GOTERM_BP_FAT	GO:0045454~cell redox homeostasis	9	1.0309278350515463	0.015463540673638008	ENSG00000077232, ENSG00000155660, ENSG00000182512, ENSG00000141741, ENSG00000171570, ENSG00000116260, ENSG00000091140, ENSG00000108010, ENSG00000173221	701	63	13528	2.7568779294884855	1.0	0.43695433815994233	24.337551779425258
GOTERM_MF_FAT	GO:0016667~oxidoreductase activity, acting on sulfur group of donors	6	0.6872852233676976	0.04395334762501704	ENSG00000182512, ENSG00000116260, ENSG00000175806, ENSG00000091140, ENSG00000108010, ENSG00000173221	652	39	12983	3.0634733364794715	0.9999999999999999	0.6568238836111782	49.89133124104597
GOTERM_MF_FAT	GO:0015035~protein disulfide oxidoreductase activity	3	0.3436426116838488	0.15362051858342096	ENSG00000182512, ENSG00000108010, ENSG00000173221	652	14	12983	4.266980718667836	1.0	0.9062582388178848	92.30004901547419
GOTERM_MF_FAT	GO:0015036~disulfide oxidoreductase activity	3	0.3436426116838488	0.2273987521744396	ENSG00000182512, ENSG00000108010, ENSG00000173221	652	18	12983	3.3187627811860945	1.0	0.9335026723247499	98.10511121131185
Annotation Cluster 43	Enrichment Score: 1.0941660005932798
Category	Term	Count	%	PValue	Genes	List Total	Pop Hits	Pop Total	Fold Enrichment	Bonferroni	Benjamini	FDR
GOTERM_MF_FAT	GO:0000166~nucleotide binding	147	16.83848797250859	3.402315754337176E-4	ENSG00000138385, ENSG00000111786, ENSG00000160688, ENSG00000165475, ENSG00000196419, ENSG00000161057, ENSG00000133275, ENSG00000120438, ENSG00000136628, ENSG00000100764, ENSG00000126602, ENSG00000102910, ENSG00000109113, ENSG00000134318, ENSG00000158864, ENSG00000188229, ENSG00000122545, ENSG00000065427, ENSG00000166598, ENSG00000112742, ENSG00000136156, ENSG00000132740, ENSG00000106263, ENSG0000…	652	2245	12983	1.303852460136363	0.2406512941304122	0.06650861501392336	0.5217473910688941
GOTERM_MF_FAT	GO:0032555~purine ribonucleotide binding	106	12.142038946162657	0.07868963309586566	ENSG00000160688, ENSG00000196419, ENSG00000161057, ENSG00000133275, ENSG00000120438, ENSG00000136628, ENSG00000100764, ENSG00000126602, ENSG00000109113, ENSG00000102910, ENSG00000134318, ENSG00000188229, ENSG00000122545, ENSG00000065427, ENSG00000166598, ENSG00000136156, ENSG00000112742, ENSG00000132740, ENSG00000113712, ENSG00000141510, ENSG00000138430, ENSG00000196411, ENSG00000100345, ENSG0000…	652	1836	12983	1.1496367804108691	1.0	0.786038639980223	71.6321006348772
GOTERM_MF_FAT	GO:0032553~ribonucleotide binding	106	12.142038946162657	0.07868963309586566	ENSG00000160688, ENSG00000196419, ENSG00000161057, ENSG00000133275, ENSG00000120438, ENSG00000136628, ENSG00000100764, ENSG00000126602, ENSG00000109113, ENSG00000102910, ENSG00000134318, ENSG00000188229, ENSG00000122545, ENSG00000065427, ENSG00000166598, ENSG00000136156, ENSG00000112742, ENSG00000132740, ENSG00000113712, ENSG00000141510, ENSG00000138430, ENSG00000196411, ENSG00000100345, ENSG0000…	652	1836	12983	1.1496367804108691	1.0	0.786038639980223	71.6321006348772
GOTERM_MF_FAT	GO:0017076~purine nucleotide binding	110	12.600229095074456	0.08268787212901621	ENSG00000160688, ENSG00000196419, ENSG00000161057, ENSG00000133275, ENSG00000120438, ENSG00000136628, ENSG00000100764, ENSG00000126602, ENSG00000102910, ENSG00000109113, ENSG00000134318, ENSG00000188229, ENSG00000122545, ENSG00000065427, ENSG00000166598, ENSG00000136156, ENSG00000112742, ENSG00000132740, ENSG00000113712, ENSG00000141510, ENSG00000091140, ENSG00000138430, ENSG00000196411, ENSG0000…	652	1918	12983	1.1420143042663304	1.0	0.7954373122625562	73.46671201964506
GOTERM_MF_FAT	GO:0001883~purine nucleoside binding	88	10.080183276059564	0.22596306752712803	ENSG00000177889, ENSG00000127616, ENSG00000135916, ENSG00000160688, ENSG00000067248, ENSG00000126934, ENSG00000196419, ENSG00000161057, ENSG00000133275, ENSG00000110619, ENSG00000085840, ENSG00000120438, ENSG00000175792, ENSG00000136628, ENSG00000100764, ENSG00000126602, ENSG00000102910, ENSG00000134072, ENSG00000204351, ENSG00000163541, ENSG00000134318, ENSG00000102144, ENSG00000065427, ENSG0000…	652	1601	12983	1.0945076505098423	1.0	0.9345518476910509	98.05025277592476
GOTERM_MF_FAT	GO:0032559~adenyl ribonucleotide binding	82	9.392898052691868	0.24391491138359417	ENSG00000177889, ENSG00000127616, ENSG00000135916, ENSG00000160688, ENSG00000196419, ENSG00000126934, ENSG00000067248, ENSG00000161057, ENSG00000133275, ENSG00000110619, ENSG00000085840, ENSG00000175792, ENSG00000120438, ENSG00000136628, ENSG00000100764, ENSG00000126602, ENSG00000102910, ENSG00000134072, ENSG00000204351, ENSG00000134318, ENSG00000102144, ENSG00000065427, ENSG00000141543, ENSG0000…	652	1497	12983	1.0907356635561511	1.0	0.9408375798452147	98.64069776407062
GOTERM_MF_FAT	GO:0001882~nucleoside binding	88	10.080183276059564	0.24404995348399283	ENSG00000177889, ENSG00000127616, ENSG00000135916, ENSG00000160688, ENSG00000067248, ENSG00000126934, ENSG00000196419, ENSG00000161057, ENSG00000133275, ENSG00000110619, ENSG00000085840, ENSG00000120438, ENSG00000175792, ENSG00000136628, ENSG00000100764, ENSG00000126602, ENSG00000102910, ENSG00000134072, ENSG00000204351, ENSG00000163541, ENSG00000134318, ENSG00000102144, ENSG00000065427, ENSG0000…	652	1612	12983	1.0870389258475543	1.0	0.9388451273456694	98.64442515042845
GOTERM_MF_FAT	GO:0005524~ATP binding	81	9.278350515463918	0.24481540897659756	ENSG00000177889, ENSG00000127616, ENSG00000135916, ENSG00000160688, ENSG00000196419, ENSG00000126934, ENSG00000067248, ENSG00000161057, ENSG00000133275, ENSG00000110619, ENSG00000085840, ENSG00000175792, ENSG00000120438, ENSG00000136628, ENSG00000100764, ENSG00000126602, ENSG00000102910, ENSG00000134072, ENSG00000204351, ENSG00000134318, ENSG00000102144, ENSG00000065427, ENSG00000141543, ENSG0000…	652	1477	12983	1.0920235014600148	1.0	0.9373544931907686	98.66537303221223
GOTERM_MF_FAT	GO:0030554~adenyl nucleotide binding	86	9.851088201603666	0.24766305759521567	ENSG00000177889, ENSG00000127616, ENSG00000135916, ENSG00000160688, ENSG00000126934, ENSG00000067248, ENSG00000196419, ENSG00000161057, ENSG00000133275, ENSG00000110619, ENSG00000085840, ENSG00000175792, ENSG00000120438, ENSG00000136628, ENSG00000100764, ENSG00000126602, ENSG00000102910, ENSG00000134072, ENSG00000204351, ENSG00000134318, ENSG00000102144, ENSG00000065427, ENSG00000141543, ENSG0000…	652	1577	12983	1.085910967084353	1.0	0.9354741712157124	98.74067570117467
Annotation Cluster 44	Enrichment Score: 1.064070624306403
Category	Term	Count	%	PValue	Genes	List Total	Pop Hits	Pop Total	Fold Enrichment	Bonferroni	Benjamini	FDR
GOTERM_BP_FAT	GO:0010638~positive regulation of organelle organization	12	1.3745704467353952	0.0035477007592379815	ENSG00000089220, ENSG00000177889, ENSG00000105971, ENSG00000105974, ENSG00000134318, ENSG00000204498, ENSG00000099901, ENSG00000167617, ENSG00000172757, ENSG00000132604, ENSG00000115091, ENSG00000131711	701	83	13528	2.790093326229311	0.999958352819995	0.20079635163399656	6.162012043691756
GOTERM_BP_FAT	GO:0051493~regulation of cytoskeleton organization	15	1.718213058419244	0.010754789433502181	ENSG00000105971, ENSG00000130429, ENSG00000105974, ENSG00000034510, ENSG00000042493, ENSG00000151914, ENSG00000047648, ENSG00000115091, ENSG00000131711, ENSG00000077549, ENSG00000134318, ENSG00000099901, ENSG00000167617, ENSG00000197694, ENSG00000172757	701	136	13528	2.128471930855081	0.9999999999999529	0.3590123218273007	17.593323247854187
GOTERM_BP_FAT	GO:0032273~positive regulation of protein polymerization	5	0.572737686139748	0.03782361710792734	ENSG00000105971, ENSG00000105974, ENSG00000167617, ENSG00000115091, ENSG00000131711	701	25	13528	3.8596291012838804	1.0	0.604395549283687	49.842490991960155
GOTERM_CC_FAT	GO:0009925~basal plasma membrane	5	0.572737686139748	0.044263911988127264	ENSG00000105971, ENSG00000105974, ENSG00000204310, ENSG00000151914, ENSG00000115091	669	26	12782	3.6742554903989877	0.9999999999502144	0.28070966587028523	48.120857364222644
GOTERM_BP_FAT	GO:0070507~regulation of microtubule cytoskeleton organization	6	0.6872852233676976	0.06418114784711068	ENSG00000105971, ENSG00000105974, ENSG00000134318, ENSG00000099901, ENSG00000151914, ENSG00000131711	701	42	13528	2.756877929488486	1.0	0.7031541614150776	69.48836794102561
GOTERM_CC_FAT	GO:0045178~basal part of cell	5	0.572737686139748	0.06901025501248913	ENSG00000105971, ENSG00000105974, ENSG00000204310, ENSG00000151914, ENSG00000115091	669	30	12782	3.184354758345789	1.0	0.3598594907967345	64.53121350167348
GOTERM_BP_FAT	GO:0051495~positive regulation of cytoskeleton organization	6	0.6872852233676976	0.08143526338180643	ENSG00000105971, ENSG00000105974, ENSG00000167617, ENSG00000172757, ENSG00000115091, ENSG00000131711	701	45	13528	2.573086067522587	1.0	0.7477995520400169	78.13072380081421
GOTERM_BP_FAT	GO:0031334~positive regulation of protein complex assembly	5	0.572737686139748	0.10503073810586176	ENSG00000105971, ENSG00000105974, ENSG00000167617, ENSG00000115091, ENSG00000131711	701	35	13528	2.756877929488486	1.0	0.7961786314039078	86.27264623381006
GOTERM_BP_FAT	GO:0032886~regulation of microtubule-based process	6	0.6872852233676976	0.1078602809911039	ENSG00000105971, ENSG00000105974, ENSG00000134318, ENSG00000099901, ENSG00000151914, ENSG00000131711	701	49	13528	2.363038225275845	1.0	0.8036151247514998	87.02891604932213
GOTERM_BP_FAT	GO:0031116~positive regulation of microtubule polymerization	3	0.3436426116838488	0.12524550160848352	ENSG00000105971, ENSG00000105974, ENSG00000131711	701	12	13528	4.824536376604851	1.0	0.8276350192184021	90.87926601535452
GOTERM_BP_FAT	GO:0031113~regulation of microtubule polymerization	3	0.3436426116838488	0.14315611612598278	ENSG00000105971, ENSG00000105974, ENSG00000131711	701	13	13528	4.453418193789092	1.0	0.8538486763044038	93.70133039281916
GOTERM_BP_FAT	GO:0031112~positive regulation of microtubule polymerization or depolymerization	3	0.3436426116838488	0.14315611612598278	ENSG00000105971, ENSG00000105974, ENSG00000131711	701	13	13528	4.453418193789092	1.0	0.8538486763044038	93.70133039281916
GOTERM_BP_FAT	GO:0051130~positive regulation of cellular component organization	14	1.6036655211912942	0.14521689186250397	ENSG00000177889, ENSG00000105971, ENSG00000105974, ENSG00000204498, ENSG00000132604, ENSG00000092969, ENSG00000115091, ENSG00000131711, ENSG00000089220, ENSG00000134318, ENSG00000132507, ENSG00000099901, ENSG00000172757, ENSG00000167617	701	181	13528	1.492674238065589	1.0	0.8557348448572382	93.96698570984623
GOTERM_BP_FAT	GO:0031110~regulation of microtubule polymerization or depolymerization	4	0.45819014891179843	0.21472824207038366	ENSG00000105971, ENSG00000105974, ENSG00000151914, ENSG00000131711	701	31	13528	2.4900832911508908	1.0	0.9152192063181597	98.67766925829926
GOTERM_BP_FAT	GO:0043627~response to estrogen stimulus	6	0.6872852233676976	0.6389046975939147	ENSG00000105971, ENSG00000105974, ENSG00000171345, ENSG00000117289, ENSG00000131711, ENSG00000087586	701	105	13528	1.1027511717953944	1.0	0.9963109026796175	99.99999878810763
GOTERM_BP_FAT	GO:0031346~positive regulation of cell projection organization	3	0.3436426116838488	0.7070861743934476	ENSG00000167617, ENSG00000115091, ENSG00000131711	701	47	13528	1.2317965216863447	1.0	0.9980598848106345	99.99999997135198
Annotation Cluster 45	Enrichment Score: 1.0467539938322445
Category	Term	Count	%	PValue	Genes	List Total	Pop Hits	Pop Total	Fold Enrichment	Bonferroni	Benjamini	FDR
GOTERM_BP_FAT	GO:0042326~negative regulation of phosphorylation	7	0.8018327605956471	0.02742360082450774	ENSG00000089220, ENSG00000080815, ENSG00000105974, ENSG00000197594, ENSG00000122641, ENSG00000087088, ENSG00000123080	701	45	13528	3.0019337454430177	1.0	0.5283763414160042	39.201871836794425
GOTERM_BP_FAT	GO:0045936~negative regulation of phosphate metabolic process	7	0.8018327605956471	0.03631542021319491	ENSG00000089220, ENSG00000080815, ENSG00000105974, ENSG00000197594, ENSG00000122641, ENSG00000087088, ENSG00000123080	701	48	13528	2.814312886352829	1.0	0.5986331388032096	48.41674794894727
GOTERM_BP_FAT	GO:0010563~negative regulation of phosphorus metabolic process	7	0.8018327605956471	0.03631542021319491	ENSG00000089220, ENSG00000080815, ENSG00000105974, ENSG00000197594, ENSG00000122641, ENSG00000087088, ENSG00000123080	701	48	13528	2.814312886352829	1.0	0.5986331388032096	48.41674794894727
GOTERM_BP_FAT	GO:0001933~negative regulation of protein amino acid phosphorylation	5	0.572737686139748	0.08123012462482078	ENSG00000089220, ENSG00000080815, ENSG00000105974, ENSG00000197594, ENSG00000087088	701	32	13528	3.015335235378031	1.0	0.7488753421560224	78.04315822664365
GOTERM_BP_FAT	GO:0048771~tissue remodeling	5	0.572737686139748	0.3291165379796146	ENSG00000105974, ENSG00000160801, ENSG00000197594, ENSG00000143387, ENSG00000087088	701	56	13528	1.7230487059303035	1.0	0.9603393158823637	99.92097226049196
GOTERM_BP_FAT	GO:0001932~regulation of protein amino acid phosphorylation	10	1.145475372279496	0.5421289320327228	ENSG00000150593, ENSG00000089220, ENSG00000136279, ENSG00000080815, ENSG00000105974, ENSG00000108946, ENSG00000123143, ENSG00000112742, ENSG00000197594, ENSG00000087088	701	173	13528	1.1154997402554567	1.0	0.9920131964672155	99.99991510883055
Annotation Cluster 46	Enrichment Score: 1.039915654902297
Category	Term	Count	%	PValue	Genes	List Total	Pop Hits	Pop Total	Fold Enrichment	Bonferroni	Benjamini	FDR
GOTERM_MF_FAT	GO:0005525~GTP binding	27	3.0927835051546393	0.054071901441836545	ENSG00000138175, ENSG00000119787, ENSG00000137267, ENSG00000155876, ENSG00000116473, ENSG00000122035, ENSG00000168385, ENSG00000185305, ENSG00000164978, ENSG00000162595, ENSG00000131462, ENSG00000109113, ENSG00000075785, ENSG00000130119, ENSG00000163541, ENSG00000196230, ENSG00000105793, ENSG00000188229, ENSG00000164402, ENSG00000122545, ENSG00000100360, ENSG00000004478, ENSG00000166128, ENSG0000…	652	372	12983	1.4452676627745893	1.0	0.7132664916108922	57.45223696854479
GOTERM_MF_FAT	GO:0032561~guanyl ribonucleotide binding	27	3.0927835051546393	0.07001825095068212	ENSG00000138175, ENSG00000119787, ENSG00000137267, ENSG00000155876, ENSG00000116473, ENSG00000122035, ENSG00000168385, ENSG00000185305, ENSG00000164978, ENSG00000162595, ENSG00000131462, ENSG00000109113, ENSG00000075785, ENSG00000130119, ENSG00000163541, ENSG00000196230, ENSG00000105793, ENSG00000188229, ENSG00000164402, ENSG00000122545, ENSG00000100360, ENSG00000004478, ENSG00000166128, ENSG0000…	652	382	12983	1.4074334307647831	1.0	0.7612482340547568	67.23802420253992
GOTERM_MF_FAT	GO:0019001~guanyl nucleotide binding	27	3.0927835051546393	0.07001825095068212	ENSG00000138175, ENSG00000119787, ENSG00000137267, ENSG00000155876, ENSG00000116473, ENSG00000122035, ENSG00000168385, ENSG00000185305, ENSG00000164978, ENSG00000162595, ENSG00000131462, ENSG00000109113, ENSG00000075785, ENSG00000130119, ENSG00000163541, ENSG00000196230, ENSG00000105793, ENSG00000188229, ENSG00000164402, ENSG00000122545, ENSG00000100360, ENSG00000004478, ENSG00000166128, ENSG0000…	652	382	12983	1.4074334307647831	1.0	0.7612482340547568	67.23802420253992
GOTERM_MF_FAT	GO:0003924~GTPase activity	14	1.6036655211912942	0.2611819876915255	ENSG00000119787, ENSG00000137267, ENSG00000116473, ENSG00000122035, ENSG00000166128, ENSG00000131462, ENSG00000111664, ENSG00000162595, ENSG00000109113, ENSG00000075785, ENSG00000196230, ENSG00000127920, ENSG00000188229, ENSG00000108883	652	211	12983	1.321213619050388	1.0	0.9400830602928828	99.04702889739522
Annotation Cluster 47	Enrichment Score: 1.0317753293239778
Category	Term	Count	%	PValue	Genes	List Total	Pop Hits	Pop Total	Fold Enrichment	Bonferroni	Benjamini	FDR
GOTERM_BP_FAT	GO:0007059~chromosome segregation	9	1.0309278350515463	0.0577212628809618	ENSG00000010292, ENSG00000080815, ENSG00000120253, ENSG00000154473, ENSG00000123485, ENSG00000086827, ENSG00000109805, ENSG00000117650, ENSG00000119408	701	81	13528	2.1442383896021555	1.0	0.68267509044428	65.49120678199914
GOTERM_BP_FAT	GO:0000070~mitotic sister chromatid segregation	5	0.572737686139748	0.11359494212256531	ENSG00000010292, ENSG00000154473, ENSG00000086827, ENSG00000109805, ENSG00000117650	701	36	13528	2.6802979870026946	1.0	0.8131591462905828	88.44266997984829
GOTERM_BP_FAT	GO:0000819~sister chromatid segregation	5	0.572737686139748	0.12245575294135316	ENSG00000010292, ENSG00000154473, ENSG00000086827, ENSG00000109805, ENSG00000117650	701	37	13528	2.6078575008674867	1.0	0.8274341233489684	90.34446703309857
Annotation Cluster 48	Enrichment Score: 1.029313128326246
Category	Term	Count	%	PValue	Genes	List Total	Pop Hits	Pop Total	Fold Enrichment	Bonferroni	Benjamini	FDR
GOTERM_BP_FAT	GO:0006919~activation of caspase activity	9	1.0309278350515463	0.006227862078836631	ENSG00000115415, ENSG00000165280, ENSG00000136997, ENSG00000141510, ENSG00000120868, ENSG00000144381, ENSG00000087088, ENSG00000137409, ENSG00000184047	701	54	13528	3.2163575844032337	0.9999999800480683	0.27987625948839123	10.577566748257105
GOTERM_BP_FAT	GO:0043280~positive regulation of caspase activity	9	1.0309278350515463	0.010595286702021804	ENSG00000115415, ENSG00000165280, ENSG00000136997, ENSG00000141510, ENSG00000120868, ENSG00000144381, ENSG00000087088, ENSG00000137409, ENSG00000184047	701	59	13528	2.9437849077588916	0.9999999999999256	0.3588915775506536	17.355223067369952
GOTERM_BP_FAT	GO:0010952~positive regulation of peptidase activity	9	1.0309278350515463	0.010595286702021804	ENSG00000115415, ENSG00000165280, ENSG00000136997, ENSG00000141510, ENSG00000120868, ENSG00000144381, ENSG00000087088, ENSG00000137409, ENSG00000184047	701	59	13528	2.9437849077588916	0.9999999999999256	0.3588915775506536	17.355223067369952
GOTERM_BP_FAT	GO:0006997~nucleus organization	6	0.6872852233676976	0.1300865712904377	ENSG00000136997, ENSG00000007168, ENSG00000100029, ENSG00000100813, ENSG00000120868, ENSG00000087088	701	52	13528	2.226709096894546	1.0	0.8329779927506145	91.74153770091462
GOTERM_BP_FAT	GO:0030262~apoptotic nuclear changes	4	0.45819014891179843	0.1490681282731771	ENSG00000136997, ENSG00000100813, ENSG00000120868, ENSG00000087088	701	26	13528	2.9689454625260616	1.0	0.8588276518088428	94.4353359769163
GOTERM_BP_FAT	GO:0006309~DNA fragmentation involved in apoptosis	3	0.3436426116838488	0.25776799622892016	ENSG00000136997, ENSG00000120868, ENSG00000087088	701	19	13528	3.047075606276748	1.0	0.9370031317479894	99.51776891909016
GOTERM_BP_FAT	GO:0022411~cellular component disassembly	5	0.572737686139748	0.2935593604438298	ENSG00000136997, ENSG00000007168, ENSG00000120868, ENSG00000167862, ENSG00000087088	701	53	13528	1.8205797647565471	1.0	0.9496440486476124	99.80086471505535
GOTERM_BP_FAT	GO:0006921~cell structure disassembly during apoptosis	3	0.3436426116838488	0.3356239199214951	ENSG00000136997, ENSG00000120868, ENSG00000087088	701	23	13528	2.5171494138807917	1.0	0.9619537035270707	99.93362163433535
GOTERM_BP_FAT	GO:0006308~DNA catabolic process	5	0.572737686139748	0.3768109790270745	ENSG00000177889, ENSG00000136997, ENSG00000120868, ENSG00000039650, ENSG00000087088	701	60	13528	1.6081787922016169	1.0	0.9718280816844576	99.97888270842881
GOTERM_BP_FAT	GO:0000737~DNA catabolic process, endonucleolytic	3	0.3436426116838488	0.3924511961370295	ENSG00000136997, ENSG00000120868, ENSG00000087088	701	26	13528	2.226709096894546	1.0	0.97460875158752	99.98660022239642
Annotation Cluster 49	Enrichment Score: 1.0178083434543743
Category	Term	Count	%	PValue	Genes	List Total	Pop Hits	Pop Total	Fold Enrichment	Bonferroni	Benjamini	FDR
GOTERM_MF_FAT	GO:0004774~succinate-CoA ligase activity	3	0.3436426116838488	0.01407824154995016	ENSG00000163541, ENSG00000131473, ENSG00000172340	652	4	12983	14.934432515337425	0.9999895637843866	0.43645687990277526	19.583995498392447
GOTERM_MF_FAT	GO:0016405~CoA-ligase activity	3	0.3436426116838488	0.057486644642314164	ENSG00000163541, ENSG00000131473, ENSG00000172340	652	8	12983	7.467216257668713	1.0	0.725968843808674	59.753110029573456
GOTERM_MF_FAT	GO:0016878~acid-thiol ligase activity	3	0.3436426116838488	0.26522213660737437	ENSG00000163541, ENSG00000131473, ENSG00000172340	652	20	12983	2.986886503067485	1.0	0.939274142069313	99.12406624765433
GOTERM_MF_FAT	GO:0016877~ligase activity, forming carbon-sulfur bonds	3	0.3436426116838488	0.3954043872224133	ENSG00000163541, ENSG00000131473, ENSG00000172340	652	27	12983	2.2125085207907293	1.0	0.9700837807541987	99.95629313753346
Annotation Cluster 50	Enrichment Score: 1.0018704981989486
Category	Term	Count	%	PValue	Genes	List Total	Pop Hits	Pop Total	Fold Enrichment	Bonferroni	Benjamini	FDR
GOTERM_BP_FAT	GO:0010942~positive regulation of cell death	34	3.8946162657502863	0.018334337104671194	ENSG00000136997, ENSG00000204498, ENSG00000155876, ENSG00000089486, ENSG00000137409, ENSG00000092969, ENSG00000164978, ENSG00000133884, ENSG00000115415, ENSG00000026508, ENSG00000196230, ENSG00000162736, ENSG00000181019, ENSG00000188229, ENSG00000117289, ENSG00000122641, ENSG00000196914, ENSG00000119953, ENSG00000080815, ENSG00000003756, ENSG00000144381, ENSG00000136156, ENSG00000105185, ENSG0000…	701	435	13528	1.508360798202896	1.0	0.4608882506743195	28.18992495621424
GOTERM_BP_FAT	GO:0043065~positive regulation of apoptosis	33	3.7800687285223367	0.025282706470867083	ENSG00000136997, ENSG00000204498, ENSG00000089486, ENSG00000137409, ENSG00000092969, ENSG00000164978, ENSG00000133884, ENSG00000115415, ENSG00000026508, ENSG00000196230, ENSG00000162736, ENSG00000181019, ENSG00000188229, ENSG00000117289, ENSG00000122641, ENSG00000196914, ENSG00000119953, ENSG00000080815, ENSG00000003756, ENSG00000144381, ENSG00000136156, ENSG00000105185, ENSG00000087088, ENSG0000…	701	430	13528	1.481020469097303	1.0	0.5165220242360682	36.7618245241394
GOTERM_BP_FAT	GO:0043068~positive regulation of programmed cell death	33	3.7800687285223367	0.027518805506645566	ENSG00000136997, ENSG00000204498, ENSG00000089486, ENSG00000137409, ENSG00000092969, ENSG00000164978, ENSG00000133884, ENSG00000115415, ENSG00000026508, ENSG00000196230, ENSG00000162736, ENSG00000181019, ENSG00000188229, ENSG00000117289, ENSG00000122641, ENSG00000196914, ENSG00000119953, ENSG00000080815, ENSG00000003756, ENSG00000144381, ENSG00000136156, ENSG00000105185, ENSG00000087088, ENSG0000…	701	433	13528	1.4707593573021716	1.0	0.5262637736156703	39.308287903181736
GOTERM_BP_FAT	GO:0006917~induction of apoptosis	25	2.86368843069874	0.04464548514271062	ENSG00000136997, ENSG00000204498, ENSG00000089486, ENSG00000164978, ENSG00000133884, ENSG00000115415, ENSG00000196230, ENSG00000162736, ENSG00000188229, ENSG00000122641, ENSG00000119953, ENSG00000196914, ENSG00000080815, ENSG00000136156, ENSG00000105185, ENSG00000087088, ENSG00000184047, ENSG00000123080, ENSG00000205155, ENSG00000090924, ENSG00000159842, ENSG00000132507, ENSG00000141510, ENSG0000…	701	320	13528	1.5076676176890158	1.0	0.6425376257490143	55.83921421422517
GOTERM_BP_FAT	GO:0012502~induction of programmed cell death	25	2.86368843069874	0.04542904763486122	ENSG00000136997, ENSG00000204498, ENSG00000089486, ENSG00000164978, ENSG00000133884, ENSG00000115415, ENSG00000196230, ENSG00000162736, ENSG00000188229, ENSG00000122641, ENSG00000119953, ENSG00000196914, ENSG00000080815, ENSG00000136156, ENSG00000105185, ENSG00000087088, ENSG00000184047, ENSG00000123080, ENSG00000205155, ENSG00000090924, ENSG00000159842, ENSG00000132507, ENSG00000141510, ENSG0000…	701	321	13528	1.5029708338332868	1.0	0.6404322587713662	56.48291044633849
GOTERM_BP_FAT	GO:0010941~regulation of cell death	50	5.72737686139748	0.1522300956739398	ENSG00000155876, ENSG00000151729, ENSG00000204498, ENSG00000081189, ENSG00000164978, ENSG00000133884, ENSG00000151929, ENSG00000115415, ENSG00000196230, ENSG00000172757, ENSG00000167772, ENSG00000188229, ENSG00000122641, ENSG00000196914, ENSG00000189403, ENSG00000166598, ENSG00000003756, ENSG00000144381, ENSG00000136156, ENSG00000164880, ENSG00000087088, ENSG00000090924, ENSG00000205155, ENSG0000…	701	815	13528	1.1839353071422944	1.0	0.8592855479976252	94.79398108448338
GOTERM_BP_FAT	GO:0006915~apoptosis	38	4.352806414662084	0.16143793583126595	ENSG00000136997, ENSG00000204498, ENSG00000155876, ENSG00000141448, ENSG00000081189, ENSG00000185825, ENSG00000089486, ENSG00000137409, ENSG00000151929, ENSG00000133884, ENSG00000115415, ENSG00000162736, ENSG00000113269, ENSG00000099385, ENSG00000196914, ENSG00000119953, ENSG00000119408, ENSG00000150593, ENSG00000080815, ENSG00000003756, ENSG00000100813, ENSG00000144381, ENSG00000136156, ENSG0000…	701	602	13528	1.2181553641925866	1.0	0.8709889939020168	95.7181474246314
GOTERM_BP_FAT	GO:0012501~programmed cell death	38	4.352806414662084	0.18519436265976877	ENSG00000136997, ENSG00000204498, ENSG00000155876, ENSG00000141448, ENSG00000081189, ENSG00000185825, ENSG00000089486, ENSG00000137409, ENSG00000151929, ENSG00000133884, ENSG00000115415, ENSG00000162736, ENSG00000113269, ENSG00000099385, ENSG00000196914, ENSG00000119953, ENSG00000119408, ENSG00000150593, ENSG00000080815, ENSG00000003756, ENSG00000100813, ENSG00000144381, ENSG00000136156, ENSG0000…	701	611	13528	1.200211995489259	1.0	0.8921449912259842	97.43978853823238
GOTERM_BP_FAT	GO:0042981~regulation of apoptosis	48	5.498281786941581	0.2102831418800659	ENSG00000136997, ENSG00000204498, ENSG00000081189, ENSG00000089486, ENSG00000092969, ENSG00000137409, ENSG00000164978, ENSG00000151929, ENSG00000133884, ENSG00000115415, ENSG00000026508, ENSG00000196230, ENSG00000162736, ENSG00000124767, ENSG00000172757, ENSG00000181019, ENSG00000167772, ENSG00000188229, ENSG00000117289, ENSG00000196975, ENSG00000122641, ENSG00000196914, ENSG00000119953, ENSG0000…	701	804	13528	1.1521280899354867	1.0	0.9117451423510703	98.53711753252283
GOTERM_BP_FAT	GO:0043067~regulation of programmed cell death	48	5.498281786941581	0.23133596463058875	ENSG00000136997, ENSG00000204498, ENSG00000081189, ENSG00000089486, ENSG00000092969, ENSG00000137409, ENSG00000164978, ENSG00000151929, ENSG00000133884, ENSG00000115415, ENSG00000026508, ENSG00000196230, ENSG00000162736, ENSG00000124767, ENSG00000172757, ENSG00000181019, ENSG00000167772, ENSG00000188229, ENSG00000117289, ENSG00000196975, ENSG00000122641, ENSG00000196914, ENSG00000119953, ENSG0000…	701	812	13528	1.1407770742710976	1.0	0.9258509160706943	99.0979936436262
GOTERM_BP_FAT	GO:0016265~death	40	4.581901489117984	0.4047448748360896	ENSG00000136997, ENSG00000204498, ENSG00000155876, ENSG00000141448, ENSG00000081189, ENSG00000185825, ENSG00000089486, ENSG00000137409, ENSG00000092969, ENSG00000151929, ENSG00000133884, ENSG00000115415, ENSG00000162736, ENSG00000113269, ENSG00000099385, ENSG00000196914, ENSG00000119953, ENSG00000119408, ENSG00000150593, ENSG00000080815, ENSG00000003756, ENSG00000100813, ENSG00000144381, ENSG0000…	701	724	13528	1.0661958843325636	1.0	0.9766171880471706	99.99070559241183
GOTERM_BP_FAT	GO:0008219~cell death	40	4.581901489117984	0.40960159495141063	ENSG00000136997, ENSG00000204498, ENSG00000155876, ENSG00000141448, ENSG00000081189, ENSG00000185825, ENSG00000089486, ENSG00000137409, ENSG00000092969, ENSG00000151929, ENSG00000133884, ENSG00000115415, ENSG00000162736, ENSG00000113269, ENSG00000099385, ENSG00000196914, ENSG00000119953, ENSG00000119408, ENSG00000150593, ENSG00000080815, ENSG00000003756, ENSG00000100813, ENSG00000144381, ENSG0000…	701	719	13528	1.0736103202458638	1.0	0.9770979816501474	99.99197305213656
Annotation Cluster 51	Enrichment Score: 0.997469790595101
Category	Term	Count	%	PValue	Genes	List Total	Pop Hits	Pop Total	Fold Enrichment	Bonferroni	Benjamini	FDR
GOTERM_BP_FAT	GO:0006259~DNA metabolic process	37	4.238258877434135	0.03347926960765865	ENSG00000177889, ENSG00000136997, ENSG00000049167, ENSG00000124535, ENSG00000141753, ENSG00000196419, ENSG00000110274, ENSG00000085840, ENSG00000170345, ENSG00000175792, ENSG00000198000, ENSG00000135318, ENSG00000130826, ENSG00000221829, ENSG00000167670, ENSG00000039650, ENSG00000141905, ENSG00000008405, ENSG00000189403, ENSG00000099956, ENSG00000144381, ENSG00000106628, ENSG00000132604, ENSG0000…	701	506	13528	1.4111292168725649	1.0	0.5813166628384232	45.63142222160346
GOTERM_BP_FAT	GO:0033554~cellular response to stress	38	4.352806414662084	0.08623500798613232	ENSG00000177889, ENSG00000181991, ENSG00000105974, ENSG00000049167, ENSG00000124535, ENSG00000196419, ENSG00000110274, ENSG00000125901, ENSG00000170345, ENSG00000053254, ENSG00000089486, ENSG00000149485, ENSG00000131711, ENSG00000172037, ENSG00000101460, ENSG00000221829, ENSG00000167617, ENSG00000167670, ENSG00000134001, ENSG00000039650, ENSG00000008405, ENSG00000116044, ENSG00000136279, ENSG0000…	701	566	13528	1.2956352106783342	1.0	0.7625607263516273	80.08786500930537
GOTERM_BP_FAT	GO:0006974~response to DNA damage stimulus	26	2.978235967926689	0.11431188140840402	ENSG00000177889, ENSG00000181991, ENSG00000124535, ENSG00000049167, ENSG00000110274, ENSG00000196419, ENSG00000125901, ENSG00000089486, ENSG00000053254, ENSG00000221829, ENSG00000167670, ENSG00000039650, ENSG00000008405, ENSG00000080815, ENSG00000189403, ENSG00000106628, ENSG00000132604, ENSG00000132740, ENSG00000087088, ENSG00000187736, ENSG00000165280, ENSG00000123562, ENSG00000075218, ENSG0000…	701	373	13528	1.3451790433429074	1.0	0.8121964894085932	88.6088138717872
GOTERM_BP_FAT	GO:0006281~DNA repair	18	2.0618556701030926	0.31014864082694205	ENSG00000177889, ENSG00000189403, ENSG00000049167, ENSG00000124535, ENSG00000110274, ENSG00000196419, ENSG00000106628, ENSG00000132740, ENSG00000187736, ENSG00000165280, ENSG00000123562, ENSG00000221829, ENSG00000198646, ENSG00000141510, ENSG00000167670, ENSG00000077514, ENSG00000039650, ENSG00000008405	701	284	13528	1.2231218982941874	1.0	0.9549097257995153	99.86984377254362
Annotation Cluster 52	Enrichment Score: 0.9824372057617046
Category	Term	Count	%	PValue	Genes	List Total	Pop Hits	Pop Total	Fold Enrichment	Bonferroni	Benjamini	FDR
GOTERM_MF_FAT	GO:0000030~mannosyltransferase activity	5	0.572737686139748	0.007031380765471423	ENSG00000069943, ENSG00000132581, ENSG00000130714, ENSG00000136908, ENSG00000000419	652	16	12983	6.222680214723927	0.9966822879966767	0.3165250861305392	10.279632354084312
GOTERM_CC_FAT	GO:0008250~oligosaccharyltransferase complex	4	0.45819014891179843	0.012936913951797548	ENSG00000198856, ENSG00000134910, ENSG00000163902, ENSG00000163463	669	10	12782	7.642451420029895	0.9989117388177795	0.12079671012457383	17.200509193798965
GOTERM_MF_FAT	GO:0004169~dolichyl-phosphate-mannose-protein mannosyltransferase activity	3	0.3436426116838488	0.01407824154995016	ENSG00000132581, ENSG00000130714, ENSG00000000419	652	4	12983	14.934432515337425	0.9999895637843866	0.43645687990277526	19.583995498392447
GOTERM_MF_FAT	GO:0004579~dolichyl-diphosphooligosaccharide-protein glycotransferase activity	3	0.3436426116838488	0.07151181824669207	ENSG00000198856, ENSG00000134910, ENSG00000163902	652	9	12983	6.637525562372189	1.0	0.7604965882610204	68.03760490428022
GOTERM_MF_FAT	GO:0004576~oligosaccharyl transferase activity	3	0.3436426116838488	0.08650085769298248	ENSG00000198856, ENSG00000134910, ENSG00000163902	652	10	12983	5.97377300613497	1.0	0.7892932359867908	75.112448259619
GOTERM_BP_FAT	GO:0018279~protein amino acid N-linked glycosylation via asparagine	3	0.3436426116838488	0.0913381662327013	ENSG00000198856, ENSG00000134910, ENSG00000163902	701	10	13528	5.78944365192582	1.0	0.769925442277557	81.986748382608
GOTERM_BP_FAT	GO:0018196~peptidyl-asparagine modification	3	0.3436426116838488	0.0913381662327013	ENSG00000198856, ENSG00000134910, ENSG00000163902	701	10	13528	5.78944365192582	1.0	0.769925442277557	81.986748382608
GOTERM_BP_FAT	GO:0009100~glycoprotein metabolic process	16	1.8327605956471937	0.10170783640680335	ENSG00000080815, ENSG00000198856, ENSG00000196562, ENSG00000136908, ENSG00000000419, ENSG00000163902, ENSG00000205155, ENSG00000038002, ENSG00000134910, ENSG00000132581, ENSG00000162736, ENSG00000130714, ENSG00000088035, ENSG00000166507, ENSG00000011465, ENSG00000104774	701	202	13528	1.5285659807064873	1.0	0.7917656003630194	85.33137767140032
GOTERM_BP_FAT	GO:0006486~protein amino acid glycosylation	9	1.0309278350515463	0.34350965849386933	ENSG00000080815, ENSG00000198856, ENSG00000132581, ENSG00000134910, ENSG00000130714, ENSG00000136908, ENSG00000000419, ENSG00000088035, ENSG00000163902	701	128	13528	1.356900855920114	1.0	0.9640965172395571	99.94639228347404
GOTERM_BP_FAT	GO:0070085~glycosylation	9	1.0309278350515463	0.34350965849386933	ENSG00000080815, ENSG00000198856, ENSG00000132581, ENSG00000134910, ENSG00000130714, ENSG00000136908, ENSG00000000419, ENSG00000088035, ENSG00000163902	701	128	13528	1.356900855920114	1.0	0.9640965172395571	99.94639228347404
GOTERM_BP_FAT	GO:0043413~biopolymer glycosylation	9	1.0309278350515463	0.34350965849386933	ENSG00000080815, ENSG00000198856, ENSG00000132581, ENSG00000134910, ENSG00000130714, ENSG00000136908, ENSG00000000419, ENSG00000088035, ENSG00000163902	701	128	13528	1.356900855920114	1.0	0.9640965172395571	99.94639228347404
GOTERM_BP_FAT	GO:0006493~protein amino acid O-linked glycosylation	3	0.3436426116838488	0.37372942168921003	ENSG00000130714, ENSG00000136908, ENSG00000000419	701	25	13528	2.3157774607703283	1.0	0.9715784555243651	99.97693390724497
GOTERM_BP_FAT	GO:0006487~protein amino acid N-linked glycosylation	4	0.45819014891179843	0.39981408197947194	ENSG00000198856, ENSG00000134910, ENSG00000088035, ENSG00000163902	701	44	13528	1.7543768642199455	1.0	0.9756441757039499	99.98922704543499
GOTERM_BP_FAT	GO:0009101~glycoprotein biosynthetic process	10	1.145475372279496	0.4326831085186476	ENSG00000080815, ENSG00000198856, ENSG00000132581, ENSG00000134910, ENSG00000130714, ENSG00000136908, ENSG00000000419, ENSG00000088035, ENSG00000163902, ENSG00000166507	701	158	13528	1.221401614330342	1.0	0.9809802254600049	99.99606801647633
Annotation Cluster 53	Enrichment Score: 0.9647817177780927
Category	Term	Count	%	PValue	Genes	List Total	Pop Hits	Pop Total	Fold Enrichment	Bonferroni	Benjamini	FDR
GOTERM_MF_FAT	GO:0042802~identical protein binding	43	4.925544100801833	0.043627085002566596	ENSG00000119787, ENSG00000105971, ENSG00000127616, ENSG00000105974, ENSG00000155876, ENSG00000165475, ENSG00000161542, ENSG00000143727, ENSG00000110619, ENSG00000105698, ENSG00000102189, ENSG00000092969, ENSG00000083444, ENSG00000188643, ENSG00000107175, ENSG00000103266, ENSG00000143776, ENSG00000158109, ENSG00000213928, ENSG00000164548, ENSG00000162961, ENSG00000122641, ENSG00000100099, ENSG0000…	652	640	12983	1.3378762461656442	0.9999999999999998	0.6762325958934454	49.62781117206283
GOTERM_MF_FAT	GO:0042803~protein homodimerization activity	23	2.6345933562428407	0.11631273330834206	ENSG00000139546, ENSG00000105971, ENSG00000155876, ENSG00000165475, ENSG00000105698, ENSG00000110619, ENSG00000132604, ENSG00000083444, ENSG00000092969, ENSG00000087088, ENSG00000102189, ENSG00000126351, ENSG00000188643, ENSG00000163191, ENSG00000158773, ENSG00000007168, ENSG00000107175, ENSG00000103266, ENSG00000197594, ENSG00000108515, ENSG00000100099, ENSG00000100345, ENSG00000137845	652	334	12983	1.3712253407295838	1.0	0.8647580879829093	85.0558906418625
GOTERM_MF_FAT	GO:0046983~protein dimerization activity	32	3.6655211912943875	0.25134565905951417	ENSG00000105971, ENSG00000146592, ENSG00000155876, ENSG00000165475, ENSG00000213614, ENSG00000005075, ENSG00000105698, ENSG00000170345, ENSG00000110619, ENSG00000083444, ENSG00000092969, ENSG00000102189, ENSG00000188643, ENSG00000163541, ENSG00000107175, ENSG00000103266, ENSG00000122641, ENSG00000100099, ENSG00000137845, ENSG00000139546, ENSG00000116044, ENSG00000132604, ENSG00000087088, ENSG0000…	652	542	12983	1.175650284110203	1.0	0.9364004221353498	98.83217449240466
Annotation Cluster 54	Enrichment Score: 0.9607933625139782
Category	Term	Count	%	PValue	Genes	List Total	Pop Hits	Pop Total	Fold Enrichment	Bonferroni	Benjamini	FDR
GOTERM_BP_FAT	GO:0051235~maintenance of location	9	1.0309278350515463	0.016898529714733126	ENSG00000092820, ENSG00000105974, ENSG00000167996, ENSG00000034510, ENSG00000204498, ENSG00000166598, ENSG00000197594, ENSG00000075142, ENSG00000137076	701	64	13528	2.713801711840228	1.0	0.4578710579477555	26.286946143378596
GOTERM_BP_FAT	GO:0051651~maintenance of location in cell	6	0.6872852233676976	0.10089956258546927	ENSG00000092820, ENSG00000105974, ENSG00000167996, ENSG00000204498, ENSG00000075142, ENSG00000137076	701	48	13528	2.4122681883024253	1.0	0.7907019079073324	85.09337815993797
GOTERM_BP_FAT	GO:0045185~maintenance of protein location	5	0.572737686139748	0.23571347654604757	ENSG00000092820, ENSG00000105974, ENSG00000034510, ENSG00000204498, ENSG00000137076	701	48	13528	2.010223490252021	1.0	0.9279687358076336	99.18562851621118
GOTERM_BP_FAT	GO:0032507~maintenance of protein location in cell	4	0.45819014891179843	0.3570293616099333	ENSG00000092820, ENSG00000105974, ENSG00000204498, ENSG00000137076	701	41	13528	1.8827459030653075	1.0	0.9680461466780874	99.96305948343304
Annotation Cluster 55	Enrichment Score: 0.917554057029805
Category	Term	Count	%	PValue	Genes	List Total	Pop Hits	Pop Total	Fold Enrichment	Bonferroni	Benjamini	FDR
GOTERM_BP_FAT	GO:0046325~negative regulation of glucose import	4	0.45819014891179843	0.009164059597213165	ENSG00000204498, ENSG00000105723, ENSG00000106070, ENSG00000197594	701	9	13528	8.576953558408622	0.9999999999955025	0.3309935425229762	15.189480478452532
GOTERM_BP_FAT	GO:0010829~negative regulation of glucose transport	4	0.45819014891179843	0.012593661906918702	ENSG00000204498, ENSG00000105723, ENSG00000106070, ENSG00000197594	701	10	13528	7.71925820256776	0.9999999999999998	0.3890311060553304	20.291966236496794
GOTERM_BP_FAT	GO:0046627~negative regulation of insulin receptor signaling pathway	4	0.45819014891179843	0.03940265694705289	ENSG00000105723, ENSG00000106070, ENSG00000196396, ENSG00000197594	701	15	13528	5.146172135045174	1.0	0.6166160343642647	51.29529023076417
GOTERM_BP_FAT	GO:0046626~regulation of insulin receptor signaling pathway	4	0.45819014891179843	0.07210681912610345	ENSG00000105723, ENSG00000106070, ENSG00000196396, ENSG00000197594	701	19	13528	4.062767475035663	1.0	0.7261223700495476	73.79626045676576
GOTERM_BP_FAT	GO:0046324~regulation of glucose import	5	0.572737686139748	0.08883785005898519	ENSG00000204498, ENSG00000105723, ENSG00000106070, ENSG00000197594, ENSG00000128989	701	33	13528	2.923961440366576	1.0	0.765599321411437	81.07882074174087
GOTERM_BP_FAT	GO:0010827~regulation of glucose transport	5	0.572737686139748	0.09677474562022305	ENSG00000204498, ENSG00000105723, ENSG00000106070, ENSG00000197594, ENSG00000128989	701	34	13528	2.8379625744734414	1.0	0.7813583440862294	83.82095631266051
GOTERM_BP_FAT	GO:0032869~cellular response to insulin stimulus	7	0.8018327605956471	0.1390217239112036	ENSG00000115415, ENSG00000158773, ENSG00000147852, ENSG00000105723, ENSG00000106070, ENSG00000196396, ENSG00000197594	701	68	13528	1.9865738021314088	1.0	0.8473618712627974	93.13470763608603
GOTERM_BP_FAT	GO:0048585~negative regulation of response to stimulus	9	1.0309278350515463	0.14596174635846115	ENSG00000139546, ENSG00000105723, ENSG00000106070, ENSG00000196396, ENSG00000197594, ENSG00000149131, ENSG00000141027, ENSG00000092969, ENSG00000135318	701	100	13528	1.736833095577746	1.0	0.8560704464232938	94.06037507072486
GOTERM_BP_FAT	GO:0032868~response to insulin stimulus	9	1.0309278350515463	0.14596174635846115	ENSG00000115415, ENSG00000158773, ENSG00000121769, ENSG00000147852, ENSG00000105723, ENSG00000106070, ENSG00000196396, ENSG00000197594, ENSG00000149485	701	100	13528	1.736833095577746	1.0	0.8560704464232938	94.06037507072486
GOTERM_BP_FAT	GO:0051051~negative regulation of transport	11	1.2600229095074456	0.16151547104229627	ENSG00000134363, ENSG00000131408, ENSG00000204498, ENSG00000171033, ENSG00000105723, ENSG00000118762, ENSG00000106070, ENSG00000197594, ENSG00000122641, ENSG00000129158, ENSG00000025434	701	135	13528	1.5724414857082474	1.0	0.8700453918662787	95.7252268464674
GOTERM_MF_FAT	GO:0005158~insulin receptor binding	3	0.3436426116838488	0.41324574763668526	ENSG00000106070, ENSG00000196396, ENSG00000197594	652	28	12983	2.133490359333918	1.0	0.9708526414595539	99.9724214491844
GOTERM_BP_FAT	GO:0008286~insulin receptor signaling pathway	3	0.3436426116838488	0.5775726277188507	ENSG00000105723, ENSG00000106070, ENSG00000196396	701	37	13528	1.5647145005204919	1.0	0.9938075957693262	99.99997992378952
GOTERM_BP_FAT	GO:0009968~negative regulation of signal transduction	12	1.3745704467353952	0.5966575523674906	ENSG00000089220, ENSG00000213977, ENSG00000105974, ENSG00000166033, ENSG00000105723, ENSG00000106070, ENSG00000196396, ENSG00000196781, ENSG00000197594, ENSG00000141027, ENSG00000136603, ENSG00000154096	701	221	13528	1.047863104420963	1.0	0.9949094155451979	99.99999122240317
GOTERM_BP_FAT	GO:0010648~negative regulation of cell communication	12	1.3745704467353952	0.7427220288550275	ENSG00000089220, ENSG00000213977, ENSG00000105974, ENSG00000166033, ENSG00000105723, ENSG00000106070, ENSG00000196396, ENSG00000196781, ENSG00000197594, ENSG00000141027, ENSG00000136603, ENSG00000154096	701	248	13528	0.933781234181584	1.0	0.9987554725261336	99.99999999718864
Annotation Cluster 56	Enrichment Score: 0.9091194220946414
Category	Term	Count	%	PValue	Genes	List Total	Pop Hits	Pop Total	Fold Enrichment	Bonferroni	Benjamini	FDR
GOTERM_CC_FAT	GO:0030018~Z disc	6	0.6872852233676976	0.09055954929388922	ENSG00000171345, ENSG00000154553, ENSG00000197694, ENSG00000198626, ENSG00000075142, ENSG00000170421	669	46	12782	2.492103723922792	1.0	0.42815581700624583	74.74078860217665
GOTERM_CC_FAT	GO:0043292~contractile fiber	11	1.2600229095074456	0.1012090770419333	ENSG00000167460, ENSG00000087245, ENSG00000171345, ENSG00000154553, ENSG00000197694, ENSG00000107796, ENSG00000198626, ENSG00000143549, ENSG00000121361, ENSG00000075142, ENSG00000170421	669	121	12782	1.7369207772795219	1.0	0.4554271980501641	78.70548860080453
GOTERM_CC_FAT	GO:0030016~myofibril	10	1.145475372279496	0.12623808143179566	ENSG00000167460, ENSG00000087245, ENSG00000171345, ENSG00000154553, ENSG00000197694, ENSG00000198626, ENSG00000143549, ENSG00000121361, ENSG00000075142, ENSG00000170421	669	111	12782	1.7212728423490753	1.0	0.5286996332409695	85.85918684307346
GOTERM_CC_FAT	GO:0044449~contractile fiber part	10	1.145475372279496	0.13653012415990984	ENSG00000167460, ENSG00000087245, ENSG00000171345, ENSG00000154553, ENSG00000197694, ENSG00000107796, ENSG00000198626, ENSG00000143549, ENSG00000075142, ENSG00000170421	669	113	12782	1.6908078362897998	1.0	0.5475158393565025	88.09079982848131
GOTERM_CC_FAT	GO:0030017~sarcomere	9	1.0309278350515463	0.13997894797500765	ENSG00000167460, ENSG00000087245, ENSG00000171345, ENSG00000154553, ENSG00000197694, ENSG00000198626, ENSG00000143549, ENSG00000075142, ENSG00000170421	669	98	12782	1.7546444586803331	1.0	0.5534973174422819	88.76202259523369
GOTERM_CC_FAT	GO:0031674~I band	6	0.6872852233676976	0.1587260302818425	ENSG00000171345, ENSG00000154553, ENSG00000197694, ENSG00000198626, ENSG00000075142, ENSG00000170421	669	55	12782	2.084304932735426	1.0	0.5813990246738321	91.83522357058219
Annotation Cluster 57	Enrichment Score: 0.9056454211069469
Category	Term	Count	%	PValue	Genes	List Total	Pop Hits	Pop Total	Fold Enrichment	Bonferroni	Benjamini	FDR
GOTERM_BP_FAT	GO:0051656~establishment of organelle localization	8	0.9163802978235969	0.06512970759522539	ENSG00000080815, ENSG00000181789, ENSG00000007168, ENSG00000086827, ENSG00000106636, ENSG00000090273, ENSG00000184432, ENSG00000100345	701	69	13528	2.2374661456718146	1.0	0.6994343423951634	70.0371061038252
GOTERM_BP_FAT	GO:0030010~establishment of cell polarity	4	0.45819014891179843	0.08169979430115273	ENSG00000007168, ENSG00000086827, ENSG00000172757, ENSG00000100345	701	20	13528	3.85962910128388	1.0	0.7469956485143489	78.24315487739597
GOTERM_BP_FAT	GO:0051293~establishment of spindle localization	3	0.3436426116838488	0.0913381662327013	ENSG00000007168, ENSG00000086827, ENSG00000100345	701	10	13528	5.78944365192582	1.0	0.769925442277557	81.986748382608
GOTERM_BP_FAT	GO:0051653~spindle localization	3	0.3436426116838488	0.0913381662327013	ENSG00000007168, ENSG00000086827, ENSG00000100345	701	10	13528	5.78944365192582	1.0	0.769925442277557	81.986748382608
GOTERM_BP_FAT	GO:0006903~vesicle targeting	4	0.45819014891179843	0.10240507748958377	ENSG00000080815, ENSG00000181789, ENSG00000106636, ENSG00000184432	701	22	13528	3.508753728439891	1.0	0.7924421449641492	85.53379650142264
GOTERM_BP_FAT	GO:0007163~establishment or maintenance of cell polarity	6	0.6872852233676976	0.1078602809911039	ENSG00000092820, ENSG00000007168, ENSG00000086827, ENSG00000148498, ENSG00000172757, ENSG00000100345	701	49	13528	2.363038225275845	1.0	0.8036151247514998	87.02891604932213
GOTERM_BP_FAT	GO:0051640~organelle localization	8	0.9163802978235969	0.19843850024592719	ENSG00000080815, ENSG00000181789, ENSG00000007168, ENSG00000086827, ENSG00000106636, ENSG00000090273, ENSG00000184432, ENSG00000100345	701	92	13528	1.6780996092538611	1.0	0.9055752961223333	98.09053765102061
GOTERM_BP_FAT	GO:0051650~establishment of vesicle localization	4	0.45819014891179843	0.2425084463605451	ENSG00000080815, ENSG00000181789, ENSG00000106636, ENSG00000184432	701	33	13528	2.3391691522932607	1.0	0.929629957172301	99.30590823094316
GOTERM_BP_FAT	GO:0051648~vesicle localization	4	0.45819014891179843	0.2994681908663374	ENSG00000080815, ENSG00000181789, ENSG00000106636, ENSG00000184432	701	37	13528	2.086286000693989	1.0	0.950963416954915	99.82865592230976
Annotation Cluster 58	Enrichment Score: 0.8952772185142467
Category	Term	Count	%	PValue	Genes	List Total	Pop Hits	Pop Total	Fold Enrichment	Bonferroni	Benjamini	FDR
GOTERM_BP_FAT	GO:0051149~positive regulation of muscle cell differentiation	4	0.45819014891179843	0.012593661906918702	ENSG00000134072, ENSG00000123562, ENSG00000133639, ENSG00000171476	701	10	13528	7.71925820256776	0.9999999999999998	0.3890311060553304	20.291966236496794
GOTERM_BP_FAT	GO:0051147~regulation of muscle cell differentiation	4	0.45819014891179843	0.3282600708132113	ENSG00000134072, ENSG00000123562, ENSG00000133639, ENSG00000171476	701	39	13528	1.9792969750173746	1.0	0.9602947169121216	99.91914721039721
GOTERM_BP_FAT	GO:0051153~regulation of striated muscle cell differentiation	3	0.3436426116838488	0.4986527927416395	ENSG00000123562, ENSG00000133639, ENSG00000171476	701	32	13528	1.8092011412268187	1.0	0.9888275124762372	99.99956961306309
Annotation Cluster 59	Enrichment Score: 0.8816726822955904
Category	Term	Count	%	PValue	Genes	List Total	Pop Hits	Pop Total	Fold Enrichment	Bonferroni	Benjamini	FDR
GOTERM_BP_FAT	GO:0046365~monosaccharide catabolic process	8	0.9163802978235969	0.07363198377195562	ENSG00000177156, ENSG00000134333, ENSG00000165609, ENSG00000102144, ENSG00000116747, ENSG00000171314, ENSG00000108515, ENSG00000111716	701	71	13528	2.1744389303007776	1.0	0.7316651392388669	74.55641844463314
GOTERM_BP_FAT	GO:0006007~glucose catabolic process	7	0.8018327605956471	0.07821819683684886	ENSG00000177156, ENSG00000134333, ENSG00000102144, ENSG00000116747, ENSG00000171314, ENSG00000108515, ENSG00000111716	701	58	13528	2.329086526636824	1.0	0.7391660290575637	76.71876030266685
GOTERM_BP_FAT	GO:0006096~glycolysis	6	0.6872852233676976	0.09417204775457888	ENSG00000134333, ENSG00000102144, ENSG00000116747, ENSG00000171314, ENSG00000108515, ENSG00000111716	701	47	13528	2.4635930433726894	1.0	0.773533505485117	82.96603428422277
GOTERM_BP_FAT	GO:0006006~glucose metabolic process	13	1.4891179839633446	0.09905061226720782	ENSG00000136997, ENSG00000116747, ENSG00000177156, ENSG00000134333, ENSG00000158773, ENSG00000213930, ENSG00000102893, ENSG00000102144, ENSG00000172531, ENSG00000171314, ENSG00000108515, ENSG00000141349, ENSG00000111716	701	153	13528	1.6397117096957663	1.0	0.7877197813148138	84.53516628167334
GOTERM_BP_FAT	GO:0046164~alcohol catabolic process	8	0.9163802978235969	0.12537530412155265	ENSG00000177156, ENSG00000134333, ENSG00000165609, ENSG00000102144, ENSG00000116747, ENSG00000171314, ENSG00000108515, ENSG00000111716	701	81	13528	1.9059896796463607	1.0	0.8265697609851541	90.90345534869947
GOTERM_BP_FAT	GO:0019320~hexose catabolic process	7	0.8018327605956471	0.14605905879840875	ENSG00000177156, ENSG00000134333, ENSG00000102144, ENSG00000116747, ENSG00000171314, ENSG00000108515, ENSG00000111716	701	69	13528	1.9577828774628376	1.0	0.8550650025489106	94.07247474233512
GOTERM_BP_FAT	GO:0044275~cellular carbohydrate catabolic process	8	0.9163802978235969	0.15015874084038683	ENSG00000177156, ENSG00000134333, ENSG00000165609, ENSG00000102144, ENSG00000116747, ENSG00000171314, ENSG00000108515, ENSG00000111716	701	85	13528	1.8162960476630026	1.0	0.8598344387540254	94.56159443388536
GOTERM_BP_FAT	GO:0019318~hexose metabolic process	14	1.6036655211912942	0.1956848676444018	ENSG00000136997, ENSG00000116747, ENSG00000177156, ENSG00000134333, ENSG00000158773, ENSG00000213930, ENSG00000102893, ENSG00000102144, ENSG00000172531, ENSG00000171314, ENSG00000108515, ENSG00000104774, ENSG00000141349, ENSG00000111716	701	192	13528	1.4071564431764145	1.0	0.9037652160857512	97.96968070338367
GOTERM_BP_FAT	GO:0016052~carbohydrate catabolic process	9	1.0309278350515463	0.2026910428143608	ENSG00000177156, ENSG00000134333, ENSG00000165609, ENSG00000102144, ENSG00000068001, ENSG00000116747, ENSG00000171314, ENSG00000108515, ENSG00000111716	701	109	13528	1.5934248583282071	1.0	0.9075330111397677	98.26392282203587
GOTERM_BP_FAT	GO:0005996~monosaccharide metabolic process	15	1.718213058419244	0.2602775932586619	ENSG00000136997, ENSG00000165609, ENSG00000116747, ENSG00000177156, ENSG00000134333, ENSG00000158773, ENSG00000213930, ENSG00000102893, ENSG00000102144, ENSG00000172531, ENSG00000171314, ENSG00000108515, ENSG00000104774, ENSG00000141349, ENSG00000111716	701	222	13528	1.3039287504337433	1.0	0.9372712542539978	99.54612861318269
Annotation Cluster 60	Enrichment Score: 0.8752882155675482
Category	Term	Count	%	PValue	Genes	List Total	Pop Hits	Pop Total	Fold Enrichment	Bonferroni	Benjamini	FDR
GOTERM_BP_FAT	GO:0006783~heme biosynthetic process	4	0.45819014891179843	0.054574518306253456	ENSG00000100300, ENSG00000126088, ENSG00000143224, ENSG00000188690	701	17	13528	4.5407401191575065	1.0	0.6716812273423223	63.369677044991754
GOTERM_BP_FAT	GO:0033014~tetrapyrrole biosynthetic process	4	0.45819014891179843	0.08169979430115273	ENSG00000100300, ENSG00000126088, ENSG00000143224, ENSG00000188690	701	20	13528	3.85962910128388	1.0	0.7469956485143489	78.24315487739597
GOTERM_BP_FAT	GO:0006779~porphyrin biosynthetic process	4	0.45819014891179843	0.08169979430115273	ENSG00000100300, ENSG00000126088, ENSG00000143224, ENSG00000188690	701	20	13528	3.85962910128388	1.0	0.7469956485143489	78.24315487739597
GOTERM_BP_FAT	GO:0042168~heme metabolic process	4	0.45819014891179843	0.10240507748958377	ENSG00000100300, ENSG00000126088, ENSG00000143224, ENSG00000188690	701	22	13528	3.508753728439891	1.0	0.7924421449641492	85.53379650142264
GOTERM_BP_FAT	GO:0051188~cofactor biosynthetic process	9	1.0309278350515463	0.1290234710393423	ENSG00000100300, ENSG00000160688, ENSG00000173085, ENSG00000110871, ENSG00000091140, ENSG00000126088, ENSG00000143224, ENSG00000188690, ENSG00000172890	701	97	13528	1.7905495830698415	1.0	0.8317003439488857	91.55905222459468
GOTERM_BP_FAT	GO:0046148~pigment biosynthetic process	5	0.572737686139748	0.14101771512567007	ENSG00000101850, ENSG00000100300, ENSG00000126088, ENSG00000143224, ENSG00000188690	701	39	13528	2.4741212187717183	1.0	0.8504944957813012	93.41401534923833
GOTERM_BP_FAT	GO:0006778~porphyrin metabolic process	4	0.45819014891179843	0.18769880624467178	ENSG00000100300, ENSG00000126088, ENSG00000143224, ENSG00000188690	701	29	13528	2.661813173299228	1.0	0.893887031914234	97.57701419006976
GOTERM_BP_FAT	GO:0033013~tetrapyrrole metabolic process	4	0.45819014891179843	0.18769880624467178	ENSG00000100300, ENSG00000126088, ENSG00000143224, ENSG00000188690	701	29	13528	2.661813173299228	1.0	0.893887031914234	97.57701419006976
GOTERM_BP_FAT	GO:0042440~pigment metabolic process	5	0.572737686139748	0.2024580312525754	ENSG00000101850, ENSG00000100300, ENSG00000126088, ENSG00000143224, ENSG00000188690	701	45	13528	2.1442383896021555	1.0	0.9080648372262425	98.25482088354451
GOTERM_BP_FAT	GO:0018130~heterocycle biosynthetic process	5	0.572737686139748	0.36489178930387617	ENSG00000100300, ENSG00000160688, ENSG00000126088, ENSG00000143224, ENSG00000188690	701	59	13528	1.6354360598660511	1.0	0.9698303518614053	99.97035984869206
Annotation Cluster 61	Enrichment Score: 0.8711132329494264
Category	Term	Count	%	PValue	Genes	List Total	Pop Hits	Pop Total	Fold Enrichment	Bonferroni	Benjamini	FDR
GOTERM_MF_FAT	GO:0016887~ATPase activity	28	3.2073310423825885	0.009907312467092328	ENSG00000165732, ENSG00000127616, ENSG00000124535, ENSG00000049167, ENSG00000132153, ENSG00000067248, ENSG00000196419, ENSG00000161057, ENSG00000175792, ENSG00000100764, ENSG00000102910, ENSG00000152234, ENSG00000204351, ENSG00000175556, ENSG00000141543, ENSG00000128524, ENSG00000018625, ENSG00000100813, ENSG00000131100, ENSG00000054793, ENSG00000144381, ENSG00000132740, ENSG00000171681, ENSG0000…	652	334	12983	1.6693178061055802	0.9996824844042748	0.39555009123783447	14.192226067845626
GOTERM_MF_FAT	GO:0004004~ATP-dependent RNA helicase activity	4	0.45819014891179843	0.08533013011383293	ENSG00000165732, ENSG00000204351, ENSG00000132740, ENSG00000141543	652	21	12983	3.792871749926965	1.0	0.7916669287383904	74.61758945045389
GOTERM_MF_FAT	GO:0008186~RNA-dependent ATPase activity	4	0.45819014891179843	0.09528533584396882	ENSG00000165732, ENSG00000204351, ENSG00000132740, ENSG00000141543	652	22	12983	3.620468488566648	1.0	0.8150562077514856	78.54784835274913
GOTERM_MF_FAT	GO:0003724~RNA helicase activity	4	0.45819014891179843	0.17597975470397725	ENSG00000165732, ENSG00000204351, ENSG00000132740, ENSG00000141543	652	29	12983	2.7465623016712506	1.0	0.9167209698050218	94.89792272092636
GOTERM_MF_FAT	GO:0042623~ATPase activity, coupled	18	2.0618556701030926	0.20723524125490525	ENSG00000165732, ENSG00000127616, ENSG00000049167, ENSG00000018625, ENSG00000132153, ENSG00000067248, ENSG00000131100, ENSG00000196419, ENSG00000054793, ENSG00000132740, ENSG00000102910, ENSG00000204351, ENSG00000152234, ENSG00000175556, ENSG00000141543, ENSG00000128524, ENSG00000100345, ENSG00000092841	652	272	12983	1.317744045470949	1.0	0.9264174977238719	97.18429834436233
GOTERM_MF_FAT	GO:0004386~helicase activity	10	1.145475372279496	0.2693989462412809	ENSG00000165732, ENSG00000127616, ENSG00000204351, ENSG00000049167, ENSG00000132153, ENSG00000196419, ENSG00000067248, ENSG00000175792, ENSG00000132740, ENSG00000141543	652	140	12983	1.4223269062226116	1.0	0.938609264597518	99.1975605791361
GOTERM_MF_FAT	GO:0070035~purine NTP-dependent helicase activity	7	0.8018327605956471	0.3684205051623183	ENSG00000165732, ENSG00000204351, ENSG00000132153, ENSG00000196419, ENSG00000067248, ENSG00000132740, ENSG00000141543	652	98	12983	1.4223269062226118	1.0	0.9648874891175636	99.91448139064667
GOTERM_MF_FAT	GO:0008026~ATP-dependent helicase activity	7	0.8018327605956471	0.3684205051623183	ENSG00000165732, ENSG00000204351, ENSG00000132153, ENSG00000196419, ENSG00000067248, ENSG00000132740, ENSG00000141543	652	98	12983	1.4223269062226118	1.0	0.9648874891175636	99.91448139064667
Annotation Cluster 62	Enrichment Score: 0.8608951208190301
Category	Term	Count	%	PValue	Genes	List Total	Pop Hits	Pop Total	Fold Enrichment	Bonferroni	Benjamini	FDR
GOTERM_MF_FAT	GO:0031418~L-ascorbic acid binding	5	0.572737686139748	0.01896263088698826	ENSG00000171570, ENSG00000110811, ENSG00000122884, ENSG00000083444, ENSG00000145730	652	21	12983	4.741089687408706	0.9999998122368216	0.490025712930827	25.49501537457828
GOTERM_MF_FAT	GO:0016706~oxidoreductase activity, acting on paired donors, with incorporation or reduction of molecular oxygen, 2-oxoglutarate as one donor, and incorporation of one atom each of oxygen into both donors	4	0.45819014891179843	0.16346670176906128	ENSG00000171570, ENSG00000110811, ENSG00000122884, ENSG00000083444	652	28	12983	2.8446538124452236	1.0	0.9098811609753624	93.56770336238283
GOTERM_MF_FAT	GO:0031406~carboxylic acid binding	11	1.2600229095074456	0.18645075808761769	ENSG00000121769, ENSG00000171570, ENSG00000110811, ENSG00000084754, ENSG00000165457, ENSG00000137880, ENSG00000122884, ENSG00000091140, ENSG00000122971, ENSG00000083444, ENSG00000145730	652	144	12983	1.5210996080436265	1.0	0.9202880951164318	95.80852324189493
GOTERM_MF_FAT	GO:0019842~vitamin binding	10	1.145475372279496	0.20507811059820802	ENSG00000114115, ENSG00000162444, ENSG00000182199, ENSG00000171570, ENSG00000110811, ENSG00000165457, ENSG00000122884, ENSG00000137944, ENSG00000083444, ENSG00000145730	652	130	12983	1.5317366682397358	1.0	0.9295249325839015	97.06418864005906
GOTERM_MF_FAT	GO:0016702~oxidoreductase activity, acting on single donors with incorporation of molecular oxygen, incorporation of two atoms of oxygen	6	0.6872852233676976	0.2354426737069375	ENSG00000129596, ENSG00000171570, ENSG00000110811, ENSG00000122884, ENSG00000171988, ENSG00000083444	652	66	12983	1.8102342442833241	1.0	0.9382334991738522	98.38671950748628
GOTERM_MF_FAT	GO:0016701~oxidoreductase activity, acting on single donors with incorporation of molecular oxygen	6	0.6872852233676976	0.24486839885416772	ENSG00000129596, ENSG00000171570, ENSG00000110811, ENSG00000122884, ENSG00000171988, ENSG00000083444	652	67	12983	1.7832158227268566	1.0	0.9352725954892156	98.66681192330084
Annotation Cluster 63	Enrichment Score: 0.8400402413348304
Category	Term	Count	%	PValue	Genes	List Total	Pop Hits	Pop Total	Fold Enrichment	Bonferroni	Benjamini	FDR
GOTERM_BP_FAT	GO:0051186~cofactor metabolic process	17	1.9473081328751431	0.046040715740438484	ENSG00000160688, ENSG00000173085, ENSG00000126088, ENSG00000110871, ENSG00000131473, ENSG00000172340, ENSG00000167397, ENSG00000101473, ENSG00000188690, ENSG00000177156, ENSG00000163541, ENSG00000100300, ENSG00000124767, ENSG00000091140, ENSG00000143224, ENSG00000172890, ENSG00000111716	701	195	13528	1.6824024287647683	1.0	0.6370126085010993	56.97922808688172
GOTERM_BP_FAT	GO:0051188~cofactor biosynthetic process	9	1.0309278350515463	0.1290234710393423	ENSG00000100300, ENSG00000160688, ENSG00000173085, ENSG00000110871, ENSG00000091140, ENSG00000126088, ENSG00000143224, ENSG00000188690, ENSG00000172890	701	97	13528	1.7905495830698415	1.0	0.8317003439488857	91.55905222459468
GOTERM_BP_FAT	GO:0006733~oxidoreduction coenzyme metabolic process	6	0.6872852233676976	0.1300865712904377	ENSG00000177156, ENSG00000160688, ENSG00000173085, ENSG00000110871, ENSG00000172890, ENSG00000111716	701	52	13528	2.226709096894546	1.0	0.8329779927506145	91.74153770091462
GOTERM_BP_FAT	GO:0006732~coenzyme metabolic process	12	1.3745704467353952	0.16932191105438588	ENSG00000177156, ENSG00000163541, ENSG00000160688, ENSG00000124767, ENSG00000173085, ENSG00000110871, ENSG00000091140, ENSG00000131473, ENSG00000172340, ENSG00000172890, ENSG00000111716, ENSG00000101473	701	153	13528	1.5135800397191688	1.0	0.8792943647402846	96.38409845265211
GOTERM_BP_FAT	GO:0009108~coenzyme biosynthetic process	5	0.572737686139748	0.48199482676920835	ENSG00000160688, ENSG00000173085, ENSG00000110871, ENSG00000091140, ENSG00000172890	701	69	13528	1.398416341044884	1.0	0.9872416420285645	99.99922750934407
Annotation Cluster 64	Enrichment Score: 0.823367521477297
Category	Term	Count	%	PValue	Genes	List Total	Pop Hits	Pop Total	Fold Enrichment	Bonferroni	Benjamini	FDR
GOTERM_CC_FAT	GO:0044437~vacuolar part	8	0.9163802978235969	0.048678161245893185	ENSG00000080815, ENSG00000151176, ENSG00000215305, ENSG00000162736, ENSG00000006715, ENSG00000091140, ENSG00000100568, ENSG00000128524	669	64	12782	2.3882660687593424	0.9999999999955986	0.2943631810749727	51.487943916656185
GOTERM_CC_FAT	GO:0005774~vacuolar membrane	6	0.6872852233676976	0.1673349865652173	ENSG00000080815, ENSG00000215305, ENSG00000162736, ENSG00000006715, ENSG00000100568, ENSG00000128524	669	56	12782	2.0470852017937218	1.0	0.5921245800780566	92.96617186060463
GOTERM_CC_FAT	GO:0005765~lysosomal membrane	3	0.3436426116838488	0.4158881225596128	ENSG00000080815, ENSG00000162736, ENSG00000100568	669	27	12782	2.1229031722305263	1.0	0.8471403630326418	99.95876317560271
Annotation Cluster 65	Enrichment Score: 0.8138241432107087
Category	Term	Count	%	PValue	Genes	List Total	Pop Hits	Pop Total	Fold Enrichment	Bonferroni	Benjamini	FDR
GOTERM_BP_FAT	GO:0000209~protein polyubiquitination	6	0.6872852233676976	0.009718031020314566	ENSG00000110344, ENSG00000049167, ENSG00000103266, ENSG00000086758, ENSG00000100023, ENSG00000108523	701	26	13528	4.453418193789092	0.9999999999990802	0.33876871554265386	16.034033410989036
GOTERM_BP_FAT	GO:0032446~protein modification by small protein conjugation	12	1.3745704467353952	0.08036291020195165	ENSG00000177889, ENSG00000165280, ENSG00000110344, ENSG00000049167, ENSG00000103266, ENSG00000086758, ENSG00000144848, ENSG00000074319, ENSG00000100023, ENSG00000108523, ENSG00000129559, ENSG00000175063	701	132	13528	1.7543768642199455	1.0	0.7469874877373892	77.66930807895204
GOTERM_BP_FAT	GO:0016567~protein ubiquitination	11	1.2600229095074456	0.08865317524949443	ENSG00000177889, ENSG00000165280, ENSG00000110344, ENSG00000049167, ENSG00000103266, ENSG00000086758, ENSG00000144848, ENSG00000074319, ENSG00000100023, ENSG00000108523, ENSG00000175063	701	119	13528	1.78386218966902	1.0	0.766730479474854	81.01007505533828
GOTERM_BP_FAT	GO:0070647~protein modification by small protein conjugation or removal	13	1.4891179839633446	0.12601702178210183	ENSG00000177889, ENSG00000049167, ENSG00000086758, ENSG00000100023, ENSG00000129559, ENSG00000115233, ENSG00000165280, ENSG00000110344, ENSG00000103266, ENSG00000144848, ENSG00000074319, ENSG00000108523, ENSG00000175063	701	160	13528	1.5679743223965763	1.0	0.8268329228416345	91.02215529704179
[truncated: 1,077 more rows]

## Sheet: KEGGG pathway
Category	Term	Count	%	PValue	Genes	List Total	Pop Hits	Pop Total	Fold Enrichment	Bonferroni	Benjamini	FDR
[truncated: 11 more rows]

## Sheet: graph GO
Term	PValue	Genes
[truncated: 10 more rows]
