# Supplementary material for: RNA Profiles of Porcine Embryos during Genome Activation Reveal Complex Metabolic Switch Sensitive to In Vitro Conditions
Source: PLoS One. 2013 Apr 29;8(4):e61547. doi: 10.1371/journal.pone.0061547 (PMC3639270; doi:10.1371/journal.pone.0061547)
Supplement: Table S7 — Classification of genes differentially expressed under in vitro conditions into the groups of genes found as differentially expressed between 2- and 4-cell stages. List of novel genes found up-regulated under in vitro conditions, including GO terms and GO term clusters. (XLSX) [file pone.0061547.s007.xlsx]

## Sheet: Classification ivt to cell stag
Total 993	total 150		total 519	total 304	total 243		total 282	total 61	total 185	total 0	total 112	total 68
Upregulated by ivt	Downregulated by ivt		2-cell enriched	4-cell enriched	2 and 4-cell only		UP by ivt and 2-enriched common	DOWN by ivt and 2-enriched common	UP by ivt and 4-enriched common	DOWN by ivt and 4-enriched common	UP by ivt and only	DOWN by ivt and only
ENSSSCG00000012859	ENSSSCG00000004242		ENSSSCG00000000034	ENSSSCG00000000010	ENSSSCG00000000037		ENSSSCG00000000059	ENSSSCG00000000093	ENSSSCG00000000019		ENSSSCG00000000037	ENSSSCG00000000078
ENSSSCG00000012335	ENSSSCG00000003695		ENSSSCG00000000059	ENSSSCG00000000019	ENSSSCG00000000078		ENSSSCG00000000139	ENSSSCG00000000194	ENSSSCG00000000063		ENSSSCG00000000119	ENSSSCG00000000560
ENSSSCG00000002899	ENSSSCG00000016114		ENSSSCG00000000093	ENSSSCG00000000063	ENSSSCG00000000119		ENSSSCG00000000158	ENSSSCG00000000457	ENSSSCG00000000536		ENSSSCG00000000176	ENSSSCG00000000804
ENSSSCG00000018063	ENSSSCG00000004328		ENSSSCG00000000116	ENSSSCG00000000274	ENSSSCG00000000176		ENSSSCG00000000164	ENSSSCG00000001834	ENSSSCG00000000573		ENSSSCG00000000266	ENSSSCG00000001862
ENSSSCG00000005381	ENSSSCG00000007446		ENSSSCG00000000139	ENSSSCG00000000452	ENSSSCG00000000265		ENSSSCG00000000293	ENSSSCG00000001866	ENSSSCG00000000661		ENSSSCG00000000267	ENSSSCG00000002330
ENSSSCG00000011299	ENSSSCG00000007282		ENSSSCG00000000158	ENSSSCG00000000508	ENSSSCG00000000266		ENSSSCG00000000377	ENSSSCG00000002461	ENSSSCG00000000727		ENSSSCG00000000276	ENSSSCG00000002935
ENSSSCG00000018084	ENSSSCG00000015558		ENSSSCG00000000164	ENSSSCG00000000536	ENSSSCG00000000267		ENSSSCG00000000379	ENSSSCG00000002851	ENSSSCG00000000734		ENSSSCG00000000421	ENSSSCG00000003026
ENSSSCG00000006954	ENSSSCG00000016103		ENSSSCG00000000194	ENSSSCG00000000573	ENSSSCG00000000276		ENSSSCG00000000420	ENSSSCG00000003520	ENSSSCG00000000864		ENSSSCG00000000682	ENSSSCG00000003104
ENSSSCG00000001528	ENSSSCG00000001880		ENSSSCG00000000293	ENSSSCG00000000661	ENSSSCG00000000421		ENSSSCG00000000576	ENSSSCG00000003757	ENSSSCG00000000884		ENSSSCG00000000738	ENSSSCG00000003544
ENSSSCG00000010017	ENSSSCG00000008592		ENSSSCG00000000361	ENSSSCG00000000683	ENSSSCG00000000560		ENSSSCG00000000666	ENSSSCG00000004196	ENSSSCG00000000912		ENSSSCG00000001010	ENSSSCG00000003830
ENSSSCG00000010834	ENSSSCG00000014339		ENSSSCG00000000374	ENSSSCG00000000685	ENSSSCG00000000682		ENSSSCG00000000743	ENSSSCG00000004199	ENSSSCG00000001379		ENSSSCG00000001499	ENSSSCG00000004106
ENSSSCG00000003638	ENSSSCG00000008394		ENSSSCG00000000377	ENSSSCG00000000727	ENSSSCG00000000738		ENSSSCG00000000914	ENSSSCG00000004561	ENSSSCG00000001686		ENSSSCG00000001570	ENSSSCG00000004127
ENSSSCG00000012112	ENSSSCG00000003830		ENSSSCG00000000379	ENSSSCG00000000734	ENSSSCG00000000804		ENSSSCG00000000915	ENSSSCG00000004574	ENSSSCG00000001860		ENSSSCG00000001587	ENSSSCG00000004151
ENSSSCG00000001007	ENSSSCG00000016223		ENSSSCG00000000420	ENSSSCG00000000753	ENSSSCG00000000841		ENSSSCG00000001361	ENSSSCG00000004603	ENSSSCG00000001869		ENSSSCG00000001757	ENSSSCG00000004272
ENSSSCG00000008061	ENSSSCG00000008382		ENSSSCG00000000457	ENSSSCG00000000806	ENSSSCG00000001010		ENSSSCG00000001413	ENSSSCG00000004921	ENSSSCG00000001885		ENSSSCG00000002045	ENSSSCG00000004363
ENSSSCG00000000915	ENSSSCG00000012202		ENSSSCG00000000576	ENSSSCG00000000864	ENSSSCG00000001227		ENSSSCG00000001424	ENSSSCG00000005041	ENSSSCG00000002002		ENSSSCG00000002289	ENSSSCG00000004782
ENSSSCG00000016212	ENSSSCG00000014967		ENSSSCG00000000666	ENSSSCG00000000884	ENSSSCG00000001437		ENSSSCG00000001425	ENSSSCG00000005052	ENSSSCG00000002004		ENSSSCG00000002472	ENSSSCG00000005170
ENSSSCG00000000694	ENSSSCG00000004574		ENSSSCG00000000737	ENSSSCG00000000912	ENSSSCG00000001499		ENSSSCG00000001427	ENSSSCG00000005056	ENSSSCG00000002429		ENSSSCG00000002536	ENSSSCG00000005264
ENSSSCG00000013239	ENSSSCG00000013084		ENSSSCG00000000743	ENSSSCG00000000968	ENSSSCG00000001570		ENSSSCG00000001427	ENSSSCG00000005455	ENSSSCG00000002540		ENSSSCG00000002875	ENSSSCG00000005269
ENSSSCG00000008913	ENSSSCG00000004561		ENSSSCG00000000842	ENSSSCG00000001011	ENSSSCG00000001587		ENSSSCG00000001435	ENSSSCG00000006544	ENSSSCG00000002547		ENSSSCG00000003064	ENSSSCG00000005973
ENSSSCG00000003787	ENSSSCG00000005455		ENSSSCG00000000887	ENSSSCG00000001089	ENSSSCG00000001757		ENSSSCG00000001471	ENSSSCG00000006760	ENSSSCG00000002547		ENSSSCG00000003144	ENSSSCG00000005983
ENSSSCG00000013181	ENSSSCG00000004106		ENSSSCG00000000891	ENSSSCG00000001379	ENSSSCG00000001862		ENSSSCG00000001474	ENSSSCG00000007253	ENSSSCG00000002754		ENSSSCG00000003334	ENSSSCG00000006037
ENSSSCG00000005608	ENSSSCG00000011197		ENSSSCG00000000914	ENSSSCG00000001409	ENSSSCG00000001918		ENSSSCG00000001475	ENSSSCG00000007282	ENSSSCG00000002757		ENSSSCG00000003797	ENSSSCG00000006984
ENSSSCG00000004193	ENSSSCG00000017477		ENSSSCG00000000915	ENSSSCG00000001512	ENSSSCG00000002045		ENSSSCG00000001502	ENSSSCG00000007721	ENSSSCG00000002759		ENSSSCG00000003861	ENSSSCG00000007000
ENSSSCG00000007675	ENSSSCG00000006760		ENSSSCG00000001361	ENSSSCG00000001651	ENSSSCG00000002289		ENSSSCG00000001510	ENSSSCG00000007815	ENSSSCG00000002759		ENSSSCG00000004150	ENSSSCG00000007748
ENSSSCG00000004382	ENSSSCG00000011074		ENSSSCG00000001413	ENSSSCG00000001656	ENSSSCG00000002330		ENSSSCG00000001528	ENSSSCG00000007830	ENSSSCG00000002759		ENSSSCG00000004216	ENSSSCG00000007782
ENSSSCG00000004499	ENSSSCG00000009400		ENSSSCG00000001424	ENSSSCG00000001686	ENSSSCG00000002333		ENSSSCG00000001655	ENSSSCG00000008382	ENSSSCG00000002762		ENSSSCG00000004364	ENSSSCG00000007907
ENSSSCG00000001502	ENSSSCG00000009141		ENSSSCG00000001425	ENSSSCG00000001860	ENSSSCG00000002372		ENSSSCG00000001708	ENSSSCG00000008517	ENSSSCG00000002843		ENSSSCG00000004368	ENSSSCG00000008167
ENSSSCG00000011447	ENSSSCG00000005973		ENSSSCG00000001427	ENSSSCG00000001877	ENSSSCG00000002472		ENSSSCG00000001900	ENSSSCG00000008592	ENSSSCG00000002860		ENSSSCG00000004508	ENSSSCG00000008394
ENSSSCG00000012957	ENSSSCG00000012250		ENSSSCG00000001435	ENSSSCG00000001881	ENSSSCG00000002875		ENSSSCG00000001927	ENSSSCG00000008857	ENSSSCG00000002885		ENSSSCG00000004696	ENSSSCG00000008451
ENSSSCG00000016275	ENSSSCG00000017092		ENSSSCG00000001471	ENSSSCG00000001885	ENSSSCG00000002935		ENSSSCG00000001986	ENSSSCG00000008987	ENSSSCG00000002936		ENSSSCG00000004998	ENSSSCG00000008573
ENSSSCG00000003188	ENSSSCG00000009230		ENSSSCG00000001474	ENSSSCG00000001904	ENSSSCG00000003026		ENSSSCG00000001996	ENSSSCG00000009090	ENSSSCG00000003054		ENSSSCG00000005255	ENSSSCG00000008942
ENSSSCG00000000089	ENSSSCG00000009670		ENSSSCG00000001475	ENSSSCG00000001995	ENSSSCG00000003064		ENSSSCG00000002013	ENSSSCG00000009178	ENSSSCG00000003168		ENSSSCG00000005516	ENSSSCG00000009070
ENSSSCG00000010703	ENSSSCG00000003776		ENSSSCG00000001502	ENSSSCG00000002002	ENSSSCG00000003104		ENSSSCG00000002013	ENSSSCG00000009670	ENSSSCG00000003189		ENSSSCG00000005611	ENSSSCG00000009077
ENSSSCG00000011266	ENSSSCG00000007907		ENSSSCG00000001504	ENSSSCG00000002004	ENSSSCG00000003144		ENSSSCG00000002034	ENSSSCG00000009683	ENSSSCG00000003339		ENSSSCG00000005632	ENSSSCG00000009104
ENSSSCG00000011395	ENSSSCG00000017877		ENSSSCG00000001509	ENSSSCG00000002261	ENSSSCG00000003303		ENSSSCG00000002041	ENSSSCG00000010381	ENSSSCG00000003433		ENSSSCG00000005891	ENSSSCG00000009141
ENSSSCG00000000176	ENSSSCG00000005052		ENSSSCG00000001510	ENSSSCG00000002374	ENSSSCG00000003334		ENSSSCG00000002042	ENSSSCG00000010924	ENSSSCG00000003435		ENSSSCG00000006361	ENSSSCG00000009230
ENSSSCG00000003702	ENSSSCG00000011010		ENSSSCG00000001528	ENSSSCG00000002429	ENSSSCG00000003544		ENSSSCG00000002314	ENSSSCG00000011010	ENSSSCG00000003597		ENSSSCG00000006556	ENSSSCG00000009359
ENSSSCG00000007284	ENSSSCG00000003757		ENSSSCG00000001655	ENSSSCG00000002470	ENSSSCG00000003568		ENSSSCG00000002434	ENSSSCG00000011074	ENSSSCG00000003610		ENSSSCG00000006581	ENSSSCG00000009400
ENSSSCG00000016461	ENSSSCG00000011732		ENSSSCG00000001708	ENSSSCG00000002540	ENSSSCG00000003762		ENSSSCG00000002505	ENSSSCG00000011134	ENSSSCG00000003627		ENSSSCG00000006785	ENSSSCG00000009629
ENSSSCG00000010965	ENSSSCG00000014578		ENSSSCG00000001834	ENSSSCG00000002547	ENSSSCG00000003797		ENSSSCG00000002533	ENSSSCG00000011469	ENSSSCG00000003775		ENSSSCG00000006947	ENSSSCG00000009994
ENSSSCG00000013064	ENSSSCG00000009090		ENSSSCG00000001866	ENSSSCG00000002754	ENSSSCG00000003806		ENSSSCG00000002704	ENSSSCG00000011678	ENSSSCG00000003815		ENSSSCG00000006959	ENSSSCG00000010189
ENSSSCG00000000033	ENSSSCG00000014970		ENSSSCG00000001900	ENSSSCG00000002757	ENSSSCG00000003830		ENSSSCG00000002844	ENSSSCG00000012202	ENSSSCG00000003860		ENSSSCG00000007004	ENSSSCG00000010961
ENSSSCG00000000849	ENSSSCG00000015509		ENSSSCG00000001922	ENSSSCG00000002759	ENSSSCG00000003861		ENSSSCG00000002897	ENSSSCG00000013174	ENSSSCG00000003860		ENSSSCG00000007081	ENSSSCG00000011001
ENSSSCG00000009119	ENSSSCG00000005170		ENSSSCG00000001927	ENSSSCG00000002762	ENSSSCG00000003931		ENSSSCG00000002899	ENSSSCG00000013176	ENSSSCG00000003964		ENSSSCG00000007336	ENSSSCG00000011013
ENSSSCG00000004136	ENSSSCG00000007253		ENSSSCG00000001951	ENSSSCG00000002843	ENSSSCG00000004106		ENSSSCG00000002953	ENSSSCG00000013176	ENSSSCG00000004058		ENSSSCG00000007469	ENSSSCG00000011183
ENSSSCG00000010726	ENSSSCG00000011469		ENSSSCG00000001959	ENSSSCG00000002860	ENSSSCG00000004127		ENSSSCG00000002995	ENSSSCG00000013406	ENSSSCG00000004382		ENSSSCG00000007474	ENSSSCG00000011197
ENSSSCG00000014569	ENSSSCG00000014283		ENSSSCG00000001986	ENSSSCG00000002936	ENSSSCG00000004146		ENSSSCG00000003035	ENSSSCG00000013460	ENSSSCG00000004479		ENSSSCG00000007571	ENSSSCG00000011214
ENSSSCG00000005317	ENSSSCG00000004307		ENSSSCG00000001996	ENSSSCG00000002963	ENSSSCG00000004150		ENSSSCG00000003059	ENSSSCG00000014259	ENSSSCG00000004566		ENSSSCG00000007675	ENSSSCG00000011710
ENSSSCG00000014812	ENSSSCG00000005056		ENSSSCG00000002006	ENSSSCG00000003054	ENSSSCG00000004151		ENSSSCG00000003089	ENSSSCG00000014578	ENSSSCG00000004687		ENSSSCG00000007950	ENSSSCG00000011732
ENSSSCG00000017090	ENSSSCG00000016395		ENSSSCG00000002013	ENSSSCG00000003152	ENSSSCG00000004216		ENSSSCG00000003139	ENSSSCG00000014970	ENSSSCG00000004730		ENSSSCG00000007958	ENSSSCG00000011760
ENSSSCG00000013073	ENSSSCG00000009850		ENSSSCG00000002034	ENSSSCG00000003168	ENSSSCG00000004272		ENSSSCG00000003188	ENSSSCG00000015321	ENSSSCG00000004969		ENSSSCG00000007970	ENSSSCG00000012148
ENSSSCG00000000606	ENSSSCG00000014259		ENSSSCG00000002041	ENSSSCG00000003189	ENSSSCG00000004363		ENSSSCG00000003211	ENSSSCG00000015509	ENSSSCG00000005172		ENSSSCG00000008016	ENSSSCG00000012247
ENSSSCG00000016828	ENSSSCG00000017878		ENSSSCG00000002042	ENSSSCG00000003197	ENSSSCG00000004364		ENSSSCG00000003229	ENSSSCG00000015558	ENSSSCG00000005174		ENSSSCG00000008270	ENSSSCG00000012604
ENSSSCG00000013525	ENSSSCG00000000457		ENSSSCG00000002137	ENSSSCG00000003201	ENSSSCG00000004368		ENSSSCG00000003359	ENSSSCG00000015714	ENSSSCG00000005178		ENSSSCG00000008434	ENSSSCG00000012642
ENSSSCG00000017939	ENSSSCG00000009077		ENSSSCG00000002314	ENSSSCG00000003263	ENSSSCG00000004392		ENSSSCG00000003389	ENSSSCG00000015771	ENSSSCG00000005191		ENSSSCG00000009728	ENSSSCG00000013084
ENSSSCG00000002818	ENSSSCG00000004272		ENSSSCG00000002434	ENSSSCG00000003339	ENSSSCG00000004508		ENSSSCG00000003399	ENSSSCG00000016103	ENSSSCG00000005274		ENSSSCG00000009741	ENSSSCG00000013124
ENSSSCG00000017723	ENSSSCG00000005264		ENSSSCG00000002435	ENSSSCG00000003413	ENSSSCG00000004684		ENSSSCG00000003403	ENSSSCG00000016223	ENSSSCG00000005351		ENSSSCG00000009772	ENSSSCG00000014179
ENSSSCG00000017509	ENSSSCG00000011779		ENSSSCG00000002461	ENSSSCG00000003433	ENSSSCG00000004696		ENSSSCG00000003403	ENSSSCG00000016395	ENSSSCG00000005351		ENSSSCG00000009960	ENSSSCG00000014304
ENSSSCG00000001571	ENSSSCG00000002461		ENSSSCG00000002505	ENSSSCG00000003435	ENSSSCG00000004747		ENSSSCG00000003432	ENSSSCG00000017024	ENSSSCG00000005381		ENSSSCG00000010059	ENSSSCG00000014967
ENSSSCG00000006940	ENSSSCG00000016061		ENSSSCG00000002533	ENSSSCG00000003525	ENSSSCG00000004782		ENSSSCG00000003566	ENSSSCG00000017092	ENSSSCG00000005390		ENSSSCG00000010083	ENSSSCG00000015030
ENSSSCG00000012427	ENSSSCG00000015791		ENSSSCG00000002535	ENSSSCG00000003583	ENSSSCG00000004998		ENSSSCG00000003612		ENSSSCG00000005430		ENSSSCG00000010085	ENSSSCG00000015440
ENSSSCG00000012772	ENSSSCG00000009683		ENSSSCG00000002545	ENSSSCG00000003597	ENSSSCG00000005170		ENSSSCG00000003638		ENSSSCG00000005462		ENSSSCG00000010150	ENSSSCG00000015791
ENSSSCG00000005459	ENSSSCG00000007000		ENSSSCG00000002655	ENSSSCG00000003610	ENSSSCG00000005255		ENSSSCG00000003787		ENSSSCG00000005575		ENSSSCG00000010226	ENSSSCG00000016007
ENSSSCG00000007764	ENSSSCG00000012148		ENSSSCG00000002704	ENSSSCG00000003627	ENSSSCG00000005269		ENSSSCG00000003876		ENSSSCG00000005587		ENSSSCG00000010588	ENSSSCG00000016692
ENSSSCG00000018101	ENSSSCG00000005845		ENSSSCG00000002743	ENSSSCG00000003654	ENSSSCG00000005387		ENSSSCG00000003904		ENSSSCG00000005648		ENSSSCG00000010700	ENSSSCG00000016857
ENSSSCG00000009327	ENSSSCG00000003533		ENSSSCG00000002799	ENSSSCG00000003680	ENSSSCG00000005516		ENSSSCG00000003913		ENSSSCG00000005965		ENSSSCG00000010804	ENSSSCG00000017877
ENSSSCG00000003930	ENSSSCG00000000093		ENSSSCG00000002822	ENSSSCG00000003746	ENSSSCG00000005611		ENSSSCG00000003922		ENSSSCG00000006061		ENSSSCG00000011338	ENSSSCG00000017878
ENSSSCG00000006008	ENSSSCG00000011001		ENSSSCG00000002844	ENSSSCG00000003775	ENSSSCG00000005632		ENSSSCG00000004136		ENSSSCG00000006155		ENSSSCG00000011405
ENSSSCG00000002897	ENSSSCG00000007748		ENSSSCG00000002851	ENSSSCG00000003791	ENSSSCG00000005671		ENSSSCG00000004193		ENSSSCG00000006171		ENSSSCG00000011524
ENSSSCG00000017768	ENSSSCG00000011134		ENSSSCG00000002874	ENSSSCG00000003815	ENSSSCG00000005680		ENSSSCG00000004294		ENSSSCG00000006511		ENSSSCG00000011532
ENSSSCG00000007715	ENSSSCG00000006984		ENSSSCG00000002897	ENSSSCG00000003860	ENSSSCG00000005891		ENSSSCG00000004339		ENSSSCG00000006538		ENSSSCG00000011572
ENSSSCG00000017772	ENSSSCG00000000804		ENSSSCG00000002899	ENSSSCG00000003964	ENSSSCG00000005932		ENSSSCG00000004499		ENSSSCG00000006655		ENSSSCG00000011741
ENSSSCG00000001475	ENSSSCG00000004603		ENSSSCG00000002953	ENSSSCG00000004058	ENSSSCG00000005973		ENSSSCG00000004557		ENSSSCG00000006732		ENSSSCG00000011746
ENSSSCG00000002704	ENSSSCG00000014304		ENSSSCG00000002995	ENSSSCG00000004104	ENSSSCG00000005983		ENSSSCG00000004658		ENSSSCG00000006860		ENSSSCG00000011764
ENSSSCG00000013660	ENSSSCG00000017024		ENSSSCG00000003035	ENSSSCG00000004169	ENSSSCG00000006037		ENSSSCG00000004997		ENSSSCG00000006955		ENSSSCG00000012112
ENSSSCG00000013849	ENSSSCG00000015771		ENSSSCG00000003059	ENSSSCG00000004382	ENSSSCG00000006066		ENSSSCG00000005104		ENSSSCG00000007426		ENSSSCG00000012275
ENSSSCG00000009145	ENSSSCG00000016989		ENSSSCG00000003089	ENSSSCG00000004432	ENSSSCG00000006101		ENSSSCG00000005303		ENSSSCG00000007452		ENSSSCG00000012336
ENSSSCG00000012974	ENSSSCG00000008517		ENSSSCG00000003090	ENSSSCG00000004479	ENSSSCG00000006361		ENSSSCG00000005304		ENSSSCG00000007493		ENSSSCG00000012474
ENSSSCG00000009545	ENSSSCG00000002935		ENSSSCG00000003105	ENSSSCG00000004510	ENSSSCG00000006556		ENSSSCG00000005339		ENSSSCG00000007698		ENSSSCG00000012588
ENSSSCG00000009403	ENSSSCG00000008573		ENSSSCG00000003106	ENSSSCG00000004566	ENSSSCG00000006581		ENSSSCG00000005341		ENSSSCG00000007941		ENSSSCG00000012995
ENSSSCG00000007046	ENSSSCG00000004127		ENSSSCG00000003132	ENSSSCG00000004687	ENSSSCG00000006622		ENSSSCG00000005459		ENSSSCG00000008074		ENSSSCG00000013036
ENSSSCG00000016925	ENSSSCG00000009070		ENSSSCG00000003138	ENSSSCG00000004730	ENSSSCG00000006690		ENSSSCG00000005704		ENSSSCG00000008262		ENSSSCG00000013082
ENSSSCG00000006249	ENSSSCG00000000078		ENSSSCG00000003139	ENSSSCG00000004958	ENSSSCG00000006785		ENSSSCG00000005846		ENSSSCG00000008266		ENSSSCG00000013297
ENSSSCG00000000141	ENSSSCG00000007830		ENSSSCG00000003153	ENSSSCG00000004969	ENSSSCG00000006947		ENSSSCG00000006070		ENSSSCG00000008328		ENSSSCG00000013426
ENSSSCG00000006610	ENSSSCG00000004635		ENSSSCG00000003188	ENSSSCG00000005172	ENSSSCG00000006959		ENSSSCG00000006084		ENSSSCG00000008487		ENSSSCG00000013842
ENSSSCG00000007979	ENSSSCG00000010924		ENSSSCG00000003211	ENSSSCG00000005174	ENSSSCG00000006984		ENSSSCG00000006172		ENSSSCG00000008508		ENSSSCG00000013874
ENSSSCG00000009222	ENSSSCG00000016692		ENSSSCG00000003229	ENSSSCG00000005178	ENSSSCG00000007000		ENSSSCG00000006297		ENSSSCG00000008516		ENSSSCG00000013875
ENSSSCG00000005997	ENSSSCG00000012642		ENSSSCG00000003289	ENSSSCG00000005191	ENSSSCG00000007004		ENSSSCG00000006345		ENSSSCG00000008587		ENSSSCG00000013883
ENSSSCG00000008294	ENSSSCG00000004199		ENSSSCG00000003299	ENSSSCG00000005267	ENSSSCG00000007081		ENSSSCG00000006357		ENSSSCG00000008747		ENSSSCG00000014013
ENSSSCG00000003292	ENSSSCG00000011214		ENSSSCG00000003359	ENSSSCG00000005273	ENSSSCG00000007312		ENSSSCG00000006371		ENSSSCG00000008799		ENSSSCG00000014125
ENSSSCG00000007509	ENSSSCG00000006544		ENSSSCG00000003376	ENSSSCG00000005351	ENSSSCG00000007336		ENSSSCG00000006385		ENSSSCG00000008887		ENSSSCG00000014167
ENSSSCG00000013381	ENSSSCG00000008857		ENSSSCG00000003389	ENSSSCG00000005381	ENSSSCG00000007355		ENSSSCG00000006524		ENSSSCG00000008921		ENSSSCG00000014427
ENSSSCG00000002829	ENSSSCG00000009629		ENSSSCG00000003399	ENSSSCG00000005390	ENSSSCG00000007356		ENSSSCG00000006552		ENSSSCG00000008973		ENSSSCG00000014814
ENSSSCG00000005313	ENSSSCG00000005983		ENSSSCG00000003402	ENSSSCG00000005399	ENSSSCG00000007469		ENSSSCG00000006554		ENSSSCG00000009024		ENSSSCG00000014872
ENSSSCG00000003597	ENSSSCG00000005041		ENSSSCG00000003403	ENSSSCG00000005430	ENSSSCG00000007474		ENSSSCG00000006558		ENSSSCG00000009247		ENSSSCG00000015122
ENSSSCG00000006623	ENSSSCG00000011710		ENSSSCG00000003432	ENSSSCG00000005462	ENSSSCG00000007571		ENSSSCG00000006610		ENSSSCG00000009356		ENSSSCG00000015298
ENSSSCG00000012979	ENSSSCG00000009178		ENSSSCG00000003520	ENSSSCG00000005518	ENSSSCG00000007675		ENSSSCG00000006623		ENSSSCG00000009452		ENSSSCG00000015305
ENSSSCG00000009133	ENSSSCG00000004921		ENSSSCG00000003532	ENSSSCG00000005575	ENSSSCG00000007748		ENSSSCG00000006642		ENSSSCG00000009463		ENSSSCG00000015324
ENSSSCG00000009441	ENSSSCG00000009104		ENSSSCG00000003566	ENSSSCG00000005587	ENSSSCG00000007782		ENSSSCG00000006681		ENSSSCG00000009684		ENSSSCG00000015733
ENSSSCG00000013613	ENSSSCG00000012247		ENSSSCG00000003591	ENSSSCG00000005648	ENSSSCG00000007907		ENSSSCG00000006925		ENSSSCG00000009799		ENSSSCG00000015923
ENSSSCG00000015631	ENSSSCG00000008451		ENSSSCG00000003609	ENSSSCG00000005832	ENSSSCG00000007928		ENSSSCG00000006940		ENSSSCG00000009823		ENSSSCG00000016205
ENSSSCG00000017905	ENSSSCG00000001866		ENSSSCG00000003612	ENSSSCG00000005890	ENSSSCG00000007950		ENSSSCG00000006988		ENSSSCG00000009872		ENSSSCG00000016324
ENSSSCG00000017065	ENSSSCG00000003544		ENSSSCG00000003613	ENSSSCG00000005904	ENSSSCG00000007958		ENSSSCG00000007046		ENSSSCG00000009903		ENSSSCG00000016894
ENSSSCG00000001770	ENSSSCG00000014179		ENSSSCG00000003638	ENSSSCG00000005906	ENSSSCG00000007970		ENSSSCG00000007148		ENSSSCG00000009906		ENSSSCG00000017123
ENSSSCG00000015999	ENSSSCG00000003104		ENSSSCG00000003653	ENSSSCG00000005907	ENSSSCG00000008016		ENSSSCG00000007165		ENSSSCG00000010160		ENSSSCG00000017213
ENSSSCG00000002505	ENSSSCG00000000194		ENSSSCG00000003757	ENSSSCG00000005965	ENSSSCG00000008164		ENSSSCG00000007275		ENSSSCG00000010180		ENSSSCG00000017277
ENSSSCG00000015710	ENSSSCG00000016007		ENSSSCG00000003768	ENSSSCG00000006001	ENSSSCG00000008167		ENSSSCG00000007281		ENSSSCG00000010321		ENSSSCG00000017386
ENSSSCG00000004658	ENSSSCG00000002851		ENSSSCG00000003787	ENSSSCG00000006017	ENSSSCG00000008216		ENSSSCG00000007284		ENSSSCG00000010560		ENSSSCG00000017496
ENSSSCG00000000252	ENSSSCG00000015030		ENSSSCG00000003876	ENSSSCG00000006061	ENSSSCG00000008270		ENSSSCG00000007291		ENSSSCG00000010681		ENSSSCG00000017502
ENSSSCG00000013727	ENSSSCG00000006037		ENSSSCG00000003904	ENSSSCG00000006081	ENSSSCG00000008394		ENSSSCG00000007423		ENSSSCG00000010705		ENSSSCG00000017675
ENSSSCG00000007558	ENSSSCG00000012604		ENSSSCG00000003913	ENSSSCG00000006091	ENSSSCG00000008434		ENSSSCG00000007456		ENSSSCG00000010738		ENSSSCG00000017796
ENSSSCG00000009146	ENSSSCG00000013174		ENSSSCG00000003922	ENSSSCG00000006144	ENSSSCG00000008451		ENSSSCG00000007610		ENSSSCG00000010742
ENSSSCG00000008747	ENSSSCG00000004151		ENSSSCG00000003941	ENSSSCG00000006155	ENSSSCG00000008468		ENSSSCG00000007705		ENSSSCG00000010966
ENSSSCG00000012913	ENSSSCG00000008167		ENSSSCG00000004077	ENSSSCG00000006171	ENSSSCG00000008573		ENSSSCG00000007705		ENSSSCG00000010981
ENSSSCG00000005612	ENSSSCG00000015321		ENSSSCG00000004136	ENSSSCG00000006366	ENSSSCG00000008735		ENSSSCG00000007715		ENSSSCG00000011113
ENSSSCG00000013778	ENSSSCG00000001862		ENSSSCG00000004193	ENSSSCG00000006488	ENSSSCG00000008942		ENSSSCG00000007776		ENSSSCG00000011302
ENSSSCG00000005828	ENSSSCG00000010189		ENSSSCG00000004196	ENSSSCG00000006511	ENSSSCG00000009028		ENSSSCG00000007826		ENSSSCG00000011382
ENSSSCG00000016824	ENSSSCG00000003520		ENSSSCG00000004199	ENSSSCG00000006538	ENSSSCG00000009047		ENSSSCG00000007968		ENSSSCG00000011387
ENSSSCG00000005195	ENSSSCG00000011183		ENSSSCG00000004294	ENSSSCG00000006612	ENSSSCG00000009070		ENSSSCG00000008048		ENSSSCG00000011444
ENSSSCG00000003100	ENSSSCG00000014112		ENSSSCG00000004298	ENSSSCG00000006655	ENSSSCG00000009077		ENSSSCG00000008072		ENSSSCG00000011930
ENSSSCG00000010010	ENSSSCG00000000370		ENSSSCG00000004339	ENSSSCG00000006732	ENSSSCG00000009092		ENSSSCG00000008095		ENSSSCG00000012279
ENSSSCG00000013037	ENSSSCG00000013124		ENSSSCG00000004484	ENSSSCG00000006860	ENSSSCG00000009094		ENSSSCG00000008120		ENSSSCG00000012440
ENSSSCG00000011798	ENSSSCG00000016857		ENSSSCG00000004499	ENSSSCG00000006893	ENSSSCG00000009104		ENSSSCG00000008120		ENSSSCG00000012808
ENSSSCG00000017983	ENSSSCG00000013460		ENSSSCG00000004535	ENSSSCG00000006894	ENSSSCG00000009141		ENSSSCG00000008238		ENSSSCG00000012838
ENSSSCG00000008774	ENSSSCG00000005269		ENSSSCG00000004557	ENSSSCG00000006955	ENSSSCG00000009230		ENSSSCG00000008298		ENSSSCG00000012956
ENSSSCG00000000681	ENSSSCG00000011013		ENSSSCG00000004561	ENSSSCG00000007058	ENSSSCG00000009359		ENSSSCG00000008414		ENSSSCG00000013029
ENSSSCG00000017809	ENSSSCG00000016408		ENSSSCG00000004574	ENSSSCG00000007067	ENSSSCG00000009400		ENSSSCG00000008502		ENSSSCG00000013032
ENSSSCG00000004048	ENSSSCG00000008987		ENSSSCG00000004575	ENSSSCG00000007085	ENSSSCG00000009419		ENSSSCG00000008555		ENSSSCG00000013226
ENSSSCG00000010517	ENSSSCG00000004782		ENSSSCG00000004603	ENSSSCG00000007166	ENSSSCG00000009629		ENSSSCG00000008564		ENSSSCG00000013267
ENSSSCG00000005339	ENSSSCG00000008942		ENSSSCG00000004653	ENSSSCG00000007170	ENSSSCG00000009666		ENSSSCG00000008640		ENSSSCG00000013368
ENSSSCG00000013639	ENSSSCG00000010961		ENSSSCG00000004658	ENSSSCG00000007206	ENSSSCG00000009728		ENSSSCG00000008659		ENSSSCG00000013445
ENSSSCG00000008828	ENSSSCG00000010381		ENSSSCG00000004921	ENSSSCG00000007426	ENSSSCG00000009741		ENSSSCG00000008767		ENSSSCG00000013598
ENSSSCG00000010221	ENSSSCG00000002330		ENSSSCG00000004970	ENSSSCG00000007452	ENSSSCG00000009772		ENSSSCG00000008774		ENSSSCG00000013639
ENSSSCG00000000377	ENSSSCG00000009994		ENSSSCG00000004997	ENSSSCG00000007482	ENSSSCG00000009811		ENSSSCG00000008854		ENSSSCG00000013779
ENSSSCG00000017346	ENSSSCG00000011760		ENSSSCG00000005011	ENSSSCG00000007493	ENSSSCG00000009818		ENSSSCG00000008898		ENSSSCG00000013779
ENSSSCG00000017769	ENSSSCG00000011678		ENSSSCG00000005041	ENSSSCG00000007496	ENSSSCG00000009960		ENSSSCG00000008900		ENSSSCG00000013779
ENSSSCG00000010966	ENSSSCG00000015714		ENSSSCG00000005052	ENSSSCG00000007517	ENSSSCG00000009994		ENSSSCG00000008913		ENSSSCG00000013866
ENSSSCG00000013629	ENSSSCG00000007721		ENSSSCG00000005056	ENSSSCG00000007606	ENSSSCG00000010059		ENSSSCG00000009119		ENSSSCG00000013891
ENSSSCG00000015214	ENSSSCG00000015440		ENSSSCG00000005078	ENSSSCG00000007621	ENSSSCG00000010083		ENSSSCG00000009145		ENSSSCG00000014061
ENSSSCG00000009249	ENSSSCG00000000560		ENSSSCG00000005104	ENSSSCG00000007698	ENSSSCG00000010085		ENSSSCG00000009146		ENSSSCG00000014149
ENSSSCG00000008245	ENSSSCG00000004196		ENSSSCG00000005232	ENSSSCG00000007739	ENSSSCG00000010150		ENSSSCG00000009222		ENSSSCG00000014300
ENSSSCG00000009024	ENSSSCG00000013176		ENSSSCG00000005303	ENSSSCG00000007743	ENSSSCG00000010189		ENSSSCG00000009238		ENSSSCG00000014411
ENSSSCG00000011613	ENSSSCG00000001834		ENSSSCG00000005304	ENSSSCG00000007798	ENSSSCG00000010226		ENSSSCG00000009268		ENSSSCG00000014569
ENSSSCG00000009536	ENSSSCG00000009359		ENSSSCG00000005319	ENSSSCG00000007941	ENSSSCG00000010588		ENSSSCG00000009304		ENSSSCG00000014574
ENSSSCG00000016571	ENSSSCG00000013406		ENSSSCG00000005339	ENSSSCG00000008019	ENSSSCG00000010700		ENSSSCG00000009363		ENSSSCG00000014843
ENSSSCG00000007433	ENSSSCG00000007815		ENSSSCG00000005341	ENSSSCG00000008074	ENSSSCG00000010804		ENSSSCG00000009483		ENSSSCG00000014882
ENSSSCG00000013614	ENSSSCG00000004363		ENSSSCG00000005383	ENSSSCG00000008262	ENSSSCG00000010961		ENSSSCG00000009501		ENSSSCG00000014961
ENSSSCG00000004637	ENSSSCG00000007782		ENSSSCG00000005455	ENSSSCG00000008266	ENSSSCG00000011001		ENSSSCG00000009628		ENSSSCG00000015072
ENSSSCG00000013996	ENSSSCG00000003026		ENSSSCG00000005459	ENSSSCG00000008309	ENSSSCG00000011013		ENSSSCG00000009888		ENSSSCG00000015080
ENSSSCG00000014910			ENSSSCG00000005621	ENSSSCG00000008328	ENSSSCG00000011183		ENSSSCG00000009909		ENSSSCG00000015129
ENSSSCG00000015938			ENSSSCG00000005639	ENSSSCG00000008346	ENSSSCG00000011197		ENSSSCG00000009909		ENSSSCG00000015387
ENSSSCG00000007952			ENSSSCG00000005656	ENSSSCG00000008487	ENSSSCG00000011214		ENSSSCG00000009916		ENSSSCG00000015482
ENSSSCG00000008247			ENSSSCG00000005704	ENSSSCG00000008490	ENSSSCG00000011338		ENSSSCG00000009970		ENSSSCG00000015599
ENSSSCG00000016035			ENSSSCG00000005846	ENSSSCG00000008508	ENSSSCG00000011405		ENSSSCG00000010017		ENSSSCG00000015604
ENSSSCG00000001927			ENSSSCG00000005982	ENSSSCG00000008516	ENSSSCG00000011485		ENSSSCG00000010035		ENSSSCG00000015772
ENSSSCG00000003904			ENSSSCG00000006032	ENSSSCG00000008587	ENSSSCG00000011524		ENSSSCG00000010098		ENSSSCG00000015987
ENSSSCG00000002295			ENSSSCG00000006070	ENSSSCG00000008633	ENSSSCG00000011532		ENSSSCG00000010539		ENSSSCG00000016095
ENSSSCG00000016753			ENSSSCG00000006084	ENSSSCG00000008634	ENSSSCG00000011562		ENSSSCG00000010627		ENSSSCG00000016195
ENSSSCG00000007478			ENSSSCG00000006088	ENSSSCG00000008701	ENSSSCG00000011572		ENSSSCG00000010674		ENSSSCG00000016220
ENSSSCG00000004557			ENSSSCG00000006100	ENSSSCG00000008747	ENSSSCG00000011637		ENSSSCG00000010679		ENSSSCG00000016468
ENSSSCG00000017581			ENSSSCG00000006172	ENSSSCG00000008799	ENSSSCG00000011710		ENSSSCG00000010686		ENSSSCG00000016473
ENSSSCG00000013855			ENSSSCG00000006297	ENSSSCG00000008887	ENSSSCG00000011732		ENSSSCG00000010726		ENSSSCG00000016676
ENSSSCG00000002860			ENSSSCG00000006334	ENSSSCG00000008921	ENSSSCG00000011741		ENSSSCG00000010728		ENSSSCG00000016676
ENSSSCG00000001900			ENSSSCG00000006345	ENSSSCG00000008973	ENSSSCG00000011746		ENSSSCG00000010816		ENSSSCG00000016750
ENSSSCG00000016128			ENSSSCG00000006357	ENSSSCG00000009024	ENSSSCG00000011760		ENSSSCG00000010822		ENSSSCG00000016755
ENSSSCG00000013029			ENSSSCG00000006371	ENSSSCG00000009247	ENSSSCG00000011764		ENSSSCG00000010834		ENSSSCG00000016934
ENSSSCG00000016750			ENSSSCG00000006385	ENSSSCG00000009356	ENSSSCG00000011946		ENSSSCG00000010850		ENSSSCG00000016955
ENSSSCG00000005627			ENSSSCG00000006524	ENSSSCG00000009405	ENSSSCG00000012112		ENSSSCG00000010965		ENSSSCG00000017184
ENSSSCG00000003169			ENSSSCG00000006544	ENSSSCG00000009452	ENSSSCG00000012148		ENSSSCG00000011057		ENSSSCG00000017319
ENSSSCG00000017904			ENSSSCG00000006552	ENSSSCG00000009463	ENSSSCG00000012247		ENSSSCG00000011247		ENSSSCG00000017421
ENSSSCG00000008484			ENSSSCG00000006554	ENSSSCG00000009473	ENSSSCG00000012275		ENSSSCG00000011266		ENSSSCG00000017746
ENSSSCG00000017906			ENSSSCG00000006558	ENSSSCG00000009570	ENSSSCG00000012336		ENSSSCG00000011266		ENSSSCG00000017758
ENSSSCG00000010917			ENSSSCG00000006610	ENSSSCG00000009684	ENSSSCG00000012474		ENSSSCG00000011272		ENSSSCG00000017758
ENSSSCG00000011213			ENSSSCG00000006623	ENSSSCG00000009792	ENSSSCG00000012588		ENSSSCG00000011296		ENSSSCG00000017761
ENSSSCG00000009396			ENSSSCG00000006624	ENSSSCG00000009799	ENSSSCG00000012604		ENSSSCG00000011299		ENSSSCG00000017795
ENSSSCG00000016634			ENSSSCG00000006642	ENSSSCG00000009823	ENSSSCG00000012642		ENSSSCG00000011342		ENSSSCG00000017804
ENSSSCG00000016017			ENSSSCG00000006681	ENSSSCG00000009864	ENSSSCG00000012995		ENSSSCG00000011370		ENSSSCG00000017867
ENSSSCG00000010070			ENSSSCG00000006740	ENSSSCG00000009872	ENSSSCG00000013036		ENSSSCG00000011447		ENSSSCG00000017906
ENSSSCG00000010773			ENSSSCG00000006752	ENSSSCG00000009906	ENSSSCG00000013082		ENSSSCG00000011448		ENSSSCG00000018062
ENSSSCG00000014256			ENSSSCG00000006759	ENSSSCG00000009931	ENSSSCG00000013084		ENSSSCG00000011452		ENSSSCG00000018084
ENSSSCG00000016635			ENSSSCG00000006760	ENSSSCG00000009963	ENSSSCG00000013124		ENSSSCG00000011452		ENSSSCG00000018607
ENSSSCG00000017795			ENSSSCG00000006775	ENSSSCG00000010073	ENSSSCG00000013157		ENSSSCG00000011616		ENSSSCG00000018620
ENSSSCG00000001510			ENSSSCG00000006777	ENSSSCG00000010114	ENSSSCG00000013297		ENSSSCG00000011664
ENSSSCG00000007968			ENSSSCG00000006835	ENSSSCG00000010160	ENSSSCG00000013426		ENSSSCG00000011752
ENSSSCG00000005849			ENSSSCG00000006924	ENSSSCG00000010560	ENSSSCG00000013662		ENSSSCG00000012234
ENSSSCG00000017712			ENSSSCG00000006925	ENSSSCG00000010681	ENSSSCG00000013842		ENSSSCG00000012342
ENSSSCG00000011612			ENSSSCG00000006940	ENSSSCG00000010705	ENSSSCG00000013874		ENSSSCG00000012534
ENSSSCG00000013597			ENSSSCG00000006988	ENSSSCG00000010738	ENSSSCG00000013875		ENSSSCG00000012625
ENSSSCG00000015814			ENSSSCG00000006994	ENSSSCG00000010920	ENSSSCG00000013883		ENSSSCG00000012823
ENSSSCG00000013599			ENSSSCG00000007046	ENSSSCG00000010966	ENSSSCG00000013931		ENSSSCG00000012839
ENSSSCG00000012294			ENSSSCG00000007128	ENSSSCG00000010981	ENSSSCG00000014013		ENSSSCG00000012885
ENSSSCG00000006647			ENSSSCG00000007148	ENSSSCG00000011113	ENSSSCG00000014167		ENSSSCG00000012935
ENSSSCG00000016676			ENSSSCG00000007165	ENSSSCG00000011302	ENSSSCG00000014168		ENSSSCG00000012957
ENSSSCG00000011615			ENSSSCG00000007173	ENSSSCG00000011382	ENSSSCG00000014179		ENSSSCG00000013063
ENSSSCG00000012969			ENSSSCG00000007188	ENSSSCG00000011387	ENSSSCG00000014195		ENSSSCG00000013221
ENSSSCG00000014042			ENSSSCG00000007253	ENSSSCG00000011417	ENSSSCG00000014427		ENSSSCG00000013241
ENSSSCG00000005751			ENSSSCG00000007275	ENSSSCG00000011421	ENSSSCG00000014620		ENSSSCG00000013366
ENSSSCG00000000914			ENSSSCG00000007281	ENSSSCG00000011444	ENSSSCG00000014814		ENSSSCG00000013380
ENSSSCG00000003385			ENSSSCG00000007282	ENSSSCG00000011725	ENSSSCG00000014816		ENSSSCG00000013381
ENSSSCG00000007646			ENSSSCG00000007284	ENSSSCG00000011930	ENSSSCG00000014872		ENSSSCG00000013383
ENSSSCG00000013509			ENSSSCG00000007291	ENSSSCG00000011940	ENSSSCG00000014913		ENSSSCG00000013427
ENSSSCG00000012847			ENSSSCG00000007423	ENSSSCG00000012149	ENSSSCG00000014967		ENSSSCG00000013435
ENSSSCG00000006928			ENSSSCG00000007456	ENSSSCG00000012279	ENSSSCG00000015030		ENSSSCG00000013436
ENSSSCG00000010968			ENSSSCG00000007520	ENSSSCG00000012347	ENSSSCG00000015104		ENSSSCG00000013459
ENSSSCG00000015396			ENSSSCG00000007556	ENSSSCG00000012591	ENSSSCG00000015122		ENSSSCG00000013510
ENSSSCG00000001996			ENSSSCG00000007562	ENSSSCG00000012622	ENSSSCG00000015140		ENSSSCG00000013525
ENSSSCG00000006681			ENSSSCG00000007580	ENSSSCG00000012675	ENSSSCG00000015298		ENSSSCG00000013599
ENSSSCG00000006665			ENSSSCG00000007610	ENSSSCG00000012808	ENSSSCG00000015305		ENSSSCG00000013614
ENSSSCG00000015504			ENSSSCG00000007669	ENSSSCG00000012838	ENSSSCG00000015324		ENSSSCG00000013615
ENSSSCG00000017480			ENSSSCG00000007693	ENSSSCG00000012916	ENSSSCG00000015440		ENSSSCG00000013629
ENSSSCG00000009247			ENSSSCG00000007705	ENSSSCG00000012954	ENSSSCG00000015712		ENSSSCG00000013634
ENSSSCG00000017169			ENSSSCG00000007715	ENSSSCG00000012956	ENSSSCG00000015789		ENSSSCG00000013645
ENSSSCG00000006536			ENSSSCG00000007721	ENSSSCG00000013029	ENSSSCG00000015791		ENSSSCG00000013660
ENSSSCG00000013615			ENSSSCG00000007776	ENSSSCG00000013032	ENSSSCG00000015842		ENSSSCG00000013720
ENSSSCG00000004082			ENSSSCG00000007790	ENSSSCG00000013107	ENSSSCG00000015923		ENSSSCG00000013744
ENSSSCG00000002445			ENSSSCG00000007815	ENSSSCG00000013155	ENSSSCG00000016007		ENSSSCG00000013752
ENSSSCG00000001435			ENSSSCG00000007826	ENSSSCG00000013226	ENSSSCG00000016086		ENSSSCG00000013775
ENSSSCG00000006033			ENSSSCG00000007830	ENSSSCG00000013263	ENSSSCG00000016194		ENSSSCG00000013783
ENSSSCG00000014022			ENSSSCG00000007968	ENSSSCG00000013267	ENSSSCG00000016205		ENSSSCG00000013849
ENSSSCG00000014566			ENSSSCG00000008048	ENSSSCG00000013309	ENSSSCG00000016324		ENSSSCG00000013863
ENSSSCG00000003505			ENSSSCG00000008072	ENSSSCG00000013368	ENSSSCG00000016509		ENSSSCG00000014141
ENSSSCG00000008336			ENSSSCG00000008095	ENSSSCG00000013445	ENSSSCG00000016593		ENSSSCG00000014170
ENSSSCG00000002042			ENSSSCG00000008120	ENSSSCG00000013538	ENSSSCG00000016692		ENSSSCG00000014210
ENSSSCG00000016772			ENSSSCG00000008179	ENSSSCG00000013539	ENSSSCG00000016894		ENSSSCG00000014435
ENSSSCG00000016764			ENSSSCG00000008180	ENSSSCG00000013598	ENSSSCG00000017123		ENSSSCG00000014633
ENSSSCG00000006653			ENSSSCG00000008195	ENSSSCG00000013603	ENSSSCG00000017213		ENSSSCG00000014725
ENSSSCG00000008239			ENSSSCG00000008238	ENSSSCG00000013639	ENSSSCG00000017222		ENSSSCG00000014725
ENSSSCG00000009851			ENSSSCG00000008274	ENSSSCG00000013644	ENSSSCG00000017244		ENSSSCG00000014812
ENSSSCG00000014372			ENSSSCG00000008298	ENSSSCG00000013747	ENSSSCG00000017246		ENSSSCG00000014901
ENSSSCG00000006527			ENSSSCG00000008382	ENSSSCG00000013779	ENSSSCG00000017277		ENSSSCG00000014910
ENSSSCG00000013775			ENSSSCG00000008414	ENSSSCG00000013866	ENSSSCG00000017383		ENSSSCG00000015027
ENSSSCG00000006297			ENSSSCG00000008498	ENSSSCG00000013891	ENSSSCG00000017386		ENSSSCG00000015027
ENSSSCG00000012961			ENSSSCG00000008502	ENSSSCG00000013936	ENSSSCG00000017496		ENSSSCG00000015214
ENSSSCG00000010969			ENSSSCG00000008517	ENSSSCG00000013990	ENSSSCG00000017502		ENSSSCG00000015260
ENSSSCG00000005595			ENSSSCG00000008540	ENSSSCG00000013994	ENSSSCG00000017675		ENSSSCG00000015453
ENSSSCG00000006155			ENSSSCG00000008555	ENSSSCG00000014015	ENSSSCG00000017678		ENSSSCG00000015597
ENSSSCG00000012274			ENSSSCG00000008564	ENSSSCG00000014061	ENSSSCG00000017796		ENSSSCG00000015637
ENSSSCG00000009361			ENSSSCG00000008592	ENSSSCG00000014147	ENSSSCG00000017877		ENSSSCG00000015710
ENSSSCG00000015690			ENSSSCG00000008640	ENSSSCG00000014149	ENSSSCG00000017878		ENSSSCG00000015790
ENSSSCG00000008571			ENSSSCG00000008659	ENSSSCG00000014300	ENSSSCG00000018040		ENSSSCG00000015846
ENSSSCG00000017429			ENSSSCG00000008677	ENSSSCG00000014411	ENSSSCG00000018262		ENSSSCG00000015892
ENSSSCG00000015637			ENSSSCG00000008694	ENSSSCG00000014559	ENSSSCG00000019296		ENSSSCG00000015938
ENSSSCG00000011870			ENSSSCG00000008767	ENSSSCG00000014569			ENSSSCG00000015957
ENSSSCG00000000536			ENSSSCG00000008774	ENSSSCG00000014574			ENSSSCG00000015963
ENSSSCG00000004697			ENSSSCG00000008811	ENSSSCG00000014843			ENSSSCG00000015988
ENSSSCG00000016732			ENSSSCG00000008854	ENSSSCG00000014855			ENSSSCG00000016128
ENSSSCG00000012328			ENSSSCG00000008857	ENSSSCG00000014882			ENSSSCG00000016212
ENSSSCG00000003195			ENSSSCG00000008858	ENSSSCG00000014946			ENSSSCG00000016267
ENSSSCG00000015535			ENSSSCG00000008898	ENSSSCG00000014961			ENSSSCG00000016275
ENSSSCG00000015988			ENSSSCG00000008900	ENSSSCG00000015009			ENSSSCG00000016330
ENSSSCG00000001986			ENSSSCG00000008913	ENSSSCG00000015056			ENSSSCG00000016535
ENSSSCG00000001655			ENSSSCG00000008987	ENSSSCG00000015072			ENSSSCG00000016581
ENSSSCG00000016661			ENSSSCG00000009019	ENSSSCG00000015080			ENSSSCG00000016661
ENSSSCG00000015846			ENSSSCG00000009090	ENSSSCG00000015129			ENSSSCG00000016744
ENSSSCG00000003493			ENSSSCG00000009119	ENSSSCG00000015325			ENSSSCG00000016886
ENSSSCG00000015270			ENSSSCG00000009145	ENSSSCG00000015387			ENSSSCG00000016925
ENSSSCG00000016974			ENSSSCG00000009146	ENSSSCG00000015482			ENSSSCG00000016974
ENSSSCG00000000666			ENSSSCG00000009178	ENSSSCG00000015555			ENSSSCG00000017065
ENSSSCG00000006358			ENSSSCG00000009222	ENSSSCG00000015581			ENSSSCG00000017090
ENSSSCG00000005654			ENSSSCG00000009238	ENSSSCG00000015599			ENSSSCG00000017090
ENSSSCG00000015934			ENSSSCG00000009268	ENSSSCG00000015604			ENSSSCG00000017090
ENSSSCG00000014840			ENSSSCG00000009303	ENSSSCG00000015702			ENSSSCG00000017106
ENSSSCG00000007383			ENSSSCG00000009304	ENSSSCG00000015772			ENSSSCG00000017225
ENSSSCG00000017365			ENSSSCG00000009340	ENSSSCG00000015849			ENSSSCG00000017259
ENSSSCG00000014023			ENSSSCG00000009363	ENSSSCG00000015987			ENSSSCG00000017365
ENSSSCG00000011366			ENSSSCG00000009467	ENSSSCG00000016095			ENSSSCG00000017394
ENSSSCG00000013500			ENSSSCG00000009479	ENSSSCG00000016174			ENSSSCG00000017448
ENSSSCG00000004745			ENSSSCG00000009483	ENSSSCG00000016195			ENSSSCG00000017472
ENSSSCG00000011326			ENSSSCG00000009501	ENSSSCG00000016262			ENSSSCG00000017509
ENSSSCG00000009622			ENSSSCG00000009628	ENSSSCG00000016468			ENSSSCG00000017565
ENSSSCG00000002953			ENSSSCG00000009668	ENSSSCG00000016473			ENSSSCG00000017702
ENSSSCG00000003156			ENSSSCG00000009670	ENSSSCG00000016619			ENSSSCG00000017702
ENSSSCG00000003035			ENSSSCG00000009683	ENSSSCG00000016676			ENSSSCG00000017712
ENSSSCG00000013427			ENSSSCG00000009744	ENSSSCG00000016677			ENSSSCG00000017769
ENSSSCG00000006512			ENSSSCG00000009782	ENSSSCG00000016750			ENSSSCG00000017772
ENSSSCG00000016535			ENSSSCG00000009793	ENSSSCG00000016755			ENSSSCG00000017836
ENSSSCG00000010137			ENSSSCG00000009888	ENSSSCG00000016934			ENSSSCG00000017915
ENSSSCG00000007829			ENSSSCG00000009909	ENSSSCG00000016955			ENSSSCG00000017918
ENSSSCG00000000381			ENSSSCG00000009916	ENSSSCG00000017022			ENSSSCG00000017950
ENSSSCG00000010116			ENSSSCG00000009968	ENSSSCG00000017091			ENSSSCG00000017983
ENSSSCG00000017702			ENSSSCG00000009970	ENSSSCG00000017184			ENSSSCG00000018041
ENSSSCG00000003872			ENSSSCG00000010017	ENSSSCG00000017212
ENSSSCG00000010261			ENSSSCG00000010030	ENSSSCG00000017319
ENSSSCG00000009244			ENSSSCG00000010032	ENSSSCG00000017421
ENSSSCG00000003637			ENSSSCG00000010035	ENSSSCG00000017476
ENSSSCG00000007167			ENSSSCG00000010098	ENSSSCG00000017514
ENSSSCG00000015387			ENSSSCG00000010145	ENSSSCG00000017583
ENSSSCG00000015260			ENSSSCG00000010381	ENSSSCG00000017746
ENSSSCG00000017836			ENSSSCG00000010457	ENSSSCG00000017758
ENSSSCG00000013477			ENSSSCG00000010539	ENSSSCG00000017761
ENSSSCG00000002433			ENSSSCG00000010627	ENSSSCG00000017795
ENSSSCG00000000202			ENSSSCG00000010640	ENSSSCG00000017804
ENSSSCG00000013523			ENSSSCG00000010674	ENSSSCG00000017867
ENSSSCG00000004764			ENSSSCG00000010679	ENSSSCG00000017906
ENSSSCG00000002496			ENSSSCG00000010686	ENSSSCG00000018062
ENSSSCG00000000905			ENSSSCG00000010687	ENSSSCG00000018065
ENSSSCG00000011616			ENSSSCG00000010726	ENSSSCG00000018068
ENSSSCG00000002034			ENSSSCG00000010728	ENSSSCG00000018082
ENSSSCG00000010160			ENSSSCG00000010790	ENSSSCG00000018084
ENSSSCG00000012841			ENSSSCG00000010795	ENSSSCG00000018087
ENSSSCG00000017106			ENSSSCG00000010816	ENSSSCG00000018303
ENSSSCG00000003876			ENSSSCG00000010822	ENSSSCG00000018607
ENSSSCG00000002925			ENSSSCG00000010834	ENSSSCG00000019353
ENSSSCG00000001696			ENSSSCG00000010850
ENSSSCG00000008129			ENSSSCG00000010896
ENSSSCG00000001686			ENSSSCG00000010924
ENSSSCG00000013863			ENSSSCG00000010965
ENSSSCG00000016721			ENSSSCG00000011004
ENSSSCG00000008487			ENSSSCG00000011010
ENSSSCG00000008069			ENSSSCG00000011057
ENSSSCG00000000743			ENSSSCG00000011074
ENSSSCG00000009909			ENSSSCG00000011134
ENSSSCG00000013838			ENSSSCG00000011137
ENSSSCG00000011662			ENSSSCG00000011247
ENSSSCG00000000676			ENSSSCG00000011266
ENSSSCG00000005300			ENSSSCG00000011272
ENSSSCG00000014357			ENSSSCG00000011296
ENSSSCG00000008008			ENSSSCG00000011299
ENSSSCG00000015247			ENSSSCG00000011342
ENSSSCG00000012440			ENSSSCG00000011346
ENSSSCG00000014882			ENSSSCG00000011370
ENSSSCG00000009483			ENSSSCG00000011445
ENSSSCG00000001062			ENSSSCG00000011447
ENSSSCG00000003139			ENSSSCG00000011448
ENSSSCG00000010821			ENSSSCG00000011452
ENSSSCG00000006480			ENSSSCG00000011469
ENSSSCG00000007281			ENSSSCG00000011552
ENSSSCG00000004052			ENSSSCG00000011553
ENSSSCG00000011272			ENSSSCG00000011616
ENSSSCG00000001471			ENSSSCG00000011664
ENSSSCG00000006391			ENSSSCG00000011678
ENSSSCG00000002314			ENSSSCG00000011731
ENSSSCG00000012842			ENSSSCG00000011752
ENSSSCG00000007776			ENSSSCG00000011825
ENSSSCG00000015142			ENSSSCG00000011980
ENSSSCG00000002868			ENSSSCG00000012025
ENSSSCG00000014285			ENSSSCG00000012167
ENSSSCG00000000063			ENSSSCG00000012178
ENSSSCG00000009903			ENSSSCG00000012202
ENSSSCG00000014961			ENSSSCG00000012234
ENSSSCG00000008887			ENSSSCG00000012257
ENSSSCG00000003433			ENSSSCG00000012319
ENSSSCG00000011882			ENSSSCG00000012342
ENSSSCG00000010620			ENSSSCG00000012403
ENSSSCG00000000926			ENSSSCG00000012534
ENSSSCG00000016063			ENSSSCG00000012625
ENSSSCG00000003490			ENSSSCG00000012639
ENSSSCG00000010493			ENSSSCG00000012823
ENSSSCG00000006387			ENSSSCG00000012837
ENSSSCG00000006717			ENSSSCG00000012839
ENSSSCG00000009097			ENSSSCG00000012885
ENSSSCG00000010310			ENSSSCG00000012902
ENSSSCG00000012731			ENSSSCG00000012935
ENSSSCG00000012342			ENSSSCG00000012957
ENSSSCG00000006530			ENSSSCG00000012965
ENSSSCG00000004969			ENSSSCG00000013002
ENSSSCG00000010067			ENSSSCG00000013034
ENSSSCG00000011501			ENSSSCG00000013045
ENSSSCG00000009096			ENSSSCG00000013046
ENSSSCG00000001998			ENSSSCG00000013063
ENSSSCG00000016202			ENSSSCG00000013174
ENSSSCG00000013779			ENSSSCG00000013176
ENSSSCG00000008639			ENSSSCG00000013221
ENSSSCG00000011550			ENSSSCG00000013241
ENSSSCG00000016907			ENSSSCG00000013281
ENSSSCG00000017746			ENSSSCG00000013282
ENSSSCG00000011107			ENSSSCG00000013366
ENSSSCG00000013267			ENSSSCG00000013380
ENSSSCG00000015987			ENSSSCG00000013381
ENSSSCG00000000727			ENSSSCG00000013383
ENSSSCG00000010705			ENSSSCG00000013404
ENSSSCG00000004687			ENSSSCG00000013406
ENSSSCG00000004639			ENSSSCG00000013427
ENSSSCG00000010679			ENSSSCG00000013431
ENSSSCG00000012838			ENSSSCG00000013435
ENSSSCG00000003692			ENSSSCG00000013436
ENSSSCG00000000379			ENSSSCG00000013459
ENSSSCG00000002434			ENSSSCG00000013460
ENSSSCG00000008048			ENSSSCG00000013510
ENSSSCG00000005965			ENSSSCG00000013525
ENSSSCG00000003054			ENSSSCG00000013599
ENSSSCG00000009780			ENSSSCG00000013614
ENSSSCG00000009217			ENSSSCG00000013615
ENSSSCG00000009799			ENSSSCG00000013629
ENSSSCG00000015597			ENSSSCG00000013634
ENSSSCG00000003643			ENSSSCG00000013645
ENSSSCG00000004556			ENSSSCG00000013660
ENSSSCG00000014219			ENSSSCG00000013720
ENSSSCG00000008210			ENSSSCG00000013736
ENSSSCG00000005341			ENSSSCG00000013744
ENSSSCG00000018039			ENSSSCG00000013752
ENSSSCG00000013366			ENSSSCG00000013771
ENSSSCG00000014725			ENSSSCG00000013772
ENSSSCG00000014842			ENSSSCG00000013775
ENSSSCG00000003922			ENSSSCG00000013783
ENSSSCG00000011234			ENSSSCG00000013849
ENSSSCG00000015963			ENSSSCG00000013863
ENSSSCG00000004730			ENSSSCG00000013884
ENSSSCG00000006565			ENSSSCG00000013905
ENSSSCG00000005351			ENSSSCG00000014075
ENSSSCG00000015943			ENSSSCG00000014141
ENSSSCG00000006552			ENSSSCG00000014170
ENSSSCG00000013063			ENSSSCG00000014210
ENSSSCG00000000293			ENSSSCG00000014259
ENSSSCG00000006385			ENSSSCG00000014280
ENSSSCG00000004610			ENSSSCG00000014435
ENSSSCG00000013510			ENSSSCG00000014578
ENSSSCG00000003913			ENSSSCG00000014633
ENSSSCG00000017758			ENSSSCG00000014725
ENSSSCG00000012935			ENSSSCG00000014812
ENSSSCG00000008900			ENSSSCG00000014817
ENSSSCG00000002383			ENSSSCG00000014901
ENSSSCG00000009907			ENSSSCG00000014910
ENSSSCG00000002540			ENSSSCG00000014970
ENSSSCG00000010674			ENSSSCG00000015006
ENSSSCG00000016738			ENSSSCG00000015027
ENSSSCG00000004588			ENSSSCG00000015070
ENSSSCG00000012103			ENSSSCG00000015078
ENSSSCG00000012903			ENSSSCG00000015135
ENSSSCG00000007426			ENSSSCG00000015214
ENSSSCG00000016646			ENSSSCG00000015260
ENSSSCG00000003815			ENSSSCG00000015317
ENSSSCG00000005846			ENSSSCG00000015321
ENSSSCG00000007452			ENSSSCG00000015326
ENSSSCG00000014061			ENSSSCG00000015453
ENSSSCG00000000734			ENSSSCG00000015509
ENSSSCG00000016013			ENSSSCG00000015558
ENSSSCG00000015599			ENSSSCG00000015566
ENSSSCG00000002936			ENSSSCG00000015597
ENSSSCG00000009970			ENSSSCG00000015637
ENSSSCG00000017804			ENSSSCG00000015710
ENSSSCG00000003150			ENSSSCG00000015714
ENSSSCG00000011449			ENSSSCG00000015771
ENSSSCG00000003605			ENSSSCG00000015777
ENSSSCG00000011558			ENSSSCG00000015790
ENSSSCG00000004292			ENSSSCG00000015846
ENSSSCG00000003211			ENSSSCG00000015866
ENSSSCG00000010554			ENSSSCG00000015892
ENSSSCG00000000059			ENSSSCG00000015938
ENSSSCG00000013891			ENSSSCG00000015957
ENSSSCG00000013368			ENSSSCG00000015963
ENSSSCG00000001207			ENSSSCG00000015988
ENSSSCG00000007791			ENSSSCG00000016075
ENSSSCG00000015080			ENSSSCG00000016094
ENSSSCG00000005172			ENSSSCG00000016103
ENSSSCG00000007610			ENSSSCG00000016128
ENSSSCG00000003399			ENSSSCG00000016212
ENSSSCG00000015443			ENSSSCG00000016223
ENSSSCG00000006558			ENSSSCG00000016226
ENSSSCG00000015957			ENSSSCG00000016267
ENSSSCG00000017472			ENSSSCG00000016272
ENSSSCG00000010321			ENSSSCG00000016275
ENSSSCG00000001003			ENSSSCG00000016330
ENSSSCG00000004466			ENSSSCG00000016372
ENSSSCG00000013075			ENSSSCG00000016395
ENSSSCG00000009916			ENSSSCG00000016430
ENSSSCG00000010035			ENSSSCG00000016535
ENSSSCG00000012839			ENSSSCG00000016545
ENSSSCG00000014184			ENSSSCG00000016554
ENSSSCG00000011620			ENSSSCG00000016572
ENSSSCG00000007431			ENSSSCG00000016581
ENSSSCG00000010142			ENSSSCG00000016661
ENSSSCG00000002424			ENSSSCG00000016737
ENSSSCG00000007148			ENSSSCG00000016744
ENSSSCG00000013634			ENSSSCG00000016793
ENSSSCG00000007987			ENSSSCG00000016794
ENSSSCG00000013226			ENSSSCG00000016886
ENSSSCG00000019802			ENSSSCG00000016925
ENSSSCG00000008854			ENSSSCG00000016970
ENSSSCG00000017918			ENSSSCG00000016974
ENSSSCG00000008785			ENSSSCG00000017024
ENSSSCG00000001427			ENSSSCG00000017032
ENSSSCG00000001402			ENSSSCG00000017065
ENSSSCG00000008629			ENSSSCG00000017090
ENSSSCG00000009489			ENSSSCG00000017092
ENSSSCG00000010180			ENSSSCG00000017106
ENSSSCG00000013032			ENSSSCG00000017136
ENSSSCG00000007138			ENSSSCG00000017137
ENSSSCG00000012956			ENSSSCG00000017164
ENSSSCG00000006463			ENSSSCG00000017202
ENSSSCG00000008799			ENSSSCG00000017225
ENSSSCG00000001511			ENSSSCG00000017239
ENSSSCG00000013221			ENSSSCG00000017259
ENSSSCG00000015422			ENSSSCG00000017310
ENSSSCG00000006084			ENSSSCG00000017339
ENSSSCG00000010728			ENSSSCG00000017355
ENSSSCG00000002757			ENSSSCG00000017365
ENSSSCG00000013445			ENSSSCG00000017388
ENSSSCG00000000908			ENSSSCG00000017394
ENSSSCG00000016213			ENSSSCG00000017448
ENSSSCG00000015095			ENSSSCG00000017472
ENSSSCG00000003403			ENSSSCG00000017489
ENSSSCG00000013241			ENSSSCG00000017509
ENSSSCG00000003389			ENSSSCG00000017565
ENSSSCG00000007421			ENSSSCG00000017577
ENSSSCG00000008313			ENSSSCG00000017582
ENSSSCG00000000912			ENSSSCG00000017702
ENSSSCG00000001425			ENSSSCG00000017707
ENSSSCG00000014843			ENSSSCG00000017712
ENSSSCG00000006732			ENSSSCG00000017731
ENSSSCG00000007808			ENSSSCG00000017760
ENSSSCG00000005191			ENSSSCG00000017769
ENSSSCG00000015212			ENSSSCG00000017772
ENSSSCG00000013645			ENSSSCG00000017817
ENSSSCG00000012625			ENSSSCG00000017822
ENSSSCG00000014633			ENSSSCG00000017836
ENSSSCG00000008553			ENSSSCG00000017900
ENSSSCG00000017089			ENSSSCG00000017915
ENSSSCG00000017924			ENSSSCG00000017918
ENSSSCG00000011377			ENSSSCG00000017950
ENSSSCG00000017915			ENSSSCG00000017983
ENSSSCG00000002864			ENSSSCG00000018033
ENSSSCG00000008267			ENSSSCG00000018041
ENSSSCG00000009501			ENSSSCG00000018049
ENSSSCG00000000145			ENSSSCG00000018092
ENSSSCG00000015050			ENSSSCG00000019556
ENSSSCG00000005462			ENSSSCG00000020479
ENSSSCG00000013260			ENSSSCG00000020625
ENSSSCG00000016057
ENSSSCG00000000985
ENSSSCG00000004570
ENSSSCG00000017140
ENSSSCG00000008009
ENSSSCG00000014371
ENSSSCG00000007336
ENSSSCG00000000661
ENSSSCG00000006860
ENSSSCG00000003839
ENSSSCG00000018620
ENSSSCG00000012808
ENSSSCG00000010742
ENSSSCG00000005274
ENSSSCG00000019165
ENSSSCG00000002754
ENSSSCG00000013475
ENSSSCG00000012908
ENSSSCG00000001361
ENSSSCG00000005291
ENSSSCG00000014141
ENSSSCG00000006166
ENSSSCG00000017123
ENSSSCG00000008095
ENSSSCG00000008270
ENSSSCG00000009363
ENSSSCG00000008516
ENSSSCG00000010539
ENSSSCG00000000139
ENSSSCG00000007494
ENSSSCG00000003775
ENSSSCG00000000682
ENSSSCG00000003189
ENSSSCG00000006538
ENSSSCG00000012857
ENSSSCG00000010709
ENSSSCG00000004034
ENSSSCG00000005516
ENSSSCG00000013036
ENSSSCG00000016755
ENSSSCG00000015892
ENSSSCG00000008898
ENSSSCG00000010085
ENSSSCG00000001075
ENSSSCG00000005370
ENSSSCG00000011382
ENSSSCG00000000164
ENSSSCG00000011444
ENSSSCG00000005716
ENSSSCG00000008328
ENSSSCG00000003851
ENSSSCG00000001010
ENSSSCG00000014574
ENSSSCG00000009617
ENSSSCG00000012290
ENSSSCG00000009906
ENSSSCG00000008555
ENSSSCG00000014210
ENSSSCG00000016205
ENSSSCG00000015045
ENSSSCG00000017259
ENSSSCG00000002885
ENSSSCG00000016095
ENSSSCG00000003566
ENSSSCG00000005430
ENSSSCG00000004216
ENSSSCG00000006371
ENSSSCG00000014804
ENSSSCG00000007826
ENSSSCG00000016090
ENSSSCG00000015027
ENSSSCG00000008072
ENSSSCG00000004339
ENSSSCG00000017319
ENSSSCG00000008587
ENSSSCG00000007698
ENSSSCG00000000573
ENSSSCG00000003268
ENSSSCG00000010952
ENSSSCG00000001424
ENSSSCG00000011741
ENSSSCG00000012995
ENSSSCG00000011664
ENSSSCG00000000899
ENSSSCG00000003089
ENSSSCG00000000037
ENSSSCG00000011752
ENSSSCG00000012878
ENSSSCG00000013373
ENSSSCG00000000472
ENSSSCG00000008007
ENSSSCG00000000002
ENSSSCG00000011448
ENSSSCG00000003229
ENSSSCG00000014036
ENSSSCG00000011900
ENSSSCG00000000814
ENSSSCG00000001474
ENSSSCG00000014170
ENSSSCG00000005759
ENSSSCG00000015424
ENSSSCG00000017394
ENSSSCG00000004150
ENSSSCG00000017155
ENSSSCG00000006467
ENSSSCG00000010560
ENSSSCG00000008602
ENSSSCG00000014322
ENSSSCG00000002843
ENSSSCG00000008973
ENSSSCG00000005575
ENSSSCG00000011302
ENSSSCG00000006635
ENSSSCG00000016892
ENSSSCG00000008266
ENSSSCG00000015129
ENSSSCG00000006171
ENSSSCG00000018062
ENSSSCG00000004294
ENSSSCG00000005104
ENSSSCG00000002041
ENSSSCG00000001659
ENSSSCG00000017550
ENSSSCG00000010483
ENSSSCG00000001991
ENSSSCG00000014435
ENSSSCG00000017866
ENSSSCG00000013426
ENSSSCG00000016590
ENSSSCG00000017761
ENSSSCG00000015796
ENSSSCG00000010623
ENSSSCG00000016747
ENSSSCG00000010759
ENSSSCG00000006388
ENSSSCG00000015790
ENSSSCG00000005235
ENSSSCG00000012823
ENSSSCG00000013744
ENSSSCG00000012279
ENSSSCG00000016690
ENSSSCG00000003121
ENSSSCG00000011110
ENSSSCG00000000942
ENSSSCG00000015604
ENSSSCG00000006955
ENSSSCG00000009684
ENSSSCG00000016955
ENSSSCG00000014328
ENSSSCG00000016577
ENSSSCG00000002429
ENSSSCG00000014427
ENSSSCG00000010627
ENSSSCG00000013435
ENSSSCG00000015065
ENSSSCG00000005603
ENSSSCG00000013364
ENSSSCG00000017277
ENSSSCG00000006163
ENSSSCG00000009772
ENSSSCG00000011370
ENSSSCG00000001762
ENSSSCG00000005229
ENSSSCG00000002844
ENSSSCG00000011114
ENSSSCG00000000612
ENSSSCG00000008298
ENSSSCG00000017421
ENSSSCG00000009888
ENSSSCG00000008508
ENSSSCG00000008074
ENSSSCG00000010176
ENSSSCG00000012631
ENSSSCG00000015000
ENSSSCG00000011113
ENSSSCG00000000884
ENSSSCG00000008262
ENSSSCG00000006070
ENSSSCG00000010150
ENSSSCG00000002002
ENSSSCG00000008014
ENSSSCG00000010981
ENSSSCG00000013507
ENSSSCG00000001486
ENSSSCG00000011452
ENSSSCG00000005390
ENSSSCG00000004058
ENSSSCG00000016468
ENSSSCG00000017867
ENSSSCG00000007474
ENSSSCG00000011247
ENSSSCG00000009268
ENSSSCG00000007423
ENSSSCG00000007291
ENSSSCG00000013327
ENSSSCG00000010289
ENSSSCG00000007688
ENSSSCG00000013752
ENSSSCG00000016581
ENSSSCG00000010822
ENSSSCG00000001569
ENSSSCG00000014300
ENSSSCG00000001885
ENSSSCG00000000938
ENSSSCG00000004566
ENSSSCG00000013598
ENSSSCG00000015482
ENSSSCG00000007503
ENSSSCG00000002762
ENSSSCG00000013720
ENSSSCG00000016473
ENSSSCG00000007705
ENSSSCG00000012230
ENSSSCG00000010063
ENSSSCG00000009872
ENSSSCG00000016744
ENSSSCG00000006988
ENSSSCG00000006554
ENSSSCG00000011296
ENSSSCG00000005632
ENSSSCG00000007958
ENSSSCG00000015769
ENSSSCG00000013380
ENSSSCG00000017225
ENSSSCG00000002414
ENSSSCG00000001860
ENSSSCG00000004092
ENSSSCG00000007970
ENSSSCG00000013783
ENSSSCG00000010957
ENSSSCG00000016894
ENSSSCG00000016370
ENSSSCG00000003627
ENSSSCG00000008921
ENSSSCG00000009452
ENSSSCG00000000864
ENSSSCG00000015772
ENSSSCG00000003339
ENSSSCG00000006474
ENSSSCG00000017033
ENSSSCG00000016195
ENSSSCG00000003612
ENSSSCG00000006642
ENSSSCG00000015453
ENSSSCG00000005174
ENSSSCG00000012791
ENSSSCG00000016886
ENSSSCG00000003064
ENSSSCG00000001570
ENSSSCG00000012534
ENSSSCG00000008414
ENSSSCG00000000576
ENSSSCG00000009238
ENSSSCG00000008016
ENSSSCG00000017727
ENSSSCG00000008020
ENSSSCG00000009463
ENSSSCG00000003168
ENSSSCG00000015072
ENSSSCG00000003964
ENSSSCG00000007311
ENSSSCG00000008502
ENSSSCG00000006061
ENSSSCG00000011374
ENSSSCG00000007469
ENSSSCG00000013875
ENSSSCG00000015298
ENSSSCG00000018041
ENSSSCG00000014167
ENSSSCG00000019135
ENSSSCG00000003860
ENSSSCG00000008257
ENSSSCG00000017521
ENSSSCG00000015923
ENSSSCG00000004998
ENSSSCG00000013459
ENSSSCG00000009823
ENSSSCG00000017248
ENSSSCG00000003610
ENSSSCG00000004997
ENSSSCG00000014019
ENSSSCG00000003435
ENSSSCG00000007941
ENSSSCG00000002340
ENSSSCG00000017754
ENSSSCG00000003274
ENSSSCG00000002013
ENSSSCG00000003797
ENSSSCG00000006511
ENSSSCG00000010588
ENSSSCG00000012623
ENSSSCG00000015244
ENSSSCG00000011342
ENSSSCG00000001423
ENSSSCG00000010058
ENSSSCG00000007456
ENSSSCG00000015650
ENSSSCG00000000738
ENSSSCG00000002547
ENSSSCG00000011057
ENSSSCG00000016220
ENSSSCG00000004049
ENSSSCG00000018607
ENSSSCG00000009356
ENSSSCG00000008767
ENSSSCG00000008120
ENSSSCG00000002289
ENSSSCG00000014125
ENSSSCG00000004368
ENSSSCG00000006345
ENSSSCG00000002834
ENSSSCG00000002879
ENSSSCG00000001849
ENSSSCG00000013866
ENSSSCG00000004105
ENSSSCG00000010083
ENSSSCG00000004470
ENSSSCG00000014872
ENSSSCG00000005611
ENSSSCG00000011066
ENSSSCG00000010686
ENSSSCG00000010681
ENSSSCG00000000420
ENSSSCG00000002550
ENSSSCG00000011532
ENSSSCG00000004696
ENSSSCG00000007081
ENSSSCG00000011746
ENSSSCG00000009304
ENSSSCG00000007493
ENSSSCG00000004611
ENSSSCG00000006655
ENSSSCG00000005648
ENSSSCG00000017213
ENSSSCG00000005704
ENSSSCG00000000767
ENSSSCG00000015478
ENSSSCG00000011103
ENSSSCG00000017227
ENSSSCG00000014411
ENSSSCG00000010816
ENSSSCG00000010862
ENSSSCG00000011572
ENSSSCG00000008238
ENSSSCG00000017950
ENSSSCG00000010226
ENSSSCG00000013082
ENSSSCG00000004618
ENSSSCG00000002004
ENSSSCG00000016647
ENSSSCG00000004542
ENSSSCG00000005303
ENSSSCG00000013383
ENSSSCG00000016934
ENSSSCG00000002472
ENSSSCG00000012885
ENSSSCG00000014149
ENSSSCG00000000266
ENSSSCG00000012234
ENSSSCG00000002045
ENSSSCG00000004364
ENSSSCG00000016324
ENSSSCG00000005304
ENSSSCG00000016330
ENSSSCG00000005178
ENSSSCG00000007571
ENSSSCG00000007165
ENSSSCG00000003334
ENSSSCG00000006556
ENSSSCG00000012588
ENSSSCG00000003432
ENSSSCG00000008659
ENSSSCG00000016267
ENSSSCG00000016313
ENSSSCG00000017572
ENSSSCG00000000421
ENSSSCG00000010700
ENSSSCG00000008564
ENSSSCG00000010804
ENSSSCG00000004595
ENSSSCG00000009728
ENSSSCG00000013297
ENSSSCG00000000119
ENSSSCG00000003059
ENSSSCG00000010098
ENSSSCG00000006925
ENSSSCG00000004508
ENSSSCG00000007275
ENSSSCG00000006947
ENSSSCG00000012275
ENSSSCG00000016077
ENSSSCG00000010292
ENSSSCG00000017448
ENSSSCG00000002875
ENSSSCG00000015305
ENSSSCG00000001587
ENSSSCG00000010059
ENSSSCG00000000158
ENSSSCG00000003861
ENSSSCG00000006785
ENSSSCG00000014013
ENSSSCG00000006361
ENSSSCG00000017386
ENSSSCG00000015122
ENSSSCG00000011405
ENSSSCG00000011764
ENSSSCG00000013883
ENSSSCG00000006959
ENSSSCG00000017502
ENSSSCG00000017796
ENSSSCG00000005255
ENSSSCG00000001757
ENSSSCG00000012336
ENSSSCG00000006581
ENSSSCG00000006172
ENSSSCG00000014814
ENSSSCG00000015733
ENSSSCG00000017675
ENSSSCG00000011524
ENSSSCG00000000276
ENSSSCG00000014598
ENSSSCG00000008434
ENSSSCG00000005165
ENSSSCG00000013842
ENSSSCG00000011338
ENSSSCG00000012474
ENSSSCG00000007950
ENSSSCG00000009741
ENSSSCG00000002759
ENSSSCG00000002536
ENSSSCG00000000267
ENSSSCG00000007472
ENSSSCG00000007004
ENSSSCG00000014901
ENSSSCG00000006524
ENSSSCG00000008640
ENSSSCG00000015324
ENSSSCG00000005318
ENSSSCG00000001708
ENSSSCG00000000693
ENSSSCG00000017496
ENSSSCG00000017184
ENSSSCG00000002533
ENSSSCG00000015441
ENSSSCG00000004479
ENSSSCG00000004672
ENSSSCG00000013436
ENSSSCG00000002995
ENSSSCG00000010850
ENSSSCG00000011930
ENSSSCG00000009960
ENSSSCG00000013874
ENSSSCG00000009628
ENSSSCG00000005891
ENSSSCG00000011387
ENSSSCG00000003352
ENSSSCG00000017565
ENSSSCG00000006357
ENSSSCG00000001499
ENSSSCG00000003144
ENSSSCG00000013978
ENSSSCG00000001910
ENSSSCG00000005587
ENSSSCG00000012817
ENSSSCG00000003604
ENSSSCG00000001379
ENSSSCG00000011611
ENSSSCG00000010738
ENSSSCG00000010247
ENSSSCG00000001869
ENSSSCG00000001413
ENSSSCG00000000019
ENSSSCG00000005323
ENSSSCG00000003359

## Sheet: Novel up under ivt
Novel up-regulated under ivt
Pig	Human orthologes	% homology
ENSSSCG00000000908	ENSG00000177889	100
ENSSSCG00000000938	ENSG00000111052	100
ENSSSCG00000002433	ENSG00000100764	100
ENSSSCG00000002925	ENSG00000105258	100
ENSSSCG00000003605	ENSG00000184007	100
ENSSSCG00000003643	ENSG00000183431	100
ENSSSCG00000003930	ENSG00000142937	100
ENSSSCG00000004618	ENSG00000128989	100
ENSSSCG00000005300	ENSG00000165280	100
ENSSSCG00000005849	ENSG00000188229	100
ENSSSCG00000006665	ENSG00000143368	100
ENSSSCG00000006928	ENSG00000143013	100
ENSSSCG00000007494	ENSG00000101138	100
ENSSSCG00000009327	ENSG00000189403	100
ENSSSCG00000009536	ENSG00000134884	100
ENSSSCG00000010058	ENSG00000100028	100
ENSSSCG00000012913	ENSG00000172531	100
ENSSSCG00000013327	ENSG00000066382	100
ENSSSCG00000013613	ENSG00000130165	100
ENSSSCG00000014339	ENSG00000044115	100
ENSSSCG00000014804	ENSG00000149357	100
ENSSSCG00000015769	ENSG00000129128	100
ENSSSCG00000016738	ENSG00000105968	100
ENSSSCG00000016989	ENSG00000037241	100
ENSSSCG00000017346	ENSG00000108883	100
ENSSSCG00000017866	ENSG00000213977	100
ENSSSCG00000000141	ENSG00000100353	99
ENSSSCG00000001880	ENSG00000169375	99
ENSSSCG00000004307	ENSG00000135334	99
ENSSSCG00000005291	ENSG00000196781	99
ENSSSCG00000005317	ENSG00000137076	99
ENSSSCG00000005654	ENSG00000197694	99
ENSSSCG00000006163	ENSG00000171033	99
ENSSSCG00000006388	ENSG00000132716	99
ENSSSCG00000006391	ENSG00000018625	99
ENSSSCG00000006527	ENSG00000163463	99
ENSSSCG00000007433	ENSG00000100982	99
ENSSSCG00000007503	ENSG00000101146	99
ENSSSCG00000008129	ENSG00000144028	99
ENSSSCG00000011107	ENSG00000108100	99
ENSSSCG00000011395	ENSG00000003756	99
ENSSSCG00000011662	ENSG00000184432	99
ENSSSCG00000012290	ENSG00000196998	99
ENSSSCG00000012961	ENSG00000175334	99
ENSSSCG00000012974	ENSG00000172757	99
ENSSSCG00000014283	ENSG00000131437	99
ENSSSCG00000016690	ENSG00000146592	99
ENSSSCG00000000202	ENSG00000187778	98
ENSSSCG00000000767	ENSG00000131100	98
ENSSSCG00000001762	ENSG00000136425	98
ENSSSCG00000004034	ENSG00000085511	98
ENSSSCG00000004048	ENSG00000120438	98
ENSSSCG00000005595	ENSG00000136942	98
ENSSSCG00000005608	ENSG00000136859	98
ENSSSCG00000006467	ENSG00000143294	98
ENSSSCG00000008602	ENSG00000068697	98
ENSSSCG00000010142	ENSG00000198626	98
ENSSSCG00000010292	ENSG00000122884	98
ENSSSCG00000010517	ENSG00000171314	98
ENSSSCG00000012250	ENSG00000180182	98
ENSSSCG00000012623	ENSG00000005022	98
ENSSSCG00000012791	ENSG00000102030	98
ENSSSCG00000012969	ENSG00000172500	98
ENSSSCG00000013064	ENSG00000254772	98
ENSSSCG00000013239	ENSG00000165916	98
ENSSSCG00000013364	ENSG00000074319	98
ENSSSCG00000013855	ENSG00000105058	98
ENSSSCG00000016035	ENSG00000204262	98
ENSSSCG00000017904	ENSG00000108515	98
ENSSSCG00000017939	ENSG00000253626	98
ENSSSCG00000001423	ENSG00000204356	97
ENSSSCG00000003385	ENSG00000116288	97
ENSSSCG00000005229	ENSG00000147852	97
ENSSSCG00000007646	ENSG00000188186	97
ENSSSCG00000008008	ENSG00000103266	97
ENSSSCG00000008061	ENSG00000103363	97
ENSSSCG00000008629	ENSG00000134318	97
ENSSSCG00000009097	ENSG00000164111	97
ENSSSCG00000010070	ENSG00000099956	97
ENSSSCG00000011213	ENSG00000077097	97
ENSSSCG00000012335	ENSG00000102302	97
ENSSSCG00000012842	ENSG00000177600	97
ENSSSCG00000014285	ENSG00000164402	97
ENSSSCG00000015095	ENSG00000110344	97
ENSSSCG00000015396	ENSG00000153993	97
ENSSSCG00000016077	ENSG00000144381	97
ENSSSCG00000016077	ENSG00000144381	97
ENSSSCG00000016114	ENSG00000138439	97
ENSSSCG00000016577	ENSG00000128524	97
ENSSSCG00000017033	ENSG00000164609	97
ENSSSCG00000017727	ENSG00000006042	97
ENSSSCG00000000694	ENSG00000111640	96
ENSSSCG00000001402	ENSG00000204498	96
ENSSSCG00000001486	ENSG00000137269	96
ENSSSCG00000006249	ENSG00000008988	96
ENSSSCG00000006653	ENSG00000143420	96
ENSSSCG00000007979	ENSG00000007392	96
ENSSSCG00000008336	ENSG00000196975	96
ENSSSCG00000010116	ENSG00000100075	96
ENSSSCG00000010620	ENSG00000108039	96
ENSSSCG00000011550	ENSG00000134072	96
ENSSSCG00000011558	ENSG00000171135	96
ENSSSCG00000011615	ENSG00000075785	96
ENSSSCG00000014219	ENSG00000129596	96
ENSSSCG00000014322	ENSG00000177733	96
ENSSSCG00000015443	ENSG00000091140	96
ENSSSCG00000016634	ENSG00000105974	96
ENSSSCG00000016772	ENSG00000006715	96
ENSSSCG00000016892	ENSG00000134363	96
ENSSSCG00000016892	ENSG00000134363	96
ENSSSCG00000017155	ENSG00000141543	96
ENSSSCG00000017905	ENSG00000108518	96
ENSSSCG00000001511	ENSG00000112511	95
ENSSSCG00000001659	ENSG00000137171	95
ENSSSCG00000003505	ENSG00000244038	95
ENSSSCG00000004105	ENSG00000120253	95
ENSSSCG00000004672	ENSG00000171766	95
ENSSSCG00000006358	ENSG00000158864	95
ENSSSCG00000006647	ENSG00000143387	95
ENSSSCG00000007167	ENSG00000215305	95
ENSSSCG00000009403	ENSG00000136156	95
ENSSSCG00000009489	ENSG00000183098	95
ENSSSCG00000010067	ENSG00000240972	95
ENSSSCG00000010261	ENSG00000180817	95
ENSSSCG00000011326	ENSG00000160801	95
ENSSSCG00000011612	ENSG00000163902	95
ENSSSCG00000012230	ENSG00000165169	95
ENSSSCG00000012903	ENSG00000110697	95
ENSSSCG00000013475	ENSG00000125912	95
ENSSSCG00000013727	ENSG00000123144	95
ENSSSCG00000014371	ENSG00000131495	95
ENSSSCG00000015270	ENSG00000122176	95
ENSSSCG00000015934	ENSG00000138398	95
ENSSSCG00000016646	ENSG00000006652	95
ENSSSCG00000002295	ENSG00000100568	94
ENSSSCG00000002496	ENSG00000182512	94
ENSSSCG00000003702	ENSG00000141448	94
ENSSSCG00000004697	ENSG00000242028	94
ENSSSCG00000004764	ENSG00000137880	94
ENSSSCG00000005627	ENSG00000106992	94
ENSSSCG00000008267	ENSG00000115317	94
ENSSSCG00000010289	ENSG00000107745	94
ENSSSCG00000013037	ENSG00000173511	94
ENSSSCG00000013260	ENSG00000110492	94
ENSSSCG00000014357	ENSG00000171604	94
ENSSSCG00000016057	ENSG00000115415	94
ENSSSCG00000017169	ENSG00000129657	94
ENSSSCG00000003839	ENSG00000162407	93
ENSSSCG00000007478	ENSG00000054793	93
ENSSSCG00000008239	ENSG00000042493	93
ENSSSCG00000008639	ENSG00000151694	93
ENSSSCG00000009217	ENSG00000118762	93
ENSSSCG00000009851	ENSG00000089220	93
ENSSSCG00000010759	ENSG00000108010	93
ENSSSCG00000011366	ENSG00000178537	93
ENSSSCG00000011620	ENSG00000175792	93
ENSSSCG00000013838	ENSG00000011243	93
ENSSSCG00000015796	ENSG00000154553	93
ENSSSCG00000015796	ENSG00000154553	93
ENSSSCG00000015796	ENSG00000154553	93
ENSSSCG00000017089	ENSG00000197043	93
ENSSSCG00000000145	ENSG00000100345	92
ENSSSCG00000000849	ENSG00000166598	92
ENSSSCG00000002864	ENSG00000130876	92
ENSSSCG00000002868	ENSG00000124299	92
ENSSSCG00000004542	ENSG00000134440	92
ENSSSCG00000004588	ENSG00000157456	92
ENSSSCG00000004639	ENSG00000138592	92
ENSSSCG00000006717	ENSG00000092621	92
ENSSSCG00000007509	ENSG00000124225	92
ENSSSCG00000008553	ENSG00000138073	92
ENSSSCG00000009622	ENSG00000168495	92
ENSSSCG00000010137	ENSG00000099901	92
ENSSSCG00000010969	ENSG00000213930	92
ENSSSCG00000011066	ENSG00000136758	92
ENSSSCG00000012817	ENSG00000165775	92
ENSSSCG00000014184	ENSG00000145730	92
ENSSSCG00000015943	ENSG00000115806	92
ENSSSCG00000016017	ENSG00000077232	92
ENSSSCG00000017477	ENSG00000108349	92
ENSSSCG00000001075	ENSG00000124795	91
ENSSSCG00000002818	ENSG00000102934	91
ENSSSCG00000003490	ENSG00000053372	91
ENSSSCG00000003872	ENSG00000085832	91
ENSSSCG00000004470	ENSG00000118418	91
ENSSSCG00000005323	ENSG00000137133	91
ENSSSCG00000006480	ENSG00000163382	91
ENSSSCG00000009441	ENSG00000165416	91
ENSSSCG00000009617	ENSG00000168476	91
ENSSSCG00000010483	ENSG00000138193	91
ENSSSCG00000011234	ENSG00000153551	91
ENSSSCG00000015244	ENSG00000084234	91
ENSSSCG00000015424	ENSG00000161057	91
ENSSSCG00000015690	ENSG00000144224	91
ENSSSCG00000017140	ENSG00000176108	91
ENSSSCG00000019165	ENSG00000208035	91
ENSSSCG00000000681	ENSG00000110811	90
ENSSSCG00000000926	ENSG00000198707	90
ENSSSCG00000002414	ENSG00000071537	90
ENSSSCG00000003121	ENSG00000118162	90
ENSSSCG00000006635	ENSG00000143434	90
ENSSSCG00000006635	ENSG00000143434	90
ENSSSCG00000007791	ENSG00000169217	90
ENSSSCG00000008245	ENSG00000034510	90
ENSSSCG00000008828	ENSG00000109180	90
ENSSSCG00000010010	ENSG00000100029	90
ENSSSCG00000010968	ENSG00000137070	90
ENSSSCG00000011377	ENSG00000172037	90
ENSSSCG00000011870	ENSG00000065485	90
ENSSSCG00000015999	ENSG00000079150	90
ENSSSCG00000016828	ENSG00000168724	90
ENSSSCG00000016828	ENSG00000168724	90
ENSSSCG00000017227	ENSG00000161513	90
ENSSSCG00000017429	ENSG00000141696	90
ENSSSCG00000000693	ENSG00000010292	89
ENSSSCG00000000985	ENSG00000112685	89
ENSSSCG00000001910	ENSG00000129009	89
ENSSSCG00000003352	ENSG00000008128	89
ENSSSCG00000006463	ENSG00000187800	89
ENSSSCG00000006530	ENSG00000169242	89
ENSSSCG00000011613	ENSG00000184897	89
ENSSSCG00000014019	ENSG00000161021	89
ENSSSCG00000014842	ENSG00000077514	89
ENSSSCG00000015050	ENSG00000086827	89
ENSSSCG00000015422	ENSG00000105819	89
ENSSSCG00000015422	ENSG00000105819	89
ENSSSCG00000015441	ENSG00000164597	89
ENSSSCG00000017521	ENSG00000141295	89
ENSSSCG00000000905	ENSG00000184752	88
ENSSSCG00000001770	ENSG00000103811	88
ENSSSCG00000001770	ENSG00000103811	88
ENSSSCG00000002445	ENSG00000100815	88
ENSSSCG00000003195	ENSG00000039650	88
ENSSSCG00000003776	ENSG00000117054	88
ENSSSCG00000010703	ENSG00000166033	88
ENSSSCG00000010773	ENSG00000130640	88
ENSSSCG00000010952	ENSG00000083223	88
ENSSSCG00000011501	ENSG00000172340	88
ENSSSCG00000012772	ENSG00000185825	88
ENSSSCG00000012847	ENSG00000177156	88
ENSSSCG00000014036	ENSG00000184840	88
ENSSSCG00000016635	ENSG00000105971	88
ENSSSCG00000016824	ENSG00000039560	88
ENSSSCG00000017248	ENSG00000166685	88
ENSSSCG00000001062	ENSG00000047579	87
ENSSSCG00000001696	ENSG00000180992	87
ENSSSCG00000003169	ENSG00000104872	87
ENSSSCG00000004595	ENSG00000137845	87
ENSSSCG00000005165	ENSG00000188352	87
ENSSSCG00000007431	ENSG00000064601	87
ENSSSCG00000010554	ENSG00000099194	87
ENSSSCG00000010821	ENSG00000136628	87
ENSSSCG00000016061	ENSG00000128641	87
ENSSSCG00000016747	ENSG00000015676	87
ENSSSCG00000017550	ENSG00000121073	87
ENSSSCG00000000472	ENSG00000139233	86
ENSSSCG00000000472	ENSG00000139233	86
ENSSSCG00000001569	ENSG00000198663	86
ENSSSCG00000004049	ENSG00000120437	86
ENSSSCG00000004328	ENSG00000112159	86
ENSSSCG00000005612	ENSG00000197958	86
ENSSSCG00000007764	ENSG00000167397	86
ENSSSCG00000008247	ENSG00000163541	86
ENSSSCG00000008247	ENSG00000163541	86
ENSSSCG00000009249	ENSG00000138668	86
ENSSSCG00000009361	ENSG00000133110	86
ENSSSCG00000009361	ENSG00000133110	86
ENSSSCG00000012859	ENSG00000172890	86
ENSSSCG00000002550	ENSG00000156411	85
ENSSSCG00000002879	ENSG00000089351	85
ENSSSCG00000002879	ENSG00000089351	85
ENSSSCG00000003851	ENSG00000157184	85
ENSSSCG00000004082	ENSG00000131018	85
ENSSSCG00000004242	ENSG00000146350	85
ENSSSCG00000004610	ENSG00000260916	85
ENSSSCG00000005716	ENSG00000130714	85
ENSSSCG00000005845	ENSG00000198113	85
ENSSSCG00000006166	ENSG00000166136	85
ENSSSCG00000006512	ENSG00000160752	85
ENSSSCG00000007383	ENSG00000025772	85
ENSSSCG00000009545	ENSG00000134871	85
ENSSSCG00000011611	ENSG00000183624	85
ENSSSCG00000012631	ENSG00000175556	85
ENSSSCG00000012731	ENSG00000010404	85
ENSSSCG00000015065	ENSG00000137656	85
ENSSSCG00000016090	ENSG00000196141	85
ENSSSCG00000016721	ENSG00000136279	85
ENSSSCG00000004466	ENSG00000112742	84
ENSSSCG00000004556	ENSG00000028528	84
ENSSSCG00000008484	ENSG00000115875	84
ENSSSCG00000008785	ENSG00000197712	84
ENSSSCG00000009907	ENSG00000257218	84
ENSSSCG00000011103	ENSG00000148498	84
ENSSSCG00000011110	ENSG00000151468	84
ENSSSCG00000012294	ENSG00000102007	84
ENSSSCG00000012841	ENSG00000177666	84
ENSSSCG00000012857	ENSG00000110619	84
ENSSSCG00000013073	ENSG00000221968	84
ENSSSCG00000016202	ENSG00000163481	84
ENSSSCG00000000033	ENSG00000100300	83
ENSSSCG00000000606	ENSG00000111341	83
ENSSSCG00000000612	ENSG00000171681	83
ENSSSCG00000000612	ENSG00000171681	83
ENSSSCG00000013477	ENSG00000105325	83
ENSSSCG00000013507	ENSG00000008382	83
ENSSSCG00000015631	ENSG00000106070	83
ENSSSCG00000015631	ENSG00000106070	83
ENSSSCG00000001991	ENSG00000157379	82
ENSSSCG00000002834	ENSG00000126267	82
ENSSSCG00000003100	ENSG00000104983	82
ENSSSCG00000003268	ENSG00000170892	82
ENSSSCG00000005828	ENSG00000172889	82
ENSSSCG00000008014	ENSG00000095906	82
ENSSSCG00000013523	ENSG00000130254	82
ENSSSCG00000001207	ENSG00000137338	81
ENSSSCG00000003352	ENSG00000248333	81
ENSSSCG00000006536	ENSG00000163346	81
ENSSSCG00000008007	ENSG00000127580	81
ENSSSCG00000008007	ENSG00000127580	81
ENSSSCG00000010709	ENSG00000090924	81
ENSSSCG00000010709	ENSG00000090924	81
ENSSSCG00000010709	ENSG00000090924	81
ENSSSCG00000012274	ENSG00000147123	81
ENSSSCG00000016063	ENSG00000168497	81
ENSSSCG00000010247	ENSG00000165732	80
ENSSSCG00000011449	ENSG00000163938	80
ENSSSCG00000012878	ENSG00000132740	80
ENSSSCG00000013778	ENSG00000099795	80
ENSSSCG00000014840	ENSG00000149380	80
ENSSSCG00000014840	ENSG00000149380	80
ENSSSCG00000017723	ENSG00000108691	80
ENSSSCG00000000252	ENSG00000259197	79
ENSSSCG00000001849	ENSG00000166825	79
ENSSSCG00000002424	ENSG00000042317	79
ENSSSCG00000003493	ENSG00000077549	79
ENSSSCG00000003493	ENSG00000077549	79
ENSSSCG00000008009	ENSG00000103227	79
ENSSSCG00000013978	ENSG00000171161	79
ENSSSCG00000013509	ENSG00000167670	78
ENSSSCG00000014112	ENSG00000152409	78
ENSSSCG00000005370	ENSG00000136932	77
ENSSSCG00000008020	ENSG00000187535	77
ENSSSCG00000014328	ENSG00000146013	77
ENSSSCG00000015535	ENSG00000116260	77
ENSSSCG00000007808	ENSG00000176953	76
ENSSSCG00000012979	ENSG00000172922	76
ENSSSCG00000017480	ENSG00000126351	76
ENSSSCG00000017754	ENSG00000170298	76
ENSSSCG00000017754	ENSG00000171916	76
ENSSSCG00000000942	ENSG00000133773	74
ENSSSCG00000005318	ENSG00000107175	74
ENSSSCG00000004052	ENSG00000164694	73
ENSSSCG00000006008	ENSG00000140988	73
ENSSSCG00000006166	ENSG00000255339	73
ENSSSCG00000007987	ENSG00000242612	73
ENSSSCG00000009907	ENSG00000111780	73
ENSSSCG00000010176	ENSG00000143633	73
ENSSSCG00000004635	ENSG00000138600	72
ENSSSCG00000005313	ENSG00000159884	71
ENSSSCG00000015247	ENSG00000196323	71
ENSSSCG00000015247	ENSG00000196323	71
ENSSSCG00000006474	ENSG00000132688	70
ENSSSCG00000006474	ENSG00000132688	70
ENSSSCG00000006474	ENSG00000132688	70
ENSSSCG00000015814	ENSG00000147526	70
ENSSSCG00000003156	ENSG00000130528	69
ENSSSCG00000008069	ENSG00000198000	69
ENSSSCG00000013181	ENSG00000149131	69
ENSSSCG00000000089	ENSG00000100316	68
ENSSSCG00000005759	ENSG00000122140	67
ENSSSCG00000015212	ENSG00000149557	65
ENSSSCG00000004570	ENSG00000140416	62
ENSSSCG00000009396	ENSG00000136147	62
ENSSSCG00000003150	ENSG00000104805	61
ENSSSCG00000001571	ENSG00000137409	60
ENSSSCG00000007421	ENSG00000124116	60
ENSSSCG00000007421	ENSG00000124116	60
ENSSSCG00000012103	ENSG00000101850	59
ENSSSCG00000014022	ENSG00000169045	58
ENSSSCG00000014022	ENSG00000169045	58
ENSSSCG00000000002	ENSG00000075218	57
ENSSSCG00000007764	ENSG00000255439	57
ENSSSCG00000014042	ENSG00000169230	56
ENSSSCG00000012290	ENSG00000250232	52
ENSSSCG00000014372	ENSG00000113141	52
ENSSSCG00000015045	ENSG00000149294	51

## Sheet: Novel up GO terms
Category	Term	Count	%	PValue	Genes	List Total	Pop Hits	Pop Total	Fold Enrichment	Bonferroni	Benjamini	FDR
GOTERM_CC_FAT	GO:0005829~cytosol	62	17.765042979942695	1.8332964020224736E-8	ENSG00000138193, ENSG00000105971, ENSG00000105974, ENSG00000103363, ENSG00000162407, ENSG00000110619, ENSG00000185825, ENSG00000120438, ENSG00000136628, ENSG00000100764, ENSG00000134318, ENSG00000107175, ENSG00000037241, ENSG00000188229, ENSG00000172890, ENSG00000198707, ENSG00000166598, ENSG00000144381, ENSG00000106992, ENSG00000085832, ENSG00000175334, ENSG00000126351, ENSG00000090924, ENSG0000…	283	1330	12782	2.1054863306676586	6.856505106234145E-6	6.856505106234145E-6	2.532072105321248E-5
GOTERM_CC_FAT	GO:0043232~intracellular non-membrane-bounded organelle	91	26.07449856733524	2.37172925607547E-6	ENSG00000010292, ENSG00000215305, ENSG00000128641, ENSG00000180992, ENSG00000120438, ENSG00000175792, ENSG00000100764, ENSG00000039560, ENSG00000204356, ENSG00000168724, ENSG00000115415, ENSG00000134318, ENSG00000086827, ENSG00000118162, ENSG00000037241, ENSG00000172757, ENSG00000188229, ENSG00000074319, ENSG00000198707, ENSG00000187778, ENSG00000044115, ENSG00000120253, ENSG00000034510, ENSG0000…	283	2596	12782	1.583248487752291	8.866345008194942E-4	4.4341555908877783E-4	0.003275683597825374
GOTERM_CC_FAT	GO:0043228~non-membrane-bounded organelle	91	26.07449856733524	2.37172925607547E-6	ENSG00000010292, ENSG00000215305, ENSG00000128641, ENSG00000180992, ENSG00000120438, ENSG00000175792, ENSG00000100764, ENSG00000039560, ENSG00000204356, ENSG00000168724, ENSG00000115415, ENSG00000134318, ENSG00000086827, ENSG00000118162, ENSG00000037241, ENSG00000172757, ENSG00000188229, ENSG00000074319, ENSG00000198707, ENSG00000187778, ENSG00000044115, ENSG00000120253, ENSG00000034510, ENSG0000…	283	2596	12782	1.583248487752291	8.866345008194942E-4	4.4341555908877783E-4	0.003275683597825374
GOTERM_CC_FAT	GO:0005783~endoplasmic reticulum	44	12.607449856733524	6.152677399013943E-6	ENSG00000151468, ENSG00000099194, ENSG00000071537, ENSG00000105974, ENSG00000166136, ENSG00000144224, ENSG00000162407, ENSG00000184840, ENSG00000122884, ENSG00000185825, ENSG00000103227, ENSG00000138073, ENSG00000006042, ENSG00000198113, ENSG00000172037, ENSG00000107175, ENSG00000086827, ENSG00000130714, ENSG00000110811, ENSG00000065485, ENSG00000121073, ENSG00000149380, ENSG00000103811, ENSG0000…	283	960	12782	2.0701118963486453	0.002298462905829024	7.667420450524487E-4	0.008497486068936855
GOTERM_CC_FAT	GO:0031974~membrane-enclosed lumen	69	19.770773638968482	1.0985266291704218E-5	ENSG00000180182, ENSG00000171766, ENSG00000135334, ENSG00000141448, ENSG00000103363, ENSG00000122884, ENSG00000175792, ENSG00000100764, ENSG00000126267, ENSG00000204356, ENSG00000115415, ENSG00000163541, ENSG00000172757, ENSG00000065485, ENSG00000074319, ENSG00000141543, ENSG00000187778, ENSG00000105258, ENSG00000115317, ENSG00000166598, ENSG00000189403, ENSG00000003756, ENSG00000099956, ENSG0000…	283	1856	12782	1.679126812477154	0.0041000837702794835	0.0010266007244750242	0.015171323246632173
GOTERM_BP_FAT	GO:0000375~RNA splicing, via transesterification reactions	14	4.011461318051576	1.6850387894620412E-5	ENSG00000105258, ENSG00000143368, ENSG00000169217, ENSG00000003756, ENSG00000100028, ENSG00000169045, ENSG00000115875, ENSG00000177733, ENSG00000144028, ENSG00000164609, ENSG00000183431, ENSG00000138668, ENSG00000101138, ENSG00000108883	280	153	13528	4.420915032679739	0.030218814491790424	0.030218814491790424	0.0286501265940875
GOTERM_BP_FAT	GO:0000377~RNA splicing, via transesterification reactions with bulged adenosine as nucleophile	14	4.011461318051576	1.6850387894620412E-5	ENSG00000105258, ENSG00000143368, ENSG00000169217, ENSG00000003756, ENSG00000100028, ENSG00000169045, ENSG00000115875, ENSG00000177733, ENSG00000144028, ENSG00000164609, ENSG00000183431, ENSG00000138668, ENSG00000101138, ENSG00000108883	280	153	13528	4.420915032679739	0.030218814491790424	0.030218814491790424	0.0286501265940875
GOTERM_BP_FAT	GO:0000398~nuclear mRNA splicing, via spliceosome	14	4.011461318051576	1.6850387894620412E-5	ENSG00000105258, ENSG00000143368, ENSG00000169217, ENSG00000003756, ENSG00000100028, ENSG00000169045, ENSG00000115875, ENSG00000177733, ENSG00000144028, ENSG00000164609, ENSG00000183431, ENSG00000138668, ENSG00000101138, ENSG00000108883	280	153	13528	4.420915032679739	0.030218814491790424	0.030218814491790424	0.0286501265940875
GOTERM_CC_FAT	GO:0031090~organelle membrane	46	13.18051575931232	3.3187602048717194E-5	ENSG00000138193, ENSG00000100075, ENSG00000099194, ENSG00000105971, ENSG00000171766, ENSG00000105974, ENSG00000166136, ENSG00000215305, ENSG00000162407, ENSG00000185825, ENSG00000137409, ENSG00000126267, ENSG00000005022, ENSG00000163541, ENSG00000130714, ENSG00000158864, ENSG00000116260, ENSG00000128524, ENSG00000115317, ENSG00000147123, ENSG00000166598, ENSG00000129128, ENSG00000161513, ENSG0000…	283	1096	12782	1.8956565474194629	0.012335653417947956	0.002479395037197407	0.04582758605802262
GOTERM_CC_FAT	GO:0043233~organelle lumen	66	18.911174785100286	4.1019127454704825E-5	ENSG00000180182, ENSG00000135334, ENSG00000141448, ENSG00000103363, ENSG00000122884, ENSG00000175792, ENSG00000100764, ENSG00000204356, ENSG00000115415, ENSG00000163541, ENSG00000172757, ENSG00000065485, ENSG00000074319, ENSG00000141543, ENSG00000187778, ENSG00000105258, ENSG00000166598, ENSG00000189403, ENSG00000003756, ENSG00000099956, ENSG00000161513, ENSG00000144381, ENSG00000125912, ENSG0000…	283	1820	12782	1.6378907311769502	0.015224387487245972	0.0025536452725668513	0.05663902121259001
GOTERM_BP_FAT	GO:0065003~macromolecular complex assembly	31	8.882521489971348	4.7064805669219865E-5	ENSG00000180182, ENSG00000105971, ENSG00000105974, ENSG00000103363, ENSG00000120438, ENSG00000136628, ENSG00000144028, ENSG00000183431, ENSG00000086827, ENSG00000167670, ENSG00000188229, ENSG00000104872, ENSG00000184897, ENSG00000105258, ENSG00000003756, ENSG00000042493, ENSG00000100028, ENSG00000144381, ENSG00000111341, ENSG00000105968, ENSG00000132740, ENSG00000130640, ENSG00000089220, ENSG0000…	280	665	13528	2.2522448979591836	0.08213690000825702	0.04194827906227161	0.0800033017931967
GOTERM_BP_FAT	GO:0008380~RNA splicing	18	5.157593123209169	8.525406971048304E-5	ENSG00000138398, ENSG00000105258, ENSG00000143368, ENSG00000169217, ENSG00000003756, ENSG00000169045, ENSG00000100028, ENSG00000115875, ENSG00000170892, ENSG00000177733, ENSG00000144028, ENSG00000164609, ENSG00000183431, ENSG00000108349, ENSG00000138668, ENSG00000101138, ENSG00000141543, ENSG00000108883	280	284	13528	3.062173038229376	0.1438025632835478	0.050435125689420324	0.14487520196790893
GOTERM_CC_FAT	GO:0070013~intracellular organelle lumen	63	18.05157593123209	1.3235580333824677E-4	ENSG00000180182, ENSG00000135334, ENSG00000141448, ENSG00000103363, ENSG00000122884, ENSG00000175792, ENSG00000100764, ENSG00000204356, ENSG00000115415, ENSG00000163541, ENSG00000172757, ENSG00000065485, ENSG00000074319, ENSG00000141543, ENSG00000187778, ENSG00000105258, ENSG00000166598, ENSG00000189403, ENSG00000003756, ENSG00000099956, ENSG00000161513, ENSG00000144381, ENSG00000125912, ENSG0000…	283	1779	12782	1.599473242004779	0.0482989785500485	0.007047101420219137	0.1826493974214416
GOTERM_BP_FAT	GO:0043933~macromolecular complex subunit organization	31	8.882521489971348	1.5166557324749474E-4	ENSG00000180182, ENSG00000105971, ENSG00000105974, ENSG00000103363, ENSG00000120438, ENSG00000136628, ENSG00000144028, ENSG00000183431, ENSG00000086827, ENSG00000167670, ENSG00000188229, ENSG00000104872, ENSG00000184897, ENSG00000105258, ENSG00000003756, ENSG00000042493, ENSG00000100028, ENSG00000144381, ENSG00000111341, ENSG00000105968, ENSG00000132740, ENSG00000130640, ENSG00000089220, ENSG0000…	280	710	13528	2.1094969818913483	0.2413418169429622	0.06672090780604512	0.2575936730727091
GOTERM_CC_FAT	GO:0030529~ribonucleoprotein complex	26	7.4498567335243555	1.873609359523891E-4	ENSG00000008988, ENSG00000143368, ENSG00000180992, ENSG00000177733, ENSG00000168724, ENSG00000144028, ENSG00000183431, ENSG00000177600, ENSG00000037241, ENSG00000104872, ENSG00000100316, ENSG00000141543, ENSG00000100029, ENSG00000003756, ENSG00000169045, ENSG00000100028, ENSG00000132740, ENSG00000142937, ENSG00000164609, ENSG00000140988, ENSG00000108349, ENSG00000136942, ENSG00000197958, ENSG0000…	283	515	12782	2.2802291673813855	0.06768035404788286	0.008721687893837982	0.2584647457795297
GOTERM_CC_FAT	GO:0005739~mitochondrion	43	12.320916905444127	2.4016051765455513E-4	ENSG00000100075, ENSG00000105971, ENSG00000171766, ENSG00000105974, ENSG00000166136, ENSG00000165775, ENSG00000122884, ENSG00000180992, ENSG00000039560, ENSG00000137409, ENSG00000204356, ENSG00000126267, ENSG00000117054, ENSG00000116288, ENSG00000005022, ENSG00000163541, ENSG00000158864, ENSG00000136758, ENSG00000172500, ENSG00000156411, ENSG00000182512, ENSG00000115317, ENSG00000147123, ENSG0000…	283	1087	12782	1.7866985673929934	0.08591418363273262	0.009931555442866058	0.3311898632256116
GOTERM_BP_FAT	GO:0010638~positive regulation of organelle organization	9	2.5787965616045847	3.0633463457670744E-4	ENSG00000089220, ENSG00000177889, ENSG00000105971, ENSG00000105974, ENSG00000134318, ENSG00000204498, ENSG00000099901, ENSG00000172757, ENSG00000140416	280	83	13528	5.2388984509466425	0.4276020594140627	0.10558389104157362	0.5196452805331098
GOTERM_CC_FAT	GO:0005740~mitochondrial envelope	22	6.303724928366762	4.039365541687196E-4	ENSG00000100075, ENSG00000171766, ENSG00000166136, ENSG00000147123, ENSG00000115317, ENSG00000131495, ENSG00000144381, ENSG00000161513, ENSG00000184752, ENSG00000137409, ENSG00000126267, ENSG00000099795, ENSG00000089220, ENSG00000178537, ENSG00000005022, ENSG00000163541, ENSG00000100300, ENSG00000158864, ENSG00000157379, ENSG00000105819, ENSG00000025772, ENSG00000157184	283	419	12782	2.3714885686094265	0.14024068164775894	0.014996691693068387	0.5564590011979509
GOTERM_CC_FAT	GO:0005743~mitochondrial inner membrane	18	5.157593123209169	4.526630818711071E-4	ENSG00000100075, ENSG00000171766, ENSG00000166136, ENSG00000147123, ENSG00000131495, ENSG00000144381, ENSG00000161513, ENSG00000184752, ENSG00000137409, ENSG00000126267, ENSG00000099795, ENSG00000178537, ENSG00000005022, ENSG00000163541, ENSG00000158864, ENSG00000157379, ENSG00000105819, ENSG00000157184	283	306	12782	2.6568281022656413	0.1557733866617701	0.015276146803571589	0.6233896960561647
GOTERM_CC_FAT	GO:0031966~mitochondrial membrane	21	6.017191977077363	4.6947187177529286E-4	ENSG00000100075, ENSG00000171766, ENSG00000166136, ENSG00000147123, ENSG00000131495, ENSG00000144381, ENSG00000161513, ENSG00000184752, ENSG00000137409, ENSG00000126267, ENSG00000099795, ENSG00000089220, ENSG00000178537, ENSG00000005022, ENSG00000163541, ENSG00000100300, ENSG00000158864, ENSG00000157379, ENSG00000105819, ENSG00000025772, ENSG00000157184	283	394	12782	2.407329016519883	0.16106639243585996	0.01452873345916239	0.6464685326564745
GOTERM_BP_FAT	GO:0043254~regulation of protein complex assembly	9	2.5787965616045847	5.318386933329248E-4	ENSG00000105971, ENSG00000077549, ENSG00000105974, ENSG00000034510, ENSG00000189403, ENSG00000042493, ENSG00000197694, ENSG00000112159, ENSG00000171681	280	90	13528	4.831428571428571	0.6204374558530237	0.1490960138438795	0.9005498347252394
GOTERM_BP_FAT	GO:0033043~regulation of organelle organization	14	4.011461318051576	5.749760518138701E-4	ENSG00000177889, ENSG00000105971, ENSG00000105974, ENSG00000034510, ENSG00000204498, ENSG00000042493, ENSG00000112742, ENSG00000089220, ENSG00000077549, ENSG00000134318, ENSG00000099901, ENSG00000197694, ENSG00000172757, ENSG00000140416	280	217	13528	3.11705069124424	0.6491275510176712	0.1389639716718749	0.9732576404676285
GOTERM_BP_FAT	GO:0010564~regulation of cell cycle process	10	2.865329512893983	5.81399704555485E-4	ENSG00000089220, ENSG00000105971, ENSG00000105325, ENSG00000134318, ENSG00000204498, ENSG00000075218, ENSG00000171033, ENSG00000086827, ENSG00000099901, ENSG00000112742	280	114	13528	4.238095238095238	0.6532103066000147	0.12399159575780916	0.984080379704988
GOTERM_CC_FAT	GO:0031967~organelle envelope	28	8.022922636103152	5.837290211047421E-4	ENSG00000099194, ENSG00000100075, ENSG00000171766, ENSG00000166136, ENSG00000144224, ENSG00000131018, ENSG00000137409, ENSG00000126267, ENSG00000005022, ENSG00000163541, ENSG00000158864, ENSG00000120253, ENSG00000147123, ENSG00000115317, ENSG00000131495, ENSG00000144381, ENSG00000161513, ENSG00000184752, ENSG00000099795, ENSG00000089220, ENSG00000178537, ENSG00000100300, ENSG00000101146, ENSG0000…	283	620	12782	2.0397583494813634	0.19617877942620376	0.016658032877895024	0.8032143920342572
GOTERM_CC_FAT	GO:0031975~envelope	28	8.022922636103152	6.177511186040435E-4	ENSG00000099194, ENSG00000100075, ENSG00000171766, ENSG00000166136, ENSG00000144224, ENSG00000131018, ENSG00000137409, ENSG00000126267, ENSG00000005022, ENSG00000163541, ENSG00000158864, ENSG00000120253, ENSG00000147123, ENSG00000115317, ENSG00000131495, ENSG00000144381, ENSG00000161513, ENSG00000184752, ENSG00000099795, ENSG00000089220, ENSG00000178537, ENSG00000100300, ENSG00000101146, ENSG0000…	283	622	12782	2.0331996409621307	0.20634808656484838	0.016372370925522683	0.8498439179106421
GOTERM_BP_FAT	GO:0070271~protein complex biogenesis	23	6.59025787965616	7.947712320351592E-4	ENSG00000180182, ENSG00000105971, ENSG00000105974, ENSG00000105258, ENSG00000042493, ENSG00000103363, ENSG00000144381, ENSG00000111341, ENSG00000120438, ENSG00000136628, ENSG00000132740, ENSG00000130640, ENSG00000089220, ENSG00000164111, ENSG00000165280, ENSG00000111052, ENSG00000086827, ENSG00000148498, ENSG00000167670, ENSG00000137880, ENSG00000188229, ENSG00000112159, ENSG00000122176	280	505	13528	2.2004526166902405	0.7649257473616389	0.14859950957254497	1.3429423498469206
GOTERM_BP_FAT	GO:0006461~protein complex assembly	23	6.59025787965616	7.947712320351592E-4	ENSG00000180182, ENSG00000105971, ENSG00000105974, ENSG00000105258, ENSG00000042493, ENSG00000103363, ENSG00000144381, ENSG00000111341, ENSG00000120438, ENSG00000136628, ENSG00000132740, ENSG00000130640, ENSG00000089220, ENSG00000164111, ENSG00000165280, ENSG00000111052, ENSG00000086827, ENSG00000148498, ENSG00000167670, ENSG00000137880, ENSG00000188229, ENSG00000112159, ENSG00000122176	280	505	13528	2.2004526166902405	0.7649257473616389	0.14859950957254497	1.3429423498469206
GOTERM_BP_FAT	GO:0006091~generation of precursor metabolites and energy	17	4.871060171919771	7.968837949375157E-4	ENSG00000221968, ENSG00000166136, ENSG00000147123, ENSG00000131100, ENSG00000131495, ENSG00000161513, ENSG00000184752, ENSG00000172340, ENSG00000099795, ENSG00000163541, ENSG00000111640, ENSG00000158864, ENSG00000172531, ENSG00000091140, ENSG00000171314, ENSG00000108515, ENSG00000128524	280	313	13528	2.624098585120949	0.7658290528781051	0.13512508436454684	1.3464892663581418
GOTERM_CC_FAT	GO:0019866~organelle inner membrane	18	5.157593123209169	0.0010313988417063123	ENSG00000100075, ENSG00000171766, ENSG00000166136, ENSG00000147123, ENSG00000131495, ENSG00000144381, ENSG00000161513, ENSG00000184752, ENSG00000137409, ENSG00000126267, ENSG00000099795, ENSG00000178537, ENSG00000005022, ENSG00000163541, ENSG00000158864, ENSG00000157379, ENSG00000105819, ENSG00000157184	283	329	12782	2.471092399067739	0.32019020366748563	0.025401299636239827	1.4151513739193655
GOTERM_BP_FAT	GO:0006397~mRNA processing	17	4.871060171919771	0.0010367229180228443	ENSG00000105258, ENSG00000143368, ENSG00000169217, ENSG00000003756, ENSG00000169045, ENSG00000100028, ENSG00000115875, ENSG00000170892, ENSG00000177733, ENSG00000144028, ENSG00000164609, ENSG00000183431, ENSG00000108349, ENSG00000138668, ENSG00000101138, ENSG00000141543, ENSG00000108883	280	321	13528	2.558700489541611	0.8487546174168863	0.1577798110844414	1.748391100579083
GOTERM_MF_FAT	GO:0016887~ATPase activity	17	4.871060171919771	0.0011980405141474991	ENSG00000165732, ENSG00000018625, ENSG00000054793, ENSG00000131100, ENSG00000161057, ENSG00000144381, ENSG00000175792, ENSG00000100764, ENSG00000132740, ENSG00000171681, ENSG00000144028, ENSG00000165280, ENSG00000175556, ENSG00000112159, ENSG00000141543, ENSG00000128524, ENSG00000100345	262	334	12983	2.5221808291813317	0.4771854556235	0.4771854556235	1.7302402104218517
GOTERM_MF_FAT	GO:0008092~cytoskeletal protein binding	22	6.303724928366762	0.0013005692027720584	ENSG00000136279, ENSG00000044115, ENSG00000152409, ENSG00000149557, ENSG00000034510, ENSG00000215305, ENSG00000042493, ENSG00000131018, ENSG00000128641, ENSG00000077549, ENSG00000154553, ENSG00000118162, ENSG00000118762, ENSG00000172757, ENSG00000197694, ENSG00000101146, ENSG00000006715, ENSG00000108518, ENSG00000140416, ENSG00000100345, ENSG00000198707, ENSG00000137076	262	504	12983	2.1630467708711985	0.5054296539981042	0.296743044114105	1.8770120823201952
GOTERM_CC_FAT	GO:0005938~cell cortex	11	3.151862464183381	0.0014771920284207655	ENSG00000136279, ENSG00000077549, ENSG00000105974, ENSG00000112685, ENSG00000197694, ENSG00000148498, ENSG00000172757, ENSG00000164402, ENSG00000039560, ENSG00000100345, ENSG00000108010	283	146	12782	3.40292366523065	0.4247084210737231	0.03396468943526543	2.0210418501739658
GOTERM_BP_FAT	GO:0051493~regulation of cytoskeleton organization	10	2.865329512893983	0.0020288776866750234	ENSG00000105971, ENSG00000077549, ENSG00000105974, ENSG00000134318, ENSG00000034510, ENSG00000099901, ENSG00000042493, ENSG00000197694, ENSG00000172757, ENSG00000140416	280	136	13528	3.552521008403361	0.9752353804725775	0.2652279321981872	3.394643673078712
GOTERM_BP_FAT	GO:0022900~electron transport chain	9	2.5787965616045847	0.0024725105102261784	ENSG00000221968, ENSG00000166136, ENSG00000147123, ENSG00000158864, ENSG00000131495, ENSG00000161513, ENSG00000091140, ENSG00000184752, ENSG00000099795	280	114	13528	3.814285714285714	0.9889797082194564	0.2930324683997806	4.122319328462176
GOTERM_BP_FAT	GO:0044087~regulation of cellular component biogenesis	10	2.865329512893983	0.0027213703172374874	ENSG00000105971, ENSG00000077549, ENSG00000105974, ENSG00000034510, ENSG00000189403, ENSG00000042493, ENSG00000197694, ENSG00000140416, ENSG00000112159, ENSG00000171681	280	142	13528	3.402414486921529	0.9930036775935793	0.2984443451085672	4.5282536655960275
GOTERM_BP_FAT	GO:0007049~cell cycle	29	8.30945558739255	0.002823458629310492	ENSG00000010292, ENSG00000105325, ENSG00000152409, ENSG00000161057, ENSG00000175792, ENSG00000100764, ENSG00000086827, ENSG00000118762, ENSG00000167670, ENSG00000164402, ENSG00000074319, ENSG00000151694, ENSG00000157456, ENSG00000120253, ENSG00000165416, ENSG00000100029, ENSG00000099956, ENSG00000112742, ENSG00000106992, ENSG00000092621, ENSG00000165916, ENSG00000141696, ENSG00000075218, ENSG0000…	280	776	13528	1.8055596465390282	0.9941935754154658	0.2905410813080622	4.6943093888284775
GOTERM_CC_FAT	GO:0005856~cytoskeleton	47	13.46704871060172	0.0028280016772592093	ENSG00000215305, ENSG00000131018, ENSG00000128641, ENSG00000175792, ENSG00000120438, ENSG00000039560, ENSG00000132688, ENSG00000077549, ENSG00000165169, ENSG00000134318, ENSG00000086827, ENSG00000118162, ENSG00000118762, ENSG00000172757, ENSG00000188229, ENSG00000164402, ENSG00000095906, ENSG00000151694, ENSG00000137845, ENSG00000198707, ENSG00000157456, ENSG00000136279, ENSG00000044115, ENSG0000…	283	1381	12782	1.5371510888560804	0.6532568597205418	0.06040296015137736	3.8359416325669415
GOTERM_CC_FAT	GO:0044429~mitochondrial part	25	7.163323782234957	0.00322478693078097	ENSG00000100075, ENSG00000171766, ENSG00000166136, ENSG00000137409, ENSG00000117054, ENSG00000126267, ENSG00000163541, ENSG00000005022, ENSG00000158864, ENSG00000147123, ENSG00000115317, ENSG00000131495, ENSG00000144381, ENSG00000161513, ENSG00000184752, ENSG00000172340, ENSG00000099795, ENSG00000089220, ENSG00000178537, ENSG00000100300, ENSG00000157379, ENSG00000091140, ENSG00000105819, ENSG0000…	283	595	12782	1.8977343587611724	0.7012114549234905	0.06490969897049514	4.363092593019669
GOTERM_BP_FAT	GO:0022402~cell cycle process	23	6.59025787965616	0.0032483632796673333	ENSG00000010292, ENSG00000105325, ENSG00000120253, ENSG00000152409, ENSG00000165416, ENSG00000100029, ENSG00000161057, ENSG00000112742, ENSG00000175792, ENSG00000106992, ENSG00000092621, ENSG00000100764, ENSG00000165916, ENSG00000141696, ENSG00000075218, ENSG00000086827, ENSG00000118762, ENSG00000099901, ENSG00000074319, ENSG00000151694, ENSG00000100345, ENSG00000157456, ENSG00000008128	280	565	13528	1.9667762326169405	0.9973279194050189	0.30947708204748714	5.382538742688436
GOTERM_BP_FAT	GO:0006457~protein folding	11	3.151862464183381	0.0037099451516479577	ENSG00000077232, ENSG00000138398, ENSG00000166598, ENSG00000103266, ENSG00000116260, ENSG00000065485, ENSG00000144381, ENSG00000079150, ENSG00000120438, ENSG00000198113, ENSG00000168724	280	177	13528	3.0025827280064568	0.998850436581895	0.3284317236941502	6.124873173520395
GOTERM_CC_FAT	GO:0005811~lipid particle	4	1.146131805157593	0.00397095010020289	ENSG00000105971, ENSG00000105974, ENSG00000177666, ENSG00000110697	283	15	12782	12.044287396937573	0.7741968926955188	0.07533209220179671	5.347158396841234
GOTERM_CC_FAT	GO:0031981~nuclear lumen	48	13.753581661891118	0.004301838699122262	ENSG00000180182, ENSG00000165732, ENSG00000105325, ENSG00000141448, ENSG00000135334, ENSG00000103363, ENSG00000053372, ENSG00000175792, ENSG00000196781, ENSG00000100764, ENSG00000198000, ENSG00000204356, ENSG00000115415, ENSG00000183431, ENSG00000172757, ENSG00000074319, ENSG00000039650, ENSG00000100316, ENSG00000141543, ENSG00000138398, ENSG00000161021, ENSG00000187778, ENSG00000105258, ENSG0000…	283	1450	12782	1.4951529182405265	0.8005832090892099	0.07745388106462836	5.780532456062481
GOTERM_BP_FAT	GO:0016071~mRNA metabolic process	17	4.871060171919771	0.004331887603271681	ENSG00000105258, ENSG00000143368, ENSG00000169217, ENSG00000003756, ENSG00000169045, ENSG00000100028, ENSG00000115875, ENSG00000170892, ENSG00000177733, ENSG00000144028, ENSG00000164609, ENSG00000183431, ENSG00000108349, ENSG00000138668, ENSG00000101138, ENSG00000141543, ENSG00000108883	280	370	13528	2.2198455598455595	0.9996312909064221	0.35544465549311854	7.1164398810031
GOTERM_MF_FAT	GO:0005198~structural molecule activity	24	6.876790830945559	0.004566156536902545	ENSG00000008988, ENSG00000105974, ENSG00000044115, ENSG00000204262, ENSG00000180992, ENSG00000111341, ENSG00000134871, ENSG00000172037, ENSG00000142937, ENSG00000132688, ENSG00000154553, ENSG00000134318, ENSG00000140988, ENSG00000177600, ENSG00000136942, ENSG00000037241, ENSG00000197694, ENSG00000197958, ENSG00000188229, ENSG00000140416, ENSG00000100316, ENSG00000184432, ENSG00000122140, ENSG0000…	262	634	12983	1.8758398150600812	0.9159167400196749	0.5619034359047489	6.446352915744824
GOTERM_BP_FAT	GO:0006414~translational elongation	8	2.292263610315186	0.00486838684474304	ENSG00000142937, ENSG00000008988, ENSG00000140988, ENSG00000177600, ENSG00000136942, ENSG00000037241, ENSG00000197958, ENSG00000100316	280	101	13528	3.826874115983027	0.9998618240485699	0.37358107988825273	7.963856356603117
GOTERM_CC_FAT	GO:0015630~microtubule cytoskeleton	23	6.59025787965616	0.005110254757146561	ENSG00000149557, ENSG00000163346, ENSG00000112742, ENSG00000120438, ENSG00000175792, ENSG00000131437, ENSG00000130640, ENSG00000165169, ENSG00000134318, ENSG00000075218, ENSG00000086827, ENSG00000118162, ENSG00000118762, ENSG00000099901, ENSG00000148498, ENSG00000137171, ENSG00000147526, ENSG00000006715, ENSG00000188229, ENSG00000095906, ENSG00000100345, ENSG00000157456, ENSG00000198707	283	549	12782	1.8922036211035804	0.8528253687957678	0.08720553506258022	6.831607981342113
GOTERM_MF_FAT	GO:0003723~RNA binding	26	7.4498567335243555	0.005314587464635616	ENSG00000165732, ENSG00000008988, ENSG00000143368, ENSG00000110619, ENSG00000136628, ENSG00000198000, ENSG00000204356, ENSG00000177733, ENSG00000177600, ENSG00000101138, ENSG00000100316, ENSG00000130254, ENSG00000141543, ENSG00000166598, ENSG00000003756, ENSG00000169045, ENSG00000115875, ENSG00000132740, ENSG00000126351, ENSG00000164609, ENSG00000140988, ENSG00000108349, ENSG00000136942, ENSG0000…	262	718	12983	1.7944140849263222	0.9440255098854606	0.5135955533573489	7.465288347666577
GOTERM_BP_FAT	GO:0048193~Golgi vesicle transport	9	2.5787965616045847	0.005766892792392143	ENSG00000165280, ENSG00000164597, ENSG00000086827, ENSG00000166685, ENSG00000006715, ENSG00000138073, ENSG00000047579, ENSG00000100568, ENSG00000184432	280	131	13528	3.319302071973827	0.9999733283470423	0.40938768734051134	9.366795772252734
GOTERM_BP_FAT	GO:0009612~response to mechanical stimulus	6	1.7191977077363898	0.005831116847332354	ENSG00000115415, ENSG00000105974, ENSG00000204498, ENSG00000108691, ENSG00000118762, ENSG00000111341	280	56	13528	5.176530612244897	0.9999762883343334	0.3977731724557326	9.46630137926806
GOTERM_MF_FAT	GO:0003779~actin binding	15	4.297994269340974	0.006181880034501097	ENSG00000136279, ENSG00000152409, ENSG00000034510, ENSG00000215305, ENSG00000042493, ENSG00000131018, ENSG00000128641, ENSG00000077549, ENSG00000118162, ENSG00000197694, ENSG00000172757, ENSG00000108518, ENSG00000140416, ENSG00000100345, ENSG00000137076	262	326	12983	2.2800660328759426	0.9650828522449748	0.48878009871542716	8.633114253965879
GOTERM_CC_FAT	GO:0005730~nucleolus	27	7.736389684813753	0.006222826053457074	ENSG00000165732, ENSG00000053372, ENSG00000100764, ENSG00000198000, ENSG00000204356, ENSG00000115415, ENSG00000074319, ENSG00000039650, ENSG00000100316, ENSG00000187778, ENSG00000189403, ENSG00000099956, ENSG00000100029, ENSG00000003756, ENSG00000100028, ENSG00000105058, ENSG00000169045, ENSG00000125912, ENSG00000170892, ENSG00000165280, ENSG00000141696, ENSG00000154553, ENSG00000163938, ENSG0000…	283	698	12782	1.7471118895987527	0.9031516021939472	0.10068198598030675	8.260358552759516
GOTERM_BP_FAT	GO:0034622~cellular macromolecular complex assembly	15	4.297994269340974	0.00635765799542568	ENSG00000105971, ENSG00000105974, ENSG00000003756, ENSG00000100028, ENSG00000144381, ENSG00000120438, ENSG00000105968, ENSG00000144028, ENSG00000164609, ENSG00000183431, ENSG00000167670, ENSG00000188229, ENSG00000104872, ENSG00000184897, ENSG00000122176	280	318	13528	2.278975741239892	0.9999909636405738	0.4101698380844865	10.278230098316365
GOTERM_CC_FAT	GO:0015629~actin cytoskeleton	14	4.011461318051576	0.006883075679307638	ENSG00000044115, ENSG00000215305, ENSG00000042493, ENSG00000128641, ENSG00000077549, ENSG00000154553, ENSG00000118762, ENSG00000118162, ENSG00000197694, ENSG00000172757, ENSG00000108518, ENSG00000140416, ENSG00000151694, ENSG00000100345	283	269	12782	2.350650886019415	0.9244658658729425	0.1062344316274737	9.098605933024395
GOTERM_MF_FAT	GO:0003735~structural constituent of ribosome	10	2.865329512893983	0.006907707124190434	ENSG00000142937, ENSG00000008988, ENSG00000140988, ENSG00000177600, ENSG00000136942, ENSG00000037241, ENSG00000197958, ENSG00000180992, ENSG00000100316, ENSG00000122140	262	168	12983	2.94960923300618	0.9764831147529168	0.4647418360922658	9.599888336993478
GOTERM_MF_FAT	GO:0019798~procollagen-proline dioxygenase activity	3	0.8595988538681949	0.00790923404514993	ENSG00000110811, ENSG00000122884, ENSG00000149380	262	7	12983	21.237186477644496	0.9863757879053747	0.4586563378911629	10.918248336901792
GOTERM_MF_FAT	GO:0031418~L-ascorbic acid binding	4	1.146131805157593	0.008171442289719392	ENSG00000110811, ENSG00000122884, ENSG00000145730, ENSG00000149380	262	21	12983	9.438749545619775	0.9881912114625624	0.4258496046503757	11.260436336719536
GOTERM_BP_FAT	GO:0051301~cell division	14	4.011461318051576	0.008324009945188435	ENSG00000010292, ENSG00000105325, ENSG00000120253, ENSG00000175792, ENSG00000134318, ENSG00000086827, ENSG00000172757, ENSG00000148498, ENSG00000147526, ENSG00000172531, ENSG00000074319, ENSG00000008128, ENSG00000157456, ENSG00000100345	280	295	13528	2.292881355932203	0.9999997548663265	0.4840795556557814	13.250171236380016
GOTERM_CC_FAT	GO:0005788~endoplasmic reticulum lumen	7	2.005730659025788	0.008401788913781013	ENSG00000077232, ENSG00000166598, ENSG00000122884, ENSG00000065485, ENSG00000079150, ENSG00000130528, ENSG00000149380	283	80	12782	3.952031802120141	0.9573847795139669	0.1232040586318024	10.999858506914872
GOTERM_MF_FAT	GO:0051082~unfolded protein binding	8	2.292263610315186	0.008516787148507435	ENSG00000077232, ENSG00000115317, ENSG00000166598, ENSG00000167670, ENSG00000188229, ENSG00000144381, ENSG00000120438, ENSG00000112159	262	115	12983	3.4471954862263523	0.9902190128596534	0.40198897943283973	11.709251859176394
GOTERM_BP_FAT	GO:0008104~protein localization	30	8.595988538681947	0.008627981184113384	ENSG00000105974, ENSG00000028528, ENSG00000204498, ENSG00000215305, ENSG00000112685, ENSG00000185825, ENSG00000138073, ENSG00000103227, ENSG00000075785, ENSG00000164597, ENSG00000086827, ENSG00000166685, ENSG00000074319, ENSG00000198707, ENSG00000120253, ENSG00000034510, ENSG00000166598, ENSG00000085832, ENSG00000100568, ENSG00000110697, ENSG00000165280, ENSG00000111052, ENSG00000100300, ENSG0000…	280	882	13528	1.6433430515063168	0.9999998597340591	0.4818489973355289	13.701238754183432
GOTERM_CC_FAT	GO:0005681~spliceosome	9	2.5787965616045847	0.008885165628473583	ENSG00000144028, ENSG00000164609, ENSG00000183431, ENSG00000143368, ENSG00000003756, ENSG00000169045, ENSG00000100028, ENSG00000141543, ENSG00000108883	283	132	12782	3.0795053003533566	0.9644886499125959	0.1249866333004489	11.597207944814336
GOTERM_BP_FAT	GO:0006412~translation	15	4.297994269340974	0.008936721435817977	ENSG00000008988, ENSG00000110619, ENSG00000180992, ENSG00000136628, ENSG00000132740, ENSG00000142937, ENSG00000134440, ENSG00000140988, ENSG00000177600, ENSG00000136942, ENSG00000037241, ENSG00000197958, ENSG00000100316, ENSG00000100353, ENSG00000122140	280	331	13528	2.1894691411307727	0.9999999204534115	0.4799742340352122	14.157122760909747
GOTERM_BP_FAT	GO:0022415~viral reproductive process	6	1.7191977077363898	0.008942362717498533	ENSG00000108691, ENSG00000107175, ENSG00000099956, ENSG00000124795, ENSG00000074319, ENSG00000175334	280	62	13528	4.67557603686636	0.999999921273688	0.4669427645867681	14.165431518485217
GOTERM_BP_FAT	GO:0007010~cytoskeleton organization	18	5.157593123209169	0.009104909607807476	ENSG00000138193, ENSG00000105971, ENSG00000105974, ENSG00000034510, ENSG00000112742, ENSG00000130640, ENSG00000077549, ENSG00000134318, ENSG00000154553, ENSG00000086827, ENSG00000099901, ENSG00000118162, ENSG00000102302, ENSG00000172757, ENSG00000108518, ENSG00000140416, ENSG00000100345, ENSG00000137076	280	436	13528	1.9946264744429878	0.9999999416018479	0.46037898346551565	14.404513728013569
GOTERM_BP_FAT	GO:0046907~intracellular transport	24	6.876790830945559	0.009400503426247809	ENSG00000100075, ENSG00000028528, ENSG00000215305, ENSG00000185825, ENSG00000138073, ENSG00000047579, ENSG00000100568, ENSG00000178537, ENSG00000134072, ENSG00000165280, ENSG00000164597, ENSG00000086827, ENSG00000100300, ENSG00000099901, ENSG00000166685, ENSG00000198626, ENSG00000101146, ENSG00000006715, ENSG00000064601, ENSG00000140416, ENSG00000025772, ENSG00000184432, ENSG00000100345, ENSG0000…	280	657	13528	1.7649054142204827	0.999999966080812	0.4589589782895799	14.837682652691363
GOTERM_BP_FAT	GO:0045454~cell redox homeostasis	6	1.7191977077363898	0.009553753910780068	ENSG00000077232, ENSG00000182512, ENSG00000116260, ENSG00000065485, ENSG00000091140, ENSG00000108010	280	63	13528	4.6013605442176875	0.9999999744089761	0.4527195690571656	15.0614459460647
GOTERM_CC_FAT	GO:0044432~endoplasmic reticulum part	16	4.584527220630372	0.010183185427188966	ENSG00000115317, ENSG00000166598, ENSG00000162407, ENSG00000129128, ENSG00000122884, ENSG00000185825, ENSG00000163902, ENSG00000130528, ENSG00000163463, ENSG00000102007, ENSG00000077232, ENSG00000130714, ENSG00000198626, ENSG00000065485, ENSG00000079150, ENSG00000149380	283	347	12782	2.0825857170497244	0.9782476916524129	0.13690639629373869	13.182929031735735
GOTERM_MF_FAT	GO:0031543~peptidyl-proline dioxygenase activity	3	0.8595988538681949	0.010406521075930975	ENSG00000110811, ENSG00000122884, ENSG00000149380	262	8	12983	18.58253816793893	0.9965154860567321	0.4321753777361057	14.127974490186013
GOTERM_MF_FAT	GO:0050136~NADH dehydrogenase (quinone) activity	5	1.4326647564469914	0.010652125743022564	ENSG00000166136, ENSG00000158864, ENSG00000131495, ENSG00000184752, ENSG00000099795	262	43	12983	5.762027338895793	0.996953350395854	0.4094501116903071	14.43775922179511
GOTERM_MF_FAT	GO:0008137~NADH dehydrogenase (ubiquinone) activity	5	1.4326647564469914	0.010652125743022564	ENSG00000166136, ENSG00000158864, ENSG00000131495, ENSG00000184752, ENSG00000099795	262	43	12983	5.762027338895793	0.996953350395854	0.4094501116903071	14.43775922179511
GOTERM_MF_FAT	GO:0003954~NADH dehydrogenase activity	5	1.4326647564469914	0.010652125743022564	ENSG00000166136, ENSG00000158864, ENSG00000131495, ENSG00000184752, ENSG00000099795	262	43	12983	5.762027338895793	0.996953350395854	0.4094501116903071	14.43775922179511
GOTERM_BP_FAT	GO:0006120~mitochondrial electron transport, NADH to ubiquinone	5	1.4326647564469914	0.010712798097355076	ENSG00000166136, ENSG00000158864, ENSG00000131495, ENSG00000091140, ENSG00000099795	280	42	13528	5.7517006802721085	0.9999999969655945	0.4799212364765454	16.735952633221196
GOTERM_BP_FAT	GO:0019058~viral infectious cycle	5	1.4326647564469914	0.011624352768450284	ENSG00000108691, ENSG00000099956, ENSG00000124795, ENSG00000074319, ENSG00000175334	280	43	13528	5.617940199335547	0.9999999994337243	0.49683482156750847	18.03102386624381
GOTERM_BP_FAT	GO:0032271~regulation of protein polymerization	6	1.7191977077363898	0.013044775070677233	ENSG00000105971, ENSG00000077549, ENSG00000105974, ENSG00000034510, ENSG00000042493, ENSG00000197694	280	68	13528	4.263025210084034	0.9999999999587278	0.5263153684614437	20.011331751200657
GOTERM_BP_FAT	GO:0055114~oxidation reduction	23	6.59025787965616	0.013078419585883317	ENSG00000099194, ENSG00000166136, ENSG00000221968, ENSG00000147123, ENSG00000122884, ENSG00000131495, ENSG00000161513, ENSG00000092621, ENSG00000184752, ENSG00000126267, ENSG00000117054, ENSG00000167397, ENSG00000099795, ENSG00000111640, ENSG00000129596, ENSG00000158864, ENSG00000116260, ENSG00000110811, ENSG00000157379, ENSG00000065485, ENSG00000091140, ENSG00000145730, ENSG00000149380	280	639	13528	1.7390118488710038	0.999999999961212	0.5163780707679806	20.0576873316733
GOTERM_CC_FAT	GO:0042470~melanosome	7	2.005730659025788	0.013802608045231674	ENSG00000089220, ENSG00000075785, ENSG00000166598, ENSG00000042493, ENSG00000137880, ENSG00000163902, ENSG00000197043	283	89	12782	3.5523881367372057	0.9944731232227726	0.17512500246095175	17.466319285459896
GOTERM_CC_FAT	GO:0048770~pigment granule	7	2.005730659025788	0.013802608045231674	ENSG00000089220, ENSG00000075785, ENSG00000166598, ENSG00000042493, ENSG00000137880, ENSG00000163902, ENSG00000197043	283	89	12782	3.5523881367372057	0.9944731232227726	0.17512500246095175	17.466319285459896
GOTERM_BP_FAT	GO:0022618~ribonucleoprotein complex assembly	6	1.7191977077363898	0.013833732414419415	ENSG00000144028, ENSG00000164609, ENSG00000183431, ENSG00000003756, ENSG00000100028, ENSG00000104872	280	69	13528	4.201242236024845	0.9999999999903793	0.5257833652666395	21.091729721779263
GOTERM_CC_FAT	GO:0012505~endomembrane system	28	8.022922636103152	0.013868962446318564	ENSG00000099194, ENSG00000138193, ENSG00000105971, ENSG00000105974, ENSG00000144224, ENSG00000162407, ENSG00000131018, ENSG00000185825, ENSG00000130714, ENSG00000116260, ENSG00000120253, ENSG00000166598, ENSG00000115317, ENSG00000129128, ENSG00000144381, ENSG00000163902, ENSG00000085832, ENSG00000130528, ENSG00000163463, ENSG00000102007, ENSG00000147852, ENSG00000198626, ENSG00000101146, ENSG0000…	283	782	12782	1.617199714422564	0.9946104701313284	0.17017988097095693	17.542983617946696
GOTERM_BP_FAT	GO:0015031~protein transport	26	7.4498567335243555	0.014566691789335928	ENSG00000028528, ENSG00000215305, ENSG00000112685, ENSG00000138073, ENSG00000103227, ENSG00000185825, ENSG00000075785, ENSG00000164597, ENSG00000086827, ENSG00000166685, ENSG00000074319, ENSG00000198707, ENSG00000120253, ENSG00000166598, ENSG00000085832, ENSG00000100568, ENSG00000110697, ENSG00000165280, ENSG00000111052, ENSG00000100300, ENSG00000064601, ENSG00000006715, ENSG00000025772, ENSG0000…	280	762	13528	1.6485189351331084	0.9999999999975158	0.53394810764337	22.08312381797971
GOTERM_BP_FAT	GO:0045333~cellular respiration	7	2.005730659025788	0.015097809102736563	ENSG00000163541, ENSG00000166136, ENSG00000158864, ENSG00000131495, ENSG00000091140, ENSG00000172340, ENSG00000099795	280	97	13528	3.4865979381443304	0.9999999999990692	0.5367652258745511	22.794170021723282
GOTERM_BP_FAT	GO:0016032~viral reproduction	6	1.7191977077363898	0.015506657477462826	ENSG00000108691, ENSG00000107175, ENSG00000099956, ENSG00000124795, ENSG00000074319, ENSG00000175334	280	71	13528	4.082897384305835	0.999999999999563	0.5365969455962749	23.337360772278725
GOTERM_BP_FAT	GO:0006119~oxidative phosphorylation	7	2.005730659025788	0.015813447812609325	ENSG00000166136, ENSG00000158864, ENSG00000131100, ENSG00000131495, ENSG00000091140, ENSG00000128524, ENSG00000099795	280	98	13528	3.4510204081632656	0.9999999999997523	0.5341318766693832	23.742594118771056
GOTERM_CC_FAT	GO:0001726~ruffle	6	1.7191977077363898	0.016020330734110938	ENSG00000136279, ENSG00000102302, ENSG00000140416, ENSG00000151694, ENSG00000100345, ENSG00000137076	283	67	12782	4.044723379568588	0.9976187179347862	0.18802024452267196	19.99312786005516
GOTERM_BP_FAT	GO:0034621~cellular macromolecular complex subunit organization	15	4.297994269340974	0.016352263963954818	ENSG00000105971, ENSG00000105974, ENSG00000003756, ENSG00000100028, ENSG00000144381, ENSG00000120438, ENSG00000105968, ENSG00000144028, ENSG00000164609, ENSG00000183431, ENSG00000167670, ENSG00000188229, ENSG00000104872, ENSG00000184897, ENSG00000122176	280	357	13528	2.0300120048019203	0.9999999999999086	0.5369112328205397	24.44943025968985
GOTERM_BP_FAT	GO:0006937~regulation of muscle contraction	6	1.7191977077363898	0.016391624156822555	ENSG00000138193, ENSG00000105974, ENSG00000018625, ENSG00000198626, ENSG00000140416, ENSG00000197043	280	72	13528	4.026190476190476	0.9999999999999151	0.5287715666185733	24.50082178486921
GOTERM_BP_FAT	GO:0045184~establishment of protein localization	26	7.4498567335243555	0.01641106206527357	ENSG00000028528, ENSG00000215305, ENSG00000112685, ENSG00000138073, ENSG00000103227, ENSG00000185825, ENSG00000075785, ENSG00000164597, ENSG00000086827, ENSG00000166685, ENSG00000074319, ENSG00000198707, ENSG00000120253, ENSG00000166598, ENSG00000085832, ENSG00000100568, ENSG00000110697, ENSG00000165280, ENSG00000111052, ENSG00000100300, ENSG00000064601, ENSG00000006715, ENSG00000025772, ENSG0000…	280	769	13528	1.6335129110161621	0.9999999999999181	0.5204650552093377	24.52618919105496
GOTERM_MF_FAT	GO:0016655~oxidoreductase activity, acting on NADH or NADPH, quinone or similar compound as acceptor	5	1.4326647564469914	0.016661211887897015	ENSG00000166136, ENSG00000158864, ENSG00000131495, ENSG00000184752, ENSG00000099795	262	49	12983	5.056472970867737	0.9998871724447526	0.5311492682506169	21.700551362765054
GOTERM_BP_FAT	GO:0030834~regulation of actin filament depolymerization	4	1.146131805157593	0.017610235838046946	ENSG00000077549, ENSG00000042493, ENSG00000197694, ENSG00000172757	280	27	13528	7.157671957671957	0.9999999999999911	0.5371408414742633	26.075747643633186
GOTERM_BP_FAT	GO:0006396~RNA processing	20	5.730659025787966	0.0186373452910171	ENSG00000083223, ENSG00000138398, ENSG00000105258, ENSG00000143368, ENSG00000169217, ENSG00000003756, ENSG00000100029, ENSG00000169045, ENSG00000100028, ENSG00000115875, ENSG00000170892, ENSG00000177733, ENSG00000144028, ENSG00000164609, ENSG00000183431, ENSG00000108349, ENSG00000138668, ENSG00000101138, ENSG00000141543, ENSG00000108883	280	547	13528	1.7665186732828415	0.9999999999999987	0.5491937040638422	27.379110115166593
GOTERM_CC_FAT	GO:0044430~cytoskeletal part	32	9.169054441260744	0.018659467158618586	ENSG00000215305, ENSG00000128641, ENSG00000175792, ENSG00000120438, ENSG00000077549, ENSG00000132688, ENSG00000165169, ENSG00000134318, ENSG00000086827, ENSG00000118162, ENSG00000118762, ENSG00000172757, ENSG00000188229, ENSG00000164402, ENSG00000095906, ENSG00000137845, ENSG00000198707, ENSG00000149557, ENSG00000042493, ENSG00000163346, ENSG00000112742, ENSG00000131437, ENSG00000130640, ENSG0000…	283	952	12782	1.518187487008938	0.9991278690851098	0.20928607081152895	22.90652419938459
GOTERM_MF_FAT	GO:0019899~enzyme binding	19	5.444126074498568	0.018668874729053396	ENSG00000138193, ENSG00000105971, ENSG00000105974, ENSG00000149557, ENSG00000112685, ENSG00000100028, ENSG00000108010, ENSG00000089220, ENSG00000011243, ENSG00000103266, ENSG00000118762, ENSG00000099901, ENSG00000198626, ENSG00000102302, ENSG00000137880, ENSG00000108518, ENSG00000077097, ENSG00000171314, ENSG00000137845	262	523	12983	1.8002203961292016	0.9999626556073072	0.5435408113843191	23.996190101922377
GOTERM_BP_FAT	GO:0030036~actin cytoskeleton organization	11	3.151862464183381	0.018978809967896162	ENSG00000077549, ENSG00000134318, ENSG00000034510, ENSG00000154553, ENSG00000118162, ENSG00000102302, ENSG00000172757, ENSG00000108518, ENSG00000140416, ENSG00000100345, ENSG00000137076	280	226	13528	2.3515802781289508	0.9999999999999993	0.5475206652401641	27.807603552319172
GOTERM_BP_FAT	GO:0044093~positive regulation of molecular function	21	6.017191977077363	0.019075056354593348	ENSG00000177889, ENSG00000138193, ENSG00000136279, ENSG00000169242, ENSG00000105325, ENSG00000105974, ENSG00000152409, ENSG00000099956, ENSG00000161057, ENSG00000144381, ENSG00000100764, ENSG00000137409, ENSG00000085511, ENSG00000165916, ENSG00000115415, ENSG00000165280, ENSG00000147852, ENSG00000148498, ENSG00000160801, ENSG00000140416, ENSG00000151694	280	586	13528	1.7313993174061435	0.9999999999999994	0.5413009663148749	27.92794958366791
GOTERM_BP_FAT	GO:0030837~negative regulation of actin filament polymerization	4	1.146131805157593	0.01942899902097992	ENSG00000077549, ENSG00000034510, ENSG00000042493, ENSG00000197694	280	28	13528	6.902040816326529	0.9999999999999997	0.5400810093294506	28.36889583130401
GOTERM_CC_FAT	GO:0005654~nucleoplasm	30	8.595988538681947	0.020204974001840202	ENSG00000180182, ENSG00000105325, ENSG00000141448, ENSG00000135334, ENSG00000103363, ENSG00000196781, ENSG00000175792, ENSG00000204356, ENSG00000183431, ENSG00000141543, ENSG00000138398, ENSG00000187778, ENSG00000161021, ENSG00000105258, ENSG00000189403, ENSG00000100029, ENSG00000099956, ENSG00000169045, ENSG00000100028, ENSG00000171681, ENSG00000168495, ENSG00000143013, ENSG00000164609, ENSG0000…	283	882	12782	1.536261147568568	0.9995162999093177	0.21828068254795152	24.56663080798034
GOTERM_CC_FAT	GO:0042995~cell projection	25	7.163323782234957	0.02026888763379519	ENSG00000105971, ENSG00000215305, ENSG00000077549, ENSG00000115415, ENSG00000116288, ENSG00000118762, ENSG00000130876, ENSG00000118162, ENSG00000151694, ENSG00000198707, ENSG00000136279, ENSG00000018625, ENSG00000047579, ENSG00000132740, ENSG00000089220, ENSG00000149294, ENSG00000102302, ENSG00000148498, ENSG00000137880, ENSG00000160801, ENSG00000140416, ENSG00000091140, ENSG00000172531, ENSG0000…	283	697	12782	1.62001713552783	0.999527958153311	0.21284204161206566	24.634564268882308
GOTERM_BP_FAT	GO:0008016~regulation of heart contraction	6	1.7191977077363898	0.021320077360453563	ENSG00000089220, ENSG00000018625, ENSG00000198626, ENSG00000140416, ENSG00000130528, ENSG00000126351	280	77	13528	3.7647495361781074	1.0	0.5661135437585192	30.682120164354266
GOTERM_BP_FAT	GO:0032272~negative regulation of protein polymerization	4	1.146131805157593	0.021347623183897588	ENSG00000077549, ENSG00000034510, ENSG00000042493, ENSG00000197694	280	29	13528	6.664039408866994	1.0	0.5589711306451005	30.715289573774186
GOTERM_BP_FAT	GO:0000278~mitotic cell cycle	15	4.297994269340974	0.02153691782071987	ENSG00000010292, ENSG00000105325, ENSG00000120253, ENSG00000165416, ENSG00000100029, ENSG00000161057, ENSG00000175792, ENSG00000112742, ENSG00000100764, ENSG00000165916, ENSG00000075218, ENSG00000086827, ENSG00000151694, ENSG00000157456, ENSG00000008128	280	370	13528	1.9586872586872586	1.0	0.5547533394390121	30.942825702003663
GOTERM_CC_FAT	GO:0005840~ribosome	11	3.151862464183381	0.021559886400542703	ENSG00000142937, ENSG00000008988, ENSG00000140988, ENSG00000177600, ENSG00000136942, ENSG00000037241, ENSG00000197958, ENSG00000180992, ENSG00000100316, ENSG00000168724, ENSG00000122140	283	215	12782	2.3108225819705805	0.9997117234813238	0.2188732817594492	25.994668736369153
GOTERM_BP_FAT	GO:0016050~vesicle organization	5	1.4326647564469914	0.02209753572419687	ENSG00000105971, ENSG00000105974, ENSG00000047579, ENSG00000085832, ENSG00000184432	280	52	13528	4.645604395604395	1.0	0.556836905502448	31.61258136552032
GOTERM_BP_FAT	GO:0043085~positive regulation of catalytic activity	19	5.444126074498568	0.02242802720527535	ENSG00000177889, ENSG00000138193, ENSG00000136279, ENSG00000105325, ENSG00000169242, ENSG00000105974, ENSG00000161057, ENSG00000144381, ENSG00000100764, ENSG00000137409, ENSG00000085511, ENSG00000165916, ENSG00000115415, ENSG00000165280, ENSG00000147852, ENSG00000148498, ENSG00000160801, ENSG00000140416, ENSG00000151694	280	520	13528	1.7653296703296704	1.0	0.5551105243279745	32.00454157986182
GOTERM_CC_FAT	GO:0033279~ribosomal subunit	8	2.292263610315186	0.023290778759222263	ENSG00000142937, ENSG00000008988, ENSG00000140988, ENSG00000177600, ENSG00000136942, ENSG00000037241, ENSG00000100316, ENSG00000122140	283	128	12782	2.822879858657244	0.9998513319309617	0.22835389623401614	27.7825028119388
GOTERM_CC_FAT	GO:0070469~respiratory chain	6	1.7191977077363898	0.02487181140216053	ENSG00000166136, ENSG00000147123, ENSG00000158864, ENSG00000131495, ENSG00000184752, ENSG00000099795	283	75	12782	3.6132862190812727	0.9999188889688443	0.23595916732971534	29.38045382207608
GOTERM_CC_FAT	GO:0005815~microtubule organizing center	12	3.4383954154727796	0.02518493146494683	ENSG00000134318, ENSG00000149557, ENSG00000099901, ENSG00000118762, ENSG00000118162, ENSG00000148498, ENSG00000147526, ENSG00000175792, ENSG00000120438, ENSG00000095906, ENSG00000130640, ENSG00000198707	283	253	12782	2.142264556767553	0.9999280691076032	0.23278988851090832	29.693007369542524
GOTERM_MF_FAT	GO:0016651~oxidoreductase activity, acting on NADH or NADPH	6	1.7191977077363898	0.025784744443278326	ENSG00000166136, ENSG00000158864, ENSG00000131495, ENSG00000091140, ENSG00000184752, ENSG00000099795	262	83	12983	3.58217603237377	0.9999992716921475	0.6355869441846098	31.63771544928755
GOTERM_BP_FAT	GO:0007584~response to nutrient	8	2.292263610315186	0.026001524396541353	ENSG00000115415, ENSG00000105974, ENSG00000171766, ENSG00000108691, ENSG00000147852, ENSG00000198626, ENSG00000143420, ENSG00000111341	280	140	13528	2.7608163265306125	1.0	0.6025159852043758	36.10981510412871
GOTERM_CC_FAT	GO:0005694~chromosome	18	5.157593123209169	0.026427425307553213	ENSG00000010292, ENSG00000120253, ENSG00000189403, ENSG00000165416, ENSG00000100029, ENSG00000099956, ENSG00000118418, ENSG00000120438, ENSG00000105968, ENSG00000175334, ENSG00000011243, ENSG00000141696, ENSG00000086827, ENSG00000169375, ENSG00000138668, ENSG00000077514, ENSG00000077097, ENSG00000184897	283	460	12782	1.7673682593332307	0.9999553567347388	0.23717338609453265	30.9206483259282
GOTERM_BP_FAT	GO:0000245~spliceosome assembly	4	1.146131805157593	0.027703178427661523	ENSG00000144028, ENSG00000164609, ENSG00000183431, ENSG00000003756	280	32	13528	6.039285714285714	1.0	0.6191206263350091	37.98162231727821
GOTERM_BP_FAT	GO:0030029~actin filament-based process	11	3.151862464183381	0.027915813969289802	ENSG00000077549, ENSG00000134318, ENSG00000034510, ENSG00000154553, ENSG00000118162, ENSG00000102302, ENSG00000172757, ENSG00000108518, ENSG00000140416, ENSG00000100345, ENSG00000137076	280	241	13528	2.2052163604030826	1.0	0.615100415074975	38.21185803958452
GOTERM_BP_FAT	GO:0042775~mitochondrial ATP synthesis coupled electron transport	5	1.4326647564469914	0.02813969433323285	ENSG00000166136, ENSG00000158864, ENSG00000131495, ENSG00000091140, ENSG00000099795	280	56	13528	4.313775510204081	1.0	0.6113357866505924	38.4533997989425
GOTERM_BP_FAT	GO:0042773~ATP synthesis coupled electron transport	5	1.4326647564469914	0.02813969433323285	ENSG00000166136, ENSG00000158864, ENSG00000131495, ENSG00000091140, ENSG00000099795	280	56	13528	4.313775510204081	1.0	0.6113357866505924	38.4533997989425
GOTERM_MF_FAT	GO:0019900~kinase binding	9	2.5787965616045847	0.02818585079426767	ENSG00000089220, ENSG00000105971, ENSG00000105974, ENSG00000149557, ENSG00000198626, ENSG00000077097, ENSG00000171314, ENSG00000108010, ENSG00000137845	262	179	12983	2.4915134973772872	0.9999998083446735	0.6434109034545401	34.05033754802369
GOTERM_BP_FAT	GO:0031398~positive regulation of protein ubiquitination	6	1.7191977077363898	0.029703334784184552	ENSG00000177889, ENSG00000165916, ENSG00000105325, ENSG00000103266, ENSG00000161057, ENSG00000100764	280	84	13528	3.4510204081632656	1.0	0.6248856637542128	40.11577737293316
GOTERM_BP_FAT	GO:0015980~energy derivation by oxidation of organic compounds	8	2.292263610315186	0.029708871164888302	ENSG00000163541, ENSG00000166136, ENSG00000158864, ENSG00000131495, ENSG00000172531, ENSG00000091140, ENSG00000172340, ENSG00000099795	280	144	13528	2.684126984126984	1.0	0.6184466167550018	40.1215875477204
GOTERM_BP_FAT	GO:0019725~cellular homeostasis	17	4.871060171919771	0.032371094901829066	ENSG00000138193, ENSG00000105974, ENSG00000108691, ENSG00000182512, ENSG00000018625, ENSG00000166598, ENSG00000084234, ENSG00000108010, ENSG00000077232, ENSG00000116288, ENSG00000102934, ENSG00000118762, ENSG00000116260, ENSG00000198626, ENSG00000065485, ENSG00000160801, ENSG00000091140	280	466	13528	1.7625383200490496	1.0	0.6441174929400865	42.85483256387097
GOTERM_BP_FAT	GO:0031333~negative regulation of protein complex assembly	4	1.146131805157593	0.032437998009914516	ENSG00000077549, ENSG00000034510, ENSG00000042493, ENSG00000197694	280	34	13528	5.684033613445378	1.0	0.6386027904112668	42.92198347276588
GOTERM_BP_FAT	GO:0022613~ribonucleoprotein complex biogenesis	9	2.5787965616045847	0.03317286386628923	ENSG00000144028, ENSG00000164609, ENSG00000183431, ENSG00000003756, ENSG00000100029, ENSG00000053372, ENSG00000100028, ENSG00000104872, ENSG00000141543	280	180	13528	2.4157142857142855	1.0	0.6407994184587753	43.654699601617594
GOTERM_CC_FAT	GO:0022626~cytosolic ribosome	6	1.7191977077363898	0.03323968333468229	ENSG00000142937, ENSG00000008988, ENSG00000140988, ENSG00000177600, ENSG00000136942, ENSG00000100316	283	81	12782	3.345635388038215	0.999996769744172	0.2830213315952719	37.305475893119485
GOTERM_BP_FAT	GO:0051130~positive regulation of cellular component organization	9	2.5787965616045847	0.03411049456689305	ENSG00000089220, ENSG00000177889, ENSG00000105971, ENSG00000105974, ENSG00000134318, ENSG00000204498, ENSG00000099901, ENSG00000172757, ENSG00000140416	280	181	13528	2.402367797947908	1.0	0.6451480130522935	44.57673731727535
GOTERM_CC_FAT	GO:0005770~late endosome	5	1.4326647564469914	0.03478626598336708	ENSG00000075785, ENSG00000215305, ENSG00000006715, ENSG00000074319, ENSG00000176108	283	56	12782	4.032685512367491	0.9999982250491691	0.2878963051879396	38.676616754420536
GOTERM_BP_FAT	GO:0042493~response to drug	10	2.865329512893983	0.03526532933960949	ENSG00000089220, ENSG00000105971, ENSG00000132688, ENSG00000116288, ENSG00000115415, ENSG00000105974, ENSG00000108691, ENSG00000198626, ENSG00000151694, ENSG00000108515	280	216	13528	2.236772486772487	1.0	0.6516269609704968	45.69285345791915
GOTERM_CC_FAT	GO:0044448~cell cortex part	6	1.7191977077363898	0.03637419813206308	ENSG00000077549, ENSG00000112685, ENSG00000197694, ENSG00000172757, ENSG00000164402, ENSG00000100345	283	83	12782	3.265017667844523	0.9999990411534572	0.2927975970432598	40.05543395103881
GOTERM_BP_FAT	GO:0032956~regulation of actin cytoskeleton organization	6	1.7191977077363898	0.036806197144742286	ENSG00000077549, ENSG00000034510, ENSG00000042493, ENSG00000197694, ENSG00000172757, ENSG00000140416	280	89	13528	3.2571428571428576	1.0	0.661742223938975	47.149142682444435
GOTERM_BP_FAT	GO:0008064~regulation of actin polymerization or depolymerization	5	1.4326647564469914	0.036949027875385856	ENSG00000077549, ENSG00000034510, ENSG00000042493, ENSG00000197694, ENSG00000172757	280	61	13528	3.9601873536299763	1.0	0.657413103096995	47.28225551598266
GOTERM_BP_FAT	GO:0006509~membrane protein ectodomain proteolysis	3	0.8595988538681949	0.0372894032868743	ENSG00000151694, ENSG00000100345, ENSG00000137845	280	15	13528	9.662857142857144	1.0	0.6551524460163003	47.59820163721217
GOTERM_BP_FAT	GO:0007346~regulation of mitotic cell cycle	8	2.292263610315186	0.03815847022240924	ENSG00000089220, ENSG00000105971, ENSG00000204498, ENSG00000075218, ENSG00000171033, ENSG00000086827, ENSG00000099901, ENSG00000112742	280	152	13528	2.5428571428571427	1.0	0.6581694374941458	48.39682927450835
GOTERM_BP_FAT	GO:0042692~muscle cell differentiation	7	2.005730659025788	0.039258169079611965	ENSG00000105971, ENSG00000006652, ENSG00000141448, ENSG00000131018, ENSG00000140416, ENSG00000117054, ENSG00000100345	280	121	13528	2.79504132231405	1.0	0.6632824964756292	49.390981389612335
GOTERM_MF_FAT	GO:0004776~succinate-CoA ligase (GDP-forming) activity	2	0.5730659025787965	0.03980380207122306	ENSG00000163541, ENSG00000172340	262	2	12983	49.55343511450382	0.9999999997137469	0.7467514949746537	44.64426133075615
GOTERM_BP_FAT	GO:0031401~positive regulation of protein modification process	9	2.5787965616045847	0.040147918056984984	ENSG00000177889, ENSG00000165916, ENSG00000105325, ENSG00000105974, ENSG00000103266, ENSG00000161057, ENSG00000112742, ENSG00000151694, ENSG00000100764	280	187	13528	2.3252864782276546	1.0	0.6662341317439335	50.18211217608306
GOTERM_BP_FAT	GO:0000279~M phase	13	3.7249283667621778	0.04046713483863318	ENSG00000010292, ENSG00000105325, ENSG00000120253, ENSG00000165416, ENSG00000100029, ENSG00000175792, ENSG00000112742, ENSG00000141696, ENSG00000086827, ENSG00000099901, ENSG00000008128, ENSG00000157456, ENSG00000100345	280	329	13528	1.909075119409466	1.0	0.6638476448004578	50.463099341602
GOTERM_BP_FAT	GO:0010819~regulation of T cell chemotaxis	2	0.5730659025787965	0.04082393069235228	ENSG00000151694, ENSG00000137845	280	2	13528	48.31428571428571	1.0	0.6618587820063904	50.77539945724341
GOTERM_BP_FAT	GO:0010820~positive regulation of T cell chemotaxis	2	0.5730659025787965	0.04082393069235228	ENSG00000151694, ENSG00000137845	280	2	13528	48.31428571428571	1.0	0.6618587820063904	50.77539945724341
GOTERM_BP_FAT	GO:0001765~membrane raft formation	2	0.5730659025787965	0.04082393069235228	ENSG00000105971, ENSG00000105974	280	2	13528	48.31428571428571	1.0	0.6618587820063904	50.77539945724341
GOTERM_BP_FAT	GO:0030832~regulation of actin filament length	5	1.4326647564469914	0.04086877748951883	ENSG00000077549, ENSG00000034510, ENSG00000042493, ENSG00000197694, ENSG00000172757	280	63	13528	3.834467120181406	1.0	0.6570666485529072	50.81452208468165
GOTERM_BP_FAT	GO:0010243~response to organic nitrogen	5	1.4326647564469914	0.04086877748951883	ENSG00000089220, ENSG00000129596, ENSG00000108691, ENSG00000172757, ENSG00000167397	280	63	13528	3.834467120181406	1.0	0.6570666485529072	50.81452208468165
GOTERM_BP_FAT	GO:0055074~calcium ion homeostasis	9	2.5787965616045847	0.04120337240373169	ENSG00000138193, ENSG00000105974, ENSG00000108691, ENSG00000018625, ENSG00000166598, ENSG00000118762, ENSG00000198626, ENSG00000160801, ENSG00000130528	280	188	13528	2.3129179331306986	1.0	0.6549892130696311	51.105487531977836
GOTERM_BP_FAT	GO:0032970~regulation of actin filament-based process	6	1.7191977077363898	0.04152800254004721	ENSG00000077549, ENSG00000034510, ENSG00000042493, ENSG00000197694, ENSG00000172757, ENSG00000140416	280	92	13528	3.1509316770186335	1.0	0.6528676609679644	51.38623855363076
GOTERM_BP_FAT	GO:0030030~cell projection organization	14	4.011461318051576	0.0417154725508612	ENSG00000146013, ENSG00000149557, ENSG00000042493, ENSG00000143434, ENSG00000092621, ENSG00000131437, ENSG00000172037, ENSG00000077549, ENSG00000148498, ENSG00000102302, ENSG00000140416, ENSG00000077097, ENSG00000100345, ENSG00000198707	280	368	13528	1.8380434782608697	1.0	0.6495596818503453	51.54767707440071
GOTERM_BP_FAT	GO:0019079~viral genome replication	3	0.8595988538681949	0.042047530870737475	ENSG00000108691, ENSG00000099956, ENSG00000124795	280	16	13528	9.05892857142857	1.0	0.6476036699217304	51.8323891138126
GOTERM_BP_FAT	GO:0051726~regulation of cell cycle	13	3.7249283667621778	0.04226838031441161	ENSG00000105325, ENSG00000105971, ENSG00000204498, ENSG00000171033, ENSG00000100029, ENSG00000112742, ENSG00000089220, ENSG00000134318, ENSG00000107175, ENSG00000075218, ENSG00000086827, ENSG00000099901, ENSG00000151694	280	331	13528	1.8975399223133365	1.0	0.6447024616349086	52.020876202423416
GOTERM_BP_FAT	GO:0051235~maintenance of location	5	1.4326647564469914	0.04291380861257865	ENSG00000105974, ENSG00000034510, ENSG00000204498, ENSG00000166598, ENSG00000137076	280	64	13528	3.7745535714285707	1.0	0.6455910254065518	52.567755060933166
GOTERM_BP_FAT	GO:0022904~respiratory electron transport chain	5	1.4326647564469914	0.04291380861257865	ENSG00000166136, ENSG00000158864, ENSG00000131495, ENSG00000091140, ENSG00000099795	280	64	13528	3.7745535714285707	1.0	0.6455910254065518	52.567755060933166
GOTERM_MF_FAT	GO:0016667~oxidoreductase activity, acting on sulfur group of donors	4	1.146131805157593	0.04315732075356131	ENSG00000182512, ENSG00000116260, ENSG00000091140, ENSG00000108010	262	39	12983	5.08240360148757	0.9999999999568748	0.7543717511779153	47.39346880878706
GOTERM_MF_FAT	GO:0003729~mRNA binding	5	1.4326647564469914	0.043626686834003135	ENSG00000164609, ENSG00000136942, ENSG00000003756, ENSG00000138668, ENSG00000141543	262	66	12983	3.754048114735138	0.9999999999669288	0.7383340477299946	47.767946684160776
GOTERM_BP_FAT	GO:0006508~proteolysis	31	8.882521489971348	0.04467902982134448	ENSG00000177889, ENSG00000105325, ENSG00000124299, ENSG00000103363, ENSG00000161057, ENSG00000100764, ENSG00000143387, ENSG00000138592, ENSG00000175556, ENSG00000103266, ENSG00000074319, ENSG00000151694, ENSG00000149131, ENSG00000136758, ENSG00000137845, ENSG00000103811, ENSG00000166598, ENSG00000115317, ENSG00000165416, ENSG00000163481, ENSG00000129128, ENSG00000165916, ENSG00000165280, ENSG0000…	280	1054	13528	1.4210084033613444	1.0	0.6559965793833002	54.03363649577665
GOTERM_MF_FAT	GO:0000166~nucleotide binding	57	16.332378223495702	0.04602511768791031	ENSG00000177889, ENSG00000128641, ENSG00000161057, ENSG00000110619, ENSG00000175792, ENSG00000120438, ENSG00000100764, ENSG00000136628, ENSG00000204356, ENSG00000177733, ENSG00000134072, ENSG00000144028, ENSG00000111640, ENSG00000163541, ENSG00000134318, ENSG00000158864, ENSG00000188229, ENSG00000141543, ENSG00000172890, ENSG00000166598, ENSG00000003756, ENSG00000144381, ENSG00000115875, ENSG0000…	262	2245	12983	1.2581495775174687	0.9999999999914987	0.7385785047898168	49.64305547656508
GOTERM_BP_FAT	GO:0043200~response to amino acid stimulus	3	0.8595988538681949	0.04701882106892108	ENSG00000129596, ENSG00000108691, ENSG00000172757	280	17	13528	8.526050420168067	1.0	0.6704810310889857	55.91101558672354
GOTERM_BP_FAT	GO:0022403~cell cycle phase	15	4.297994269340974	0.04791733820815112	ENSG00000010292, ENSG00000105325, ENSG00000120253, ENSG00000165416, ENSG00000100029, ENSG00000175792, ENSG00000112742, ENSG00000141696, ENSG00000075218, ENSG00000086827, ENSG00000099901, ENSG00000151694, ENSG00000100345, ENSG00000157456, ENSG00000008128	280	414	13528	1.7505175983436851	1.0	0.6729743138075561	56.61258982088633
GOTERM_BP_FAT	GO:0001505~regulation of neurotransmitter levels	5	1.4326647564469914	0.04938912878056012	ENSG00000089220, ENSG00000116288, ENSG00000018625, ENSG00000111052, ENSG00000137880	280	67	13528	3.605543710021322	1.0	0.6797642382394343	57.7391284109201
GOTERM_CC_FAT	GO:0042175~nuclear envelope-endoplasmic reticulum network	12	3.4383954154727796	0.05058634043937853	ENSG00000115317, ENSG00000166598, ENSG00000162407, ENSG00000130714, ENSG00000198626, ENSG00000101146, ENSG00000129128, ENSG00000185825, ENSG00000163902, ENSG00000163463, ENSG00000130528, ENSG00000102007	283	284	12782	1.9084258199372917	0.999999996298754	0.3771980699009152	51.177001333634095
GOTERM_CC_FAT	GO:0044445~cytosolic part	8	2.292263610315186	0.05146884947138903	ENSG00000142937, ENSG00000008988, ENSG00000140988, ENSG00000177600, ENSG00000136942, ENSG00000120438, ENSG00000100316, ENSG00000108515	283	152	12782	2.377161986237679	0.9999999973860476	0.37533101381817213	51.80008645322789
GOTERM_BP_FAT	GO:0031667~response to nutrient levels	9	2.5787965616045847	0.05187040720128592	ENSG00000132688, ENSG00000115415, ENSG00000105974, ENSG00000171766, ENSG00000108691, ENSG00000147852, ENSG00000198626, ENSG00000143420, ENSG00000111341	280	197	13528	2.2072516316171136	1.0	0.6935965005152701	59.576252923248276
GOTERM_BP_FAT	GO:0050818~regulation of coagulation	4	1.146131805157593	0.05207199628076914	ENSG00000164111, ENSG00000105974, ENSG00000196975, ENSG00000167397	280	41	13528	4.713588850174216	1.0	0.6906452065050988	59.72215863425956
GOTERM_CC_FAT	GO:0044437~vacuolar part	5	1.4326647564469914	0.052603908576656394	ENSG00000215305, ENSG00000006715, ENSG00000091140, ENSG00000100568, ENSG00000128524	283	64	12782	3.528599823321555	0.9999999983296243	0.37500088967349854	52.59063841943463
GOTERM_CC_FAT	GO:0030530~heterogeneous nuclear ribonucleoprotein complex	3	0.8595988538681949	0.05305279091173853	ENSG00000169045, ENSG00000138668, ENSG00000177733	283	17	12782	7.970484306796924	0.9999999986009367	0.3708285151616033	52.89994616554928
GOTERM_BP_FAT	GO:0006979~response to oxidative stress	8	2.292263610315186	0.05355902102428941	ENSG00000089220, ENSG00000116288, ENSG00000115415, ENSG00000171766, ENSG00000158864, ENSG00000140416, ENSG00000039650, ENSG00000184752	280	164	13528	2.356794425087108	1.0	0.6967910512509163	60.78322087828242
GOTERM_BP_FAT	GO:0006839~mitochondrial transport	5	1.4326647564469914	0.05398846125474497	ENSG00000100075, ENSG00000178537, ENSG00000100300, ENSG00000025772, ENSG00000157184	280	69	13528	3.5010351966873703	1.0	0.6954794979982408	61.084715857530966
GOTERM_BP_FAT	GO:0044057~regulation of system process	12	3.4383954154727796	0.054889783978811404	ENSG00000089220, ENSG00000138193, ENSG00000105974, ENSG00000134363, ENSG00000204498, ENSG00000108691, ENSG00000018625, ENSG00000198626, ENSG00000140416, ENSG00000197043, ENSG00000130528, ENSG00000126351	280	309	13528	1.8762829403606103	1.0	0.6974094960206736	61.7104231309043
GOTERM_BP_FAT	GO:0070507~regulation of microtubule cytoskeleton organization	4	1.146131805157593	0.05525347306468427	ENSG00000105971, ENSG00000105974, ENSG00000134318, ENSG00000099901	280	42	13528	4.6013605442176875	1.0	0.6956847070692025	61.960208336512565
GOTERM_BP_FAT	GO:0031396~regulation of protein ubiquitination	6	1.7191977077363898	0.05583766736653967	ENSG00000177889, ENSG00000165916, ENSG00000105325, ENSG00000103266, ENSG00000161057, ENSG00000100764	280	100	13528	2.898857142857143	1.0	0.6954657028517948	62.3582308216351
GOTERM_CC_FAT	GO:0005912~adherens junction	8	2.292263610315186	0.05605185875628565	ENSG00000105971, ENSG00000105974, ENSG00000044115, ENSG00000197694, ENSG00000148498, ENSG00000151694, ENSG00000100345, ENSG00000137076	283	155	12782	2.3311523994072725	0.999999999572828	0.3808567085486825	54.918940418868566
GOTERM_BP_FAT	GO:0051443~positive regulation of ubiquitin-protein ligase activity	5	1.4326647564469914	0.05637235642884312	ENSG00000177889, ENSG00000165916, ENSG00000105325, ENSG00000161057, ENSG00000100764	280	70	13528	3.451020408163265	1.0	0.6949265494925152	62.719085885918076
GOTERM_BP_FAT	GO:0006891~intra-Golgi vesicle-mediated transport	3	0.8595988538681949	0.057558249274436646	ENSG00000164597, ENSG00000166685, ENSG00000184432	280	19	13528	7.628571428571429	1.0	0.6986417618636939	63.5078449173982
GOTERM_MF_FAT	GO:0048020~CCR chemokine receptor binding	2	0.5730659025787965	0.05910980374062849	ENSG00000108691, ENSG00000107175	262	3	12983	33.035623409669206	0.9999999999999951	0.8075896551563069	58.81595641726424
GOTERM_BP_FAT	GO:0010498~proteasomal protein catabolic process	6	1.7191977077363898	0.05980790316985064	ENSG00000165916, ENSG00000165280, ENSG00000166598, ENSG00000103266, ENSG00000161057, ENSG00000100764	280	102	13528	2.842016806722689	1.0	0.7089030859707097	64.96115991320525
GOTERM_BP_FAT	GO:0043161~proteasomal ubiquitin-dependent protein catabolic process	6	1.7191977077363898	0.05980790316985064	ENSG00000165916, ENSG00000165280, ENSG00000166598, ENSG00000103266, ENSG00000161057, ENSG00000100764	280	102	13528	2.842016806722689	1.0	0.7089030859707097	64.96115991320525
GOTERM_BP_FAT	GO:0055066~di-, tri-valent inorganic cation homeostasis	10	2.865329512893983	0.05981673125014394	ENSG00000138193, ENSG00000105974, ENSG00000108691, ENSG00000018625, ENSG00000166598, ENSG00000118762, ENSG00000198626, ENSG00000160801, ENSG00000130528, ENSG00000084234	280	239	13528	2.0215182307232515	1.0	0.7050267970697386	64.96675416449152
GOTERM_BP_FAT	GO:0051088~PMA-inducible membrane protein ectodomain proteolysis	2	0.5730659025787965	0.06060879860271449	ENSG00000151694, ENSG00000137845	280	3	13528	32.20952380952381	1.0	0.7060207216866488	65.46527088903305
GOTERM_BP_FAT	GO:0006853~carnitine shuttle	2	0.5730659025787965	0.06060879860271449	ENSG00000178537, ENSG00000157184	280	3	13528	32.20952380952381	1.0	0.7060207216866488	65.46527088903305
GOTERM_BP_FAT	GO:0055065~metal ion homeostasis	9	2.5787965616045847	0.0623152697716882	ENSG00000138193, ENSG00000105974, ENSG00000108691, ENSG00000018625, ENSG00000166598, ENSG00000118762, ENSG00000198626, ENSG00000160801, ENSG00000130528	280	205	13528	2.121114982578397	1.0	0.7124749649434182	66.51670450206664
GOTERM_BP_FAT	GO:0033619~membrane protein proteolysis	3	0.8595988538681949	0.06310593211178439	ENSG00000151694, ENSG00000100345, ENSG00000137845	280	20	13528	7.247142857142857	1.0	0.7133503761945521	66.99358501640982
GOTERM_BP_FAT	GO:0030010~establishment of cell polarity	3	0.8595988538681949	0.06310593211178439	ENSG00000086827, ENSG00000172757, ENSG00000100345	280	20	13528	7.247142857142857	1.0	0.7133503761945521	66.99358501640982
GOTERM_BP_FAT	GO:0006511~ubiquitin-dependent protein catabolic process	10	2.865329512893983	0.06364063426928974	ENSG00000165916, ENSG00000105325, ENSG00000165280, ENSG00000138592, ENSG00000110344, ENSG00000166598, ENSG00000103266, ENSG00000161057, ENSG00000074319, ENSG00000100764	280	242	13528	1.9964580873671782	1.0	0.7127228809103996	67.31245427394721
GOTERM_BP_FAT	GO:0051351~positive regulation of ligase activity	5	1.4326647564469914	0.06385802198987818	ENSG00000177889, ENSG00000165916, ENSG00000105325, ENSG00000161057, ENSG00000100764	280	73	13528	3.309197651663405	1.0	0.710270646141862	67.44126240830396
GOTERM_BP_FAT	GO:0030198~extracellular matrix organization	6	1.7191977077363898	0.06393509690247426	ENSG00000130714, ENSG00000204262, ENSG00000122884, ENSG00000133110, ENSG00000134871, ENSG00000084234	280	104	13528	2.7873626373626372	1.0	0.7070335234814134	67.48681656013903
GOTERM_CC_FAT	GO:0005747~mitochondrial respiratory chain complex I	4	1.146131805157593	0.0649567909712502	ENSG00000166136, ENSG00000158864, ENSG00000131495, ENSG00000099795	283	42	12782	4.301531213191991	0.9999999999876675	0.42077289065640755	60.45064953198644
GOTERM_CC_FAT	GO:0045271~respiratory chain complex I	4	1.146131805157593	0.0649567909712502	ENSG00000166136, ENSG00000158864, ENSG00000131495, ENSG00000099795	283	42	12782	4.301531213191991	0.9999999999876675	0.42077289065640755	60.45064953198644
GOTERM_CC_FAT	GO:0030964~NADH dehydrogenase complex	4	1.146131805157593	0.0649567909712502	ENSG00000166136, ENSG00000158864, ENSG00000131495, ENSG00000099795	283	42	12782	4.301531213191991	0.9999999999876675	0.42077289065640755	60.45064953198644
GOTERM_BP_FAT	GO:0051495~positive regulation of cytoskeleton organization	4	1.146131805157593	0.0653367749950517	ENSG00000105971, ENSG00000105974, ENSG00000172757, ENSG00000140416	280	45	13528	4.294603174603174	1.0	0.7114422739797044	68.30486810568827
GOTERM_MF_FAT	GO:0004004~ATP-dependent RNA helicase activity	3	0.8595988538681949	0.06580792774911139	ENSG00000165732, ENSG00000132740, ENSG00000141543	262	21	12983	7.079062159214831	0.9999999999999999	0.8268670937880898	62.884702662244216
GOTERM_BP_FAT	GO:0007265~Ras protein signal transduction	6	1.7191977077363898	0.06605739161626092	ENSG00000136279, ENSG00000138193, ENSG00000213977, ENSG00000116288, ENSG00000138592, ENSG00000172757	280	105	13528	2.760816326530612	1.0	0.7119083662394723	68.71785800669919
GOTERM_BP_FAT	GO:0006310~DNA recombination	6	1.7191977077363898	0.06605739161626092	ENSG00000177889, ENSG00000189403, ENSG00000144381, ENSG00000175792, ENSG00000132740, ENSG00000175334	280	105	13528	2.760816326530612	1.0	0.7119083662394723	68.71785800669919
GOTERM_BP_FAT	GO:0051240~positive regulation of multicellular organismal process	10	2.865329512893983	0.06628863746331976	ENSG00000105974, ENSG00000134363, ENSG00000204498, ENSG00000108691, ENSG00000135334, ENSG00000144381, ENSG00000140416, ENSG00000151694, ENSG00000168495, ENSG00000167397	280	244	13528	1.9800936768149882	1.0	0.7096359692126915	68.84930938082286
GOTERM_MF_FAT	GO:0051287~NAD or NADH binding	4	1.146131805157593	0.0682344392934318	ENSG00000111640, ENSG00000158864, ENSG00000091140, ENSG00000092621	262	47	12983	4.217313626766282	1.0	0.8241174609941442	64.26389864778143
GOTERM_BP_FAT	GO:0007030~Golgi organization	3	0.8595988538681949	0.06882584791950948	ENSG00000115806, ENSG00000166685, ENSG00000131018	280	21	13528	6.902040816326531	1.0	0.7200305163938422	70.25784737238581
GOTERM_BP_FAT	GO:0010033~response to organic substance	22	6.303724928366762	0.06988842121146097	ENSG00000105971, ENSG00000105974, ENSG00000171766, ENSG00000108691, ENSG00000135334, ENSG00000144224, ENSG00000106070, ENSG00000144381, ENSG00000111341, ENSG00000126351, ENSG00000167397, ENSG00000089220, ENSG00000164111, ENSG00000115415, ENSG00000165280, ENSG00000129596, ENSG00000147852, ENSG00000198626, ENSG00000172757, ENSG00000124795, ENSG00000151694, ENSG00000137845	280	721	13528	1.4742223102833367	1.0	0.7222129993296864	70.82973969593657
GOTERM_MF_FAT	GO:0005080~protein kinase C binding	3	0.8595988538681949	0.07145641004475865	ENSG00000149557, ENSG00000077097, ENSG00000108010	262	22	12983	6.757286606523247	1.0	0.8251546800522767	66.02152916334802
GOTERM_MF_FAT	GO:0008186~RNA-dependent ATPase activity	3	0.8595988538681949	0.07145641004475865	ENSG00000165732, ENSG00000132740, ENSG00000141543	262	22	12983	6.757286606523247	1.0	0.8251546800522767	66.02152916334802
GOTERM_BP_FAT	GO:0032496~response to lipopolysaccharide	5	1.4326647564469914	0.07460613783412673	ENSG00000115415, ENSG00000108691, ENSG00000135334, ENSG00000147852, ENSG00000151694	280	77	13528	3.137291280148423	1.0	0.7427283252338208	73.24616954334796
GOTERM_BP_FAT	GO:0051693~actin filament capping	3	0.8595988538681949	0.07470859097749359	ENSG00000077549, ENSG00000042493, ENSG00000197694	280	22	13528	6.588311688311689	1.0	0.7398802296646698	73.29649353883045
GOTERM_BP_FAT	GO:0045185~maintenance of protein location	4	1.146131805157593	0.07619869013574354	ENSG00000105974, ENSG00000034510, ENSG00000204498, ENSG00000137076	280	48	13528	4.026190476190476	1.0	0.7437488196043844	74.01841890413016
GOTERM_CC_FAT	GO:0005789~endoplasmic reticulum membrane	11	3.151862464183381	0.07621059512867744	ENSG00000115317, ENSG00000166598, ENSG00000162407, ENSG00000130714, ENSG00000198626, ENSG00000129128, ENSG00000185825, ENSG00000163902, ENSG00000163463, ENSG00000130528, ENSG00000102007	283	269	12782	1.8469399818723975	0.9999999999998669	0.46783195239135167	66.5413557052083
GOTERM_MF_FAT	GO:0019901~protein kinase binding	7	2.005730659025788	0.076294610166527	ENSG00000089220, ENSG00000149557, ENSG00000198626, ENSG00000077097, ENSG00000171314, ENSG00000108010, ENSG00000137845	262	147	12983	2.3596873864049437	1.0	0.8328651006530259	68.51019282704812
GOTERM_BP_FAT	GO:0009719~response to endogenous stimulus	14	4.011461318051576	0.07693222370149273	ENSG00000105971, ENSG00000105974, ENSG00000171766, ENSG00000108691, ENSG00000106070, ENSG00000111341, ENSG00000126351, ENSG00000167397, ENSG00000089220, ENSG00000115415, ENSG00000129596, ENSG00000147852, ENSG00000172757, ENSG00000151694	280	405	13528	1.6701234567901235	1.0	0.7439521134211773	74.36701680557198
GOTERM_BP_FAT	GO:0051438~regulation of ubiquitin-protein ligase activity	5	1.4326647564469914	0.07742757834933923	ENSG00000177889, ENSG00000165916, ENSG00000105325, ENSG00000161057, ENSG00000100764	280	78	13528	3.097069597069597	1.0	0.743037940333925	74.59992939181869
GOTERM_CC_FAT	GO:0016607~nuclear speck	6	1.7191977077363898	0.07754343271842304	ENSG00000138398, ENSG00000161021, ENSG00000164609, ENSG00000183431, ENSG00000108349, ENSG00000141543	283	103	12782	2.6310336546708295	0.9999999999999224	0.46682429897314803	67.20196767275745
GOTERM_MF_FAT	GO:0004774~succinate-CoA ligase activity	2	0.5730659025787965	0.07802909042934653	ENSG00000163541, ENSG00000172340	262	4	12983	24.77671755725191	1.0	0.8276224902900319	69.36024252760504
GOTERM_MF_FAT	GO:0004656~procollagen-proline 4-dioxygenase activity	2	0.5730659025787965	0.07802909042934653	ENSG00000122884, ENSG00000149380	262	4	12983	24.77671755725191	1.0	0.8276224902900319	69.36024252760504
GOTERM_MF_FAT	GO:0031545~peptidyl-proline 4-dioxygenase activity	2	0.5730659025787965	0.07802909042934653	ENSG00000122884, ENSG00000149380	262	4	12983	24.77671755725191	1.0	0.8276224902900319	69.36024252760504
GOTERM_BP_FAT	GO:0007017~microtubule-based process	10	2.865329512893983	0.07913479045478883	ENSG00000105971, ENSG00000105974, ENSG00000075218, ENSG00000086827, ENSG00000099901, ENSG00000188229, ENSG00000112742, ENSG00000131437, ENSG00000100345, ENSG00000130640	280	253	13528	1.9096555618294748	1.0	0.7477423408990385	75.3874788214205
GOTERM_BP_FAT	GO:0032269~negative regulation of cellular protein metabolic process	8	2.292263610315186	0.07932966535002693	ENSG00000089220, ENSG00000165916, ENSG00000105325, ENSG00000105974, ENSG00000161057, ENSG00000100764, ENSG00000149131, ENSG00000141543	280	180	13528	2.147301587301587	1.0	0.7454573766139281	75.47589990158355
GOTERM_BP_FAT	GO:0007163~establishment or maintenance of cell polarity	4	1.146131805157593	0.07998527336859804	ENSG00000086827, ENSG00000148498, ENSG00000172757, ENSG00000100345	280	49	13528	3.9440233236151605	1.0	0.7452942942403564	75.77118076842697
GOTERM_BP_FAT	GO:0032886~regulation of microtubule-based process	4	1.146131805157593	0.07998527336859804	ENSG00000105971, ENSG00000105974, ENSG00000134318, ENSG00000099901	280	49	13528	3.9440233236151605	1.0	0.7452942942403564	75.77118076842697
GOTERM_BP_FAT	GO:0006104~succinyl-CoA metabolic process	2	0.5730659025787965	0.07998699787680799	ENSG00000163541, ENSG00000172340	280	4	13528	24.157142857142855	1.0	0.7421728403203793	75.77195304244923
GOTERM_BP_FAT	GO:0045898~regulation of transcriptional preinitiation complex assembly	2	0.5730659025787965	0.07998699787680799	ENSG00000189403, ENSG00000171681	280	4	13528	24.157142857142855	1.0	0.7421728403203793	75.77195304244923
GOTERM_MF_FAT	GO:0031202~RNA splicing factor activity, transesterification mechanism	3	0.8595988538681949	0.08319726568374149	ENSG00000164609, ENSG00000183431, ENSG00000143368	262	24	12983	6.194179389312977	1.0	0.8359226881284392	71.76811280328492
GOTERM_BP_FAT	GO:0000226~microtubule cytoskeleton organization	7	2.005730659025788	0.08392363340507494	ENSG00000105971, ENSG00000105974, ENSG00000086827, ENSG00000099901, ENSG00000112742, ENSG00000100345, ENSG00000130640	280	147	13528	2.3006802721088437	1.0	0.7564840990154851	77.47575001131382
GOTERM_BP_FAT	GO:0006874~cellular calcium ion homeostasis	8	2.292263610315186	0.08484909830586251	ENSG00000138193, ENSG00000105974, ENSG00000108691, ENSG00000018625, ENSG00000166598, ENSG00000118762, ENSG00000198626, ENSG00000160801	280	183	13528	2.1120999219359873	1.0	0.7573966793582269	77.85958655564589
GOTERM_CC_FAT	GO:0031252~cell leading edge	7	2.005730659025788	0.08510615147125385	ENSG00000136279, ENSG00000077549, ENSG00000102302, ENSG00000140416, ENSG00000151694, ENSG00000100345, ENSG00000137076	283	138	12782	2.2910329287652993	0.9999999999999964	0.4928271315241043	70.72692464769324
GOTERM_BP_FAT	GO:0031399~regulation of protein modification process	11	3.151862464183381	0.08512372600134543	ENSG00000089220, ENSG00000177889, ENSG00000165916, ENSG00000136279, ENSG00000105325, ENSG00000105974, ENSG00000103266, ENSG00000161057, ENSG00000112742, ENSG00000151694, ENSG00000100764	280	295	13528	1.801549636803874	1.0	0.7555548368517233	77.97229849498648
GOTERM_CC_FAT	GO:0031371~ubiquitin conjugating enzyme complex	2	0.5730659025787965	0.08538104176336231	ENSG00000177889, ENSG00000103266	283	4	12782	22.58303886925795	0.9999999999999968	0.487048044227821	70.84816991079886
GOTERM_BP_FAT	GO:0009991~response to extracellular stimulus	9	2.5787965616045847	0.08570215855416481	ENSG00000132688, ENSG00000115415, ENSG00000105974, ENSG00000171766, ENSG00000108691, ENSG00000147852, ENSG00000198626, ENSG00000143420, ENSG00000111341	280	220	13528	1.9764935064935063	1.0	0.7550125185532428	78.20793294804047
GOTERM_BP_FAT	GO:0007067~mitosis	9	2.5787965616045847	0.08570215855416481	ENSG00000010292, ENSG00000105325, ENSG00000120253, ENSG00000086827, ENSG00000165416, ENSG00000100029, ENSG00000175792, ENSG00000157456, ENSG00000008128	280	220	13528	1.9764935064935063	1.0	0.7550125185532428	78.20793294804047
GOTERM_BP_FAT	GO:0000280~nuclear division	9	2.5787965616045847	0.08570215855416481	ENSG00000010292, ENSG00000105325, ENSG00000120253, ENSG00000086827, ENSG00000165416, ENSG00000100029, ENSG00000175792, ENSG00000157456, ENSG00000008128	280	220	13528	1.9764935064935063	1.0	0.7550125185532428	78.20793294804047
GOTERM_BP_FAT	GO:0051340~regulation of ligase activity	5	1.4326647564469914	0.08620706784221402	ENSG00000177889, ENSG00000165916, ENSG00000105325, ENSG00000161057, ENSG00000100764	280	81	13528	2.982363315696649	1.0	0.7541721629321811	78.41167519683275
GOTERM_CC_FAT	GO:0070161~anchoring junction	8	2.292263610315186	0.08670477301433446	ENSG00000105971, ENSG00000105974, ENSG00000044115, ENSG00000197694, ENSG00000148498, ENSG00000151694, ENSG00000100345, ENSG00000137076	283	172	12782	2.1007478017914374	0.9999999999999981	0.48578029868769257	71.42553001248565
GOTERM_BP_FAT	GO:0030835~negative regulation of actin filament depolymerization	3	0.8595988538681949	0.0869264883205552	ENSG00000077549, ENSG00000042493, ENSG00000197694	280	24	13528	6.039285714285715	1.0	0.7542369379049795	78.69888227128834
GOTERM_BP_FAT	GO:0001101~response to acid	3	0.8595988538681949	0.0869264883205552	ENSG00000129596, ENSG00000108691, ENSG00000172757	280	24	13528	6.039285714285715	1.0	0.7542369379049795	78.69888227128834
GOTERM_BP_FAT	GO:0043244~regulation of protein complex disassembly	4	1.146131805157593	0.08779766845002492	ENSG00000077549, ENSG00000042493, ENSG00000197694, ENSG00000172757	280	51	13528	3.7893557422969186	1.0	0.7549275953633531	79.04186086204112
GOTERM_BP_FAT	GO:0016192~vesicle-mediated transport	18	5.157593123209169	0.08835307078884662	ENSG00000136279, ENSG00000105971, ENSG00000105974, ENSG00000028528, ENSG00000112685, ENSG00000185825, ENSG00000138073, ENSG00000047579, ENSG00000100568, ENSG00000075785, ENSG00000165280, ENSG00000164597, ENSG00000111052, ENSG00000086827, ENSG00000147852, ENSG00000166685, ENSG00000006715, ENSG00000184432	280	576	13528	1.5098214285714284	1.0	0.7543200192811412	79.2577991698771
GOTERM_BP_FAT	GO:0010639~negative regulation of organelle organization	5	1.4326647564469914	0.08923688714595665	ENSG00000077549, ENSG00000034510, ENSG00000042493, ENSG00000197694, ENSG00000112742	280	82	13528	2.945993031358885	1.0	0.7550550229907373	79.59711126404989
GOTERM_CC_FAT	GO:0005768~endosome	12	3.4383954154727796	0.08983362857700261	ENSG00000184007, ENSG00000075785, ENSG00000028528, ENSG00000018625, ENSG00000215305, ENSG00000131100, ENSG00000006715, ENSG00000144381, ENSG00000109180, ENSG00000074319, ENSG00000085832, ENSG00000176108	283	315	12782	1.7206124852767963	0.9999999999999994	0.4918591502987223	72.74831475130983
GOTERM_BP_FAT	GO:0007219~Notch signaling pathway	4	1.146131805157593	0.09182012555556766	ENSG00000161021, ENSG00000071537, ENSG00000151694, ENSG00000137845	280	52	13528	3.716483516483516	1.0	0.7624999064817273	80.55915865860406
GOTERM_BP_FAT	GO:0051248~negative regulation of protein metabolic process	8	2.292263610315186	0.09258771348153769	ENSG00000089220, ENSG00000165916, ENSG00000105325, ENSG00000105974, ENSG00000161057, ENSG00000100764, ENSG00000149131, ENSG00000141543	280	187	13528	2.0669213139801377	1.0	0.7626970873064027	80.8366897196502
GOTERM_MF_FAT	GO:0008134~transcription factor binding	16	4.584527220630372	0.09266556375661196	ENSG00000180182, ENSG00000161021, ENSG00000152409, ENSG00000189403, ENSG00000100815, ENSG00000141448, ENSG00000163346, ENSG00000118418, ENSG00000196781, ENSG00000132740, ENSG00000171681, ENSG00000165916, ENSG00000143013, ENSG00000107175, ENSG00000169375, ENSG00000074319	262	513	12983	1.545526241388033	1.0	0.857510221782561	75.7285120825573
GOTERM_BP_FAT	GO:0000087~M phase of mitotic cell cycle	9	2.5787965616045847	0.09271532295915608	ENSG00000010292, ENSG00000105325, ENSG00000120253, ENSG00000086827, ENSG00000165416, ENSG00000100029, ENSG00000175792, ENSG00000157456, ENSG00000008128	280	224	13528	1.9411989795918363	1.0	0.7604236355972096	80.88246545500071
GOTERM_CC_FAT	GO:0030863~cortical cytoskeleton	4	1.146131805157593	0.09338854773183679	ENSG00000077549, ENSG00000197694, ENSG00000172757, ENSG00000100345	283	49	12782	3.687026754164563	0.9999999999999999	0.49934531506289026	74.18218926389464
GOTERM_MF_FAT	GO:0005544~calcium-dependent phospholipid binding	3	0.8595988538681949	0.09547605995921563	ENSG00000164111, ENSG00000196975, ENSG00000197043	262	26	12983	5.717704051673517	1.0	0.8561289495160309	76.80045849481654
GOTERM_MF_FAT	GO:0034450~ubiquitin-ubiquitin ligase activity	2	0.5730659025787965	0.09656937915568446	ENSG00000110344, ENSG00000103266	262	5	12983	19.821374045801527	1.0	0.8496130990911804	77.2054163339228
GOTERM_CC_FAT	GO:0045121~membrane raft	7	2.005730659025788	0.09687960608728333	ENSG00000089220, ENSG00000105971, ENSG00000105974, ENSG00000018625, ENSG00000102934, ENSG00000151694, ENSG00000168497	283	143	12782	2.210926882304974	1.0	0.5062607576923145	75.52191726128706
GOTERM_BP_FAT	GO:0051480~cytosolic calcium ion homeostasis	6	1.7191977077363898	0.09714308545163863	ENSG00000138193, ENSG00000105974, ENSG00000018625, ENSG00000118762, ENSG00000198626, ENSG00000160801	280	118	13528	2.4566585956416467	1.0	0.7743389785641417	82.4085204673001
GOTERM_CC_FAT	GO:0030532~small nuclear ribonucleoprotein complex	3	0.8595988538681949	0.0974636282262483	ENSG00000144028, ENSG00000164609, ENSG00000100028	283	24	12782	5.645759717314488	1.0	0.5020794543027856	75.739641263134
GOTERM_BP_FAT	GO:0030005~cellular di-, tri-valent inorganic cation homeostasis	9	2.5787965616045847	0.09813075905844974	ENSG00000138193, ENSG00000105974, ENSG00000108691, ENSG00000018625, ENSG00000166598, ENSG00000118762, ENSG00000198626, ENSG00000160801, ENSG00000084234	280	227	13528	1.9155443675267463	1.0	0.7752406019586101	82.73291560587242
GOTERM_MF_FAT	GO:0042623~ATPase activity, coupled	10	2.865329512893983	0.09860181164485429	ENSG00000165732, ENSG00000144028, ENSG00000018625, ENSG00000175556, ENSG00000054793, ENSG00000131100, ENSG00000132740, ENSG00000141543, ENSG00000128524, ENSG00000100345	262	272	12983	1.8218174674449932	1.0	0.8461854289786409	77.94077608106585
GOTERM_BP_FAT	GO:0019530~taurine metabolic process	2	0.5730659025787965	0.09896685794970317	ENSG00000129596, ENSG00000092621	280	5	13528	19.325714285714284	1.0	0.7755876643517403	83.00311806767911
GOTERM_BP_FAT	GO:0000389~nuclear mRNA 3'-splice site recognition	2	0.5730659025787965	0.09896685794970317	ENSG00000164609, ENSG00000183431	280	5	13528	19.325714285714284	1.0	0.7755876643517403	83.00311806767911
GOTERM_BP_FAT	GO:0031400~negative regulation of protein modification process	6	1.7191977077363898	0.09979634526720191	ENSG00000089220, ENSG00000165916, ENSG00000105325, ENSG00000105974, ENSG00000161057, ENSG00000100764	280	119	13528	2.4360144057623048	1.0	0.7759081116627426	83.26724758044939

## Sheet: Novel up GO clusters
Annotation Cluster 1	Enrichment Score: 4.599463371908543
Category	Term	Count	%	PValue	Genes	List Total	Pop Hits	Pop Total	Fold Enrichment	Bonferroni	Benjamini	FDR
GOTERM_CC_FAT	GO:0043232~intracellular non-membrane-bounded organelle	91	26.07449856733524	2.37172925607547E-6	ENSG00000010292, ENSG00000215305, ENSG00000128641, ENSG00000180992, ENSG00000120438, ENSG00000175792, ENSG00000100764, ENSG00000039560, ENSG00000204356, ENSG00000168724, ENSG00000115415, ENSG00000134318, ENSG00000086827, ENSG00000118162, ENSG00000037241, ENSG00000172757, ENSG00000188229, ENSG00000074319, ENSG00000198707, ENSG00000187778, ENSG00000044115, ENSG00000120253, ENSG00000034510, ENSG0000…	283	2596	12782	1.583248487752291	8.866345008194942E-4	4.4341555908877783E-4	0.003275683597825374
GOTERM_CC_FAT	GO:0043228~non-membrane-bounded organelle	91	26.07449856733524	2.37172925607547E-6	ENSG00000010292, ENSG00000215305, ENSG00000128641, ENSG00000180992, ENSG00000120438, ENSG00000175792, ENSG00000100764, ENSG00000039560, ENSG00000204356, ENSG00000168724, ENSG00000115415, ENSG00000134318, ENSG00000086827, ENSG00000118162, ENSG00000037241, ENSG00000172757, ENSG00000188229, ENSG00000074319, ENSG00000198707, ENSG00000187778, ENSG00000044115, ENSG00000120253, ENSG00000034510, ENSG0000…	283	2596	12782	1.583248487752291	8.866345008194942E-4	4.4341555908877783E-4	0.003275683597825374
GOTERM_CC_FAT	GO:0005856~cytoskeleton	47	13.46704871060172	0.0028280016772592093	ENSG00000215305, ENSG00000131018, ENSG00000128641, ENSG00000175792, ENSG00000120438, ENSG00000039560, ENSG00000132688, ENSG00000077549, ENSG00000165169, ENSG00000134318, ENSG00000086827, ENSG00000118162, ENSG00000118762, ENSG00000172757, ENSG00000188229, ENSG00000164402, ENSG00000095906, ENSG00000151694, ENSG00000137845, ENSG00000198707, ENSG00000157456, ENSG00000136279, ENSG00000044115, ENSG0000…	283	1381	12782	1.5371510888560804	0.6532568597205418	0.06040296015137736	3.8359416325669415
Annotation Cluster 2	Enrichment Score: 3.439758214215249
Category	Term	Count	%	PValue	Genes	List Total	Pop Hits	Pop Total	Fold Enrichment	Bonferroni	Benjamini	FDR
GOTERM_BP_FAT	GO:0000375~RNA splicing, via transesterification reactions	14	4.011461318051576	1.6850387894620412E-5	ENSG00000105258, ENSG00000143368, ENSG00000169217, ENSG00000003756, ENSG00000100028, ENSG00000169045, ENSG00000115875, ENSG00000177733, ENSG00000144028, ENSG00000164609, ENSG00000183431, ENSG00000138668, ENSG00000101138, ENSG00000108883	280	153	13528	4.420915032679739	0.030218814491790424	0.030218814491790424	0.0286501265940875
GOTERM_BP_FAT	GO:0000377~RNA splicing, via transesterification reactions with bulged adenosine as nucleophile	14	4.011461318051576	1.6850387894620412E-5	ENSG00000105258, ENSG00000143368, ENSG00000169217, ENSG00000003756, ENSG00000100028, ENSG00000169045, ENSG00000115875, ENSG00000177733, ENSG00000144028, ENSG00000164609, ENSG00000183431, ENSG00000138668, ENSG00000101138, ENSG00000108883	280	153	13528	4.420915032679739	0.030218814491790424	0.030218814491790424	0.0286501265940875
GOTERM_BP_FAT	GO:0000398~nuclear mRNA splicing, via spliceosome	14	4.011461318051576	1.6850387894620412E-5	ENSG00000105258, ENSG00000143368, ENSG00000169217, ENSG00000003756, ENSG00000100028, ENSG00000169045, ENSG00000115875, ENSG00000177733, ENSG00000144028, ENSG00000164609, ENSG00000183431, ENSG00000138668, ENSG00000101138, ENSG00000108883	280	153	13528	4.420915032679739	0.030218814491790424	0.030218814491790424	0.0286501265940875
GOTERM_BP_FAT	GO:0008380~RNA splicing	18	5.157593123209169	8.525406971048304E-5	ENSG00000138398, ENSG00000105258, ENSG00000143368, ENSG00000169217, ENSG00000003756, ENSG00000169045, ENSG00000100028, ENSG00000115875, ENSG00000170892, ENSG00000177733, ENSG00000144028, ENSG00000164609, ENSG00000183431, ENSG00000108349, ENSG00000138668, ENSG00000101138, ENSG00000141543, ENSG00000108883	280	284	13528	3.062173038229376	0.1438025632835478	0.050435125689420324	0.14487520196790893
GOTERM_BP_FAT	GO:0006397~mRNA processing	17	4.871060171919771	0.0010367229180228443	ENSG00000105258, ENSG00000143368, ENSG00000169217, ENSG00000003756, ENSG00000169045, ENSG00000100028, ENSG00000115875, ENSG00000170892, ENSG00000177733, ENSG00000144028, ENSG00000164609, ENSG00000183431, ENSG00000108349, ENSG00000138668, ENSG00000101138, ENSG00000141543, ENSG00000108883	280	321	13528	2.558700489541611	0.8487546174168863	0.1577798110844414	1.748391100579083
GOTERM_BP_FAT	GO:0016071~mRNA metabolic process	17	4.871060171919771	0.004331887603271681	ENSG00000105258, ENSG00000143368, ENSG00000169217, ENSG00000003756, ENSG00000169045, ENSG00000100028, ENSG00000115875, ENSG00000170892, ENSG00000177733, ENSG00000144028, ENSG00000164609, ENSG00000183431, ENSG00000108349, ENSG00000138668, ENSG00000101138, ENSG00000141543, ENSG00000108883	280	370	13528	2.2198455598455595	0.9996312909064221	0.35544465549311854	7.1164398810031
GOTERM_CC_FAT	GO:0005681~spliceosome	9	2.5787965616045847	0.008885165628473583	ENSG00000144028, ENSG00000164609, ENSG00000183431, ENSG00000143368, ENSG00000003756, ENSG00000169045, ENSG00000100028, ENSG00000141543, ENSG00000108883	283	132	12782	3.0795053003533566	0.9644886499125959	0.1249866333004489	11.597207944814336
GOTERM_BP_FAT	GO:0006396~RNA processing	20	5.730659025787966	0.0186373452910171	ENSG00000083223, ENSG00000138398, ENSG00000105258, ENSG00000143368, ENSG00000169217, ENSG00000003756, ENSG00000100029, ENSG00000169045, ENSG00000100028, ENSG00000115875, ENSG00000170892, ENSG00000177733, ENSG00000144028, ENSG00000164609, ENSG00000183431, ENSG00000108349, ENSG00000138668, ENSG00000101138, ENSG00000141543, ENSG00000108883	280	547	13528	1.7665186732828415	0.9999999999999987	0.5491937040638422	27.379110115166593
Annotation Cluster 3	Enrichment Score: 3.3428746906279985
Category	Term	Count	%	PValue	Genes	List Total	Pop Hits	Pop Total	Fold Enrichment	Bonferroni	Benjamini	FDR
GOTERM_CC_FAT	GO:0031090~organelle membrane	46	13.18051575931232	3.3187602048717194E-5	ENSG00000138193, ENSG00000100075, ENSG00000099194, ENSG00000105971, ENSG00000171766, ENSG00000105974, ENSG00000166136, ENSG00000215305, ENSG00000162407, ENSG00000185825, ENSG00000137409, ENSG00000126267, ENSG00000005022, ENSG00000163541, ENSG00000130714, ENSG00000158864, ENSG00000116260, ENSG00000128524, ENSG00000115317, ENSG00000147123, ENSG00000166598, ENSG00000129128, ENSG00000161513, ENSG0000…	283	1096	12782	1.8956565474194629	0.012335653417947956	0.002479395037197407	0.04582758605802262
GOTERM_CC_FAT	GO:0005739~mitochondrion	43	12.320916905444127	2.4016051765455513E-4	ENSG00000100075, ENSG00000105971, ENSG00000171766, ENSG00000105974, ENSG00000166136, ENSG00000165775, ENSG00000122884, ENSG00000180992, ENSG00000039560, ENSG00000137409, ENSG00000204356, ENSG00000126267, ENSG00000117054, ENSG00000116288, ENSG00000005022, ENSG00000163541, ENSG00000158864, ENSG00000136758, ENSG00000172500, ENSG00000156411, ENSG00000182512, ENSG00000115317, ENSG00000147123, ENSG0000…	283	1087	12782	1.7866985673929934	0.08591418363273262	0.009931555442866058	0.3311898632256116
GOTERM_CC_FAT	GO:0005740~mitochondrial envelope	22	6.303724928366762	4.039365541687196E-4	ENSG00000100075, ENSG00000171766, ENSG00000166136, ENSG00000147123, ENSG00000115317, ENSG00000131495, ENSG00000144381, ENSG00000161513, ENSG00000184752, ENSG00000137409, ENSG00000126267, ENSG00000099795, ENSG00000089220, ENSG00000178537, ENSG00000005022, ENSG00000163541, ENSG00000100300, ENSG00000158864, ENSG00000157379, ENSG00000105819, ENSG00000025772, ENSG00000157184	283	419	12782	2.3714885686094265	0.14024068164775894	0.014996691693068387	0.5564590011979509
GOTERM_CC_FAT	GO:0005743~mitochondrial inner membrane	18	5.157593123209169	4.526630818711071E-4	ENSG00000100075, ENSG00000171766, ENSG00000166136, ENSG00000147123, ENSG00000131495, ENSG00000144381, ENSG00000161513, ENSG00000184752, ENSG00000137409, ENSG00000126267, ENSG00000099795, ENSG00000178537, ENSG00000005022, ENSG00000163541, ENSG00000158864, ENSG00000157379, ENSG00000105819, ENSG00000157184	283	306	12782	2.6568281022656413	0.1557733866617701	0.015276146803571589	0.6233896960561647
GOTERM_CC_FAT	GO:0031966~mitochondrial membrane	21	6.017191977077363	4.6947187177529286E-4	ENSG00000100075, ENSG00000171766, ENSG00000166136, ENSG00000147123, ENSG00000131495, ENSG00000144381, ENSG00000161513, ENSG00000184752, ENSG00000137409, ENSG00000126267, ENSG00000099795, ENSG00000089220, ENSG00000178537, ENSG00000005022, ENSG00000163541, ENSG00000100300, ENSG00000158864, ENSG00000157379, ENSG00000105819, ENSG00000025772, ENSG00000157184	283	394	12782	2.407329016519883	0.16106639243585996	0.01452873345916239	0.6464685326564745
GOTERM_CC_FAT	GO:0031967~organelle envelope	28	8.022922636103152	5.837290211047421E-4	ENSG00000099194, ENSG00000100075, ENSG00000171766, ENSG00000166136, ENSG00000144224, ENSG00000131018, ENSG00000137409, ENSG00000126267, ENSG00000005022, ENSG00000163541, ENSG00000158864, ENSG00000120253, ENSG00000147123, ENSG00000115317, ENSG00000131495, ENSG00000144381, ENSG00000161513, ENSG00000184752, ENSG00000099795, ENSG00000089220, ENSG00000178537, ENSG00000100300, ENSG00000101146, ENSG0000…	283	620	12782	2.0397583494813634	0.19617877942620376	0.016658032877895024	0.8032143920342572
GOTERM_CC_FAT	GO:0031975~envelope	28	8.022922636103152	6.177511186040435E-4	ENSG00000099194, ENSG00000100075, ENSG00000171766, ENSG00000166136, ENSG00000144224, ENSG00000131018, ENSG00000137409, ENSG00000126267, ENSG00000005022, ENSG00000163541, ENSG00000158864, ENSG00000120253, ENSG00000147123, ENSG00000115317, ENSG00000131495, ENSG00000144381, ENSG00000161513, ENSG00000184752, ENSG00000099795, ENSG00000089220, ENSG00000178537, ENSG00000100300, ENSG00000101146, ENSG0000…	283	622	12782	2.0331996409621307	0.20634808656484838	0.016372370925522683	0.8498439179106421
GOTERM_CC_FAT	GO:0019866~organelle inner membrane	18	5.157593123209169	0.0010313988417063123	ENSG00000100075, ENSG00000171766, ENSG00000166136, ENSG00000147123, ENSG00000131495, ENSG00000144381, ENSG00000161513, ENSG00000184752, ENSG00000137409, ENSG00000126267, ENSG00000099795, ENSG00000178537, ENSG00000005022, ENSG00000163541, ENSG00000158864, ENSG00000157379, ENSG00000105819, ENSG00000157184	283	329	12782	2.471092399067739	0.32019020366748563	0.025401299636239827	1.4151513739193655
GOTERM_CC_FAT	GO:0044429~mitochondrial part	25	7.163323782234957	0.00322478693078097	ENSG00000100075, ENSG00000171766, ENSG00000166136, ENSG00000137409, ENSG00000117054, ENSG00000126267, ENSG00000163541, ENSG00000005022, ENSG00000158864, ENSG00000147123, ENSG00000115317, ENSG00000131495, ENSG00000144381, ENSG00000161513, ENSG00000184752, ENSG00000172340, ENSG00000099795, ENSG00000089220, ENSG00000178537, ENSG00000100300, ENSG00000157379, ENSG00000091140, ENSG00000105819, ENSG0000…	283	595	12782	1.8977343587611724	0.7012114549234905	0.06490969897049514	4.363092593019669
Annotation Cluster 4	Enrichment Score: 3.248559987538219
Category	Term	Count	%	PValue	Genes	List Total	Pop Hits	Pop Total	Fold Enrichment	Bonferroni	Benjamini	FDR
GOTERM_CC_FAT	GO:0031974~membrane-enclosed lumen	69	19.770773638968482	1.0985266291704218E-5	ENSG00000180182, ENSG00000171766, ENSG00000135334, ENSG00000141448, ENSG00000103363, ENSG00000122884, ENSG00000175792, ENSG00000100764, ENSG00000126267, ENSG00000204356, ENSG00000115415, ENSG00000163541, ENSG00000172757, ENSG00000065485, ENSG00000074319, ENSG00000141543, ENSG00000187778, ENSG00000105258, ENSG00000115317, ENSG00000166598, ENSG00000189403, ENSG00000003756, ENSG00000099956, ENSG0000…	283	1856	12782	1.679126812477154	0.0041000837702794835	0.0010266007244750242	0.015171323246632173
GOTERM_CC_FAT	GO:0043233~organelle lumen	66	18.911174785100286	4.1019127454704825E-5	ENSG00000180182, ENSG00000135334, ENSG00000141448, ENSG00000103363, ENSG00000122884, ENSG00000175792, ENSG00000100764, ENSG00000204356, ENSG00000115415, ENSG00000163541, ENSG00000172757, ENSG00000065485, ENSG00000074319, ENSG00000141543, ENSG00000187778, ENSG00000105258, ENSG00000166598, ENSG00000189403, ENSG00000003756, ENSG00000099956, ENSG00000161513, ENSG00000144381, ENSG00000125912, ENSG0000…	283	1820	12782	1.6378907311769502	0.015224387487245972	0.0025536452725668513	0.05663902121259001
GOTERM_CC_FAT	GO:0070013~intracellular organelle lumen	63	18.05157593123209	1.3235580333824677E-4	ENSG00000180182, ENSG00000135334, ENSG00000141448, ENSG00000103363, ENSG00000122884, ENSG00000175792, ENSG00000100764, ENSG00000204356, ENSG00000115415, ENSG00000163541, ENSG00000172757, ENSG00000065485, ENSG00000074319, ENSG00000141543, ENSG00000187778, ENSG00000105258, ENSG00000166598, ENSG00000189403, ENSG00000003756, ENSG00000099956, ENSG00000161513, ENSG00000144381, ENSG00000125912, ENSG0000…	283	1779	12782	1.599473242004779	0.0482989785500485	0.007047101420219137	0.1826493974214416
GOTERM_CC_FAT	GO:0031981~nuclear lumen	48	13.753581661891118	0.004301838699122262	ENSG00000180182, ENSG00000165732, ENSG00000105325, ENSG00000141448, ENSG00000135334, ENSG00000103363, ENSG00000053372, ENSG00000175792, ENSG00000196781, ENSG00000100764, ENSG00000198000, ENSG00000204356, ENSG00000115415, ENSG00000183431, ENSG00000172757, ENSG00000074319, ENSG00000039650, ENSG00000100316, ENSG00000141543, ENSG00000138398, ENSG00000161021, ENSG00000187778, ENSG00000105258, ENSG0000…	283	1450	12782	1.4951529182405265	0.8005832090892099	0.07745388106462836	5.780532456062481
GOTERM_CC_FAT	GO:0005730~nucleolus	27	7.736389684813753	0.006222826053457074	ENSG00000165732, ENSG00000053372, ENSG00000100764, ENSG00000198000, ENSG00000204356, ENSG00000115415, ENSG00000074319, ENSG00000039650, ENSG00000100316, ENSG00000187778, ENSG00000189403, ENSG00000099956, ENSG00000100029, ENSG00000003756, ENSG00000100028, ENSG00000105058, ENSG00000169045, ENSG00000125912, ENSG00000170892, ENSG00000165280, ENSG00000141696, ENSG00000154553, ENSG00000163938, ENSG0000…	283	698	12782	1.7471118895987527	0.9031516021939472	0.10068198598030675	8.260358552759516
GOTERM_CC_FAT	GO:0005654~nucleoplasm	30	8.595988538681947	0.020204974001840202	ENSG00000180182, ENSG00000105325, ENSG00000141448, ENSG00000135334, ENSG00000103363, ENSG00000196781, ENSG00000175792, ENSG00000204356, ENSG00000183431, ENSG00000141543, ENSG00000138398, ENSG00000187778, ENSG00000161021, ENSG00000105258, ENSG00000189403, ENSG00000100029, ENSG00000099956, ENSG00000169045, ENSG00000100028, ENSG00000171681, ENSG00000168495, ENSG00000143013, ENSG00000164609, ENSG0000…	283	882	12782	1.536261147568568	0.9995162999093177	0.21828068254795152	24.56663080798034
Annotation Cluster 5	Enrichment Score: 2.706235791869204
Category	Term	Count	%	PValue	Genes	List Total	Pop Hits	Pop Total	Fold Enrichment	Bonferroni	Benjamini	FDR
GOTERM_BP_FAT	GO:0065003~macromolecular complex assembly	31	8.882521489971348	4.7064805669219865E-5	ENSG00000180182, ENSG00000105971, ENSG00000105974, ENSG00000103363, ENSG00000120438, ENSG00000136628, ENSG00000144028, ENSG00000183431, ENSG00000086827, ENSG00000167670, ENSG00000188229, ENSG00000104872, ENSG00000184897, ENSG00000105258, ENSG00000003756, ENSG00000042493, ENSG00000100028, ENSG00000144381, ENSG00000111341, ENSG00000105968, ENSG00000132740, ENSG00000130640, ENSG00000089220, ENSG0000…	280	665	13528	2.2522448979591836	0.08213690000825702	0.04194827906227161	0.0800033017931967
GOTERM_BP_FAT	GO:0043933~macromolecular complex subunit organization	31	8.882521489971348	1.5166557324749474E-4	ENSG00000180182, ENSG00000105971, ENSG00000105974, ENSG00000103363, ENSG00000120438, ENSG00000136628, ENSG00000144028, ENSG00000183431, ENSG00000086827, ENSG00000167670, ENSG00000188229, ENSG00000104872, ENSG00000184897, ENSG00000105258, ENSG00000003756, ENSG00000042493, ENSG00000100028, ENSG00000144381, ENSG00000111341, ENSG00000105968, ENSG00000132740, ENSG00000130640, ENSG00000089220, ENSG0000…	280	710	13528	2.1094969818913483	0.2413418169429622	0.06672090780604512	0.2575936730727091
GOTERM_BP_FAT	GO:0006461~protein complex assembly	23	6.59025787965616	7.947712320351592E-4	ENSG00000180182, ENSG00000105971, ENSG00000105974, ENSG00000105258, ENSG00000042493, ENSG00000103363, ENSG00000144381, ENSG00000111341, ENSG00000120438, ENSG00000136628, ENSG00000132740, ENSG00000130640, ENSG00000089220, ENSG00000164111, ENSG00000165280, ENSG00000111052, ENSG00000086827, ENSG00000148498, ENSG00000167670, ENSG00000137880, ENSG00000188229, ENSG00000112159, ENSG00000122176	280	505	13528	2.2004526166902405	0.7649257473616389	0.14859950957254497	1.3429423498469206
GOTERM_BP_FAT	GO:0070271~protein complex biogenesis	23	6.59025787965616	7.947712320351592E-4	ENSG00000180182, ENSG00000105971, ENSG00000105974, ENSG00000105258, ENSG00000042493, ENSG00000103363, ENSG00000144381, ENSG00000111341, ENSG00000120438, ENSG00000136628, ENSG00000132740, ENSG00000130640, ENSG00000089220, ENSG00000164111, ENSG00000165280, ENSG00000111052, ENSG00000086827, ENSG00000148498, ENSG00000167670, ENSG00000137880, ENSG00000188229, ENSG00000112159, ENSG00000122176	280	505	13528	2.2004526166902405	0.7649257473616389	0.14859950957254497	1.3429423498469206
GOTERM_BP_FAT	GO:0034622~cellular macromolecular complex assembly	15	4.297994269340974	0.00635765799542568	ENSG00000105971, ENSG00000105974, ENSG00000003756, ENSG00000100028, ENSG00000144381, ENSG00000120438, ENSG00000105968, ENSG00000144028, ENSG00000164609, ENSG00000183431, ENSG00000167670, ENSG00000188229, ENSG00000104872, ENSG00000184897, ENSG00000122176	280	318	13528	2.278975741239892	0.9999909636405738	0.4101698380844865	10.278230098316365
GOTERM_BP_FAT	GO:0034621~cellular macromolecular complex subunit organization	15	4.297994269340974	0.016352263963954818	ENSG00000105971, ENSG00000105974, ENSG00000003756, ENSG00000100028, ENSG00000144381, ENSG00000120438, ENSG00000105968, ENSG00000144028, ENSG00000164609, ENSG00000183431, ENSG00000167670, ENSG00000188229, ENSG00000104872, ENSG00000184897, ENSG00000122176	280	357	13528	2.0300120048019203	0.9999999999999086	0.5369112328205397	24.44943025968985
GOTERM_BP_FAT	GO:0043623~cellular protein complex assembly	6	1.7191977077363898	0.24288844129053688	ENSG00000105971, ENSG00000105974, ENSG00000188229, ENSG00000144381, ENSG00000120438, ENSG00000122176	280	162	13528	1.7894179894179896	1.0	0.9145333320297568	99.11870668057216
Annotation Cluster 6	Enrichment Score: 2.106568828771846
Category	Term	Count	%	PValue	Genes	List Total	Pop Hits	Pop Total	Fold Enrichment	Bonferroni	Benjamini	FDR
GOTERM_MF_FAT	GO:0008092~cytoskeletal protein binding	22	6.303724928366762	0.0013005692027720584	ENSG00000136279, ENSG00000044115, ENSG00000152409, ENSG00000149557, ENSG00000034510, ENSG00000215305, ENSG00000042493, ENSG00000131018, ENSG00000128641, ENSG00000077549, ENSG00000154553, ENSG00000118162, ENSG00000118762, ENSG00000172757, ENSG00000197694, ENSG00000101146, ENSG00000006715, ENSG00000108518, ENSG00000140416, ENSG00000100345, ENSG00000198707, ENSG00000137076	262	504	12983	2.1630467708711985	0.5054296539981042	0.296743044114105	1.8770120823201952
GOTERM_MF_FAT	GO:0003779~actin binding	15	4.297994269340974	0.006181880034501097	ENSG00000136279, ENSG00000152409, ENSG00000034510, ENSG00000215305, ENSG00000042493, ENSG00000131018, ENSG00000128641, ENSG00000077549, ENSG00000118162, ENSG00000197694, ENSG00000172757, ENSG00000108518, ENSG00000140416, ENSG00000100345, ENSG00000137076	262	326	12983	2.2800660328759426	0.9650828522449748	0.48878009871542716	8.633114253965879
GOTERM_CC_FAT	GO:0015629~actin cytoskeleton	14	4.011461318051576	0.006883075679307638	ENSG00000044115, ENSG00000215305, ENSG00000042493, ENSG00000128641, ENSG00000077549, ENSG00000154553, ENSG00000118762, ENSG00000118162, ENSG00000197694, ENSG00000172757, ENSG00000108518, ENSG00000140416, ENSG00000151694, ENSG00000100345	283	269	12782	2.350650886019415	0.9244658658729425	0.1062344316274737	9.098605933024395
GOTERM_BP_FAT	GO:0030036~actin cytoskeleton organization	11	3.151862464183381	0.018978809967896162	ENSG00000077549, ENSG00000134318, ENSG00000034510, ENSG00000154553, ENSG00000118162, ENSG00000102302, ENSG00000172757, ENSG00000108518, ENSG00000140416, ENSG00000100345, ENSG00000137076	280	226	13528	2.3515802781289508	0.9999999999999993	0.5475206652401641	27.807603552319172
GOTERM_BP_FAT	GO:0030029~actin filament-based process	11	3.151862464183381	0.027915813969289802	ENSG00000077549, ENSG00000134318, ENSG00000034510, ENSG00000154553, ENSG00000118162, ENSG00000102302, ENSG00000172757, ENSG00000108518, ENSG00000140416, ENSG00000100345, ENSG00000137076	280	241	13528	2.2052163604030826	1.0	0.615100415074975	38.21185803958452
Annotation Cluster 7	Enrichment Score: 2.0056580802637587
Category	Term	Count	%	PValue	Genes	List Total	Pop Hits	Pop Total	Fold Enrichment	Bonferroni	Benjamini	FDR
GOTERM_BP_FAT	GO:0010638~positive regulation of organelle organization	9	2.5787965616045847	3.0633463457670744E-4	ENSG00000089220, ENSG00000177889, ENSG00000105971, ENSG00000105974, ENSG00000134318, ENSG00000204498, ENSG00000099901, ENSG00000172757, ENSG00000140416	280	83	13528	5.2388984509466425	0.4276020594140627	0.10558389104157362	0.5196452805331098
GOTERM_BP_FAT	GO:0051493~regulation of cytoskeleton organization	10	2.865329512893983	0.0020288776866750234	ENSG00000105971, ENSG00000077549, ENSG00000105974, ENSG00000134318, ENSG00000034510, ENSG00000099901, ENSG00000042493, ENSG00000197694, ENSG00000172757, ENSG00000140416	280	136	13528	3.552521008403361	0.9752353804725775	0.2652279321981872	3.394643673078712
GOTERM_BP_FAT	GO:0051130~positive regulation of cellular component organization	9	2.5787965616045847	0.03411049456689305	ENSG00000089220, ENSG00000177889, ENSG00000105971, ENSG00000105974, ENSG00000134318, ENSG00000204498, ENSG00000099901, ENSG00000172757, ENSG00000140416	280	181	13528	2.402367797947908	1.0	0.6451480130522935	44.57673731727535
GOTERM_BP_FAT	GO:0070507~regulation of microtubule cytoskeleton organization	4	1.146131805157593	0.05525347306468427	ENSG00000105971, ENSG00000105974, ENSG00000134318, ENSG00000099901	280	42	13528	4.6013605442176875	1.0	0.6998655035048641	61.960208336512565
GOTERM_BP_FAT	GO:0032886~regulation of microtubule-based process	4	1.146131805157593	0.07998527336859804	ENSG00000105971, ENSG00000105974, ENSG00000134318, ENSG00000099901	280	49	13528	3.9440233236151605	1.0	0.7516064577072948	75.77118076842697
Annotation Cluster 8	Enrichment Score: 1.814391780379382
Category	Term	Count	%	PValue	Genes	List Total	Pop Hits	Pop Total	Fold Enrichment	Bonferroni	Benjamini	FDR
GOTERM_CC_FAT	GO:0005856~cytoskeleton	47	13.46704871060172	0.0028280016772592093	ENSG00000215305, ENSG00000131018, ENSG00000128641, ENSG00000175792, ENSG00000120438, ENSG00000039560, ENSG00000132688, ENSG00000077549, ENSG00000165169, ENSG00000134318, ENSG00000086827, ENSG00000118162, ENSG00000118762, ENSG00000172757, ENSG00000188229, ENSG00000164402, ENSG00000095906, ENSG00000151694, ENSG00000137845, ENSG00000198707, ENSG00000157456, ENSG00000136279, ENSG00000044115, ENSG0000…	283	1381	12782	1.5371510888560804	0.6532568597205418	0.06040296015137736	3.8359416325669415
GOTERM_CC_FAT	GO:0015630~microtubule cytoskeleton	23	6.59025787965616	0.005110254757146561	ENSG00000149557, ENSG00000163346, ENSG00000112742, ENSG00000120438, ENSG00000175792, ENSG00000131437, ENSG00000130640, ENSG00000165169, ENSG00000134318, ENSG00000075218, ENSG00000086827, ENSG00000118162, ENSG00000118762, ENSG00000099901, ENSG00000148498, ENSG00000137171, ENSG00000147526, ENSG00000006715, ENSG00000188229, ENSG00000095906, ENSG00000100345, ENSG00000157456, ENSG00000198707	283	549	12782	1.8922036211035804	0.8528253687957678	0.08720553506258022	6.831607981342113
GOTERM_CC_FAT	GO:0044430~cytoskeletal part	32	9.169054441260744	0.018659467158618586	ENSG00000215305, ENSG00000128641, ENSG00000175792, ENSG00000120438, ENSG00000077549, ENSG00000132688, ENSG00000165169, ENSG00000134318, ENSG00000086827, ENSG00000118162, ENSG00000118762, ENSG00000172757, ENSG00000188229, ENSG00000164402, ENSG00000095906, ENSG00000137845, ENSG00000198707, ENSG00000149557, ENSG00000042493, ENSG00000163346, ENSG00000112742, ENSG00000131437, ENSG00000130640, ENSG0000…	283	952	12782	1.518187487008938	0.9991278690851098	0.20928607081152895	22.90652419938459
GOTERM_CC_FAT	GO:0005815~microtubule organizing center	12	3.4383954154727796	0.02518493146494683	ENSG00000134318, ENSG00000149557, ENSG00000099901, ENSG00000118762, ENSG00000118162, ENSG00000148498, ENSG00000147526, ENSG00000175792, ENSG00000120438, ENSG00000095906, ENSG00000130640, ENSG00000198707	283	253	12782	2.142264556767553	0.9999280691076032	0.23278988851090832	29.693007369542524
GOTERM_CC_FAT	GO:0005813~centrosome	9	2.5787965616045847	0.12476100744299974	ENSG00000134318, ENSG00000149557, ENSG00000099901, ENSG00000147526, ENSG00000175792, ENSG00000120438, ENSG00000095906, ENSG00000130640, ENSG00000198707	283	224	12782	1.8147084805653708	1.0	0.5582566718789752	84.1263217916931
Annotation Cluster 9	Enrichment Score: 1.7922300612829862
Category	Term	Count	%	PValue	Genes	List Total	Pop Hits	Pop Total	Fold Enrichment	Bonferroni	Benjamini	FDR
GOTERM_BP_FAT	GO:0022415~viral reproductive process	6	1.7191977077363898	0.008942362717498533	ENSG00000108691, ENSG00000107175, ENSG00000099956, ENSG00000124795, ENSG00000074319, ENSG00000175334	280	62	13528	4.67557603686636	0.999999921273688	0.4669427645867681	14.165431518485217
GOTERM_BP_FAT	GO:0019058~viral infectious cycle	5	1.4326647564469914	0.011624352768450284	ENSG00000108691, ENSG00000099956, ENSG00000124795, ENSG00000074319, ENSG00000175334	280	43	13528	5.617940199335547	0.9999999994337243	0.49683482156750847	18.03102386624381
GOTERM_BP_FAT	GO:0016032~viral reproduction	6	1.7191977077363898	0.015506657477462826	ENSG00000108691, ENSG00000107175, ENSG00000099956, ENSG00000124795, ENSG00000074319, ENSG00000175334	280	71	13528	4.082897384305835	0.999999999999563	0.5365969455962749	23.337360772278725
GOTERM_BP_FAT	GO:0019079~viral genome replication	3	0.8595988538681949	0.042047530870737475	ENSG00000108691, ENSG00000099956, ENSG00000124795	280	16	13528	9.05892857142857	1.0	0.6525357084614651	51.8323891138126
Annotation Cluster 10	Enrichment Score: 1.736770633889565
Category	Term	Count	%	PValue	Genes	List Total	Pop Hits	Pop Total	Fold Enrichment	Bonferroni	Benjamini	FDR
GOTERM_CC_FAT	GO:0005681~spliceosome	9	2.5787965616045847	0.008885165628473583	ENSG00000144028, ENSG00000164609, ENSG00000183431, ENSG00000143368, ENSG00000003756, ENSG00000169045, ENSG00000100028, ENSG00000141543, ENSG00000108883	283	132	12782	3.0795053003533566	0.9644886499125959	0.1249866333004489	11.597207944814336
GOTERM_BP_FAT	GO:0022618~ribonucleoprotein complex assembly	6	1.7191977077363898	0.013833732414419415	ENSG00000144028, ENSG00000164609, ENSG00000183431, ENSG00000003756, ENSG00000100028, ENSG00000104872	280	69	13528	4.201242236024845	0.9999999999903793	0.5257833652666395	21.091729721779263
GOTERM_BP_FAT	GO:0000245~spliceosome assembly	4	1.146131805157593	0.027703178427661523	ENSG00000144028, ENSG00000164609, ENSG00000183431, ENSG00000003756	280	32	13528	6.039285714285714	1.0	0.6191206263350091	37.98162231727821
GOTERM_BP_FAT	GO:0022613~ribonucleoprotein complex biogenesis	9	2.5787965616045847	0.03317286386628923	ENSG00000144028, ENSG00000164609, ENSG00000183431, ENSG00000003756, ENSG00000100029, ENSG00000053372, ENSG00000100028, ENSG00000104872, ENSG00000141543	280	180	13528	2.4157142857142855	1.0	0.6407994184587753	43.654699601617594
Annotation Cluster 11	Enrichment Score: 1.6400977933804044
Category	Term	Count	%	PValue	Genes	List Total	Pop Hits	Pop Total	Fold Enrichment	Bonferroni	Benjamini	FDR
GOTERM_BP_FAT	GO:0006091~generation of precursor metabolites and energy	17	4.871060171919771	7.968837949375157E-4	ENSG00000221968, ENSG00000166136, ENSG00000147123, ENSG00000131100, ENSG00000131495, ENSG00000161513, ENSG00000184752, ENSG00000172340, ENSG00000099795, ENSG00000163541, ENSG00000111640, ENSG00000158864, ENSG00000172531, ENSG00000091140, ENSG00000171314, ENSG00000108515, ENSG00000128524	280	313	13528	2.624098585120949	0.7658290528781051	0.13512508436454684	1.3464892663581418
GOTERM_BP_FAT	GO:0022900~electron transport chain	9	2.5787965616045847	0.0024725105102261784	ENSG00000221968, ENSG00000166136, ENSG00000147123, ENSG00000158864, ENSG00000131495, ENSG00000161513, ENSG00000091140, ENSG00000184752, ENSG00000099795	280	114	13528	3.814285714285714	0.9889797082194564	0.2930324683997806	4.122319328462176
GOTERM_MF_FAT	GO:0050136~NADH dehydrogenase (quinone) activity	5	1.4326647564469914	0.010652125743022564	ENSG00000166136, ENSG00000158864, ENSG00000131495, ENSG00000184752, ENSG00000099795	262	43	12983	5.762027338895793	0.996953350395854	0.4094501116903071	14.43775922179511
GOTERM_MF_FAT	GO:0003954~NADH dehydrogenase activity	5	1.4326647564469914	0.010652125743022564	ENSG00000166136, ENSG00000158864, ENSG00000131495, ENSG00000184752, ENSG00000099795	262	43	12983	5.762027338895793	0.996953350395854	0.4094501116903071	14.43775922179511
GOTERM_MF_FAT	GO:0008137~NADH dehydrogenase (ubiquinone) activity	5	1.4326647564469914	0.010652125743022564	ENSG00000166136, ENSG00000158864, ENSG00000131495, ENSG00000184752, ENSG00000099795	262	43	12983	5.762027338895793	0.996953350395854	0.4094501116903071	14.43775922179511
GOTERM_BP_FAT	GO:0006120~mitochondrial electron transport, NADH to ubiquinone	5	1.4326647564469914	0.010712798097355076	ENSG00000166136, ENSG00000158864, ENSG00000131495, ENSG00000091140, ENSG00000099795	280	42	13528	5.7517006802721085	0.9999999969655945	0.4799212364765454	16.735952633221196
GOTERM_BP_FAT	GO:0045333~cellular respiration	7	2.005730659025788	0.015097809102736563	ENSG00000163541, ENSG00000166136, ENSG00000158864, ENSG00000131495, ENSG00000091140, ENSG00000172340, ENSG00000099795	280	97	13528	3.4865979381443304	0.9999999999990692	0.5367652258745511	22.794170021723282
GOTERM_BP_FAT	GO:0006119~oxidative phosphorylation	7	2.005730659025788	0.015813447812609325	ENSG00000166136, ENSG00000158864, ENSG00000131100, ENSG00000131495, ENSG00000091140, ENSG00000128524, ENSG00000099795	280	98	13528	3.4510204081632656	0.9999999999997523	0.5341318766693832	23.742594118771056
GOTERM_MF_FAT	GO:0016655~oxidoreductase activity, acting on NADH or NADPH, quinone or similar compound as acceptor	5	1.4326647564469914	0.016661211887897015	ENSG00000166136, ENSG00000158864, ENSG00000131495, ENSG00000184752, ENSG00000099795	262	49	12983	5.056472970867737	0.9998871724447526	0.5311492682506169	21.700551362765054
GOTERM_CC_FAT	GO:0070469~respiratory chain	6	1.7191977077363898	0.02487181140216053	ENSG00000166136, ENSG00000147123, ENSG00000158864, ENSG00000131495, ENSG00000184752, ENSG00000099795	283	75	12782	3.6132862190812727	0.9999188889688443	0.23595916732971534	29.38045382207608
GOTERM_MF_FAT	GO:0016651~oxidoreductase activity, acting on NADH or NADPH	6	1.7191977077363898	0.025784744443278326	ENSG00000166136, ENSG00000158864, ENSG00000131495, ENSG00000091140, ENSG00000184752, ENSG00000099795	262	83	12983	3.58217603237377	0.9999992716921475	0.6355869441846098	31.63771544928755
GOTERM_BP_FAT	GO:0042773~ATP synthesis coupled electron transport	5	1.4326647564469914	0.02813969433323285	ENSG00000166136, ENSG00000158864, ENSG00000131495, ENSG00000091140, ENSG00000099795	280	56	13528	4.313775510204081	1.0	0.6113357866505924	38.4533997989425
GOTERM_BP_FAT	GO:0042775~mitochondrial ATP synthesis coupled electron transport	5	1.4326647564469914	0.02813969433323285	ENSG00000166136, ENSG00000158864, ENSG00000131495, ENSG00000091140, ENSG00000099795	280	56	13528	4.313775510204081	1.0	0.6113357866505924	38.4533997989425
GOTERM_BP_FAT	GO:0015980~energy derivation by oxidation of organic compounds	8	2.292263610315186	0.029708871164888302	ENSG00000163541, ENSG00000166136, ENSG00000158864, ENSG00000131495, ENSG00000172531, ENSG00000091140, ENSG00000172340, ENSG00000099795	280	144	13528	2.684126984126984	1.0	0.6184466167550018	40.1215875477204
GOTERM_BP_FAT	GO:0022904~respiratory electron transport chain	5	1.4326647564469914	0.04291380861257865	ENSG00000166136, ENSG00000158864, ENSG00000131495, ENSG00000091140, ENSG00000099795	280	64	13528	3.7745535714285707	1.0	0.6503953976292884	52.567755060933166
GOTERM_CC_FAT	GO:0005747~mitochondrial respiratory chain complex I	4	1.146131805157593	0.0649567909712502	ENSG00000166136, ENSG00000158864, ENSG00000131495, ENSG00000099795	283	42	12782	4.301531213191991	0.9999999999876675	0.42077289065640755	60.45064953198644
GOTERM_CC_FAT	GO:0030964~NADH dehydrogenase complex	4	1.146131805157593	0.0649567909712502	ENSG00000166136, ENSG00000158864, ENSG00000131495, ENSG00000099795	283	42	12782	4.301531213191991	0.9999999999876675	0.42077289065640755	60.45064953198644
GOTERM_CC_FAT	GO:0045271~respiratory chain complex I	4	1.146131805157593	0.0649567909712502	ENSG00000166136, ENSG00000158864, ENSG00000131495, ENSG00000099795	283	42	12782	4.301531213191991	0.9999999999876675	0.42077289065640755	60.45064953198644
GOTERM_CC_FAT	GO:0005746~mitochondrial respiratory chain	4	1.146131805157593	0.16741637611685373	ENSG00000166136, ENSG00000158864, ENSG00000131495, ENSG00000099795	283	64	12782	2.822879858657244	1.0	0.6190698298908663	92.03871984239596
GOTERM_CC_FAT	GO:0044455~mitochondrial membrane part	4	1.146131805157593	0.5233452659609811	ENSG00000166136, ENSG00000158864, ENSG00000131495, ENSG00000099795	283	125	12782	1.4453144876325088	1.0	0.8871897596711332	99.9964067548238
Annotation Cluster 12	Enrichment Score: 1.5860449606127613
Category	Term	Count	%	PValue	Genes	List Total	Pop Hits	Pop Total	Fold Enrichment	Bonferroni	Benjamini	FDR
GOTERM_BP_FAT	GO:0043254~regulation of protein complex assembly	9	2.5787965616045847	5.318386933329248E-4	ENSG00000105971, ENSG00000077549, ENSG00000105974, ENSG00000034510, ENSG00000189403, ENSG00000042493, ENSG00000197694, ENSG00000112159, ENSG00000171681	280	90	13528	4.831428571428571	0.6204374558530237	0.1490960138438795	0.9005498347252394
GOTERM_BP_FAT	GO:0033043~regulation of organelle organization	14	4.011461318051576	5.749760518138701E-4	ENSG00000177889, ENSG00000105971, ENSG00000105974, ENSG00000034510, ENSG00000204498, ENSG00000042493, ENSG00000112742, ENSG00000089220, ENSG00000077549, ENSG00000134318, ENSG00000099901, ENSG00000197694, ENSG00000172757, ENSG00000140416	280	217	13528	3.11705069124424	0.6491275510176712	0.1389639716718749	0.9732576404676285
GOTERM_CC_FAT	GO:0005938~cell cortex	11	3.151862464183381	0.0014771920284207655	ENSG00000136279, ENSG00000077549, ENSG00000105974, ENSG00000112685, ENSG00000197694, ENSG00000148498, ENSG00000172757, ENSG00000164402, ENSG00000039560, ENSG00000100345, ENSG00000108010	283	146	12782	3.40292366523065	0.4247084210737231	0.03396468943526543	2.0210418501739658
GOTERM_BP_FAT	GO:0051493~regulation of cytoskeleton organization	10	2.865329512893983	0.0020288776866750234	ENSG00000105971, ENSG00000077549, ENSG00000105974, ENSG00000134318, ENSG00000034510, ENSG00000099901, ENSG00000042493, ENSG00000197694, ENSG00000172757, ENSG00000140416	280	136	13528	3.552521008403361	0.9752353804725775	0.2652279321981872	3.394643673078712
GOTERM_BP_FAT	GO:0044087~regulation of cellular component biogenesis	10	2.865329512893983	0.0027213703172374874	ENSG00000105971, ENSG00000077549, ENSG00000105974, ENSG00000034510, ENSG00000189403, ENSG00000042493, ENSG00000197694, ENSG00000140416, ENSG00000112159, ENSG00000171681	280	142	13528	3.402414486921529	0.9930036775935793	0.2984443451085672	4.5282536655960275
GOTERM_BP_FAT	GO:0032271~regulation of protein polymerization	6	1.7191977077363898	0.013044775070677233	ENSG00000105971, ENSG00000077549, ENSG00000105974, ENSG00000034510, ENSG00000042493, ENSG00000197694	280	68	13528	4.263025210084034	0.9999999999587278	0.5263153684614437	20.011331751200657
GOTERM_BP_FAT	GO:0030834~regulation of actin filament depolymerization	4	1.146131805157593	0.017610235838046946	ENSG00000077549, ENSG00000042493, ENSG00000197694, ENSG00000172757	280	27	13528	7.157671957671957	0.9999999999999911	0.5371408414742633	26.075747643633186
GOTERM_BP_FAT	GO:0030837~negative regulation of actin filament polymerization	4	1.146131805157593	0.01942899902097992	ENSG00000077549, ENSG00000034510, ENSG00000042493, ENSG00000197694	280	28	13528	6.902040816326529	0.9999999999999997	0.5400810093294506	28.36889583130401
GOTERM_BP_FAT	GO:0032272~negative regulation of protein polymerization	4	1.146131805157593	0.021347623183897588	ENSG00000077549, ENSG00000034510, ENSG00000042493, ENSG00000197694	280	29	13528	6.664039408866994	1.0	0.5589711306451005	30.715289573774186
GOTERM_BP_FAT	GO:0031333~negative regulation of protein complex assembly	4	1.146131805157593	0.032437998009914516	ENSG00000077549, ENSG00000034510, ENSG00000042493, ENSG00000197694	280	34	13528	5.684033613445378	1.0	0.6386027904112668	42.92198347276588
GOTERM_CC_FAT	GO:0044448~cell cortex part	6	1.7191977077363898	0.03637419813206308	ENSG00000077549, ENSG00000112685, ENSG00000197694, ENSG00000172757, ENSG00000164402, ENSG00000100345	283	83	12782	3.265017667844523	0.9999990411534572	0.2927975970432598	40.05543395103881
GOTERM_BP_FAT	GO:0032956~regulation of actin cytoskeleton organization	6	1.7191977077363898	0.036806197144742286	ENSG00000077549, ENSG00000034510, ENSG00000042493, ENSG00000197694, ENSG00000172757, ENSG00000140416	280	89	13528	3.2571428571428576	1.0	0.661742223938975	47.149142682444435
GOTERM_BP_FAT	GO:0008064~regulation of actin polymerization or depolymerization	5	1.4326647564469914	0.036949027875385856	ENSG00000077549, ENSG00000034510, ENSG00000042493, ENSG00000197694, ENSG00000172757	280	61	13528	3.9601873536299763	1.0	0.657413103096995	47.28225551598266
GOTERM_BP_FAT	GO:0030832~regulation of actin filament length	5	1.4326647564469914	0.04086877748951883	ENSG00000077549, ENSG00000034510, ENSG00000042493, ENSG00000197694, ENSG00000172757	280	63	13528	3.834467120181406	1.0	0.6622698268180225	50.81452208468165
GOTERM_BP_FAT	GO:0032970~regulation of actin filament-based process	6	1.7191977077363898	0.04152800254004721	ENSG00000077549, ENSG00000034510, ENSG00000042493, ENSG00000197694, ENSG00000172757, ENSG00000140416	280	92	13528	3.1509316770186335	1.0	0.6579315168725424	51.38623855363076
GOTERM_BP_FAT	GO:0051693~actin filament capping	3	0.8595988538681949	0.07470859097749359	ENSG00000077549, ENSG00000042493, ENSG00000197694	280	22	13528	6.588311688311689	1.0	0.7465936433730955	73.29649353883045
GOTERM_BP_FAT	GO:0030835~negative regulation of actin filament depolymerization	3	0.8595988538681949	0.0869264883205552	ENSG00000077549, ENSG00000042493, ENSG00000197694	280	24	13528	6.039285714285715	1.0	0.7630716430017275	78.69888227128834
GOTERM_BP_FAT	GO:0043244~regulation of protein complex disassembly	4	1.146131805157593	0.08779766845002492	ENSG00000077549, ENSG00000042493, ENSG00000197694, ENSG00000172757	280	51	13528	3.7893557422969186	1.0	0.763680095730247	79.04186086204112
GOTERM_BP_FAT	GO:0010639~negative regulation of organelle organization	5	1.4326647564469914	0.08923688714595665	ENSG00000077549, ENSG00000034510, ENSG00000042493, ENSG00000197694, ENSG00000112742	280	82	13528	2.945993031358885	1.0	0.7636604620357894	79.59711126404989
GOTERM_CC_FAT	GO:0030863~cortical cytoskeleton	4	1.146131805157593	0.09338854773183679	ENSG00000077549, ENSG00000197694, ENSG00000172757, ENSG00000100345	283	49	12782	3.687026754164563	0.9999999999999999	0.5059622051444567	74.18218926389464
GOTERM_BP_FAT	GO:0030833~regulation of actin filament polymerization	4	1.146131805157593	0.1000889506218846	ENSG00000077549, ENSG00000034510, ENSG00000042493, ENSG00000197694	280	54	13528	3.5788359788359787	1.0	0.7848310783666529	83.35949511938348
GOTERM_BP_FAT	GO:0051494~negative regulation of cytoskeleton organization	4	1.146131805157593	0.10433180020526496	ENSG00000077549, ENSG00000034510, ENSG00000042493, ENSG00000197694	280	55	13528	3.5137662337662334	1.0	0.7914460060670779	84.64446131839352
GOTERM_BP_FAT	GO:0051129~negative regulation of cellular component organization	6	1.7191977077363898	0.17008925914998085	ENSG00000077549, ENSG00000034510, ENSG00000189403, ENSG00000042493, ENSG00000197694, ENSG00000112742	280	142	13528	2.0414486921529176	1.0	0.8642676866041027	95.80112207137984
GOTERM_BP_FAT	GO:0032535~regulation of cellular component size	9	2.5787965616045847	0.19752191931963373	ENSG00000077549, ENSG00000034510, ENSG00000042493, ENSG00000197694, ENSG00000172757, ENSG00000151694, ENSG00000198000, ENSG00000137845, ENSG00000172037	280	271	13528	1.6045334739061674	1.0	0.8920600222113053	97.62921831545057
GOTERM_BP_FAT	GO:0043242~negative regulation of protein complex disassembly	3	0.8595988538681949	0.20697660775290763	ENSG00000077549, ENSG00000042493, ENSG00000197694	280	41	13528	3.5351916376306622	1.0	0.8992465800369746	98.06195415235578
Annotation Cluster 13	Enrichment Score: 1.566005940085307
Category	Term	Count	%	PValue	Genes	List Total	Pop Hits	Pop Total	Fold Enrichment	Bonferroni	Benjamini	FDR
GOTERM_CC_FAT	GO:0044432~endoplasmic reticulum part	16	4.584527220630372	0.010183185427188966	ENSG00000115317, ENSG00000166598, ENSG00000162407, ENSG00000129128, ENSG00000122884, ENSG00000185825, ENSG00000163902, ENSG00000130528, ENSG00000163463, ENSG00000102007, ENSG00000077232, ENSG00000130714, ENSG00000198626, ENSG00000065485, ENSG00000079150, ENSG00000149380	283	347	12782	2.0825857170497244	0.9782476916524129	0.13690639629373869	13.182929031735735
GOTERM_CC_FAT	GO:0012505~endomembrane system	28	8.022922636103152	0.013868962446318564	ENSG00000099194, ENSG00000138193, ENSG00000105971, ENSG00000105974, ENSG00000144224, ENSG00000162407, ENSG00000131018, ENSG00000185825, ENSG00000130714, ENSG00000116260, ENSG00000120253, ENSG00000166598, ENSG00000115317, ENSG00000129128, ENSG00000144381, ENSG00000163902, ENSG00000085832, ENSG00000130528, ENSG00000163463, ENSG00000102007, ENSG00000147852, ENSG00000198626, ENSG00000101146, ENSG0000…	283	782	12782	1.617199714422564	0.9946104701313284	0.17017988097095693	17.542983617946696
GOTERM_CC_FAT	GO:0042175~nuclear envelope-endoplasmic reticulum network	12	3.4383954154727796	0.05058634043937853	ENSG00000115317, ENSG00000166598, ENSG00000162407, ENSG00000130714, ENSG00000198626, ENSG00000101146, ENSG00000129128, ENSG00000185825, ENSG00000163902, ENSG00000163463, ENSG00000130528, ENSG00000102007	283	284	12782	1.9084258199372917	0.999999996298754	0.3771980699009152	51.177001333634095
GOTERM_CC_FAT	GO:0005789~endoplasmic reticulum membrane	11	3.151862464183381	0.07621059512867744	ENSG00000115317, ENSG00000166598, ENSG00000162407, ENSG00000130714, ENSG00000198626, ENSG00000129128, ENSG00000185825, ENSG00000163902, ENSG00000163463, ENSG00000130528, ENSG00000102007	283	269	12782	1.8469399818723975	0.9999999999998669	0.46783195239135167	66.5413557052083
Annotation Cluster 14	Enrichment Score: 1.4963962563751738
Category	Term	Count	%	PValue	Genes	List Total	Pop Hits	Pop Total	Fold Enrichment	Bonferroni	Benjamini	FDR
GOTERM_BP_FAT	GO:0007049~cell cycle	29	8.30945558739255	0.002823458629310492	ENSG00000010292, ENSG00000105325, ENSG00000152409, ENSG00000161057, ENSG00000175792, ENSG00000100764, ENSG00000086827, ENSG00000118762, ENSG00000167670, ENSG00000164402, ENSG00000074319, ENSG00000151694, ENSG00000157456, ENSG00000120253, ENSG00000165416, ENSG00000100029, ENSG00000099956, ENSG00000112742, ENSG00000106992, ENSG00000092621, ENSG00000165916, ENSG00000141696, ENSG00000075218, ENSG0000…	280	776	13528	1.8055596465390282	0.9941935754154658	0.2905410813080622	4.6943093888284775
GOTERM_BP_FAT	GO:0022402~cell cycle process	23	6.59025787965616	0.0032483632796673333	ENSG00000010292, ENSG00000105325, ENSG00000120253, ENSG00000152409, ENSG00000165416, ENSG00000100029, ENSG00000161057, ENSG00000112742, ENSG00000175792, ENSG00000106992, ENSG00000092621, ENSG00000100764, ENSG00000165916, ENSG00000141696, ENSG00000075218, ENSG00000086827, ENSG00000118762, ENSG00000099901, ENSG00000074319, ENSG00000151694, ENSG00000100345, ENSG00000157456, ENSG00000008128	280	565	13528	1.9667762326169405	0.9973279194050189	0.30947708204748714	5.382538742688436
GOTERM_BP_FAT	GO:0051301~cell division	14	4.011461318051576	0.008324009945188435	ENSG00000010292, ENSG00000105325, ENSG00000120253, ENSG00000175792, ENSG00000134318, ENSG00000086827, ENSG00000172757, ENSG00000148498, ENSG00000147526, ENSG00000172531, ENSG00000074319, ENSG00000008128, ENSG00000157456, ENSG00000100345	280	295	13528	2.292881355932203	0.9999997548663265	0.4840795556557814	13.250171236380016
GOTERM_BP_FAT	GO:0000278~mitotic cell cycle	15	4.297994269340974	0.02153691782071987	ENSG00000010292, ENSG00000105325, ENSG00000120253, ENSG00000165416, ENSG00000100029, ENSG00000161057, ENSG00000175792, ENSG00000112742, ENSG00000100764, ENSG00000165916, ENSG00000075218, ENSG00000086827, ENSG00000151694, ENSG00000157456, ENSG00000008128	280	370	13528	1.9586872586872586	1.0	0.5547533394390121	30.942825702003663
GOTERM_BP_FAT	GO:0000279~M phase	13	3.7249283667621778	0.04046713483863318	ENSG00000010292, ENSG00000105325, ENSG00000120253, ENSG00000165416, ENSG00000100029, ENSG00000175792, ENSG00000112742, ENSG00000141696, ENSG00000086827, ENSG00000099901, ENSG00000008128, ENSG00000157456, ENSG00000100345	280	329	13528	1.909075119409466	1.0	0.6638476448004578	50.463099341602
GOTERM_BP_FAT	GO:0022403~cell cycle phase	15	4.297994269340974	0.04791733820815112	ENSG00000010292, ENSG00000105325, ENSG00000120253, ENSG00000165416, ENSG00000100029, ENSG00000175792, ENSG00000112742, ENSG00000141696, ENSG00000075218, ENSG00000086827, ENSG00000099901, ENSG00000151694, ENSG00000100345, ENSG00000157456, ENSG00000008128	280	414	13528	1.7505175983436851	1.0	0.6775685975685428	56.61258982088633
GOTERM_BP_FAT	GO:0000280~nuclear division	9	2.5787965616045847	0.08570215855416481	ENSG00000010292, ENSG00000105325, ENSG00000120253, ENSG00000086827, ENSG00000165416, ENSG00000100029, ENSG00000175792, ENSG00000157456, ENSG00000008128	280	220	13528	1.9764935064935063	1.0	0.763992136024897	78.20793294804047
GOTERM_BP_FAT	GO:0007067~mitosis	9	2.5787965616045847	0.08570215855416481	ENSG00000010292, ENSG00000105325, ENSG00000120253, ENSG00000086827, ENSG00000165416, ENSG00000100029, ENSG00000175792, ENSG00000157456, ENSG00000008128	280	220	13528	1.9764935064935063	1.0	0.763992136024897	78.20793294804047
GOTERM_BP_FAT	GO:0000087~M phase of mitotic cell cycle	9	2.5787965616045847	0.09271532295915608	ENSG00000010292, ENSG00000105325, ENSG00000120253, ENSG00000086827, ENSG00000165416, ENSG00000100029, ENSG00000175792, ENSG00000157456, ENSG00000008128	280	224	13528	1.9411989795918363	1.0	0.7687624903771703	80.88246545500071
GOTERM_BP_FAT	GO:0048285~organelle fission	9	2.5787965616045847	0.10192774234635818	ENSG00000010292, ENSG00000105325, ENSG00000120253, ENSG00000086827, ENSG00000165416, ENSG00000100029, ENSG00000175792, ENSG00000157456, ENSG00000008128	280	229	13528	1.8988147223955083	1.0	0.7859328930416486	83.92833213773619
GOTERM_CC_FAT	GO:0000793~condensed chromosome	6	1.7191977077363898	0.15655121209753667	ENSG00000010292, ENSG00000141696, ENSG00000120253, ENSG00000189403, ENSG00000086827, ENSG00000100029	283	129	12782	2.1007478017914374	1.0	0.6079667061718347	90.47743579189834
Annotation Cluster 15	Enrichment Score: 1.4833915283219137
Category	Term	Count	%	PValue	Genes	List Total	Pop Hits	Pop Total	Fold Enrichment	Bonferroni	Benjamini	FDR
GOTERM_MF_FAT	GO:0005198~structural molecule activity	24	6.876790830945559	0.004566156536902545	ENSG00000008988, ENSG00000105974, ENSG00000044115, ENSG00000204262, ENSG00000180992, ENSG00000111341, ENSG00000134871, ENSG00000172037, ENSG00000142937, ENSG00000132688, ENSG00000154553, ENSG00000134318, ENSG00000140988, ENSG00000177600, ENSG00000136942, ENSG00000037241, ENSG00000197694, ENSG00000197958, ENSG00000188229, ENSG00000140416, ENSG00000100316, ENSG00000184432, ENSG00000122140, ENSG0000…	262	634	12983	1.8758398150600812	0.9159167400196749	0.5619034359047489	6.446352915744824
GOTERM_BP_FAT	GO:0006414~translational elongation	8	2.292263610315186	0.00486838684474304	ENSG00000142937, ENSG00000008988, ENSG00000140988, ENSG00000177600, ENSG00000136942, ENSG00000037241, ENSG00000197958, ENSG00000100316	280	101	13528	3.826874115983027	0.9998618240485699	0.37358107988825273	7.963856356603117
GOTERM_MF_FAT	GO:0003735~structural constituent of ribosome	10	2.865329512893983	0.006907707124190434	ENSG00000142937, ENSG00000008988, ENSG00000140988, ENSG00000177600, ENSG00000136942, ENSG00000037241, ENSG00000197958, ENSG00000180992, ENSG00000100316, ENSG00000122140	262	168	12983	2.94960923300618	0.9764831147529168	0.4647418360922658	9.599888336993478
GOTERM_BP_FAT	GO:0006412~translation	15	4.297994269340974	0.008936721435817977	ENSG00000008988, ENSG00000110619, ENSG00000180992, ENSG00000136628, ENSG00000132740, ENSG00000142937, ENSG00000134440, ENSG00000140988, ENSG00000177600, ENSG00000136942, ENSG00000037241, ENSG00000197958, ENSG00000100316, ENSG00000100353, ENSG00000122140	280	331	13528	2.1894691411307727	0.9999999204534115	0.4799742340352122	14.157122760909747
GOTERM_CC_FAT	GO:0005840~ribosome	11	3.151862464183381	0.021559886400542703	ENSG00000142937, ENSG00000008988, ENSG00000140988, ENSG00000177600, ENSG00000136942, ENSG00000037241, ENSG00000197958, ENSG00000180992, ENSG00000100316, ENSG00000168724, ENSG00000122140	283	215	12782	2.3108225819705805	0.9997117234813238	0.2188732817594492	25.994668736369153
GOTERM_CC_FAT	GO:0033279~ribosomal subunit	8	2.292263610315186	0.023290778759222263	ENSG00000142937, ENSG00000008988, ENSG00000140988, ENSG00000177600, ENSG00000136942, ENSG00000037241, ENSG00000100316, ENSG00000122140	283	128	12782	2.822879858657244	0.9998513319309617	0.22835389623401614	27.7825028119388
GOTERM_CC_FAT	GO:0022626~cytosolic ribosome	6	1.7191977077363898	0.03323968333468229	ENSG00000142937, ENSG00000008988, ENSG00000140988, ENSG00000177600, ENSG00000136942, ENSG00000100316	283	81	12782	3.345635388038215	0.999996769744172	0.2830213315952719	37.305475893119485
GOTERM_CC_FAT	GO:0044445~cytosolic part	8	2.292263610315186	0.05146884947138903	ENSG00000142937, ENSG00000008988, ENSG00000140988, ENSG00000177600, ENSG00000136942, ENSG00000120438, ENSG00000100316, ENSG00000108515	283	152	12782	2.377161986237679	0.9999999973860476	0.37533101381817213	51.80008645322789
GOTERM_CC_FAT	GO:0015935~small ribosomal subunit	4	1.146131805157593	0.1620345417013926	ENSG00000142937, ENSG00000008988, ENSG00000140988, ENSG00000122140	283	63	12782	2.867687475461327	1.0	0.6164135118256463	91.29775709474242
GOTERM_CC_FAT	GO:0015934~large ribosomal subunit	4	1.146131805157593	0.1838633733457759	ENSG00000177600, ENSG00000136942, ENSG00000037241, ENSG00000100316	283	67	12782	2.6964822530457253	1.0	0.6225023369688091	93.95626235117801
GOTERM_CC_FAT	GO:0022625~cytosolic large ribosomal subunit	3	0.8595988538681949	0.20428460692883488	ENSG00000177600, ENSG00000136942, ENSG00000100316	283	38	12782	3.5657429793565187	1.0	0.6518467962792901	95.74100004762927
GOTERM_CC_FAT	GO:0022627~cytosolic small ribosomal subunit	3	0.8595988538681949	0.22053796298906103	ENSG00000142937, ENSG00000008988, ENSG00000140988	283	40	12782	3.3874558303886926	1.0	0.6745940280271507	96.79729229604025
Annotation Cluster 16	Enrichment Score: 1.4654522838554183
Category	Term	Count	%	PValue	Genes	List Total	Pop Hits	Pop Total	Fold Enrichment	Bonferroni	Benjamini	FDR
GOTERM_MF_FAT	GO:0019899~enzyme binding	19	5.444126074498568	0.018668874729053396	ENSG00000138193, ENSG00000105971, ENSG00000105974, ENSG00000149557, ENSG00000112685, ENSG00000100028, ENSG00000108010, ENSG00000089220, ENSG00000011243, ENSG00000103266, ENSG00000118762, ENSG00000099901, ENSG00000198626, ENSG00000102302, ENSG00000137880, ENSG00000108518, ENSG00000077097, ENSG00000171314, ENSG00000137845	262	523	12983	1.8002203961292016	0.9999626556073072	0.5435408113843191	23.996190101922377
GOTERM_MF_FAT	GO:0019900~kinase binding	9	2.5787965616045847	0.02818585079426767	ENSG00000089220, ENSG00000105971, ENSG00000105974, ENSG00000149557, ENSG00000198626, ENSG00000077097, ENSG00000171314, ENSG00000108010, ENSG00000137845	262	179	12983	2.4915134973772872	0.9999998083446735	0.6434109034545401	34.05033754802369
GOTERM_MF_FAT	GO:0019901~protein kinase binding	7	2.005730659025788	0.076294610166527	ENSG00000089220, ENSG00000149557, ENSG00000198626, ENSG00000077097, ENSG00000171314, ENSG00000108010, ENSG00000137845	262	147	12983	2.3596873864049437	1.0	0.8579514239534949	68.51019282704812
Annotation Cluster 17	Enrichment Score: 1.2866930366492675
Category	Term	Count	%	PValue	Genes	List Total	Pop Hits	Pop Total	Fold Enrichment	Bonferroni	Benjamini	FDR
GOTERM_BP_FAT	GO:0008104~protein localization	30	8.595988538681947	0.008627981184113384	ENSG00000105974, ENSG00000028528, ENSG00000204498, ENSG00000215305, ENSG00000112685, ENSG00000185825, ENSG00000138073, ENSG00000103227, ENSG00000075785, ENSG00000164597, ENSG00000086827, ENSG00000166685, ENSG00000074319, ENSG00000198707, ENSG00000120253, ENSG00000034510, ENSG00000166598, ENSG00000085832, ENSG00000100568, ENSG00000110697, ENSG00000165280, ENSG00000111052, ENSG00000100300, ENSG0000…	280	882	13528	1.6433430515063168	0.9999998597340591	0.4818489973355289	13.701238754183432
GOTERM_BP_FAT	GO:0046907~intracellular transport	24	6.876790830945559	0.009400503426247809	ENSG00000100075, ENSG00000028528, ENSG00000215305, ENSG00000185825, ENSG00000138073, ENSG00000047579, ENSG00000100568, ENSG00000178537, ENSG00000134072, ENSG00000165280, ENSG00000164597, ENSG00000086827, ENSG00000100300, ENSG00000099901, ENSG00000166685, ENSG00000198626, ENSG00000101146, ENSG00000006715, ENSG00000064601, ENSG00000140416, ENSG00000025772, ENSG00000184432, ENSG00000100345, ENSG0000…	280	657	13528	1.7649054142204827	0.999999966080812	0.4589589782895799	14.837682652691363
GOTERM_BP_FAT	GO:0015031~protein transport	26	7.4498567335243555	0.014566691789335928	ENSG00000028528, ENSG00000215305, ENSG00000112685, ENSG00000138073, ENSG00000103227, ENSG00000185825, ENSG00000075785, ENSG00000164597, ENSG00000086827, ENSG00000166685, ENSG00000074319, ENSG00000198707, ENSG00000120253, ENSG00000166598, ENSG00000085832, ENSG00000100568, ENSG00000110697, ENSG00000165280, ENSG00000111052, ENSG00000100300, ENSG00000064601, ENSG00000006715, ENSG00000025772, ENSG0000…	280	762	13528	1.6485189351331084	0.9999999999975158	0.53394810764337	22.08312381797971
GOTERM_BP_FAT	GO:0045184~establishment of protein localization	26	7.4498567335243555	0.01641106206527357	ENSG00000028528, ENSG00000215305, ENSG00000112685, ENSG00000138073, ENSG00000103227, ENSG00000185825, ENSG00000075785, ENSG00000164597, ENSG00000086827, ENSG00000166685, ENSG00000074319, ENSG00000198707, ENSG00000120253, ENSG00000166598, ENSG00000085832, ENSG00000100568, ENSG00000110697, ENSG00000165280, ENSG00000111052, ENSG00000100300, ENSG00000064601, ENSG00000006715, ENSG00000025772, ENSG0000…	280	769	13528	1.6335129110161621	0.9999999999999181	0.5204650552093377	24.52618919105496
GOTERM_BP_FAT	GO:0016192~vesicle-mediated transport	18	5.157593123209169	0.08835307078884662	ENSG00000136279, ENSG00000105971, ENSG00000105974, ENSG00000028528, ENSG00000112685, ENSG00000185825, ENSG00000138073, ENSG00000047579, ENSG00000100568, ENSG00000075785, ENSG00000165280, ENSG00000164597, ENSG00000111052, ENSG00000086827, ENSG00000147852, ENSG00000166685, ENSG00000006715, ENSG00000184432	280	576	13528	1.5098214285714284	1.0	0.763005523112341	79.2577991698771
GOTERM_BP_FAT	GO:0070727~cellular macromolecule localization	12	3.4383954154727796	0.2340285385851047	ENSG00000165280, ENSG00000028528, ENSG00000108349, ENSG00000086827, ENSG00000215305, ENSG00000100300, ENSG00000006715, ENSG00000064601, ENSG00000185825, ENSG00000025772, ENSG00000100568, ENSG00000184432	280	414	13528	1.4004140786749482	1.0	0.9085180130312259	98.92590778319318
GOTERM_BP_FAT	GO:0034613~cellular protein localization	11	3.151862464183381	0.34153459585177287	ENSG00000165280, ENSG00000028528, ENSG00000086827, ENSG00000215305, ENSG00000100300, ENSG00000006715, ENSG00000064601, ENSG00000185825, ENSG00000025772, ENSG00000100568, ENSG00000184432	280	411	13528	1.2930830726451163	1.0	0.942759790134496	99.91793401307608
GOTERM_BP_FAT	GO:0006886~intracellular protein transport	10	2.865329512893983	0.37151180216722934	ENSG00000165280, ENSG00000028528, ENSG00000215305, ENSG00000100300, ENSG00000006715, ENSG00000064601, ENSG00000185825, ENSG00000025772, ENSG00000100568, ENSG00000184432	280	374	13528	1.291825821237586	1.0	0.949103624285079	99.96284186134808
Annotation Cluster 18	Enrichment Score: 1.2544661626660354
Category	Term	Count	%	PValue	Genes	List Total	Pop Hits	Pop Total	Fold Enrichment	Bonferroni	Benjamini	FDR
GOTERM_BP_FAT	GO:0010564~regulation of cell cycle process	10	2.865329512893983	5.81399704555485E-4	ENSG00000089220, ENSG00000105971, ENSG00000105325, ENSG00000134318, ENSG00000204498, ENSG00000075218, ENSG00000171033, ENSG00000086827, ENSG00000099901, ENSG00000112742	280	114	13528	4.238095238095238	0.6532103066000147	0.12399159575780916	0.984080379704988
GOTERM_BP_FAT	GO:0007346~regulation of mitotic cell cycle	8	2.292263610315186	0.03815847022240924	ENSG00000089220, ENSG00000105971, ENSG00000204498, ENSG00000075218, ENSG00000171033, ENSG00000086827, ENSG00000099901, ENSG00000112742	280	152	13528	2.5428571428571427	1.0	0.6581694374941458	48.39682927450835
GOTERM_BP_FAT	GO:0051726~regulation of cell cycle	13	3.7249283667621778	0.04226838031441161	ENSG00000105325, ENSG00000105971, ENSG00000204498, ENSG00000171033, ENSG00000100029, ENSG00000112742, ENSG00000089220, ENSG00000134318, ENSG00000107175, ENSG00000075218, ENSG00000086827, ENSG00000099901, ENSG00000151694	280	331	13528	1.8975399223133365	1.0	0.6495709554641085	52.020876202423416
GOTERM_BP_FAT	GO:0051783~regulation of nuclear division	4	1.146131805157593	0.10864456091251484	ENSG00000089220, ENSG00000105971, ENSG00000204498, ENSG00000112742	280	56	13528	3.4510204081632647	1.0	0.7978519092822887	85.85448780359349
GOTERM_BP_FAT	GO:0007088~regulation of mitosis	4	1.146131805157593	0.10864456091251484	ENSG00000089220, ENSG00000105971, ENSG00000204498, ENSG00000112742	280	56	13528	3.4510204081632647	1.0	0.7978519092822887	85.85448780359349
GOTERM_BP_FAT	GO:0010647~positive regulation of cell communication	9	2.5787965616045847	0.3681997740305267	ENSG00000089220, ENSG00000177889, ENSG00000105971, ENSG00000105974, ENSG00000149294, ENSG00000204498, ENSG00000108691, ENSG00000112742, ENSG00000151694	280	329	13528	1.3216673903603995	1.0	0.9479039429844082	99.95936780437684
GOTERM_BP_FAT	GO:0009967~positive regulation of signal transduction	8	2.292263610315186	0.40602801225901275	ENSG00000089220, ENSG00000177889, ENSG00000105971, ENSG00000105974, ENSG00000149294, ENSG00000204498, ENSG00000112742, ENSG00000151694	280	295	13528	1.3102179176755446	1.0	0.9563126359622701	99.98577989176968
Annotation Cluster 19	Enrichment Score: 1.1987191032711528
Category	Term	Count	%	PValue	Genes	List Total	Pop Hits	Pop Total	Fold Enrichment	Bonferroni	Benjamini	FDR
GOTERM_BP_FAT	GO:0007346~regulation of mitotic cell cycle	8	2.292263610315186	0.03815847022240924	ENSG00000089220, ENSG00000105971, ENSG00000204498, ENSG00000075218, ENSG00000171033, ENSG00000086827, ENSG00000099901, ENSG00000112742	280	152	13528	2.5428571428571427	1.0	0.6581694374941458	48.39682927450835
GOTERM_BP_FAT	GO:0007017~microtubule-based process	10	2.865329512893983	0.07913479045478883	ENSG00000105971, ENSG00000105974, ENSG00000075218, ENSG00000086827, ENSG00000099901, ENSG00000188229, ENSG00000112742, ENSG00000131437, ENSG00000100345, ENSG00000130640	280	253	13528	1.9096555618294748	1.0	0.754153583669017	75.3874788214205
GOTERM_BP_FAT	GO:0000226~microtubule cytoskeleton organization	7	2.005730659025788	0.08392363340507494	ENSG00000105971, ENSG00000105974, ENSG00000086827, ENSG00000099901, ENSG00000112742, ENSG00000100345, ENSG00000130640	280	147	13528	2.3006802721088437	1.0	0.7656870715607831	77.47575001131382
Annotation Cluster 20	Enrichment Score: 1.1841206203503525
Category	Term	Count	%	PValue	Genes	List Total	Pop Hits	Pop Total	Fold Enrichment	Bonferroni	Benjamini	FDR
GOTERM_MF_FAT	GO:0019798~procollagen-proline dioxygenase activity	3	0.8595988538681949	0.00790923404514993	ENSG00000110811, ENSG00000122884, ENSG00000149380	262	7	12983	21.237186477644496	0.9863757879053747	0.4586563378911629	10.918248336901792
GOTERM_MF_FAT	GO:0031418~L-ascorbic acid binding	4	1.146131805157593	0.008171442289719392	ENSG00000110811, ENSG00000122884, ENSG00000145730, ENSG00000149380	262	21	12983	9.438749545619775	0.9881912114625624	0.4258496046503757	11.260436336719536
GOTERM_MF_FAT	GO:0031543~peptidyl-proline dioxygenase activity	3	0.8595988538681949	0.010406521075930975	ENSG00000110811, ENSG00000122884, ENSG00000149380	262	8	12983	18.58253816793893	0.9965154860567321	0.4321753777361057	14.127974490186013
GOTERM_MF_FAT	GO:0016706~oxidoreductase activity, acting on paired donors, with incorporation or reduction of molecular oxygen, 2-oxoglutarate as one donor, and incorporation of one atom each of oxygen into both donors	3	0.8595988538681949	0.1082317509079688	ENSG00000110811, ENSG00000122884, ENSG00000149380	262	28	12983	5.309296619411124	1.0	0.8906553151364905	81.13430093982232
GOTERM_MF_FAT	GO:0016702~oxidoreductase activity, acting on single donors with incorporation of molecular oxygen, incorporation of two atoms of oxygen	4	1.146131805157593	0.14707641397043783	ENSG00000129596, ENSG00000110811, ENSG00000122884, ENSG00000149380	262	66	12983	3.00323849178811	1.0	0.8961567320296023	90.13592080339062
GOTERM_MF_FAT	GO:0016701~oxidoreductase activity, acting on single donors with incorporation of molecular oxygen	4	1.146131805157593	0.15182876344826302	ENSG00000129596, ENSG00000110811, ENSG00000122884, ENSG00000149380	262	67	12983	2.958414036686795	1.0	0.8921699306573009	90.90661305525514
GOTERM_MF_FAT	GO:0031406~carboxylic acid binding	6	1.7191977077363898	0.16453884766323207	ENSG00000110811, ENSG00000137880, ENSG00000122884, ENSG00000091140, ENSG00000145730, ENSG00000149380	262	144	12983	2.064726463104326	1.0	0.89034008955222	92.7011881868211
GOTERM_MF_FAT	GO:0005506~iron ion binding	10	2.865329512893983	0.1690075068384788	ENSG00000099194, ENSG00000221968, ENSG00000129596, ENSG00000213930, ENSG00000158864, ENSG00000110811, ENSG00000122884, ENSG00000172531, ENSG00000095906, ENSG00000149380	262	308	12983	1.608877763457916	1.0	0.8866577089295459	93.24944051545845
GOTERM_MF_FAT	GO:0019842~vitamin binding	4	1.146131805157593	0.4872473497520702	ENSG00000110811, ENSG00000122884, ENSG00000145730, ENSG00000149380	262	130	12983	1.5247210804462712	1.0	0.9884529412704857	99.99402578544438
Annotation Cluster 21	Enrichment Score: 1.123528284731282
Category	Term	Count	%	PValue	Genes	List Total	Pop Hits	Pop Total	Fold Enrichment	Bonferroni	Benjamini	FDR
GOTERM_BP_FAT	GO:0010243~response to organic nitrogen	5	1.4326647564469914	0.04086877748951883	ENSG00000089220, ENSG00000129596, ENSG00000108691, ENSG00000172757, ENSG00000167397	280	63	13528	3.834467120181406	1.0	0.6622698268180225	50.81452208468165
GOTERM_BP_FAT	GO:0043200~response to amino acid stimulus	3	0.8595988538681949	0.04701882106892108	ENSG00000129596, ENSG00000108691, ENSG00000172757	280	17	13528	8.526050420168067	1.0	0.675137636418329	55.91101558672354
GOTERM_BP_FAT	GO:0001101~response to acid	3	0.8595988538681949	0.0869264883205552	ENSG00000129596, ENSG00000108691, ENSG00000172757	280	24	13528	6.039285714285715	1.0	0.7630716430017275	78.69888227128834
GOTERM_BP_FAT	GO:0014075~response to amine stimulus	3	0.8595988538681949	0.19189839544892523	ENSG00000129596, ENSG00000108691, ENSG00000172757	280	39	13528	3.7164835164835166	1.0	0.8869304476997579	97.3302905778144
Annotation Cluster 22	Enrichment Score: 1.0569077494799377
Category	Term	Count	%	PValue	Genes	List Total	Pop Hits	Pop Total	Fold Enrichment	Bonferroni	Benjamini	FDR
GOTERM_BP_FAT	GO:0007584~response to nutrient	8	2.292263610315186	0.026001524396541353	ENSG00000115415, ENSG00000105974, ENSG00000171766, ENSG00000108691, ENSG00000147852, ENSG00000198626, ENSG00000143420, ENSG00000111341	280	140	13528	2.7608163265306125	1.0	0.6025159852043758	36.10981510412871
GOTERM_BP_FAT	GO:0042493~response to drug	10	2.865329512893983	0.03526532933960949	ENSG00000089220, ENSG00000105971, ENSG00000132688, ENSG00000116288, ENSG00000115415, ENSG00000105974, ENSG00000108691, ENSG00000198626, ENSG00000151694, ENSG00000108515	280	216	13528	2.236772486772487	1.0	0.6516269609704968	45.69285345791915
GOTERM_BP_FAT	GO:0031667~response to nutrient levels	9	2.5787965616045847	0.05187040720128592	ENSG00000132688, ENSG00000115415, ENSG00000105974, ENSG00000171766, ENSG00000108691, ENSG00000147852, ENSG00000198626, ENSG00000143420, ENSG00000111341	280	197	13528	2.2072516316171136	1.0	0.6980384344753505	59.576252923248276
GOTERM_BP_FAT	GO:0009991~response to extracellular stimulus	9	2.5787965616045847	0.08570215855416481	ENSG00000132688, ENSG00000115415, ENSG00000105974, ENSG00000171766, ENSG00000108691, ENSG00000147852, ENSG00000198626, ENSG00000143420, ENSG00000111341	280	220	13528	1.9764935064935063	1.0	0.763992136024897	78.20793294804047
GOTERM_BP_FAT	GO:0051592~response to calcium ion	4	1.146131805157593	0.10433180020526496	ENSG00000089220, ENSG00000105974, ENSG00000198626, ENSG00000111341	280	55	13528	3.5137662337662334	1.0	0.7914460060670779	84.64446131839352
GOTERM_BP_FAT	GO:0010035~response to inorganic substance	8	2.292263610315186	0.13182660796565954	ENSG00000089220, ENSG00000116288, ENSG00000115415, ENSG00000105974, ENSG00000171766, ENSG00000198626, ENSG00000111341, ENSG00000140416	280	205	13528	1.8854355400696863	1.0	0.83264924769472	90.96337024981013
GOTERM_BP_FAT	GO:0009725~response to hormone stimulus	11	3.151862464183381	0.22650909806796954	ENSG00000089220, ENSG00000105971, ENSG00000115415, ENSG00000105974, ENSG00000171766, ENSG00000129596, ENSG00000108691, ENSG00000147852, ENSG00000106070, ENSG00000111341, ENSG00000126351	280	367	13528	1.4481121058777735	1.0	0.9080275317897026	98.73180190138959
GOTERM_BP_FAT	GO:0010038~response to metal ion	5	1.4326647564469914	0.27604151538190497	ENSG00000089220, ENSG00000105974, ENSG00000171766, ENSG00000198626, ENSG00000111341	280	129	13528	1.8726467331118493	1.0	0.9233613327952057	99.58843475285896
Annotation Cluster 23	Enrichment Score: 1.0486043020975098
Category	Term	Count	%	PValue	Genes	List Total	Pop Hits	Pop Total	Fold Enrichment	Bonferroni	Benjamini	FDR
GOTERM_CC_FAT	GO:0044437~vacuolar part	5	1.4326647564469914	0.052603908576656394	ENSG00000215305, ENSG00000006715, ENSG00000091140, ENSG00000100568, ENSG00000128524	283	64	12782	3.528599823321555	0.9999999983296243	0.37500088967349854	52.59063841943463
GOTERM_CC_FAT	GO:0005773~vacuole	10	2.865329512893983	0.10784457100101187	ENSG00000075785, ENSG00000103811, ENSG00000010404, ENSG00000215305, ENSG00000006715, ENSG00000064601, ENSG00000091140, ENSG00000143387, ENSG00000100568, ENSG00000128524	283	252	12782	1.7923046721633293	1.0	0.5270445097991132	79.32215845909691
GOTERM_CC_FAT	GO:0005774~vacuolar membrane	4	1.146131805157593	0.12600007168759036	ENSG00000215305, ENSG00000006715, ENSG00000100568, ENSG00000128524	283	56	12782	3.2261484098939928	1.0	0.5562057684645132	84.43389877550975
Annotation Cluster 24	Enrichment Score: 1.0472587503266109
Category	Term	Count	%	PValue	Genes	List Total	Pop Hits	Pop Total	Fold Enrichment	Bonferroni	Benjamini	FDR
GOTERM_BP_FAT	GO:0009612~response to mechanical stimulus	6	1.7191977077363898	0.005831116847332354	ENSG00000115415, ENSG00000105974, ENSG00000204498, ENSG00000108691, ENSG00000118762, ENSG00000111341	280	56	13528	5.176530612244897	0.9999762883343334	0.3977731724557326	9.46630137926806
GOTERM_BP_FAT	GO:0007259~JAK-STAT cascade	3	0.8595988538681949	0.19189839544892523	ENSG00000115415, ENSG00000108691, ENSG00000118762	280	39	13528	3.7164835164835166	1.0	0.8869304476997579	97.3302905778144
GOTERM_BP_FAT	GO:0007243~protein kinase cascade	8	2.292263610315186	0.6447638226487791	ENSG00000136279, ENSG00000138193, ENSG00000115415, ENSG00000169242, ENSG00000105974, ENSG00000108691, ENSG00000118762, ENSG00000085511	280	370	13528	1.0446332046332045	1.0	0.9911161544195581	99.9999977271541
Annotation Cluster 25	Enrichment Score: 1.0067248345011615
Category	Term	Count	%	PValue	Genes	List Total	Pop Hits	Pop Total	Fold Enrichment	Bonferroni	Benjamini	FDR
GOTERM_CC_FAT	GO:0042470~melanosome	7	2.005730659025788	0.013802608045231674	ENSG00000089220, ENSG00000075785, ENSG00000166598, ENSG00000042493, ENSG00000137880, ENSG00000163902, ENSG00000197043	283	89	12782	3.5523881367372057	0.9944731232227726	0.17512500246095175	17.466319285459896
GOTERM_CC_FAT	GO:0048770~pigment granule	7	2.005730659025788	0.013802608045231674	ENSG00000089220, ENSG00000075785, ENSG00000166598, ENSG00000042493, ENSG00000137880, ENSG00000163902, ENSG00000197043	283	89	12782	3.5523881367372057	0.9944731232227726	0.17512500246095175	17.466319285459896
GOTERM_CC_FAT	GO:0031988~membrane-bounded vesicle	17	4.871060171919771	0.18979159983667493	ENSG00000105971, ENSG00000166598, ENSG00000042493, ENSG00000144381, ENSG00000163902, ENSG00000173511, ENSG00000197043, ENSG00000089220, ENSG00000075785, ENSG00000006715, ENSG00000137880, ENSG00000091140, ENSG00000149131, ENSG00000166825, ENSG00000145730, ENSG00000184432, ENSG00000137845	283	568	12782	1.3518016224555813	1.0	0.6261565577041315	94.53517347380341
GOTERM_CC_FAT	GO:0016023~cytoplasmic membrane-bounded vesicle	16	4.584527220630372	0.23772860888914893	ENSG00000105971, ENSG00000166598, ENSG00000042493, ENSG00000144381, ENSG00000163902, ENSG00000173511, ENSG00000197043, ENSG00000089220, ENSG00000075785, ENSG00000137880, ENSG00000006715, ENSG00000091140, ENSG00000149131, ENSG00000145730, ENSG00000184432, ENSG00000137845	283	550	12782	1.313922261484099	1.0	0.6804083058044222	97.6463204733921
GOTERM_CC_FAT	GO:0031982~vesicle	18	5.157593123209169	0.30750297535813415	ENSG00000105971, ENSG00000105974, ENSG00000166598, ENSG00000042493, ENSG00000144381, ENSG00000163902, ENSG00000173511, ENSG00000197043, ENSG00000089220, ENSG00000075785, ENSG00000006715, ENSG00000137880, ENSG00000091140, ENSG00000149131, ENSG00000166825, ENSG00000145730, ENSG00000184432, ENSG00000137845	283	670	12782	1.2134170138705764	1.0	0.7469752584023459	99.37494409003065
GOTERM_CC_FAT	GO:0031410~cytoplasmic vesicle	17	4.871060171919771	0.3447632167219026	ENSG00000105971, ENSG00000105974, ENSG00000166598, ENSG00000042493, ENSG00000144381, ENSG00000163902, ENSG00000173511, ENSG00000197043, ENSG00000089220, ENSG00000075785, ENSG00000006715, ENSG00000137880, ENSG00000091140, ENSG00000149131, ENSG00000145730, ENSG00000184432, ENSG00000137845	283	642	12782	1.1959864821725392	1.0	0.7749921508885116	99.70881459525147
Annotation Cluster 26	Enrichment Score: 0.9714669445503906
Category	Term	Count	%	PValue	Genes	List Total	Pop Hits	Pop Total	Fold Enrichment	Bonferroni	Benjamini	FDR
GOTERM_BP_FAT	GO:0010033~response to organic substance	22	6.303724928366762	0.06988842121146097	ENSG00000105971, ENSG00000105974, ENSG00000171766, ENSG00000108691, ENSG00000135334, ENSG00000144224, ENSG00000106070, ENSG00000144381, ENSG00000111341, ENSG00000126351, ENSG00000167397, ENSG00000089220, ENSG00000164111, ENSG00000115415, ENSG00000165280, ENSG00000129596, ENSG00000147852, ENSG00000198626, ENSG00000172757, ENSG00000124795, ENSG00000151694, ENSG00000137845	280	721	13528	1.4742223102833367	1.0	0.7291702847954488	70.82973969593657
GOTERM_BP_FAT	GO:0009719~response to endogenous stimulus	14	4.011461318051576	0.07693222370149273	ENSG00000105971, ENSG00000105974, ENSG00000171766, ENSG00000108691, ENSG00000106070, ENSG00000111341, ENSG00000126351, ENSG00000167397, ENSG00000089220, ENSG00000115415, ENSG00000129596, ENSG00000147852, ENSG00000172757, ENSG00000151694	280	405	13528	1.6701234567901235	1.0	0.7505111604129495	74.36701680557198
GOTERM_BP_FAT	GO:0009725~response to hormone stimulus	11	3.151862464183381	0.22650909806796954	ENSG00000089220, ENSG00000105971, ENSG00000115415, ENSG00000105974, ENSG00000171766, ENSG00000129596, ENSG00000108691, ENSG00000147852, ENSG00000106070, ENSG00000111341, ENSG00000126351	280	367	13528	1.4481121058777735	1.0	0.9080275317897026	98.73180190138959
Annotation Cluster 27	Enrichment Score: 0.9384441311760402
Category	Term	Count	%	PValue	Genes	List Total	Pop Hits	Pop Total	Fold Enrichment	Bonferroni	Benjamini	FDR
GOTERM_BP_FAT	GO:0051235~maintenance of location	5	1.4326647564469914	0.04291380861257865	ENSG00000105974, ENSG00000034510, ENSG00000204498, ENSG00000166598, ENSG00000137076	280	64	13528	3.7745535714285707	1.0	0.6503953976292884	52.567755060933166
GOTERM_BP_FAT	GO:0045185~maintenance of protein location	4	1.146131805157593	0.07619869013574354	ENSG00000105974, ENSG00000034510, ENSG00000204498, ENSG00000137076	280	48	13528	4.026190476190476	1.0	0.7503715589698984	74.01841890413016
GOTERM_BP_FAT	GO:0032507~maintenance of protein location in cell	3	0.8595988538681949	0.20697660775290763	ENSG00000105974, ENSG00000204498, ENSG00000137076	280	41	13528	3.5351916376306622	1.0	0.8992465800369746	98.06195415235578
GOTERM_BP_FAT	GO:0051651~maintenance of location in cell	3	0.8595988538681949	0.26046996079835233	ENSG00000105974, ENSG00000204498, ENSG00000137076	280	48	13528	3.0196428571428573	1.0	0.9195806963537122	99.40898152202602
Annotation Cluster 28	Enrichment Score: 0.9178844441993183
Category	Term	Count	%	PValue	Genes	List Total	Pop Hits	Pop Total	Fold Enrichment	Bonferroni	Benjamini	FDR
GOTERM_BP_FAT	GO:0010638~positive regulation of organelle organization	9	2.5787965616045847	3.0633463457670744E-4	ENSG00000089220, ENSG00000177889, ENSG00000105971, ENSG00000105974, ENSG00000134318, ENSG00000204498, ENSG00000099901, ENSG00000172757, ENSG00000140416	280	83	13528	5.2388984509466425	0.4276020594140627	0.10558389104157362	0.5196452805331098
GOTERM_BP_FAT	GO:0051130~positive regulation of cellular component organization	9	2.5787965616045847	0.03411049456689305	ENSG00000089220, ENSG00000177889, ENSG00000105971, ENSG00000105974, ENSG00000134318, ENSG00000204498, ENSG00000099901, ENSG00000172757, ENSG00000140416	280	181	13528	2.402367797947908	1.0	0.6451480130522935	44.57673731727535
GOTERM_BP_FAT	GO:0010647~positive regulation of cell communication	9	2.5787965616045847	0.3681997740305267	ENSG00000089220, ENSG00000177889, ENSG00000105971, ENSG00000105974, ENSG00000149294, ENSG00000204498, ENSG00000108691, ENSG00000112742, ENSG00000151694	280	329	13528	1.3216673903603995	1.0	0.9479039429844082	99.95936780437684
GOTERM_BP_FAT	GO:0009967~positive regulation of signal transduction	8	2.292263610315186	0.40602801225901275	ENSG00000089220, ENSG00000177889, ENSG00000105971, ENSG00000105974, ENSG00000149294, ENSG00000204498, ENSG00000112742, ENSG00000151694	280	295	13528	1.3102179176755446	1.0	0.9563126359622701	99.98577989176968
GOTERM_BP_FAT	GO:0001932~regulation of protein amino acid phosphorylation	5	1.4326647564469914	0.4791324053491383	ENSG00000089220, ENSG00000136279, ENSG00000105974, ENSG00000112742, ENSG00000151694	280	173	13528	1.3963666391412055	1.0	0.9717555979221795	99.99847607256679
GOTERM_BP_FAT	GO:0043408~regulation of MAPKKK cascade	3	0.8595988538681949	0.661253364753916	ENSG00000089220, ENSG00000136279, ENSG00000105974	280	109	13528	1.329750982961992	1.0	0.9924891648407134	99.9999989871373
GOTERM_BP_FAT	GO:0010627~regulation of protein kinase cascade	5	1.4326647564469914	0.7590350287557908	ENSG00000089220, ENSG00000177889, ENSG00000136279, ENSG00000105974, ENSG00000204498	280	249	13528	0.970166379804934	1.0	0.9976865623777864	99.99999999690856
Annotation Cluster 29	Enrichment Score: 0.9019483437611664
Category	Term	Count	%	PValue	Genes	List Total	Pop Hits	Pop Total	Fold Enrichment	Bonferroni	Benjamini	FDR
GOTERM_BP_FAT	GO:0006937~regulation of muscle contraction	6	1.7191977077363898	0.016391624156822555	ENSG00000138193, ENSG00000105974, ENSG00000018625, ENSG00000198626, ENSG00000140416, ENSG00000197043	280	72	13528	4.026190476190476	0.9999999999999151	0.5287715666185733	24.50082178486921
GOTERM_BP_FAT	GO:0019725~cellular homeostasis	17	4.871060171919771	0.032371094901829066	ENSG00000138193, ENSG00000105974, ENSG00000108691, ENSG00000182512, ENSG00000018625, ENSG00000166598, ENSG00000084234, ENSG00000108010, ENSG00000077232, ENSG00000116288, ENSG00000102934, ENSG00000118762, ENSG00000116260, ENSG00000198626, ENSG00000065485, ENSG00000160801, ENSG00000091140	280	466	13528	1.7625383200490496	1.0	0.6441174929400865	42.85483256387097
GOTERM_BP_FAT	GO:0055074~calcium ion homeostasis	9	2.5787965616045847	0.04120337240373169	ENSG00000138193, ENSG00000105974, ENSG00000108691, ENSG00000018625, ENSG00000166598, ENSG00000118762, ENSG00000198626, ENSG00000160801, ENSG00000130528	280	188	13528	2.3129179331306986	1.0	0.6601218272381147	51.105487531977836
GOTERM_BP_FAT	GO:0044057~regulation of system process	12	3.4383954154727796	0.054889783978811404	ENSG00000089220, ENSG00000138193, ENSG00000105974, ENSG00000134363, ENSG00000204498, ENSG00000108691, ENSG00000018625, ENSG00000198626, ENSG00000140416, ENSG00000197043, ENSG00000130528, ENSG00000126351	280	309	13528	1.8762829403606103	1.0	0.7016351144035335	61.7104231309043
GOTERM_BP_FAT	GO:0055066~di-, tri-valent inorganic cation homeostasis	10	2.865329512893983	0.05981673125014394	ENSG00000138193, ENSG00000105974, ENSG00000108691, ENSG00000018625, ENSG00000166598, ENSG00000118762, ENSG00000198626, ENSG00000160801, ENSG00000130528, ENSG00000084234	280	239	13528	2.0215182307232515	1.0	0.70895777712272	64.96675416449152
GOTERM_BP_FAT	GO:0055065~metal ion homeostasis	9	2.5787965616045847	0.0623152697716882	ENSG00000138193, ENSG00000105974, ENSG00000108691, ENSG00000018625, ENSG00000166598, ENSG00000118762, ENSG00000198626, ENSG00000160801, ENSG00000130528	280	205	13528	2.121114982578397	1.0	0.720161319241303	66.51670450206664
GOTERM_BP_FAT	GO:0006874~cellular calcium ion homeostasis	8	2.292263610315186	0.08484909830586251	ENSG00000138193, ENSG00000105974, ENSG00000108691, ENSG00000018625, ENSG00000166598, ENSG00000118762, ENSG00000198626, ENSG00000160801	280	183	13528	2.1120999219359873	1.0	0.7665078261242771	77.85958655564589
GOTERM_BP_FAT	GO:0051480~cytosolic calcium ion homeostasis	6	1.7191977077363898	0.09714308545163863	ENSG00000138193, ENSG00000105974, ENSG00000018625, ENSG00000118762, ENSG00000198626, ENSG00000160801	280	118	13528	2.4566585956416467	1.0	0.7824505747914899	82.4085204673001
GOTERM_BP_FAT	GO:0030005~cellular di-, tri-valent inorganic cation homeostasis	9	2.5787965616045847	0.09813075905844974	ENSG00000138193, ENSG00000105974, ENSG00000108691, ENSG00000018625, ENSG00000166598, ENSG00000118762, ENSG00000198626, ENSG00000160801, ENSG00000084234	280	227	13528	1.9155443675267463	1.0	0.7832764525887336	82.73291560587242
GOTERM_BP_FAT	GO:0006875~cellular metal ion homeostasis	8	2.292263610315186	0.11126349573638042	ENSG00000138193, ENSG00000105974, ENSG00000108691, ENSG00000018625, ENSG00000166598, ENSG00000118762, ENSG00000198626, ENSG00000160801	280	196	13528	1.9720116618075803	1.0	0.8011094995061253	86.5448650057498
GOTERM_BP_FAT	GO:0055080~cation homeostasis	10	2.865329512893983	0.1378785131749204	ENSG00000138193, ENSG00000105974, ENSG00000108691, ENSG00000018625, ENSG00000166598, ENSG00000118762, ENSG00000198626, ENSG00000160801, ENSG00000130528, ENSG00000084234	280	286	13528	1.6893106893106893	1.0	0.8408385173763185	91.97684037106146
GOTERM_BP_FAT	GO:0050801~ion homeostasis	13	3.7249283667621778	0.14229219059912623	ENSG00000138193, ENSG00000105974, ENSG00000108691, ENSG00000166598, ENSG00000018625, ENSG00000130528, ENSG00000084234, ENSG00000116288, ENSG00000118762, ENSG00000102934, ENSG00000198626, ENSG00000160801, ENSG00000091140	280	409	13528	1.535661893119106	1.0	0.84485425007168	92.64742219072424
GOTERM_BP_FAT	GO:0042592~homeostatic process	21	6.017191977077363	0.14484810884744673	ENSG00000138193, ENSG00000105974, ENSG00000108691, ENSG00000182512, ENSG00000018625, ENSG00000166598, ENSG00000143387, ENSG00000130528, ENSG00000084234, ENSG00000108010, ENSG00000077232, ENSG00000116288, ENSG00000102934, ENSG00000118762, ENSG00000198626, ENSG00000148498, ENSG00000116260, ENSG00000065485, ENSG00000160801, ENSG00000091140, ENSG00000157456	280	751	13528	1.3509986684420772	1.0	0.8465876306469019	93.01125079118702
GOTERM_BP_FAT	GO:0006873~cellular ion homeostasis	12	3.4383954154727796	0.15333025778915857	ENSG00000138193, ENSG00000116288, ENSG00000105974, ENSG00000108691, ENSG00000018625, ENSG00000166598, ENSG00000102934, ENSG00000118762, ENSG00000198626, ENSG00000160801, ENSG00000091140, ENSG00000084234	280	374	13528	1.5501909854851033	1.0	0.853147471097807	94.10096061634488
GOTERM_BP_FAT	GO:0030003~cellular cation homeostasis	9	2.5787965616045847	0.1548745018428958	ENSG00000138193, ENSG00000105974, ENSG00000108691, ENSG00000018625, ENSG00000166598, ENSG00000118762, ENSG00000198626, ENSG00000160801, ENSG00000084234	280	254	13528	1.7119235095613048	1.0	0.8526765217929337	94.28127531899206
GOTERM_BP_FAT	GO:0055082~cellular chemical homeostasis	12	3.4383954154727796	0.1630772573247209	ENSG00000138193, ENSG00000116288, ENSG00000105974, ENSG00000108691, ENSG00000018625, ENSG00000166598, ENSG00000102934, ENSG00000118762, ENSG00000198626, ENSG00000160801, ENSG00000091140, ENSG00000084234	280	380	13528	1.5257142857142858	1.0	0.8598065818871777	95.15527593616983
GOTERM_BP_FAT	GO:0006940~regulation of smooth muscle contraction	3	0.8595988538681949	0.18441571592074457	ENSG00000138193, ENSG00000105974, ENSG00000018625	280	38	13528	3.8142857142857145	1.0	0.8786598875395253	96.87728222949255
GOTERM_BP_FAT	GO:0048878~chemical homeostasis	13	3.7249283667621778	0.35791429714339396	ENSG00000138193, ENSG00000105974, ENSG00000108691, ENSG00000166598, ENSG00000018625, ENSG00000130528, ENSG00000084234, ENSG00000116288, ENSG00000118762, ENSG00000102934, ENSG00000198626, ENSG00000160801, ENSG00000091140	280	512	13528	1.2267299107142857	1.0	0.9473660595306022	99.94652759084788
GOTERM_BP_FAT	GO:0007204~elevation of cytosolic calcium ion concentration	4	1.146131805157593	0.39663743154419395	ENSG00000138193, ENSG00000118762, ENSG00000198626, ENSG00000160801	280	110	13528	1.7568831168831167	1.0	0.954378263292332	99.9814327586366
GOTERM_BP_FAT	GO:0030001~metal ion transport	5	1.4326647564469914	0.9878360175100324	ENSG00000105974, ENSG00000018625, ENSG00000118762, ENSG00000198626, ENSG00000197043	280	465	13528	0.5195084485407065	1.0	0.9999999209302807	100.0
GOTERM_BP_FAT	GO:0007186~G-protein coupled receptor protein signaling pathway	6	1.7191977077363898	0.9999994841936135	ENSG00000138193, ENSG00000101850, ENSG00000108691, ENSG00000148498, ENSG00000160801, ENSG00000084234	280	1123	13528	0.25813509731586315	1.0	1.0	100.0
Annotation Cluster 30	Enrichment Score: 0.8904884407832849
Category	Term	Count	%	PValue	Genes	List Total	Pop Hits	Pop Total	Fold Enrichment	Bonferroni	Benjamini	FDR
GOTERM_BP_FAT	GO:0031398~positive regulation of protein ubiquitination	6	1.7191977077363898	0.029703334784184552	ENSG00000177889, ENSG00000165916, ENSG00000105325, ENSG00000103266, ENSG00000161057, ENSG00000100764	280	84	13528	3.4510204081632656	1.0	0.6248856637542128	40.11577737293316
GOTERM_BP_FAT	GO:0031401~positive regulation of protein modification process	9	2.5787965616045847	0.040147918056984984	ENSG00000177889, ENSG00000165916, ENSG00000105325, ENSG00000105974, ENSG00000103266, ENSG00000161057, ENSG00000112742, ENSG00000151694, ENSG00000100764	280	187	13528	2.3252864782276546	1.0	0.6662341317439335	50.18211217608306
GOTERM_BP_FAT	GO:0006508~proteolysis	31	8.882521489971348	0.04467902982134448	ENSG00000177889, ENSG00000105325, ENSG00000124299, ENSG00000103363, ENSG00000161057, ENSG00000100764, ENSG00000143387, ENSG00000138592, ENSG00000175556, ENSG00000103266, ENSG00000074319, ENSG00000151694, ENSG00000149131, ENSG00000136758, ENSG00000137845, ENSG00000103811, ENSG00000166598, ENSG00000115317, ENSG00000165416, ENSG00000163481, ENSG00000129128, ENSG00000165916, ENSG00000165280, ENSG0000…	280	1054	13528	1.4210084033613444	1.0	0.6607310649325678	54.03363649577665
GOTERM_BP_FAT	GO:0031396~regulation of protein ubiquitination	6	1.7191977077363898	0.05583766736653967	ENSG00000177889, ENSG00000165916, ENSG00000105325, ENSG00000103266, ENSG00000161057, ENSG00000100764	280	100	13528	2.898857142857143	1.0	0.6995992623923215	62.3582308216351
GOTERM_BP_FAT	GO:0051443~positive regulation of ubiquitin-protein ligase activity	5	1.4326647564469914	0.05637235642884312	ENSG00000177889, ENSG00000165916, ENSG00000105325, ENSG00000161057, ENSG00000100764	280	70	13528	3.451020408163265	1.0	0.6990146389851856	62.719085885918076
GOTERM_BP_FAT	GO:0010498~proteasomal protein catabolic process	6	1.7191977077363898	0.05980790316985064	ENSG00000165916, ENSG00000165280, ENSG00000166598, ENSG00000103266, ENSG00000161057, ENSG00000100764	280	102	13528	2.842016806722689	1.0	0.7128674263518789	64.96115991320525
GOTERM_BP_FAT	GO:0043161~proteasomal ubiquitin-dependent protein catabolic process	6	1.7191977077363898	0.05980790316985064	ENSG00000165916, ENSG00000165280, ENSG00000166598, ENSG00000103266, ENSG00000161057, ENSG00000100764	280	102	13528	2.842016806722689	1.0	0.7128674263518789	64.96115991320525
GOTERM_BP_FAT	GO:0006511~ubiquitin-dependent protein catabolic process	10	2.865329512893983	0.06364063426928974	ENSG00000165916, ENSG00000105325, ENSG00000165280, ENSG00000138592, ENSG00000110344, ENSG00000166598, ENSG00000103266, ENSG00000161057, ENSG00000074319, ENSG00000100764	280	242	13528	1.9964580873671782	1.0	0.7202465010703882	67.31245427394721
GOTERM_BP_FAT	GO:0051351~positive regulation of ligase activity	5	1.4326647564469914	0.06385802198987818	ENSG00000177889, ENSG00000165916, ENSG00000105325, ENSG00000161057, ENSG00000100764	280	73	13528	3.309197651663405	1.0	0.7177291544842657	67.44126240830396
GOTERM_BP_FAT	GO:0051438~regulation of ubiquitin-protein ligase activity	5	1.4326647564469914	0.07742757834933923	ENSG00000177889, ENSG00000165916, ENSG00000105325, ENSG00000161057, ENSG00000100764	280	78	13528	3.097069597069597	1.0	0.7495422598964993	74.59992939181869
GOTERM_BP_FAT	GO:0032269~negative regulation of cellular protein metabolic process	8	2.292263610315186	0.07932966535002693	ENSG00000089220, ENSG00000165916, ENSG00000105325, ENSG00000105974, ENSG00000161057, ENSG00000100764, ENSG00000149131, ENSG00000141543	280	180	13528	2.147301587301587	1.0	0.7518261141362275	75.47589990158355
GOTERM_BP_FAT	GO:0031399~regulation of protein modification process	11	3.151862464183381	0.08512372600134543	ENSG00000089220, ENSG00000177889, ENSG00000165916, ENSG00000136279, ENSG00000105325, ENSG00000105974, ENSG00000103266, ENSG00000161057, ENSG00000112742, ENSG00000151694, ENSG00000100764	280	295	13528	1.801549636803874	1.0	0.7646070501440096	77.97229849498648
GOTERM_BP_FAT	GO:0051340~regulation of ligase activity	5	1.4326647564469914	0.08620706784221402	ENSG00000177889, ENSG00000165916, ENSG00000105325, ENSG00000161057, ENSG00000100764	280	81	13528	2.982363315696649	1.0	0.7630836488509705	78.41167519683275
GOTERM_BP_FAT	GO:0051248~negative regulation of protein metabolic process	8	2.292263610315186	0.09258771348153769	ENSG00000089220, ENSG00000165916, ENSG00000105325, ENSG00000105974, ENSG00000161057, ENSG00000100764, ENSG00000149131, ENSG00000141543	280	187	13528	2.0669213139801377	1.0	0.7710789940999309	80.8366897196502
GOTERM_BP_FAT	GO:0031400~negative regulation of protein modification process	6	1.7191977077363898	0.09979634526720191	ENSG00000089220, ENSG00000165916, ENSG00000105325, ENSG00000105974, ENSG00000161057, ENSG00000100764	280	119	13528	2.4360144057623048	1.0	0.7864634898849713	83.26724758044939
GOTERM_BP_FAT	GO:0032270~positive regulation of cellular protein metabolic process	9	2.5787965616045847	0.1107098499750059	ENSG00000177889, ENSG00000165916, ENSG00000105325, ENSG00000105974, ENSG00000103266, ENSG00000161057, ENSG00000112742, ENSG00000151694, ENSG00000100764	280	233	13528	1.866217044757817	1.0	0.8018328460523709	86.40161698846329
GOTERM_BP_FAT	GO:0032268~regulation of cellular protein metabolic process	15	4.297994269340974	0.1154852490419547	ENSG00000136279, ENSG00000111780, ENSG00000177889, ENSG00000105325, ENSG00000105974, ENSG00000161057, ENSG00000112742, ENSG00000100764, ENSG00000165916, ENSG00000089220, ENSG00000108349, ENSG00000103266, ENSG00000149131, ENSG00000151694, ENSG00000141543	280	474	13528	1.5289330922242312	1.0	0.8042933967390754	87.59139744910792
GOTERM_BP_FAT	GO:0044265~cellular macromolecule catabolic process	21	6.017191977077363	0.11584725247017033	ENSG00000177889, ENSG00000105325, ENSG00000166598, ENSG00000165416, ENSG00000163481, ENSG00000103363, ENSG00000161057, ENSG00000100764, ENSG00000165916, ENSG00000138592, ENSG00000165280, ENSG00000110344, ENSG00000108349, ENSG00000103266, ENSG00000138668, ENSG00000074319, ENSG00000039650, ENSG00000151694, ENSG00000141543, ENSG00000100345, ENSG00000137845	280	725	13528	1.399448275862069	1.0	0.8030332762156186	87.67747380703001
GOTERM_BP_FAT	GO:0009057~macromolecule catabolic process	22	6.303724928366762	0.1291042262391186	ENSG00000177889, ENSG00000105325, ENSG00000166598, ENSG00000163481, ENSG00000165416, ENSG00000103363, ENSG00000161057, ENSG00000100764, ENSG00000165916, ENSG00000138592, ENSG00000165280, ENSG00000110344, ENSG00000108349, ENSG00000103266, ENSG00000138668, ENSG00000074319, ENSG00000039650, ENSG00000151694, ENSG00000141543, ENSG00000136758, ENSG00000100345, ENSG00000137845	280	781	13528	1.3609657947686116	1.0	0.830124904685975	90.46922296879912
GOTERM_BP_FAT	GO:0051247~positive regulation of protein metabolic process	9	2.5787965616045847	0.13028409394721469	ENSG00000177889, ENSG00000165916, ENSG00000105325, ENSG00000105974, ENSG00000103266, ENSG00000161057, ENSG00000112742, ENSG00000151694, ENSG00000100764	280	243	13528	1.7894179894179891	1.0	0.8309497310785171	90.68642736571802
GOTERM_BP_FAT	GO:0030163~protein catabolic process	18	5.157593123209169	0.14003080087287248	ENSG00000177889, ENSG00000105325, ENSG00000166598, ENSG00000165416, ENSG00000163481, ENSG00000103363, ENSG00000161057, ENSG00000100764, ENSG00000165916, ENSG00000138592, ENSG00000165280, ENSG00000110344, ENSG00000103266, ENSG00000074319, ENSG00000151694, ENSG00000136758, ENSG00000100345, ENSG00000137845	280	622	13528	1.398162609095085	1.0	0.8437305729668617	92.31072606273175
GOTERM_BP_FAT	GO:0051436~negative regulation of ubiquitin-protein ligase activity during mitotic cell cycle	4	1.146131805157593	0.15030370616439898	ENSG00000165916, ENSG00000105325, ENSG00000161057, ENSG00000100764	280	65	13528	2.973186813186813	1.0	0.8506208414702155	93.73193352844234
GOTERM_BP_FAT	GO:0051352~negative regulation of ligase activity	4	1.146131805157593	0.16017521240264443	ENSG00000165916, ENSG00000105325, ENSG00000161057, ENSG00000100764	280	67	13528	2.884434968017058	1.0	0.8560482042243351	94.86154089362267
GOTERM_BP_FAT	GO:0051444~negative regulation of ubiquitin-protein ligase activity	4	1.146131805157593	0.16017521240264443	ENSG00000165916, ENSG00000105325, ENSG00000161057, ENSG00000100764	280	67	13528	2.884434968017058	1.0	0.8560482042243351	94.86154089362267
GOTERM_BP_FAT	GO:0051437~positive regulation of ubiquitin-protein ligase activity during mitotic cell cycle	4	1.146131805157593	0.16518357678184176	ENSG00000165916, ENSG00000105325, ENSG00000161057, ENSG00000100764	280	68	13528	2.842016806722689	1.0	0.8587129764371022	95.35849219149006
GOTERM_BP_FAT	GO:0051603~proteolysis involved in cellular protein catabolic process	17	4.871060171919771	0.178080902691357	ENSG00000177889, ENSG00000105325, ENSG00000166598, ENSG00000165416, ENSG00000163481, ENSG00000103363, ENSG00000161057, ENSG00000100764, ENSG00000165916, ENSG00000165280, ENSG00000138592, ENSG00000110344, ENSG00000103266, ENSG00000074319, ENSG00000151694, ENSG00000100345, ENSG00000137845	280	600	13528	1.3689047619047618	1.0	0.8730917600696908	96.43817042136519
GOTERM_BP_FAT	GO:0051439~regulation of ubiquitin-protein ligase activity during mitotic cell cycle	4	1.146131805157593	0.1804771334749814	ENSG00000165916, ENSG00000105325, ENSG00000161057, ENSG00000100764	280	71	13528	2.721931589537223	1.0	0.8754419073922778	96.61069273094441
GOTERM_BP_FAT	GO:0044257~cellular protein catabolic process	17	4.871060171919771	0.18070445792415107	ENSG00000177889, ENSG00000105325, ENSG00000166598, ENSG00000165416, ENSG00000163481, ENSG00000103363, ENSG00000161057, ENSG00000100764, ENSG00000165916, ENSG00000165280, ENSG00000138592, ENSG00000110344, ENSG00000103266, ENSG00000074319, ENSG00000151694, ENSG00000100345, ENSG00000137845	280	603	13528	1.3620942904524993	1.0	0.8743138192346054	96.62664444843116
GOTERM_BP_FAT	GO:0031397~negative regulation of protein ubiquitination	4	1.146131805157593	0.1961354090632655	ENSG00000165916, ENSG00000105325, ENSG00000161057, ENSG00000100764	280	74	13528	2.6115830115830114	1.0	0.8915053928188892	97.55859114113758
GOTERM_BP_FAT	GO:0044092~negative regulation of molecular function	9	2.5787965616045847	0.3838178084814582	ENSG00000165916, ENSG00000105325, ENSG00000105974, ENSG00000171033, ENSG00000118762, ENSG00000161057, ENSG00000137880, ENSG00000100764, ENSG00000126351	280	334	13528	1.3018819503849444	1.0	0.9526903971169693	99.97345298091362
GOTERM_BP_FAT	GO:0031145~anaphase-promoting complex-dependent proteasomal ubiquitin-dependent protein catabolic process	3	0.8595988538681949	0.3889893464810251	ENSG00000165916, ENSG00000161057, ENSG00000100764	280	65	13528	2.22989010989011	1.0	0.95319529277648	99.97699768491853
GOTERM_CC_FAT	GO:0000502~proteasome complex	3	0.8595988538681949	0.39093578653286737	ENSG00000165916, ENSG00000161057, ENSG00000100764	283	61	12782	2.2212825117302906	1.0	0.8204041775254692	99.8938655294148
GOTERM_BP_FAT	GO:0019941~modification-dependent protein catabolic process	14	4.011461318051576	0.40585373501650396	ENSG00000177889, ENSG00000105325, ENSG00000166598, ENSG00000165416, ENSG00000163481, ENSG00000103363, ENSG00000161057, ENSG00000100764, ENSG00000165916, ENSG00000165280, ENSG00000138592, ENSG00000110344, ENSG00000103266, ENSG00000074319	280	574	13528	1.1783972125435542	1.0	0.9566866324281074	99.98570877486496
GOTERM_BP_FAT	GO:0043632~modification-dependent macromolecule catabolic process	14	4.011461318051576	0.40585373501650396	ENSG00000177889, ENSG00000105325, ENSG00000166598, ENSG00000165416, ENSG00000163481, ENSG00000103363, ENSG00000161057, ENSG00000100764, ENSG00000165916, ENSG00000165280, ENSG00000138592, ENSG00000110344, ENSG00000103266, ENSG00000074319	280	574	13528	1.1783972125435542	1.0	0.9566866324281074	99.98570877486496
GOTERM_BP_FAT	GO:0043086~negative regulation of catalytic activity	7	2.005730659025788	0.5087407234790575	ENSG00000165916, ENSG00000105325, ENSG00000105974, ENSG00000171033, ENSG00000161057, ENSG00000137880, ENSG00000100764	280	277	13528	1.2209386281588448	1.0	0.9767768447142514	99.99943667780869
GOTERM_BP_FAT	GO:0010604~positive regulation of macromolecule metabolic process	17	4.871060171919771	0.6966929540164721	ENSG00000177889, ENSG00000180182, ENSG00000105325, ENSG00000161021, ENSG00000146592, ENSG00000105974, ENSG00000135334, ENSG00000141448, ENSG00000099956, ENSG00000161057, ENSG00000112742, ENSG00000100764, ENSG00000126351, ENSG00000171681, ENSG00000165916, ENSG00000103266, ENSG00000151694	280	857	13528	0.9583930655109185	1.0	0.9948058341305379	99.99999984531757
Annotation Cluster 31	Enrichment Score: 0.8756179495120456
Category	Term	Count	%	PValue	Genes	List Total	Pop Hits	Pop Total	Fold Enrichment	Bonferroni	Benjamini	FDR
GOTERM_MF_FAT	GO:0000166~nucleotide binding	57	16.332378223495702	0.04602511768791031	ENSG00000177889, ENSG00000128641, ENSG00000161057, ENSG00000110619, ENSG00000175792, ENSG00000120438, ENSG00000100764, ENSG00000136628, ENSG00000204356, ENSG00000177733, ENSG00000134072, ENSG00000144028, ENSG00000111640, ENSG00000163541, ENSG00000134318, ENSG00000158864, ENSG00000188229, ENSG00000141543, ENSG00000172890, ENSG00000166598, ENSG00000003756, ENSG00000144381, ENSG00000115875, ENSG0000…	262	2245	12983	1.2581495775174687	0.9999999999914987	0.7573549890346516	49.64305547656508
GOTERM_MF_FAT	GO:0001883~purine nucleoside binding	40	11.461318051575931	0.11653498145479933	ENSG00000177889, ENSG00000165732, ENSG00000161057, ENSG00000128641, ENSG00000110619, ENSG00000175792, ENSG00000120438, ENSG00000136628, ENSG00000100764, ENSG00000198113, ENSG00000085511, ENSG00000117054, ENSG00000134072, ENSG00000144028, ENSG00000163541, ENSG00000134318, ENSG00000039650, ENSG00000095906, ENSG00000141543, ENSG00000136758, ENSG00000172890, ENSG00000018625, ENSG00000166598, ENSG0000…	262	1601	12983	1.238062089056935	1.0	0.8929430773607807	83.53654211297585
GOTERM_MF_FAT	GO:0001882~nucleoside binding	40	11.461318051575931	0.12522188939219192	ENSG00000177889, ENSG00000165732, ENSG00000161057, ENSG00000128641, ENSG00000110619, ENSG00000175792, ENSG00000120438, ENSG00000136628, ENSG00000100764, ENSG00000198113, ENSG00000085511, ENSG00000117054, ENSG00000134072, ENSG00000144028, ENSG00000163541, ENSG00000134318, ENSG00000039650, ENSG00000095906, ENSG00000141543, ENSG00000136758, ENSG00000172890, ENSG00000018625, ENSG00000166598, ENSG0000…	262	1612	12983	1.2296137745534446	1.0	0.8884478840174768	85.74268142502524
GOTERM_MF_FAT	GO:0005524~ATP binding	37	10.601719197707736	0.1276133647817469	ENSG00000177889, ENSG00000165732, ENSG00000128641, ENSG00000161057, ENSG00000110619, ENSG00000175792, ENSG00000120438, ENSG00000136628, ENSG00000100764, ENSG00000198113, ENSG00000085511, ENSG00000134072, ENSG00000144028, ENSG00000134318, ENSG00000039650, ENSG00000095906, ENSG00000141543, ENSG00000136758, ENSG00000172890, ENSG00000018625, ENSG00000166598, ENSG00000054793, ENSG00000144381, ENSG0000…	262	1477	12983	1.2413521321845913	1.0	0.8860863895175553	86.29978110376119
GOTERM_MF_FAT	GO:0030554~adenyl nucleotide binding	39	11.174785100286533	0.13445194084922535	ENSG00000177889, ENSG00000165732, ENSG00000161057, ENSG00000128641, ENSG00000110619, ENSG00000175792, ENSG00000120438, ENSG00000136628, ENSG00000100764, ENSG00000198113, ENSG00000085511, ENSG00000117054, ENSG00000134072, ENSG00000144028, ENSG00000134318, ENSG00000039650, ENSG00000095906, ENSG00000141543, ENSG00000136758, ENSG00000172890, ENSG00000018625, ENSG00000166598, ENSG00000054793, ENSG0000…	262	1577	12983	1.2254812742331318	1.0	0.8926749950499574	87.78300634615938
GOTERM_MF_FAT	GO:0032559~adenyl ribonucleotide binding	37	10.601719197707736	0.14536802771309051	ENSG00000177889, ENSG00000165732, ENSG00000128641, ENSG00000161057, ENSG00000110619, ENSG00000175792, ENSG00000120438, ENSG00000136628, ENSG00000100764, ENSG00000198113, ENSG00000085511, ENSG00000134072, ENSG00000144028, ENSG00000134318, ENSG00000039650, ENSG00000095906, ENSG00000141543, ENSG00000136758, ENSG00000172890, ENSG00000018625, ENSG00000166598, ENSG00000054793, ENSG00000144381, ENSG0000…	262	1497	12983	1.2247676013604818	1.0	0.9056391127095543	89.84431322595506
GOTERM_MF_FAT	GO:0017076~purine nucleotide binding	45	12.893982808022923	0.19052244416663866	ENSG00000177889, ENSG00000165732, ENSG00000161057, ENSG00000128641, ENSG00000110619, ENSG00000120438, ENSG00000175792, ENSG00000136628, ENSG00000100764, ENSG00000085511, ENSG00000198113, ENSG00000117054, ENSG00000075785, ENSG00000134072, ENSG00000144028, ENSG00000163541, ENSG00000134318, ENSG00000188229, ENSG00000164402, ENSG00000039650, ENSG00000095906, ENSG00000141543, ENSG00000136758, ENSG0000…	262	1918	12983	1.162619697681268	1.0	0.9030592922298498	95.39246237446145
GOTERM_MF_FAT	GO:0032555~purine ribonucleotide binding	43	12.320916905444127	0.20310207127622842	ENSG00000177889, ENSG00000165732, ENSG00000161057, ENSG00000128641, ENSG00000110619, ENSG00000175792, ENSG00000120438, ENSG00000136628, ENSG00000100764, ENSG00000198113, ENSG00000085511, ENSG00000075785, ENSG00000134072, ENSG00000144028, ENSG00000163541, ENSG00000134318, ENSG00000188229, ENSG00000164402, ENSG00000039650, ENSG00000095906, ENSG00000141543, ENSG00000136758, ENSG00000172890, ENSG0000…	262	1836	12983	1.160565201483477	1.0	0.9057657368485545	96.33198906570695
GOTERM_MF_FAT	GO:0032553~ribonucleotide binding	43	12.320916905444127	0.20310207127622842	ENSG00000177889, ENSG00000165732, ENSG00000161057, ENSG00000128641, ENSG00000110619, ENSG00000175792, ENSG00000120438, ENSG00000136628, ENSG00000100764, ENSG00000198113, ENSG00000085511, ENSG00000075785, ENSG00000134072, ENSG00000144028, ENSG00000163541, ENSG00000134318, ENSG00000188229, ENSG00000164402, ENSG00000039650, ENSG00000095906, ENSG00000141543, ENSG00000136758, ENSG00000172890, ENSG0000…	262	1836	12983	1.160565201483477	1.0	0.9057657368485545	96.33198906570695
Annotation Cluster 32	Enrichment Score: 0.869747203286808
Category	Term	Count	%	PValue	Genes	List Total	Pop Hits	Pop Total	Fold Enrichment	Bonferroni	Benjamini	FDR
GOTERM_CC_FAT	GO:0000267~cell fraction	31	8.882521489971348	0.11477655118787759	ENSG00000138193, ENSG00000105971, ENSG00000105974, ENSG00000171033, ENSG00000113141, ENSG00000136628, ENSG00000121073, ENSG00000128524, ENSG00000157456, ENSG00000172500, ENSG00000101850, ENSG00000221968, ENSG00000018625, ENSG00000166598, ENSG00000129128, ENSG00000110697, ENSG00000102007, ENSG00000167397, ENSG00000089220, ENSG00000177156, ENSG00000165280, ENSG00000134440, ENSG00000111052, ENSG0000…	283	1083	12782	1.2928424837432992	1.0	0.5444012180218686	81.43406157965639
GOTERM_CC_FAT	GO:0005624~membrane fraction	24	6.876790830945559	0.12759791764797554	ENSG00000138193, ENSG00000105971, ENSG00000172500, ENSG00000101850, ENSG00000105974, ENSG00000221968, ENSG00000018625, ENSG00000166598, ENSG00000129128, ENSG00000102007, ENSG00000110697, ENSG00000167397, ENSG00000089220, ENSG00000177156, ENSG00000165280, ENSG00000111052, ENSG00000147852, ENSG00000198626, ENSG00000197694, ENSG00000006715, ENSG00000108515, ENSG00000121073, ENSG00000128524, ENSG0000…	283	809	12782	1.3399083630709292	1.0	0.5553030194336486	84.82237781306495
GOTERM_CC_FAT	GO:0005626~insoluble fraction	24	6.876790830945559	0.16790422802667576	ENSG00000138193, ENSG00000105971, ENSG00000172500, ENSG00000101850, ENSG00000105974, ENSG00000221968, ENSG00000018625, ENSG00000166598, ENSG00000129128, ENSG00000102007, ENSG00000110697, ENSG00000167397, ENSG00000089220, ENSG00000177156, ENSG00000165280, ENSG00000111052, ENSG00000147852, ENSG00000198626, ENSG00000197694, ENSG00000006715, ENSG00000108515, ENSG00000121073, ENSG00000128524, ENSG0000…	283	839	12782	1.2919974561673204	1.0	0.6100356283257808	92.10290832011304
Annotation Cluster 33	Enrichment Score: 0.8339633809554358
Category	Term	Count	%	PValue	Genes	List Total	Pop Hits	Pop Total	Fold Enrichment	Bonferroni	Benjamini	FDR
GOTERM_BP_FAT	GO:0006919~activation of caspase activity	4	1.146131805157593	0.1000889506218846	ENSG00000115415, ENSG00000165280, ENSG00000144381, ENSG00000137409	280	54	13528	3.5788359788359787	1.0	0.7848310783666529	83.35949511938348
GOTERM_BP_FAT	GO:0052547~regulation of peptidase activity	5	1.4326647564469914	0.10185755434846065	ENSG00000115415, ENSG00000105974, ENSG00000165280, ENSG00000144381, ENSG00000137409	280	86	13528	2.8089700996677736	1.0	0.7882968276861932	83.9069594388899
GOTERM_BP_FAT	GO:0010952~positive regulation of peptidase activity	4	1.146131805157593	0.12198417230968604	ENSG00000115415, ENSG00000165280, ENSG00000144381, ENSG00000137409	280	59	13528	3.2755447941888622	1.0	0.8136459677881922	89.05387148009845
GOTERM_BP_FAT	GO:0043280~positive regulation of caspase activity	4	1.146131805157593	0.12198417230968604	ENSG00000115415, ENSG00000165280, ENSG00000144381, ENSG00000137409	280	59	13528	3.2755447941888622	1.0	0.8136459677881922	89.05387148009845
GOTERM_BP_FAT	GO:0051336~regulation of hydrolase activity	11	3.151862464183381	0.15954595711976627	ENSG00000138193, ENSG00000115415, ENSG00000105974, ENSG00000165280, ENSG00000146350, ENSG00000102302, ENSG00000137880, ENSG00000144381, ENSG00000160801, ENSG00000140416, ENSG00000137409	280	337	13528	1.5770241627808395	1.0	0.8565545584304708	94.79567626092165
GOTERM_BP_FAT	GO:0051345~positive regulation of hydrolase activity	7	2.005730659025788	0.16493670283643175	ENSG00000138193, ENSG00000115415, ENSG00000165280, ENSG00000144381, ENSG00000160801, ENSG00000140416, ENSG00000137409	280	179	13528	1.8893854748603351	1.0	0.859908013610839	95.33509592124378
GOTERM_BP_FAT	GO:0043281~regulation of caspase activity	4	1.146131805157593	0.22291341616139382	ENSG00000115415, ENSG00000165280, ENSG00000144381, ENSG00000137409	280	79	13528	2.4462929475587702	1.0	0.9051247773842774	98.62773344688047
GOTERM_BP_FAT	GO:0052548~regulation of endopeptidase activity	4	1.146131805157593	0.23931354760031398	ENSG00000115415, ENSG00000165280, ENSG00000144381, ENSG00000137409	280	82	13528	2.356794425087108	1.0	0.9119440387152697	99.0452068833808
Annotation Cluster 34	Enrichment Score: 0.8294453104260733
Category	Term	Count	%	PValue	Genes	List Total	Pop Hits	Pop Total	Fold Enrichment	Bonferroni	Benjamini	FDR
GOTERM_BP_FAT	GO:0006979~response to oxidative stress	8	2.292263610315186	0.05355902102428941	ENSG00000089220, ENSG00000116288, ENSG00000115415, ENSG00000171766, ENSG00000158864, ENSG00000140416, ENSG00000039650, ENSG00000184752	280	164	13528	2.356794425087108	1.0	0.7011192512236609	60.78322087828242
GOTERM_BP_FAT	GO:0010035~response to inorganic substance	8	2.292263610315186	0.13182660796565954	ENSG00000089220, ENSG00000116288, ENSG00000115415, ENSG00000105974, ENSG00000171766, ENSG00000198626, ENSG00000111341, ENSG00000140416	280	205	13528	1.8854355400696863	1.0	0.83264924769472	90.96337024981013
GOTERM_BP_FAT	GO:0000302~response to reactive oxygen species	3	0.8595988538681949	0.4600747101241955	ENSG00000116288, ENSG00000115415, ENSG00000140416	280	75	13528	1.9325714285714284	1.0	0.9680224313810758	99.99719231053413
Annotation Cluster 35	Enrichment Score: 0.8075947589353195
Category	Term	Count	%	PValue	Genes	List Total	Pop Hits	Pop Total	Fold Enrichment	Bonferroni	Benjamini	FDR
GOTERM_BP_FAT	GO:0043009~chordate embryonic development	11	3.151862464183381	0.1483081529491295	ENSG00000165916, ENSG00000143013, ENSG00000141448, ENSG00000118762, ENSG00000172757, ENSG00000108518, ENSG00000140416, ENSG00000092621, ENSG00000100345, ENSG00000157456, ENSG00000137845	280	331	13528	1.6056107034959	1.0	0.8483188180732729	93.4768457057036
GOTERM_BP_FAT	GO:0009792~embryonic development ending in birth or egg hatching	11	3.151862464183381	0.15343349685983992	ENSG00000165916, ENSG00000143013, ENSG00000141448, ENSG00000118762, ENSG00000172757, ENSG00000108518, ENSG00000140416, ENSG00000092621, ENSG00000100345, ENSG00000157456, ENSG00000137845	280	334	13528	1.5911890504704875	1.0	0.8515724095316795	94.1131803803931
GOTERM_BP_FAT	GO:0001701~in utero embryonic development	7	2.005730659025788	0.15651965762084782	ENSG00000165916, ENSG00000141448, ENSG00000118762, ENSG00000140416, ENSG00000100345, ENSG00000157456, ENSG00000137845	280	176	13528	1.9215909090909091	1.0	0.8524198815367807	94.46765905252053
GOTERM_BP_FAT	GO:0021915~neural tube development	4	1.146131805157593	0.16518357678184176	ENSG00000143013, ENSG00000172757, ENSG00000108518, ENSG00000092621	280	68	13528	2.842016806722689	1.0	0.8587129764371022	95.35849219149006
Annotation Cluster 36	Enrichment Score: 0.8072314354553707
Category	Term	Count	%	PValue	Genes	List Total	Pop Hits	Pop Total	Fold Enrichment	Bonferroni	Benjamini	FDR
GOTERM_CC_FAT	GO:0005901~caveola	4	1.146131805157593	0.10689617716834707	ENSG00000105971, ENSG00000105974, ENSG00000018625, ENSG00000168497	283	52	12782	3.4743136721935306	1.0	0.5364108654348734	79.01648586140968
GOTERM_BP_FAT	GO:0003013~circulatory system process	7	2.005730659025788	0.1882225963138908	ENSG00000105971, ENSG00000115415, ENSG00000105974, ENSG00000018625, ENSG00000198626, ENSG00000140416, ENSG00000149131	280	186	13528	1.8182795698924732	1.0	0.8829759437901559	97.11609762183035
GOTERM_BP_FAT	GO:0008015~blood circulation	7	2.005730659025788	0.1882225963138908	ENSG00000105971, ENSG00000115415, ENSG00000105974, ENSG00000018625, ENSG00000198626, ENSG00000140416, ENSG00000149131	280	186	13528	1.8182795698924732	1.0	0.8829759437901559	97.11609762183035
Annotation Cluster 37	Enrichment Score: 0.7998456656484066
Category	Term	Count	%	PValue	Genes	List Total	Pop Hits	Pop Total	Fold Enrichment	Bonferroni	Benjamini	FDR
GOTERM_MF_FAT	GO:0004177~aminopeptidase activity	3	0.8595988538681949	0.12140727104066808	ENSG00000108039, ENSG00000124299, ENSG00000166825	262	30	12983	4.955343511450382	1.0	0.8878861687362269	84.81021209109049
GOTERM_MF_FAT	GO:0008237~metallopeptidase activity	7	2.005730659025788	0.16271972052054973	ENSG00000108039, ENSG00000124299, ENSG00000151694, ENSG00000105819, ENSG00000166825, ENSG00000136758, ENSG00000137845	262	183	12983	1.895486589079381	1.0	0.8984913035086468	92.46634901473786
GOTERM_MF_FAT	GO:0008238~exopeptidase activity	4	1.146131805157593	0.20173354305807545	ENSG00000108039, ENSG00000124299, ENSG00000064601, ENSG00000166825	262	77	12983	2.5742044215326656	1.0	0.9083779367836872	96.23919837949957
Annotation Cluster 38	Enrichment Score: 0.7968002925779014
Category	Term	Count	%	PValue	Genes	List Total	Pop Hits	Pop Total	Fold Enrichment	Bonferroni	Benjamini	FDR
GOTERM_CC_FAT	GO:0016607~nuclear speck	6	1.7191977077363898	0.07754343271842304	ENSG00000138398, ENSG00000161021, ENSG00000164609, ENSG00000183431, ENSG00000108349, ENSG00000141543	283	103	12782	2.6310336546708295	0.9999999999999224	0.46682429897314803	67.20196767275745
GOTERM_CC_FAT	GO:0044451~nucleoplasm part	17	4.871060171919771	0.16770584967207208	ENSG00000180182, ENSG00000138398, ENSG00000161021, ENSG00000105258, ENSG00000135334, ENSG00000141448, ENSG00000196781, ENSG00000175792, ENSG00000171681, ENSG00000168495, ENSG00000143013, ENSG00000164609, ENSG00000183431, ENSG00000169375, ENSG00000108349, ENSG00000172531, ENSG00000141543	283	555	12782	1.3834654442428294	1.0	0.6146259330972483	92.07686508395243
GOTERM_CC_FAT	GO:0016604~nuclear body	6	1.7191977077363898	0.31297229055905934	ENSG00000138398, ENSG00000161021, ENSG00000164609, ENSG00000183431, ENSG00000108349, ENSG00000141543	283	168	12782	1.6130742049469966	1.0	0.7475130538097043	99.43978272472981
Annotation Cluster 39	Enrichment Score: 0.7964643305625397
Category	Term	Count	%	PValue	Genes	List Total	Pop Hits	Pop Total	Fold Enrichment	Bonferroni	Benjamini	FDR
GOTERM_MF_FAT	GO:0004004~ATP-dependent RNA helicase activity	3	0.8595988538681949	0.06580792774911139	ENSG00000165732, ENSG00000132740, ENSG00000141543	262	21	12983	7.079062159214831	0.9999999999999999	0.8560508672396416	62.884702662244216
GOTERM_MF_FAT	GO:0008186~RNA-dependent ATPase activity	3	0.8595988538681949	0.07145641004475865	ENSG00000165732, ENSG00000132740, ENSG00000141543	262	22	12983	6.757286606523247	1.0	0.8519099694214185	66.02152916334802
GOTERM_MF_FAT	GO:0003724~RNA helicase activity	3	0.8595988538681949	0.11477044982126122	ENSG00000165732, ENSG00000132740, ENSG00000141543	262	29	12983	5.126217425638326	1.0	0.8971228938834173	83.05124171801937
GOTERM_MF_FAT	GO:0004386~helicase activity	5	1.4326647564469914	0.3105955439456307	ENSG00000165732, ENSG00000144028, ENSG00000175792, ENSG00000132740, ENSG00000141543	262	140	12983	1.7697655398037078	1.0	0.9547511658072528	99.55516933610143
GOTERM_MF_FAT	GO:0008026~ATP-dependent helicase activity	4	1.146131805157593	0.31509002279485676	ENSG00000165732, ENSG00000144028, ENSG00000132740, ENSG00000141543	262	98	12983	2.0225891883470943	1.0	0.9550538268558533	99.59557696196804
GOTERM_MF_FAT	GO:0070035~purine NTP-dependent helicase activity	4	1.146131805157593	0.31509002279485676	ENSG00000165732, ENSG00000144028, ENSG00000132740, ENSG00000141543	262	98	12983	2.0225891883470943	1.0	0.9550538268558533	99.59557696196804
Annotation Cluster 40	Enrichment Score: 0.7737153100818198
Category	Term	Count	%	PValue	Genes	List Total	Pop Hits	Pop Total	Fold Enrichment	Bonferroni	Benjamini	FDR
GOTERM_BP_FAT	GO:0007346~regulation of mitotic cell cycle	8	2.292263610315186	0.03815847022240924	ENSG00000089220, ENSG00000105971, ENSG00000204498, ENSG00000075218, ENSG00000171033, ENSG00000086827, ENSG00000099901, ENSG00000112742	280	152	13528	2.5428571428571427	1.0	0.6581694374941458	48.39682927450835
GOTERM_BP_FAT	GO:0007093~mitotic cell cycle checkpoint	3	0.8595988538681949	0.22217433070387266	ENSG00000075218, ENSG00000086827, ENSG00000112742	280	43	13528	3.3707641196013287	1.0	0.9054294851773348	98.60536954678484
GOTERM_BP_FAT	GO:0000075~cell cycle checkpoint	3	0.8595988538681949	0.5630788743631812	ENSG00000075218, ENSG00000086827, ENSG00000112742	280	91	13528	1.592778649921507	1.0	0.9833819000599404	99.99992325078735
Annotation Cluster 41	Enrichment Score: 0.7124498448330381
Category	Term	Count	%	PValue	Genes	List Total	Pop Hits	Pop Total	Fold Enrichment	Bonferroni	Benjamini	FDR
GOTERM_BP_FAT	GO:0042692~muscle cell differentiation	7	2.005730659025788	0.039258169079611965	ENSG00000105971, ENSG00000006652, ENSG00000141448, ENSG00000131018, ENSG00000140416, ENSG00000117054, ENSG00000100345	280	121	13528	2.79504132231405	1.0	0.6632824964756292	49.390981389612335
GOTERM_BP_FAT	GO:0051146~striated muscle cell differentiation	5	1.4326647564469914	0.10846000499874295	ENSG00000105971, ENSG00000141448, ENSG00000140416, ENSG00000117054, ENSG00000100345	280	88	13528	2.74512987012987	1.0	0.7997428196062358	85.80460042681204
GOTERM_BP_FAT	GO:0014706~striated muscle tissue development	5	1.4326647564469914	0.23093365919578263	ENSG00000105971, ENSG00000105974, ENSG00000141448, ENSG00000140416, ENSG00000117054	280	119	13528	2.0300120048019203	1.0	0.9084411270227066	98.8496741271217
GOTERM_BP_FAT	GO:0060537~muscle tissue development	5	1.4326647564469914	0.25779788340568466	ENSG00000105971, ENSG00000105974, ENSG00000141448, ENSG00000140416, ENSG00000117054	280	125	13528	1.9325714285714284	1.0	0.9180667101945206	99.37159869583851
GOTERM_BP_FAT	GO:0048738~cardiac muscle tissue development	3	0.8595988538681949	0.32929810181778824	ENSG00000141448, ENSG00000140416, ENSG00000117054	280	57	13528	2.542857142857143	1.0	0.9403485155012121	99.88776082142857
GOTERM_BP_FAT	GO:0007517~muscle organ development	5	1.4326647564469914	0.6364224014562043	ENSG00000105971, ENSG00000105974, ENSG00000141448, ENSG00000140416, ENSG00000117054	280	211	13528	1.1448882870683819	1.0	0.9902373840473263	99.999996627293
Annotation Cluster 42	Enrichment Score: 0.7051535272235472
Category	Term	Count	%	PValue	Genes	List Total	Pop Hits	Pop Total	Fold Enrichment	Bonferroni	Benjamini	FDR
GOTERM_BP_FAT	GO:0006084~acetyl-CoA metabolic process	3	0.8595988538681949	0.13357635307551882	ENSG00000163541, ENSG00000091140, ENSG00000172340	280	31	13528	4.67557603686636	1.0	0.8327620908947421	91.2681314472281
GOTERM_CC_FAT	GO:0005759~mitochondrial matrix	8	2.292263610315186	0.23955482250361096	ENSG00000005022, ENSG00000163541, ENSG00000144381, ENSG00000161513, ENSG00000091140, ENSG00000105819, ENSG00000172340, ENSG00000117054	283	227	12782	1.5917560436481373	1.0	0.6755093556015754	97.72301767089019
GOTERM_CC_FAT	GO:0031980~mitochondrial lumen	8	2.292263610315186	0.23955482250361096	ENSG00000005022, ENSG00000163541, ENSG00000144381, ENSG00000161513, ENSG00000091140, ENSG00000105819, ENSG00000172340, ENSG00000117054	283	227	12782	1.5917560436481373	1.0	0.6755093556015754	97.72301767089019
Annotation Cluster 43	Enrichment Score: 0.6853439677630003
Category	Term	Count	%	PValue	Genes	List Total	Pop Hits	Pop Total	Fold Enrichment	Bonferroni	Benjamini	FDR
GOTERM_MF_FAT	GO:0008233~peptidase activity	17	4.871060171919771	0.11759778042569574	ENSG00000103811, ENSG00000115317, ENSG00000124299, ENSG00000129128, ENSG00000143387, ENSG00000138600, ENSG00000138592, ENSG00000166033, ENSG00000108039, ENSG00000175556, ENSG00000064601, ENSG00000008382, ENSG00000105819, ENSG00000151694, ENSG00000166825, ENSG00000136758, ENSG00000137845	262	574	12983	1.4676104476420992	1.0	0.8873336063362993	83.8225665743369
GOTERM_MF_FAT	GO:0070011~peptidase activity, acting on L-amino acid peptides	15	4.297994269340974	0.2189308399446792	ENSG00000103811, ENSG00000115317, ENSG00000124299, ENSG00000143387, ENSG00000138600, ENSG00000138592, ENSG00000166033, ENSG00000108039, ENSG00000175556, ENSG00000064601, ENSG00000105819, ENSG00000151694, ENSG00000166825, ENSG00000136758, ENSG00000137845	262	549	12983	1.3539189921995578	1.0	0.9158783714548404	97.26115808041232
GOTERM_MF_FAT	GO:0004175~endopeptidase activity	10	2.865329512893983	0.34139883015918143	ENSG00000138592, ENSG00000103811, ENSG00000166033, ENSG00000115317, ENSG00000151694, ENSG00000105819, ENSG00000143387, ENSG00000138600, ENSG00000136758, ENSG00000137845	262	375	12983	1.3214249363867685	1.0	0.962164869495567	99.77135744343865
Annotation Cluster 44	Enrichment Score: 0.684831440335801
Category	Term	Count	%	PValue	Genes	List Total	Pop Hits	Pop Total	Fold Enrichment	Bonferroni	Benjamini	FDR
GOTERM_BP_FAT	GO:0032496~response to lipopolysaccharide	5	1.4326647564469914	0.07460613783412673	ENSG00000115415, ENSG00000108691, ENSG00000135334, ENSG00000147852, ENSG00000151694	280	77	13528	3.137291280148423	1.0	0.7494865592404047	73.24616954334796
GOTERM_BP_FAT	GO:0002237~response to molecule of bacterial origin	5	1.4326647564469914	0.10185755434846065	ENSG00000115415, ENSG00000108691, ENSG00000135334, ENSG00000147852, ENSG00000151694	280	86	13528	2.8089700996677736	1.0	0.7882968276861932	83.9069594388899
GOTERM_BP_FAT	GO:0001666~response to hypoxia	6	1.7191977077363898	0.14374920729297286	ENSG00000105974, ENSG00000108691, ENSG00000166598, ENSG00000147852, ENSG00000198626, ENSG00000151694	280	134	13528	2.1633262260127935	1.0	0.8461155704144099	92.85695219519803
GOTERM_BP_FAT	GO:0070482~response to oxygen levels	6	1.7191977077363898	0.16669768923474892	ENSG00000105974, ENSG00000108691, ENSG00000166598, ENSG00000147852, ENSG00000198626, ENSG00000151694	280	141	13528	2.0559270516717323	1.0	0.8598361074342233	95.4995864971911
GOTERM_BP_FAT	GO:0009617~response to bacterium	5	1.4326647564469914	0.5660696337025817	ENSG00000115415, ENSG00000108691, ENSG00000135334, ENSG00000147852, ENSG00000151694	280	193	13528	1.2516654330125832	1.0	0.9835744982846037	99.99993171140677
GOTERM_BP_FAT	GO:0008284~positive regulation of cell proliferation	8	2.292263610315186	0.7548117621057859	ENSG00000115415, ENSG00000108691, ENSG00000135334, ENSG00000160801, ENSG00000112742, ENSG00000173511, ENSG00000151694, ENSG00000137845	280	414	13528	0.9336093857832988	1.0	0.9975779367278794	99.99999999584591
Annotation Cluster 45	Enrichment Score: 0.6456278779705423
Category	Term	Count	%	PValue	Genes	List Total	Pop Hits	Pop Total	Fold Enrichment	Bonferroni	Benjamini	FDR
GOTERM_CC_FAT	GO:0005773~vacuole	10	2.865329512893983	0.10784457100101187	ENSG00000075785, ENSG00000103811, ENSG00000010404, ENSG00000215305, ENSG00000006715, ENSG00000064601, ENSG00000091140, ENSG00000143387, ENSG00000100568, ENSG00000128524	283	252	12782	1.7923046721633293	1.0	0.5270445097991132	79.32215845909691
GOTERM_CC_FAT	GO:0005764~lysosome	7	2.005730659025788	0.32746058960374663	ENSG00000075785, ENSG00000103811, ENSG00000010404, ENSG00000215305, ENSG00000064601, ENSG00000143387, ENSG00000100568	283	211	12782	1.4984006832683	1.0	0.7598699652047793	99.58264138481854
GOTERM_CC_FAT	GO:0000323~lytic vacuole	7	2.005730659025788	0.32746058960374663	ENSG00000075785, ENSG00000103811, ENSG00000010404, ENSG00000215305, ENSG00000064601, ENSG00000143387, ENSG00000100568	283	211	12782	1.4984006832683	1.0	0.7598699652047793	99.58264138481854
Annotation Cluster 46	Enrichment Score: 0.6405629201565849
Category	Term	Count	%	PValue	Genes	List Total	Pop Hits	Pop Total	Fold Enrichment	Bonferroni	Benjamini	FDR
GOTERM_CC_FAT	GO:0005912~adherens junction	8	2.292263610315186	0.05605185875628565	ENSG00000105971, ENSG00000105974, ENSG00000044115, ENSG00000197694, ENSG00000148498, ENSG00000151694, ENSG00000100345, ENSG00000137076	283	155	12782	2.3311523994072725	0.999999999572828	0.3808567085486825	54.918940418868566
GOTERM_CC_FAT	GO:0070161~anchoring junction	8	2.292263610315186	0.08670477301433446	ENSG00000105971, ENSG00000105974, ENSG00000044115, ENSG00000197694, ENSG00000148498, ENSG00000151694, ENSG00000100345, ENSG00000137076	283	172	12782	2.1007478017914374	0.9999999999999981	0.4925752037618951	71.42553001248565
GOTERM_CC_FAT	GO:0045121~membrane raft	7	2.005730659025788	0.09687960608728333	ENSG00000089220, ENSG00000105971, ENSG00000105974, ENSG00000018625, ENSG00000102934, ENSG00000151694, ENSG00000168497	283	143	12782	2.210926882304974	1.0	0.5127918069059414	75.52191726128706
GOTERM_CC_FAT	GO:0016324~apical plasma membrane	6	1.7191977077363898	0.17090771190349413	ENSG00000105971, ENSG00000105974, ENSG00000148498, ENSG00000131100, ENSG00000151694, ENSG00000197043	283	133	12782	2.0375674167751536	1.0	0.6072649404274291	92.48763082652809
GOTERM_CC_FAT	GO:0005913~cell-cell adherens junction	3	0.8595988538681949	0.18018972151879706	ENSG00000197694, ENSG00000148498, ENSG00000100345	283	35	12782	3.871378091872792	1.0	0.6190276488083861	93.56949673639909
GOTERM_CC_FAT	GO:0045177~apical part of cell	7	2.005730659025788	0.20665260447466266	ENSG00000089220, ENSG00000105971, ENSG00000105974, ENSG00000148498, ENSG00000131100, ENSG00000151694, ENSG00000197043	283	179	12782	1.7662711964782754	1.0	0.6520995255335098	95.91275673809179
GOTERM_CC_FAT	GO:0005911~cell-cell junction	7	2.005730659025788	0.24638348806292484	ENSG00000187535, ENSG00000111052, ENSG00000197694, ENSG00000148498, ENSG00000151694, ENSG00000100345, ENSG00000137076	283	190	12782	1.6640133903663752	1.0	0.6754994458771943	97.98973772748721
GOTERM_CC_FAT	GO:0005925~focal adhesion	4	1.146131805157593	0.39173992089805154	ENSG00000105971, ENSG00000105974, ENSG00000151694, ENSG00000137076	283	102	12782	1.7712187348437607	1.0	0.8183778388263218	99.89578462224746
GOTERM_CC_FAT	GO:0005924~cell-substrate adherens junction	4	1.146131805157593	0.4155142399150087	ENSG00000105971, ENSG00000105974, ENSG00000151694, ENSG00000137076	283	106	12782	1.704380292019468	1.0	0.8335853590072184	99.93991320732236
GOTERM_CC_FAT	GO:0030055~cell-substrate junction	4	1.146131805157593	0.45058876905109	ENSG00000105971, ENSG00000105974, ENSG00000151694, ENSG00000137076	283	112	12782	1.6130742049469964	1.0	0.852578323895188	99.97443926206368
GOTERM_CC_FAT	GO:0016323~basolateral plasma membrane	6	1.7191977077363898	0.46764697055794147	ENSG00000105971, ENSG00000105974, ENSG00000111052, ENSG00000160801, ENSG00000151694, ENSG00000137076	283	203	12782	1.3349579627147556	1.0	0.8575349759127031	99.9834657289114
GOTERM_CC_FAT	GO:0030054~cell junction	10	2.865329512893983	0.8123686993078383	ENSG00000187535, ENSG00000105971, ENSG00000105974, ENSG00000044115, ENSG00000111052, ENSG00000197694, ENSG00000148498, ENSG00000151694, ENSG00000100345, ENSG00000137076	283	518	12782	0.8719320026740521	1.0	0.9878092781126149	99.99999999081253
Annotation Cluster 47	Enrichment Score: 0.6144339420783828
Category	Term	Count	%	PValue	Genes	List Total	Pop Hits	Pop Total	Fold Enrichment	Bonferroni	Benjamini	FDR
GOTERM_MF_FAT	GO:0008134~transcription factor binding	16	4.584527220630372	0.09266556375661196	ENSG00000180182, ENSG00000161021, ENSG00000152409, ENSG00000189403, ENSG00000100815, ENSG00000141448, ENSG00000163346, ENSG00000118418, ENSG00000196781, ENSG00000132740, ENSG00000171681, ENSG00000165916, ENSG00000143013, ENSG00000107175, ENSG00000169375, ENSG00000074319	262	513	12983	1.545526241388033	1.0	0.8883119587943412	75.7285120825573
GOTERM_MF_FAT	GO:0003712~transcription cofactor activity	11	3.151862464183381	0.1967555165104954	ENSG00000165916, ENSG00000180182, ENSG00000161021, ENSG00000152409, ENSG00000107175, ENSG00000100815, ENSG00000169375, ENSG00000163346, ENSG00000196781, ENSG00000074319, ENSG00000171681	262	363	12983	1.5016192458940552	1.0	0.9065772445870794	95.88291014776571
GOTERM_MF_FAT	GO:0016563~transcription activator activity	12	3.4383954154727796	0.2038496793571115	ENSG00000165916, ENSG00000180182, ENSG00000161021, ENSG00000152409, ENSG00000107175, ENSG00000100815, ENSG00000141448, ENSG00000138668, ENSG00000138073, ENSG00000074319, ENSG00000126351, ENSG00000198707	262	410	12983	1.4503444423757215	1.0	0.9024106216859472	96.38177432297248
GOTERM_MF_FAT	GO:0003713~transcription coactivator activity	7	2.005730659025788	0.2599038416773826	ENSG00000165916, ENSG00000180182, ENSG00000161021, ENSG00000152409, ENSG00000107175, ENSG00000100815, ENSG00000074319	262	214	12983	1.6209067560819004	1.0	0.9396365643962273	98.75018655864335
GOTERM_MF_FAT	GO:0030528~transcription regulator activity	26	7.4498567335243555	0.8767227337077421	ENSG00000180182, ENSG00000146592, ENSG00000152409, ENSG00000135334, ENSG00000141448, ENSG00000138073, ENSG00000196781, ENSG00000115415, ENSG00000107175, ENSG00000074319, ENSG00000198707, ENSG00000161021, ENSG00000105258, ENSG00000112511, ENSG00000100815, ENSG00000163346, ENSG00000132740, ENSG00000171681, ENSG00000126351, ENSG00000165916, ENSG00000213977, ENSG00000143013, ENSG00000137338, ENSG0000…	262	1512	12983	0.8521093339795629	1.0	0.9999593893274141	99.9999999999942
Annotation Cluster 48	Enrichment Score: 0.6141030044714276
Category	Term	Count	%	PValue	Genes	List Total	Pop Hits	Pop Total	Fold Enrichment	Bonferroni	Benjamini	FDR
GOTERM_BP_FAT	GO:0006366~transcription from RNA polymerase II promoter	8	2.292263610315186	0.2094631791050915	ENSG00000180182, ENSG00000115415, ENSG00000143013, ENSG00000146592, ENSG00000105258, ENSG00000100815, ENSG00000103363, ENSG00000126351	280	234	13528	1.6517704517704517	1.0	0.8998561095537942	98.16273803223478
GOTERM_BP_FAT	GO:0006351~transcription, DNA-dependent	9	2.5787965616045847	0.2560989928124654	ENSG00000180182, ENSG00000115415, ENSG00000143013, ENSG00000146592, ENSG00000105258, ENSG00000100815, ENSG00000103363, ENSG00000168495, ENSG00000126351	280	292	13528	1.4891389432485322	1.0	0.9174339883895537	99.34668553203198
GOTERM_BP_FAT	GO:0032774~RNA biosynthetic process	9	2.5787965616045847	0.2680250745019701	ENSG00000180182, ENSG00000115415, ENSG00000143013, ENSG00000146592, ENSG00000105258, ENSG00000100815, ENSG00000103363, ENSG00000168495, ENSG00000126351	280	296	13528	1.469015444015444	1.0	0.9208544081712755	99.50367568577995
Annotation Cluster 49	Enrichment Score: 0.6124167352992329
Category	Term	Count	%	PValue	Genes	List Total	Pop Hits	Pop Total	Fold Enrichment	Bonferroni	Benjamini	FDR
GOTERM_BP_FAT	GO:0010565~regulation of cellular ketone metabolic process	4	1.146131805157593	0.11302542583225113	ENSG00000178537, ENSG00000105974, ENSG00000128989, ENSG00000157184	280	57	13528	3.3904761904761904	1.0	0.8016740386869834	86.99134554823071
GOTERM_BP_FAT	GO:0019216~regulation of lipid metabolic process	5	1.4326647564469914	0.2005729388908857	ENSG00000178537, ENSG00000105974, ENSG00000103266, ENSG00000177666, ENSG00000157184	280	112	13528	2.1568877551020407	1.0	0.8935233764304145	97.77791986301638
GOTERM_BP_FAT	GO:0019217~regulation of fatty acid metabolic process	3	0.8595988538681949	0.26815016026190797	ENSG00000178537, ENSG00000105974, ENSG00000157184	280	49	13528	2.9580174927113703	1.0	0.920067773898135	99.50511600453062
GOTERM_BP_FAT	GO:0006869~lipid transport	5	1.4326647564469914	0.3505622051705063	ENSG00000178537, ENSG00000105974, ENSG00000147852, ENSG00000054793, ENSG00000157184	280	145	13528	1.6660098522167486	1.0	0.9467604121423676	99.9351049292502
GOTERM_BP_FAT	GO:0010876~lipid localization	5	1.4326647564469914	0.4067473016794321	ENSG00000178537, ENSG00000105974, ENSG00000147852, ENSG00000054793, ENSG00000157184	280	157	13528	1.5386715195632392	1.0	0.9561796240500924	99.98606990127855
Annotation Cluster 50	Enrichment Score: 0.6112099355664931
Category	Term	Count	%	PValue	Genes	List Total	Pop Hits	Pop Total	Fold Enrichment	Bonferroni	Benjamini	FDR
GOTERM_BP_FAT	GO:0006084~acetyl-CoA metabolic process	3	0.8595988538681949	0.13357635307551882	ENSG00000163541, ENSG00000091140, ENSG00000172340	280	31	13528	4.67557603686636	1.0	0.8327620908947421	91.2681314472281
GOTERM_BP_FAT	GO:0051186~cofactor metabolic process	7	2.005730659025788	0.21530179494008417	ENSG00000177156, ENSG00000163541, ENSG00000100300, ENSG00000091140, ENSG00000167397, ENSG00000172340, ENSG00000172890	280	195	13528	1.7343589743589745	1.0	0.9008958490936918	98.38033713403914
GOTERM_BP_FAT	GO:0043603~cellular amide metabolic process	3	0.8595988538681949	0.32170958686176454	ENSG00000177156, ENSG00000091140, ENSG00000172890	280	56	13528	2.5882653061224485	1.0	0.9381457013989832	99.86409573880526
GOTERM_BP_FAT	GO:0006732~coenzyme metabolic process	5	1.4326647564469914	0.3880779988715765	ENSG00000177156, ENSG00000163541, ENSG00000091140, ENSG00000172340, ENSG00000172890	280	153	13528	1.5788982259570494	1.0	0.9532509922184701	99.97640724801238
Annotation Cluster 51	Enrichment Score: 0.6105171555404291
Category	Term	Count	%	PValue	Genes	List Total	Pop Hits	Pop Total	Fold Enrichment	Bonferroni	Benjamini	FDR
GOTERM_BP_FAT	GO:0006007~glucose catabolic process	4	1.146131805157593	0.11747257387518803	ENSG00000177156, ENSG00000111640, ENSG00000171314, ENSG00000108515	280	58	13528	3.332019704433497	1.0	0.8054637605324275	88.05705952678747
GOTERM_BP_FAT	GO:0019320~hexose catabolic process	4	1.146131805157593	0.17023790021312143	ENSG00000177156, ENSG00000111640, ENSG00000171314, ENSG00000108515	280	69	13528	2.8008281573498963	1.0	0.862934905252953	95.8138921483666
GOTERM_BP_FAT	GO:0046365~monosaccharide catabolic process	4	1.146131805157593	0.1804771334749814	ENSG00000177156, ENSG00000111640, ENSG00000171314, ENSG00000108515	280	71	13528	2.721931589537223	1.0	0.8754419073922778	96.61069273094441
GOTERM_BP_FAT	GO:0006006~glucose metabolic process	6	1.7191977077363898	0.20905998790271546	ENSG00000177156, ENSG00000111640, ENSG00000213930, ENSG00000172531, ENSG00000171314, ENSG00000108515	280	153	13528	1.8946778711484595	1.0	0.900596391701245	98.1467384485346
GOTERM_BP_FAT	GO:0046164~alcohol catabolic process	4	1.146131805157593	0.23382293807576188	ENSG00000177156, ENSG00000111640, ENSG00000171314, ENSG00000108515	280	81	13528	2.385890652557319	1.0	0.9093757494442292	98.92099461661554
GOTERM_BP_FAT	GO:0006096~glycolysis	3	0.8595988538681949	0.2527919911862659	ENSG00000111640, ENSG00000171314, ENSG00000108515	280	47	13528	3.083890577507599	1.0	0.9162335491880241	99.29550143262809
GOTERM_BP_FAT	GO:0044275~cellular carbohydrate catabolic process	4	1.146131805157593	0.2559095090087532	ENSG00000177156, ENSG00000111640, ENSG00000171314, ENSG00000108515	280	85	13528	2.2736134453781514	1.0	0.9182100400330737	99.34384996510798
GOTERM_BP_FAT	GO:0019318~hexose metabolic process	6	1.7191977077363898	0.3624148928706721	ENSG00000177156, ENSG00000111640, ENSG00000213930, ENSG00000172531, ENSG00000171314, ENSG00000108515	280	192	13528	1.5098214285714286	1.0	0.9475609681278423	99.95255587473308
GOTERM_BP_FAT	GO:0016052~carbohydrate catabolic process	4	1.146131805157593	0.3910599993871844	ENSG00000177156, ENSG00000111640, ENSG00000171314, ENSG00000108515	280	109	13528	1.7730013106159892	1.0	0.9532045133587521	99.97828791595978
GOTERM_BP_FAT	GO:0005996~monosaccharide metabolic process	6	1.7191977077363898	0.48523969605101414	ENSG00000177156, ENSG00000111640, ENSG00000213930, ENSG00000172531, ENSG00000171314, ENSG00000108515	280	222	13528	1.305791505791506	1.0	0.9726471639832722	99.99875301845258
Annotation Cluster 52	Enrichment Score: 0.6055086648165593
Category	Term	Count	%	PValue	Genes	List Total	Pop Hits	Pop Total	Fold Enrichment	Bonferroni	Benjamini	FDR
GOTERM_BP_FAT	GO:0008016~regulation of heart contraction	6	1.7191977077363898	0.021320077360453563	ENSG00000089220, ENSG00000018625, ENSG00000198626, ENSG00000140416, ENSG00000130528, ENSG00000126351	280	77	13528	3.7647495361781074	1.0	0.5661135437585192	30.682120164354266
GOTERM_BP_FAT	GO:0006936~muscle contraction	3	0.8595988538681949	0.8275389722725973	ENSG00000198626, ENSG00000140416, ENSG00000130528	280	153	13528	0.9473389355742298	1.0	0.9991850278062584	99.99999999998953
GOTERM_BP_FAT	GO:0003012~muscle system process	3	0.8595988538681949	0.8647623512249537	ENSG00000198626, ENSG00000140416, ENSG00000130528	280	168	13528	0.8627551020408164	1.0	0.9996610724210395	99.99999999999983
Annotation Cluster 53	Enrichment Score: 0.6028422882540795
Category	Term	Count	%	PValue	Genes	List Total	Pop Hits	Pop Total	Fold Enrichment	Bonferroni	Benjamini	FDR
GOTERM_CC_FAT	GO:0030017~sarcomere	5	1.4326647564469914	0.1707708134669865	ENSG00000154553, ENSG00000197694, ENSG00000198626, ENSG00000131018, ENSG00000140416	283	98	12782	2.3043917213528524	1.0	0.6118702527021671	92.47048038191977
GOTERM_CC_FAT	GO:0030016~myofibril	5	1.4326647564469914	0.22970860484012845	ENSG00000154553, ENSG00000197694, ENSG00000198626, ENSG00000131018, ENSG00000140416	283	111	12782	2.034508006239455	1.0	0.6785738188859296	97.28026335180185
GOTERM_CC_FAT	GO:0044449~contractile fiber part	5	1.4326647564469914	0.23920424422472802	ENSG00000154553, ENSG00000197694, ENSG00000198626, ENSG00000131018, ENSG00000140416	283	113	12782	1.99849901497858	1.0	0.6789276438930187	97.70847637298947
GOTERM_CC_FAT	GO:0030018~Z disc	3	0.8595988538681949	0.2697504089514715	ENSG00000154553, ENSG00000197694, ENSG00000198626	283	46	12782	2.945613765555385	1.0	0.7024290991840965	98.69886325157019
GOTERM_CC_FAT	GO:0043292~contractile fiber	5	1.4326647564469914	0.2780041477711632	ENSG00000154553, ENSG00000197694, ENSG00000198626, ENSG00000131018, ENSG00000140416	283	121	12782	1.8663668486990042	1.0	0.7115156670401223	98.88790877907148
GOTERM_CC_FAT	GO:0031674~I band	3	0.8595988538681949	0.34322039813962135	ENSG00000154553, ENSG00000197694, ENSG00000198626	283	55	12782	2.463604240282686	1.0	0.7762998869508727	99.69920087658674
Annotation Cluster 54	Enrichment Score: 0.60197902001628
Category	Term	Count	%	PValue	Genes	List Total	Pop Hits	Pop Total	Fold Enrichment	Bonferroni	Benjamini	FDR
GOTERM_MF_FAT	GO:0051287~NAD or NADH binding	4	1.146131805157593	0.0682344392934318	ENSG00000111640, ENSG00000158864, ENSG00000091140, ENSG00000092621	262	47	12983	4.217313626766282	1.0	0.8521759832343543	64.26389864778143
GOTERM_MF_FAT	GO:0009055~electron carrier activity	8	2.292263610315186	0.15708810586390526	ENSG00000182512, ENSG00000158864, ENSG00000161513, ENSG00000091140, ENSG00000092621, ENSG00000184752, ENSG00000117054, ENSG00000108010	262	221	12983	1.793789506407378	1.0	0.8951214095247936	91.6939585235108
GOTERM_MF_FAT	GO:0050662~coenzyme binding	5	1.4326647564469914	0.4919545717076007	ENSG00000111640, ENSG00000158864, ENSG00000091140, ENSG00000092621, ENSG00000117054	262	181	12983	1.3688794230525918	1.0	0.9885270757685608	99.9947764833509
GOTERM_MF_FAT	GO:0048037~cofactor binding	5	1.4326647564469914	0.741330705775708	ENSG00000111640, ENSG00000158864, ENSG00000091140, ENSG00000092621, ENSG00000117054	262	249	12983	0.9950488978816027	1.0	0.9994270561906641	99.99999971841524
Annotation Cluster 55	Enrichment Score: 0.5648863494727031
Category	Term	Count	%	PValue	Genes	List Total	Pop Hits	Pop Total	Fold Enrichment	Bonferroni	Benjamini	FDR
GOTERM_CC_FAT	GO:0045177~apical part of cell	7	2.005730659025788	0.20665260447466266	ENSG00000089220, ENSG00000105971, ENSG00000105974, ENSG00000148498, ENSG00000131100, ENSG00000151694, ENSG00000197043	283	179	12782	1.7662711964782754	1.0	0.6520995255335098	95.91275673809179
GOTERM_CC_FAT	GO:0009986~cell surface	11	3.151862464183381	0.24073768030670206	ENSG00000089220, ENSG00000105971, ENSG00000146013, ENSG00000105974, ENSG00000149294, ENSG00000183098, ENSG00000148498, ENSG00000144381, ENSG00000151694, ENSG00000137845, ENSG00000198707	283	348	12782	1.4276633767921691	1.0	0.6735874425954419	97.77145111221233
GOTERM_BP_FAT	GO:0009967~positive regulation of signal transduction	8	2.292263610315186	0.40602801225901275	ENSG00000089220, ENSG00000177889, ENSG00000105971, ENSG00000105974, ENSG00000149294, ENSG00000204498, ENSG00000112742, ENSG00000151694	280	295	13528	1.3102179176755446	1.0	0.9563126359622701	99.98577989176968
Annotation Cluster 56	Enrichment Score: 0.5471375142350908
Category	Term	Count	%	PValue	Genes	List Total	Pop Hits	Pop Total	Fold Enrichment	Bonferroni	Benjamini	FDR
GOTERM_BP_FAT	GO:0010243~response to organic nitrogen	5	1.4326647564469914	0.04086877748951883	ENSG00000089220, ENSG00000129596, ENSG00000108691, ENSG00000172757, ENSG00000167397	280	63	13528	3.834467120181406	1.0	0.6622698268180225	50.81452208468165
GOTERM_BP_FAT	GO:0051384~response to glucocorticoid stimulus	4	1.146131805157593	0.21749778826544253	ENSG00000089220, ENSG00000105974, ENSG00000129596, ENSG00000108691	280	78	13528	2.4776556776556777	1.0	0.9023263902110266	98.4557125022001
GOTERM_BP_FAT	GO:0031960~response to corticosteroid stimulus	4	1.146131805157593	0.2559095090087532	ENSG00000089220, ENSG00000105974, ENSG00000129596, ENSG00000108691	280	85	13528	2.2736134453781514	1.0	0.9182100400330737	99.34384996510798
GOTERM_BP_FAT	GO:0045471~response to ethanol	3	0.8595988538681949	0.3816451729340093	ENSG00000089220, ENSG00000129596, ENSG00000108691	280	64	13528	2.2647321428571425	1.0	0.9521354782321352	99.97181553868558
GOTERM_BP_FAT	GO:0032504~multicellular organism reproduction	11	3.151862464183381	0.5512661718392186	ENSG00000089220, ENSG00000105971, ENSG00000105974, ENSG00000134363, ENSG00000129596, ENSG00000108691, ENSG00000162407, ENSG00000042317, ENSG00000185825, ENSG00000175792, ENSG00000091140	280	487	13528	1.0912877676738044	1.0	0.9820447357547544	99.99987919379565
GOTERM_BP_FAT	GO:0048609~reproductive process in a multicellular organism	11	3.151862464183381	0.5512661718392186	ENSG00000089220, ENSG00000105971, ENSG00000105974, ENSG00000134363, ENSG00000129596, ENSG00000108691, ENSG00000162407, ENSG00000042317, ENSG00000185825, ENSG00000175792, ENSG00000091140	280	487	13528	1.0912877676738044	1.0	0.9820447357547544	99.99987919379565
GOTERM_BP_FAT	GO:0048545~response to steroid hormone stimulus	5	1.4326647564469914	0.5606889861113702	ENSG00000089220, ENSG00000105971, ENSG00000105974, ENSG00000129596, ENSG00000108691	280	192	13528	1.2581845238095237	1.0	0.9833027576608993	99.99991579081743
Annotation Cluster 57	Enrichment Score: 0.5394779708518117
Category	Term	Count	%	PValue	Genes	List Total	Pop Hits	Pop Total	Fold Enrichment	Bonferroni	Benjamini	FDR
GOTERM_MF_FAT	GO:0016875~ligase activity, forming carbon-oxygen bonds	3	0.8595988538681949	0.243692321101383	ENSG00000134440, ENSG00000110619, ENSG00000136628	262	47	12983	3.1629852200747117	1.0	0.9294170359763058	98.28659775332174
GOTERM_MF_FAT	GO:0016876~ligase activity, forming aminoacyl-tRNA and related compounds	3	0.8595988538681949	0.243692321101383	ENSG00000134440, ENSG00000110619, ENSG00000136628	262	47	12983	3.1629852200747117	1.0	0.9294170359763058	98.28659775332174
GOTERM_MF_FAT	GO:0004812~aminoacyl-tRNA ligase activity	3	0.8595988538681949	0.243692321101383	ENSG00000134440, ENSG00000110619, ENSG00000136628	262	47	12983	3.1629852200747117	1.0	0.9294170359763058	98.28659775332174
GOTERM_BP_FAT	GO:0006418~tRNA aminoacylation for protein translation	3	0.8595988538681949	0.2451197374816071	ENSG00000134440, ENSG00000110619, ENSG00000136628	280	46	13528	3.1509316770186335	1.0	0.9137097833591962	99.1618467494791
GOTERM_BP_FAT	GO:0043038~amino acid activation	3	0.8595988538681949	0.2451197374816071	ENSG00000134440, ENSG00000110619, ENSG00000136628	280	46	13528	3.1509316770186335	1.0	0.9137097833591962	99.1618467494791
GOTERM_BP_FAT	GO:0043039~tRNA aminoacylation	3	0.8595988538681949	0.2451197374816071	ENSG00000134440, ENSG00000110619, ENSG00000136628	280	46	13528	3.1509316770186335	1.0	0.9137097833591962	99.1618467494791
GOTERM_BP_FAT	GO:0006399~tRNA metabolic process	4	1.146131805157593	0.44069586613095485	ENSG00000134440, ENSG00000110619, ENSG00000136628, ENSG00000170892	280	118	13528	1.6377723970944311	1.0	0.9633596539715187	99.99488590382934
GOTERM_BP_FAT	GO:0034660~ncRNA metabolic process	6	1.7191977077363898	0.5144899248234314	ENSG00000134440, ENSG00000100029, ENSG00000110619, ENSG00000136628, ENSG00000170892, ENSG00000141543	280	230	13528	1.2603726708074536	1.0	0.9774462355152326	99.99953887487617
Annotation Cluster 58	Enrichment Score: 0.525962333304722
Category	Term	Count	%	PValue	Genes	List Total	Pop Hits	Pop Total	Fold Enrichment	Bonferroni	Benjamini	FDR
GOTERM_BP_FAT	GO:0001558~regulation of cell growth	8	2.292263610315186	0.10605579897789731	ENSG00000138193, ENSG00000166033, ENSG00000074319, ENSG00000173511, ENSG00000151694, ENSG00000198000, ENSG00000137845, ENSG00000008128	280	194	13528	1.9923416789396171	1.0	0.79456039063541	85.13940227882813
GOTERM_BP_FAT	GO:0030307~positive regulation of cell growth	3	0.8595988538681949	0.21456276448491066	ENSG00000151694, ENSG00000198000, ENSG00000137845	280	42	13528	3.4510204081632656	1.0	0.901206948104105	98.35420133673954
GOTERM_BP_FAT	GO:0045793~positive regulation of cell size	3	0.8595988538681949	0.26046996079835233	ENSG00000151694, ENSG00000198000, ENSG00000137845	280	48	13528	3.0196428571428573	1.0	0.9195806963537122	99.40898152202602
GOTERM_BP_FAT	GO:0045927~positive regulation of growth	3	0.8595988538681949	0.4937839792280762	ENSG00000151694, ENSG00000198000, ENSG00000137845	280	80	13528	1.8117857142857143	1.0	0.9744678307184506	99.99906190176766
GOTERM_BP_FAT	GO:0008361~regulation of cell size	4	1.146131805157593	0.8013180350708538	ENSG00000151694, ENSG00000198000, ENSG00000137845, ENSG00000172037	280	206	13528	0.9381414701803051	1.0	0.9987354978521817	99.9999999998838
Annotation Cluster 59	Enrichment Score: 0.5194610171951097
Category	Term	Count	%	PValue	Genes	List Total	Pop Hits	Pop Total	Fold Enrichment	Bonferroni	Benjamini	FDR
GOTERM_BP_FAT	GO:0044093~positive regulation of molecular function	21	6.017191977077363	0.019075056354593348	ENSG00000177889, ENSG00000138193, ENSG00000136279, ENSG00000169242, ENSG00000105325, ENSG00000105974, ENSG00000152409, ENSG00000099956, ENSG00000161057, ENSG00000144381, ENSG00000100764, ENSG00000137409, ENSG00000085511, ENSG00000165916, ENSG00000115415, ENSG00000165280, ENSG00000147852, ENSG00000148498, ENSG00000160801, ENSG00000140416, ENSG00000151694	280	586	13528	1.7313993174061435	0.9999999999999994	0.5413009663148749	27.92794958366791
GOTERM_BP_FAT	GO:0043085~positive regulation of catalytic activity	19	5.444126074498568	0.02242802720527535	ENSG00000177889, ENSG00000138193, ENSG00000136279, ENSG00000105325, ENSG00000169242, ENSG00000105974, ENSG00000161057, ENSG00000144381, ENSG00000100764, ENSG00000137409, ENSG00000085511, ENSG00000165916, ENSG00000115415, ENSG00000165280, ENSG00000147852, ENSG00000148498, ENSG00000160801, ENSG00000140416, ENSG00000151694	280	520	13528	1.7653296703296704	1.0	0.5551105243279745	32.00454157986182
GOTERM_BP_FAT	GO:0045859~regulation of protein kinase activity	10	2.865329512893983	0.28330931785435887	ENSG00000136279, ENSG00000138193, ENSG00000169242, ENSG00000105974, ENSG00000171033, ENSG00000147852, ENSG00000148498, ENSG00000151694, ENSG00000085511, ENSG00000084234	280	345	13528	1.4004140786749482	1.0	0.9251512894416868	99.6533232942569
GOTERM_BP_FAT	GO:0045860~positive regulation of protein kinase activity	7	2.005730659025788	0.3130416807749566	ENSG00000136279, ENSG00000138193, ENSG00000169242, ENSG00000147852, ENSG00000148498, ENSG00000151694, ENSG00000085511	280	223	13528	1.5165919282511213	1.0	0.937226805259486	99.8313406656378
GOTERM_BP_FAT	GO:0043549~regulation of kinase activity	10	2.865329512893983	0.3169815571270743	ENSG00000136279, ENSG00000138193, ENSG00000169242, ENSG00000105974, ENSG00000171033, ENSG00000147852, ENSG00000148498, ENSG00000151694, ENSG00000085511, ENSG00000084234	280	357	13528	1.3533413365346136	1.0	0.9377691368186433	99.84705588550207
GOTERM_BP_FAT	GO:0033674~positive regulation of kinase activity	7	2.005730659025788	0.34135170273438675	ENSG00000136279, ENSG00000138193, ENSG00000169242, ENSG00000147852, ENSG00000148498, ENSG00000151694, ENSG00000085511	280	231	13528	1.464069264069264	1.0	0.943266170043299	99.91754553331975
GOTERM_BP_FAT	GO:0051338~regulation of transferase activity	10	2.865329512893983	0.3639864775671237	ENSG00000136279, ENSG00000138193, ENSG00000169242, ENSG00000105974, ENSG00000171033, ENSG00000147852, ENSG00000148498, ENSG00000151694, ENSG00000085511, ENSG00000084234	280	372	13528	1.2987711213517665	1.0	0.9478507450203207	99.95450577261448
GOTERM_BP_FAT	GO:0042325~regulation of phosphorylation	12	3.4383954154727796	0.3670145618125005	ENSG00000089220, ENSG00000136279, ENSG00000138193, ENSG00000169242, ENSG00000105974, ENSG00000171033, ENSG00000147852, ENSG00000148498, ENSG00000112742, ENSG00000151694, ENSG00000085511, ENSG00000084234	280	466	13528	1.2441446965052114	1.0	0.9478192273009169	99.95805199279685
GOTERM_BP_FAT	GO:0051347~positive regulation of transferase activity	7	2.005730659025788	0.37430550810496915	ENSG00000136279, ENSG00000138193, ENSG00000169242, ENSG00000147852, ENSG00000148498, ENSG00000151694, ENSG00000085511	280	240	13528	1.4091666666666667	1.0	0.9494859825487706	99.96555288351131
GOTERM_BP_FAT	GO:0019220~regulation of phosphate metabolic process	12	3.4383954154727796	0.4167369599624662	ENSG00000089220, ENSG00000136279, ENSG00000138193, ENSG00000169242, ENSG00000105974, ENSG00000171033, ENSG00000147852, ENSG00000148498, ENSG00000112742, ENSG00000151694, ENSG00000085511, ENSG00000084234	280	485	13528	1.1954050073637703	1.0	0.9591490153482095	99.98956390017007
GOTERM_BP_FAT	GO:0051174~regulation of phosphorus metabolic process	12	3.4383954154727796	0.4167369599624662	ENSG00000089220, ENSG00000136279, ENSG00000138193, ENSG00000169242, ENSG00000105974, ENSG00000171033, ENSG00000147852, ENSG00000148498, ENSG00000112742, ENSG00000151694, ENSG00000085511, ENSG00000084234	280	485	13528	1.1954050073637703	1.0	0.9591490153482095	99.98956390017007
GOTERM_BP_FAT	GO:0000187~activation of MAPK activity	3	0.8595988538681949	0.5068915645017718	ENSG00000136279, ENSG00000138193, ENSG00000169242	280	82	13528	1.7675958188153311	1.0	0.9765674402223311	99.99939951345984
GOTERM_BP_FAT	GO:0000165~MAPKKK cascade	5	1.4326647564469914	0.5288418663028299	ENSG00000136279, ENSG00000138193, ENSG00000169242, ENSG00000105974, ENSG00000085511	280	184	13528	1.3128881987577639	1.0	0.9796204430787854	99.99972316694706
GOTERM_BP_FAT	GO:0043405~regulation of MAP kinase activity	4	1.146131805157593	0.5591478199886342	ENSG00000136279, ENSG00000138193, ENSG00000169242, ENSG00000105974	280	141	13528	1.3706180344478216	1.0	0.9831979171223951	99.99991062371659
GOTERM_BP_FAT	GO:0043406~positive regulation of MAP kinase activity	3	0.8595988538681949	0.6253326479749501	ENSG00000136279, ENSG00000138193, ENSG00000169242	280	102	13528	1.4210084033613446	1.0	0.9890499297477781	99.99999437824899
GOTERM_BP_FAT	GO:0007243~protein kinase cascade	8	2.292263610315186	0.6447638226487791	ENSG00000136279, ENSG00000138193, ENSG00000115415, ENSG00000169242, ENSG00000105974, ENSG00000108691, ENSG00000118762, ENSG00000085511	280	370	13528	1.0446332046332045	1.0	0.9911161544195581	99.9999977271541
GOTERM_BP_FAT	GO:0032147~activation of protein kinase activity	3	0.8595988538681949	0.6851862114944849	ENSG00000138193, ENSG00000148498, ENSG00000085511	280	114	13528	1.2714285714285716	1.0	0.9942496303638789	99.99999970863854
Annotation Cluster 60	Enrichment Score: 0.5070577447100378
Category	Term	Count	%	PValue	Genes	List Total	Pop Hits	Pop Total	Fold Enrichment	Bonferroni	Benjamini	FDR
GOTERM_BP_FAT	GO:0006937~regulation of muscle contraction	6	1.7191977077363898	0.016391624156822555	ENSG00000138193, ENSG00000105974, ENSG00000018625, ENSG00000198626, ENSG00000140416, ENSG00000197043	280	72	13528	4.026190476190476	0.9999999999999151	0.5287715666185733	24.50082178486921
GOTERM_BP_FAT	GO:0051480~cytosolic calcium ion homeostasis	6	1.7191977077363898	0.09714308545163863	ENSG00000138193, ENSG00000105974, ENSG00000018625, ENSG00000118762, ENSG00000198626, ENSG00000160801	280	118	13528	2.4566585956416467	1.0	0.7824505747914899	82.4085204673001
GOTERM_BP_FAT	GO:0043269~regulation of ion transport	5	1.4326647564469914	0.14797108421250704	ENSG00000105974, ENSG00000204498, ENSG00000107175, ENSG00000118762, ENSG00000198626	280	99	13528	2.44011544011544	1.0	0.8494623686502453	93.43280595705886
GOTERM_BP_FAT	GO:0051924~regulation of calcium ion transport	4	1.146131805157593	0.17023790021312143	ENSG00000105974, ENSG00000107175, ENSG00000118762, ENSG00000198626	280	69	13528	2.8008281573498963	1.0	0.862934905252953	95.8138921483666
GOTERM_BP_FAT	GO:0010959~regulation of metal ion transport	4	1.146131805157593	0.23382293807576188	ENSG00000105974, ENSG00000107175, ENSG00000118762, ENSG00000198626	280	81	13528	2.385890652557319	1.0	0.9093757494442292	98.92099461661554
GOTERM_BP_FAT	GO:0032844~regulation of homeostatic process	4	1.146131805157593	0.4188026329881155	ENSG00000105974, ENSG00000118762, ENSG00000198626, ENSG00000151694	280	114	13528	1.6952380952380952	1.0	0.959157609898753	99.99017490666276
GOTERM_BP_FAT	GO:0006816~calcium ion transport	4	1.146131805157593	0.5639534586831676	ENSG00000105974, ENSG00000118762, ENSG00000198626, ENSG00000197043	280	142	13528	1.3609657947686116	1.0	0.983361688592817	99.99992582180452
GOTERM_BP_FAT	GO:0015674~di-, tri-valent inorganic cation transport	4	1.146131805157593	0.707314795195561	ENSG00000105974, ENSG00000118762, ENSG00000198626, ENSG00000197043	280	176	13528	1.098051948051948	1.0	0.9955028567888385	99.99999991563253
GOTERM_BP_FAT	GO:0055085~transmembrane transport	11	3.151862464183381	0.7418163038141181	ENSG00000100075, ENSG00000178537, ENSG00000005022, ENSG00000120253, ENSG00000018625, ENSG00000198626, ENSG00000131100, ENSG00000121073, ENSG00000128524, ENSG00000137409, ENSG00000157184	280	569	13528	0.934019583228722	1.0	0.9970598167608997	99.9999999900027
GOTERM_BP_FAT	GO:0006811~ion transport	14	4.011461318051576	0.8064607838586948	ENSG00000100075, ENSG00000105971, ENSG00000105974, ENSG00000018625, ENSG00000131100, ENSG00000197043, ENSG00000102007, ENSG00000178537, ENSG00000100300, ENSG00000118762, ENSG00000102934, ENSG00000198626, ENSG00000128524, ENSG00000157184	280	768	13528	0.8807291666666667	1.0	0.9988300001717115	99.9999999999256
GOTERM_BP_FAT	GO:0006812~cation transport	9	2.5787965616045847	0.8886342835441556	ENSG00000178537, ENSG00000105974, ENSG00000018625, ENSG00000118762, ENSG00000198626, ENSG00000131100, ENSG00000197043, ENSG00000128524, ENSG00000157184	280	553	13528	0.7863084474296047	1.0	0.9998184858104721	99.99999999999999
GOTERM_BP_FAT	GO:0030001~metal ion transport	5	1.4326647564469914	0.9878360175100324	ENSG00000105974, ENSG00000018625, ENSG00000118762, ENSG00000198626, ENSG00000197043	280	465	13528	0.5195084485407065	1.0	0.9999999209302807	100.0
Annotation Cluster 61	Enrichment Score: 0.5048691139882218
Category	Term	Count	%	PValue	Genes	List Total	Pop Hits	Pop Total	Fold Enrichment	Bonferroni	Benjamini	FDR
GOTERM_BP_FAT	GO:0006928~cell motion	15	4.297994269340974	0.11387033813603911	ENSG00000105971, ENSG00000146013, ENSG00000108691, ENSG00000149557, ENSG00000162407, ENSG00000143434, ENSG00000077549, ENSG00000118162, ENSG00000172757, ENSG00000188229, ENSG00000140416, ENSG00000077097, ENSG00000151694, ENSG00000100345, ENSG00000137076	280	475	13528	1.5257142857142856	1.0	0.8018454983861449	87.2004679638386
GOTERM_BP_FAT	GO:0016477~cell migration	8	2.292263610315186	0.34343716918626066	ENSG00000105971, ENSG00000146013, ENSG00000108691, ENSG00000162407, ENSG00000172757, ENSG00000077097, ENSG00000151694, ENSG00000100345	280	276	13528	1.4004140786749482	1.0	0.9432738569095629	99.92187435622863
GOTERM_BP_FAT	GO:0001764~neuron migration	3	0.8595988538681949	0.3816451729340093	ENSG00000105971, ENSG00000146013, ENSG00000077097	280	64	13528	2.2647321428571425	1.0	0.9521354782321352	99.97181553868558
GOTERM_BP_FAT	GO:0048870~cell motility	8	2.292263610315186	0.44757763290836877	ENSG00000105971, ENSG00000146013, ENSG00000108691, ENSG00000162407, ENSG00000172757, ENSG00000077097, ENSG00000151694, ENSG00000100345	280	307	13528	1.2590041879944158	1.0	0.9654910836295172	99.99585678818057
GOTERM_BP_FAT	GO:0051674~localization of cell	8	2.292263610315186	0.44757763290836877	ENSG00000105971, ENSG00000146013, ENSG00000108691, ENSG00000162407, ENSG00000172757, ENSG00000077097, ENSG00000151694, ENSG00000100345	280	307	13528	1.2590041879944158	1.0	0.9654910836295172	99.99585678818057
Annotation Cluster 62	Enrichment Score: 0.4949565278149811
Category	Term	Count	%	PValue	Genes	List Total	Pop Hits	Pop Total	Fold Enrichment	Bonferroni	Benjamini	FDR
GOTERM_BP_FAT	GO:0050921~positive regulation of chemotaxis	3	0.8595988538681949	0.1197202735339243	ENSG00000107175, ENSG00000151694, ENSG00000137845	280	29	13528	4.998029556650246	1.0	0.8095971120304032	88.5638957269446
GOTERM_BP_FAT	GO:0050920~regulation of chemotaxis	3	0.8595988538681949	0.13357635307551882	ENSG00000107175, ENSG00000151694, ENSG00000137845	280	31	13528	4.67557603686636	1.0	0.8327620908947421	91.2681314472281
GOTERM_BP_FAT	GO:0048520~positive regulation of behavior	3	0.8595988538681949	0.1549792281679676	ENSG00000107175, ENSG00000151694, ENSG00000137845	280	34	13528	4.263025210084034	1.0	0.8511224411647094	94.29331398695848
GOTERM_BP_FAT	GO:0032101~regulation of response to external stimulus	6	1.7191977077363898	0.23144483879353775	ENSG00000105974, ENSG00000107175, ENSG00000151694, ENSG00000149131, ENSG00000167397, ENSG00000137845	280	159	13528	1.8231805929919138	1.0	0.9079020379796209	98.86260706834136
GOTERM_BP_FAT	GO:0050795~regulation of behavior	3	0.8595988538681949	0.2451197374816071	ENSG00000107175, ENSG00000151694, ENSG00000137845	280	46	13528	3.1509316770186335	1.0	0.9137097833591962	99.1618467494791
GOTERM_BP_FAT	GO:0048584~positive regulation of response to stimulus	7	2.005730659025788	0.35966108253043827	ENSG00000177889, ENSG00000107175, ENSG00000144381, ENSG00000151694, ENSG00000149131, ENSG00000168495, ENSG00000137845	280	236	13528	1.4330508474576273	1.0	0.9471887835253443	99.94894818768194
GOTERM_BP_FAT	GO:0051270~regulation of cell motion	6	1.7191977077363898	0.3665767652943712	ENSG00000107175, ENSG00000148498, ENSG00000172889, ENSG00000140416, ENSG00000151694, ENSG00000137845	280	193	13528	1.5019985196151	1.0	0.9486781033610238	99.95755589131842
GOTERM_BP_FAT	GO:0032103~positive regulation of response to external stimulus	3	0.8595988538681949	0.3816451729340093	ENSG00000107175, ENSG00000151694, ENSG00000137845	280	64	13528	2.2647321428571425	1.0	0.9521354782321352	99.97181553868558
GOTERM_BP_FAT	GO:0030334~regulation of cell migration	5	1.4326647564469914	0.4619520349753635	ENSG00000107175, ENSG00000172889, ENSG00000140416, ENSG00000151694, ENSG00000137845	280	169	13528	1.4294167371090447	1.0	0.9683047653647062	99.99735377915681
GOTERM_BP_FAT	GO:0030335~positive regulation of cell migration	3	0.8595988538681949	0.5509960491791064	ENSG00000107175, ENSG00000151694, ENSG00000137845	280	89	13528	1.6285714285714288	1.0	0.9821891835496076	99.9998779511995
GOTERM_BP_FAT	GO:0040012~regulation of locomotion	5	1.4326647564469914	0.5606889861113702	ENSG00000107175, ENSG00000172889, ENSG00000140416, ENSG00000151694, ENSG00000137845	280	192	13528	1.2581845238095237	1.0	0.9833027576608993	99.99991579081743
GOTERM_BP_FAT	GO:0040017~positive regulation of locomotion	3	0.8595988538681949	0.6035197883204442	ENSG00000107175, ENSG00000151694, ENSG00000137845	280	98	13528	1.4790087463556851	1.0	0.9875637026307514	99.99998528435091
GOTERM_BP_FAT	GO:0051272~positive regulation of cell motion	3	0.8595988538681949	0.6035197883204442	ENSG00000107175, ENSG00000151694, ENSG00000137845	280	98	13528	1.4790087463556851	1.0	0.9875637026307514	99.99998528435091
Annotation Cluster 63	Enrichment Score: 0.4879203075770176
Category	Term	Count	%	PValue	Genes	List Total	Pop Hits	Pop Total	Fold Enrichment	Bonferroni	Benjamini	FDR
GOTERM_BP_FAT	GO:0014020~primary neural tube formation	3	0.8595988538681949	0.14777092050974117	ENSG00000143013, ENSG00000172757, ENSG00000108518	280	33	13528	4.392207792207792	1.0	0.8508976842036232	93.40652127637699
GOTERM_BP_FAT	GO:0021915~neural tube development	4	1.146131805157593	0.16518357678184176	ENSG00000143013, ENSG00000172757, ENSG00000108518, ENSG00000092621	280	68	13528	2.842016806722689	1.0	0.8587129764371022	95.35849219149006
GOTERM_BP_FAT	GO:0001841~neural tube formation	3	0.8595988538681949	0.19942028523966482	ENSG00000143013, ENSG00000172757, ENSG00000108518	280	40	13528	3.6235714285714287	1.0	0.8932973078590113	97.72280443697055
GOTERM_BP_FAT	GO:0001838~embryonic epithelial tube formation	3	0.8595988538681949	0.22217433070387266	ENSG00000143013, ENSG00000172757, ENSG00000108518	280	43	13528	3.3707641196013287	1.0	0.9054294851773348	98.60536954678484
GOTERM_BP_FAT	GO:0035148~tube lumen formation	3	0.8595988538681949	0.22980705023678658	ENSG00000143013, ENSG00000172757, ENSG00000108518	280	44	13528	3.2941558441558443	1.0	0.9083145749697774	98.82068039583429
GOTERM_BP_FAT	GO:0035239~tube morphogenesis	5	1.4326647564469914	0.26689076698275027	ENSG00000143013, ENSG00000172757, ENSG00000108518, ENSG00000111341, ENSG00000172531	280	127	13528	1.9021372328458943	1.0	0.9216536366462553	99.49043320328181
GOTERM_BP_FAT	GO:0035295~tube development	7	2.005730659025788	0.30135729693760793	ENSG00000105971, ENSG00000143013, ENSG00000141448, ENSG00000172757, ENSG00000108518, ENSG00000111341, ENSG00000172531	280	220	13528	1.5372727272727273	1.0	0.9326942740681162	99.7753185710589
GOTERM_BP_FAT	GO:0016331~morphogenesis of embryonic epithelium	3	0.8595988538681949	0.33686329924251757	ENSG00000143013, ENSG00000172757, ENSG00000108518	280	58	13528	2.499014778325123	1.0	0.9424463056446447	99.90745134469074
GOTERM_BP_FAT	GO:0060562~epithelial tube morphogenesis	3	0.8595988538681949	0.403560024278931	ENSG00000143013, ENSG00000172757, ENSG00000108518	280	67	13528	2.1633262260127935	1.0	0.9561251058613218	99.98474103535617
GOTERM_BP_FAT	GO:0048729~tissue morphogenesis	5	1.4326647564469914	0.5100787587109267	ENSG00000143013, ENSG00000134363, ENSG00000172757, ENSG00000108518, ENSG00000140416	280	180	13528	1.342063492063492	1.0	0.9768577482810674	99.99946220768732
GOTERM_BP_FAT	GO:0002009~morphogenesis of an epithelium	3	0.8595988538681949	0.6199676750541554	ENSG00000143013, ENSG00000172757, ENSG00000108518	280	101	13528	1.4350777934936352	1.0	0.9887004387775231	99.99999284067917
GOTERM_BP_FAT	GO:0060429~epithelium development	5	1.4326647564469914	0.6924352928888077	ENSG00000143013, ENSG00000141448, ENSG00000172757, ENSG00000108518, ENSG00000074319	280	227	13528	1.0641913152926368	1.0	0.9946827302381149	99.99999980394006
GOTERM_BP_FAT	GO:0048598~embryonic morphogenesis	6	1.7191977077363898	0.76294110894237	ENSG00000143013, ENSG00000162407, ENSG00000172757, ENSG00000108518, ENSG00000091140, ENSG00000198707	280	307	13528	0.9442531409958119	1.0	0.9978111408131739	99.99999999765865
Annotation Cluster 64	Enrichment Score: 0.4826290477443406
Category	Term	Count	%	PValue	Genes	List Total	Pop Hits	Pop Total	Fold Enrichment	Bonferroni	Benjamini	FDR
GOTERM_BP_FAT	GO:0051028~mRNA transport	4	1.146131805157593	0.2670613188310868	ENSG00000120253, ENSG00000108349, ENSG00000101146, ENSG00000141543	280	87	13528	2.2213464696223317	1.0	0.9209042298477834	99.49244533183916
GOTERM_BP_FAT	GO:0051236~establishment of RNA localization	4	1.146131805157593	0.3234343621875648	ENSG00000120253, ENSG00000108349, ENSG00000101146, ENSG00000141543	280	97	13528	1.9923416789396171	1.0	0.9379206939586157	99.86985425060065
GOTERM_BP_FAT	GO:0050657~nucleic acid transport	4	1.146131805157593	0.3234343621875648	ENSG00000120253, ENSG00000108349, ENSG00000101146, ENSG00000141543	280	97	13528	1.9923416789396171	1.0	0.9379206939586157	99.86985425060065
GOTERM_BP_FAT	GO:0050658~RNA transport	4	1.146131805157593	0.3234343621875648	ENSG00000120253, ENSG00000108349, ENSG00000101146, ENSG00000141543	280	97	13528	1.9923416789396171	1.0	0.9379206939586157	99.86985425060065
GOTERM_BP_FAT	GO:0006403~RNA localization	4	1.146131805157593	0.3404135598933655	ENSG00000120253, ENSG00000108349, ENSG00000101146, ENSG00000141543	280	100	13528	1.9325714285714286	1.0	0.9439409637966168	99.91552548368333
GOTERM_BP_FAT	GO:0015931~nucleobase, nucleoside, nucleotide and nucleic acid transport	4	1.146131805157593	0.41328476721385216	ENSG00000120253, ENSG00000108349, ENSG00000101146, ENSG00000141543	280	113	13528	1.7102402022756005	1.0	0.9581287638060835	99.98846227162213
Annotation Cluster 65	Enrichment Score: 0.48227600130038095
Category	Term	Count	%	PValue	Genes	List Total	Pop Hits	Pop Total	Fold Enrichment	Bonferroni	Benjamini	FDR
GOTERM_BP_FAT	GO:0007507~heart development	7	2.005730659025788	0.2835699500125125	ENSG00000138193, ENSG00000154553, ENSG00000141448, ENSG00000118762, ENSG00000140416, ENSG00000131437, ENSG00000117054	280	215	13528	1.5730232558139536	1.0	0.9237032105045566	99.65546092501721
GOTERM_BP_FAT	GO:0001822~kidney development	4	1.146131805157593	0.31777380362194196	ENSG00000138193, ENSG00000118762, ENSG00000131437, ENSG00000198707	280	96	13528	2.013095238095238	1.0	0.9362209178196156	99.85004477138911
GOTERM_BP_FAT	GO:0001655~urogenital system development	4	1.146131805157593	0.39663743154419395	ENSG00000138193, ENSG00000118762, ENSG00000131437, ENSG00000198707	280	110	13528	1.7568831168831167	1.0	0.954378263292332	99.9814327586366
Annotation Cluster 66	Enrichment Score: 0.47939006249227667
Category	Term	Count	%	PValue	Genes	List Total	Pop Hits	Pop Total	Fold Enrichment	Bonferroni	Benjamini	FDR
GOTERM_BP_FAT	GO:0016310~phosphorylation	21	6.017191977077363	0.21441356673206985	ENSG00000138193, ENSG00000136279, ENSG00000105971, ENSG00000169242, ENSG00000108691, ENSG00000166136, ENSG00000131100, ENSG00000131495, ENSG00000112742, ENSG00000085511, ENSG00000099795, ENSG00000115415, ENSG00000134072, ENSG00000134318, ENSG00000158864, ENSG00000172757, ENSG00000091140, ENSG00000039650, ENSG00000128524, ENSG00000137845, ENSG00000008128	280	800	13528	1.26825	1.0	0.9022307542396899	98.34887703076072
GOTERM_BP_FAT	GO:0006793~phosphorus metabolic process	24	6.876790830945559	0.27838675122699535	ENSG00000138193, ENSG00000136279, ENSG00000184007, ENSG00000169242, ENSG00000105971, ENSG00000108691, ENSG00000166136, ENSG00000131100, ENSG00000131495, ENSG00000112742, ENSG00000085511, ENSG00000099795, ENSG00000115415, ENSG00000134072, ENSG00000134318, ENSG00000158864, ENSG00000172757, ENSG00000172531, ENSG00000091140, ENSG00000039650, ENSG00000180817, ENSG00000128524, ENSG00000137845, ENSG0000…	280	973	13528	1.191719277639113	1.0	0.9236168089805256	99.61052827025753
GOTERM_BP_FAT	GO:0006796~phosphate metabolic process	24	6.876790830945559	0.27838675122699535	ENSG00000138193, ENSG00000136279, ENSG00000184007, ENSG00000169242, ENSG00000105971, ENSG00000108691, ENSG00000166136, ENSG00000131100, ENSG00000131495, ENSG00000112742, ENSG00000085511, ENSG00000099795, ENSG00000115415, ENSG00000134072, ENSG00000134318, ENSG00000158864, ENSG00000172757, ENSG00000172531, ENSG00000091140, ENSG00000039650, ENSG00000180817, ENSG00000128524, ENSG00000137845, ENSG0000…	280	973	13528	1.191719277639113	1.0	0.9236168089805256	99.61052827025753
GOTERM_BP_FAT	GO:0006468~protein amino acid phosphorylation	13	3.7249283667621778	0.7275961009738223	ENSG00000138193, ENSG00000136279, ENSG00000105971, ENSG00000169242, ENSG00000108691, ENSG00000112742, ENSG00000085511, ENSG00000134072, ENSG00000115415, ENSG00000134318, ENSG00000172757, ENSG00000008128, ENSG00000137845	280	667	13528	0.9416577425572928	1.0	0.9965831226643509	99.99999997512093
Annotation Cluster 67	Enrichment Score: 0.4787326770733552
Category	Term	Count	%	PValue	Genes	List Total	Pop Hits	Pop Total	Fold Enrichment	Bonferroni	Benjamini	FDR
GOTERM_BP_FAT	GO:0030030~cell projection organization	14	4.011461318051576	0.0417154725508612	ENSG00000146013, ENSG00000149557, ENSG00000042493, ENSG00000143434, ENSG00000092621, ENSG00000131437, ENSG00000172037, ENSG00000077549, ENSG00000148498, ENSG00000102302, ENSG00000140416, ENSG00000077097, ENSG00000100345, ENSG00000198707	280	368	13528	1.8380434782608697	1.0	0.6545573930748316	51.54767707440071
GOTERM_BP_FAT	GO:0048666~neuron development	10	2.865329512893983	0.2665647507727919	ENSG00000146013, ENSG00000149557, ENSG00000115317, ENSG00000148498, ENSG00000143434, ENSG00000077097, ENSG00000092621, ENSG00000137409, ENSG00000198707, ENSG00000172037	280	339	13528	1.4252001685630002	1.0	0.9222670009260792	99.48656603515695
GOTERM_BP_FAT	GO:0032989~cellular component morphogenesis	11	3.151862464183381	0.3051194896525431	ENSG00000146013, ENSG00000149557, ENSG00000086827, ENSG00000148498, ENSG00000172757, ENSG00000143434, ENSG00000140416, ENSG00000077097, ENSG00000131437, ENSG00000100345, ENSG00000172037	280	397	13528	1.3386829794890247	1.0	0.9339067411555869	99.79502983823257
GOTERM_BP_FAT	GO:0000902~cell morphogenesis	10	2.865329512893983	0.31499724608162155	ENSG00000146013, ENSG00000149557, ENSG00000086827, ENSG00000148498, ENSG00000172757, ENSG00000143434, ENSG00000077097, ENSG00000131437, ENSG00000100345, ENSG00000172037	280	356	13528	1.3571428571428572	1.0	0.9378371254045638	99.8393217569695
GOTERM_BP_FAT	GO:0007409~axonogenesis	6	1.7191977077363898	0.3665767652943712	ENSG00000146013, ENSG00000149557, ENSG00000148498, ENSG00000143434, ENSG00000077097, ENSG00000172037	280	193	13528	1.5019985196151	1.0	0.9486781033610238	99.95755589131842
GOTERM_BP_FAT	GO:0000904~cell morphogenesis involved in differentiation	7	2.005730659025788	0.3890282718935598	ENSG00000146013, ENSG00000149557, ENSG00000148498, ENSG00000143434, ENSG00000077097, ENSG00000100345, ENSG00000172037	280	244	13528	1.3860655737704919	1.0	0.9527239717418683	99.97702259125207
GOTERM_BP_FAT	GO:0048858~cell projection morphogenesis	7	2.005730659025788	0.3938378352503897	ENSG00000146013, ENSG00000149557, ENSG00000148498, ENSG00000143434, ENSG00000077097, ENSG00000131437, ENSG00000172037	280	245	13528	1.3804081632653062	1.0	0.9540293571711309	99.97991207092424
GOTERM_BP_FAT	GO:0030182~neuron differentiation	11	3.151862464183381	0.4238113980814383	ENSG00000146013, ENSG00000169242, ENSG00000149557, ENSG00000115317, ENSG00000148498, ENSG00000143434, ENSG00000077097, ENSG00000092621, ENSG00000137409, ENSG00000198707, ENSG00000172037	280	438	13528	1.2133724722765817	1.0	0.9603691888209918	99.99151961593978
GOTERM_BP_FAT	GO:0048667~cell morphogenesis involved in neuron differentiation	6	1.7191977077363898	0.4286414859432739	ENSG00000146013, ENSG00000149557, ENSG00000148498, ENSG00000143434, ENSG00000077097, ENSG00000172037	280	209	13528	1.387012987012987	1.0	0.9610752963508333	99.99265069730963
GOTERM_BP_FAT	GO:0031175~neuron projection development	7	2.005730659025788	0.4331045933123077	ENSG00000146013, ENSG00000149557, ENSG00000148498, ENSG00000143434, ENSG00000077097, ENSG00000092621, ENSG00000172037	280	256	13528	1.32109375	1.0	0.9620229104972684	99.99356821842386
GOTERM_BP_FAT	GO:0032990~cell part morphogenesis	7	2.005730659025788	0.4331045933123077	ENSG00000146013, ENSG00000149557, ENSG00000148498, ENSG00000143434, ENSG00000077097, ENSG00000131437, ENSG00000172037	280	256	13528	1.32109375	1.0	0.9620229104972684	99.99356821842386
GOTERM_BP_FAT	GO:0048812~neuron projection morphogenesis	6	1.7191977077363898	0.44865720881630927	ENSG00000146013, ENSG00000149557, ENSG00000148498, ENSG00000143434, ENSG00000077097, ENSG00000172037	280	213	13528	1.3609657947686116	1.0	0.9651506414686946	99.99599234322793
GOTERM_BP_FAT	GO:0007411~axon guidance	3	0.8595988538681949	0.6512803964981274	ENSG00000146013, ENSG00000149557, ENSG00000143434	280	107	13528	1.3546061415220294	1.0	0.9916378521042506	99.9999983410389
Annotation Cluster 68	Enrichment Score: 0.4762249776752343
Category	Term	Count	%	PValue	Genes	List Total	Pop Hits	Pop Total	Fold Enrichment	Bonferroni	Benjamini	FDR
GOTERM_BP_FAT	GO:0006259~DNA metabolic process	15	4.297994269340974	0.16330248117017265	ENSG00000177889, ENSG00000152409, ENSG00000189403, ENSG00000099956, ENSG00000144381, ENSG00000175792, ENSG00000198000, ENSG00000132740, ENSG00000171681, ENSG00000175334, ENSG00000165280, ENSG00000167670, ENSG00000077514, ENSG00000077097, ENSG00000039650	280	506	13528	1.432241671372106	1.0	0.858555662142378	95.17739864130623
GOTERM_BP_FAT	GO:0006261~DNA-dependent DNA replication	3	0.8595988538681949	0.33686329924251757	ENSG00000189403, ENSG00000077514, ENSG00000039650	280	58	13528	2.499014778325123	1.0	0.9424463056446447	99.90745134469074
GOTERM_BP_FAT	GO:0006260~DNA replication	6	1.7191977077363898	0.3543896600052915	ENSG00000189403, ENSG00000167670, ENSG00000077514, ENSG00000039650, ENSG00000132740, ENSG00000198000	280	190	13528	1.5257142857142858	1.0	0.9465706007039432	99.94131074110666
GOTERM_BP_FAT	GO:0006281~DNA repair	8	2.292263610315186	0.3668574135160811	ENSG00000177889, ENSG00000165280, ENSG00000152409, ENSG00000189403, ENSG00000167670, ENSG00000077514, ENSG00000039650, ENSG00000132740	280	284	13528	1.3609657947686116	1.0	0.9482815952324746	99.95787454707276
GOTERM_BP_FAT	GO:0033554~cellular response to stress	14	4.011461318051576	0.38529518319150247	ENSG00000136279, ENSG00000177889, ENSG00000152409, ENSG00000105974, ENSG00000189403, ENSG00000132740, ENSG00000085511, ENSG00000172037, ENSG00000165280, ENSG00000075218, ENSG00000167670, ENSG00000077514, ENSG00000140416, ENSG00000039650	280	566	13528	1.195053003533569	1.0	0.952905293222069	99.97451482253668
GOTERM_BP_FAT	GO:0006974~response to DNA damage stimulus	9	2.5787965616045847	0.504001386642482	ENSG00000177889, ENSG00000165280, ENSG00000152409, ENSG00000189403, ENSG00000075218, ENSG00000167670, ENSG00000077514, ENSG00000039650, ENSG00000132740	280	373	13528	1.1657602451168134	1.0	0.9766100559911344	99.99933677278105
Annotation Cluster 69	Enrichment Score: 0.47531720288682355
Category	Term	Count	%	PValue	Genes	List Total	Pop Hits	Pop Total	Fold Enrichment	Bonferroni	Benjamini	FDR
GOTERM_BP_FAT	GO:0007595~lactation	3	0.8595988538681949	0.11293595282105767	ENSG00000105971, ENSG00000105974, ENSG00000129596	280	28	13528	5.176530612244897	1.0	0.8037853413438906	86.96901295879911
GOTERM_BP_FAT	GO:0030879~mammary gland development	3	0.8595988538681949	0.37426389423742834	ENSG00000105971, ENSG00000105974, ENSG00000129596	280	63	13528	2.3006802721088437	1.0	0.949991131695071	99.96551390412597
GOTERM_BP_FAT	GO:0048732~gland development	4	1.146131805157593	0.5296622376074149	ENSG00000105971, ENSG00000110492, ENSG00000105974, ENSG00000129596	280	135	13528	1.4315343915343914	1.0	0.979578846600487	99.99973125038535
GOTERM_BP_FAT	GO:0048545~response to steroid hormone stimulus	5	1.4326647564469914	0.5606889861113702	ENSG00000089220, ENSG00000105971, ENSG00000105974, ENSG00000129596, ENSG00000108691	280	192	13528	1.2581845238095237	1.0	0.9833027576608993	99.99991579081743
Annotation Cluster 70	Enrichment Score: 0.4672487887930408
Category	Term	Count	%	PValue	Genes	List Total	Pop Hits	Pop Total	Fold Enrichment	Bonferroni	Benjamini	FDR
GOTERM_BP_FAT	GO:0006839~mitochondrial transport	5	1.4326647564469914	0.05398846125474497	ENSG00000100075, ENSG00000178537, ENSG00000100300, ENSG00000025772, ENSG00000157184	280	69	13528	3.5010351966873703	1.0	0.6997596104550193	61.084715857530966
GOTERM_BP_FAT	GO:0015837~amine transport	4	1.146131805157593	0.44069586613095485	ENSG00000178537, ENSG00000116288, ENSG00000130876, ENSG00000157184	280	118	13528	1.6377723970944311	1.0	0.9633596539715187	99.99488590382934
GOTERM_BP_FAT	GO:0006865~amino acid transport	3	0.8595988538681949	0.5570666273800711	ENSG00000178537, ENSG00000130876, ENSG00000157184	280	90	13528	1.6104761904761904	1.0	0.982989369211486	99.99990317123729
GOTERM_BP_FAT	GO:0046942~carboxylic acid transport	4	1.146131805157593	0.5874987393368882	ENSG00000100075, ENSG00000178537, ENSG00000130876, ENSG00000157184	280	147	13528	1.3146744412050533	1.0	0.986119270377076	99.9999711378647
GOTERM_BP_FAT	GO:0015849~organic acid transport	4	1.146131805157593	0.5921095271495599	ENSG00000100075, ENSG00000178537, ENSG00000130876, ENSG00000157184	280	148	13528	1.3057915057915057	1.0	0.9867013038766554	99.99997615951385
Annotation Cluster 71	Enrichment Score: 0.466001064590067
Category	Term	Count	%	PValue	Genes	List Total	Pop Hits	Pop Total	Fold Enrichment	Bonferroni	Benjamini	FDR
GOTERM_BP_FAT	GO:0035295~tube development	7	2.005730659025788	0.30135729693760793	ENSG00000105971, ENSG00000143013, ENSG00000141448, ENSG00000172757, ENSG00000108518, ENSG00000111341, ENSG00000172531	280	220	13528	1.5372727272727273	1.0	0.9326942740681162	99.7753185710589
GOTERM_BP_FAT	GO:0030324~lung development	4	1.146131805157593	0.334755452392889	ENSG00000105971, ENSG00000141448, ENSG00000111341, ENSG00000172531	280	99	13528	1.9520923520923519	1.0	0.9430620918153759	99.90231962051188
GOTERM_BP_FAT	GO:0030323~respiratory tube development	4	1.146131805157593	0.35171902927571697	ENSG00000105971, ENSG00000141448, ENSG00000111341, ENSG00000172531	280	102	13528	1.8946778711484593	1.0	0.9468224490052383	99.9370428546757
GOTERM_BP_FAT	GO:0060541~respiratory system development	4	1.146131805157593	0.38546992969956917	ENSG00000105971, ENSG00000141448, ENSG00000111341, ENSG00000172531	280	108	13528	1.7894179894179894	1.0	0.9524927773848342	99.97463774098007
Annotation Cluster 72	Enrichment Score: 0.4561499826596819
Category	Term	Count	%	PValue	Genes	List Total	Pop Hits	Pop Total	Fold Enrichment	Bonferroni	Benjamini	FDR
GOTERM_MF_FAT	GO:0042623~ATPase activity, coupled	10	2.865329512893983	0.09860181164485429	ENSG00000165732, ENSG00000144028, ENSG00000018625, ENSG00000175556, ENSG00000054793, ENSG00000131100, ENSG00000132740, ENSG00000141543, ENSG00000128524, ENSG00000100345	262	272	12983	1.8218174674449932	1.0	0.884675875145429	77.94077608106585
GOTERM_MF_FAT	GO:0019829~cation-transporting ATPase activity	3	0.8595988538681949	0.16293725266959874	ENSG00000018625, ENSG00000131100, ENSG00000128524	262	36	12983	4.129452926208652	1.0	0.8932941958834527	92.494797057559
GOTERM_BP_FAT	GO:0046034~ATP metabolic process	5	1.4326647564469914	0.17155282217503692	ENSG00000018625, ENSG00000054793, ENSG00000131100, ENSG00000106992, ENSG00000128524	280	105	13528	2.3006802721088433	1.0	0.8636508070041307	95.92527882468518
GOTERM_MF_FAT	GO:0042625~ATPase activity, coupled to transmembrane movement of ions	4	1.146131805157593	0.1863545415409778	ENSG00000018625, ENSG00000054793, ENSG00000131100, ENSG00000128524	262	74	12983	2.6785640602434495	1.0	0.9021569191139851	95.0347256921757
GOTERM_BP_FAT	GO:0009205~purine ribonucleoside triphosphate metabolic process	5	1.4326647564469914	0.2221398315176419	ENSG00000018625, ENSG00000054793, ENSG00000131100, ENSG00000106992, ENSG00000128524	280	117	13528	2.0647130647130645	1.0	0.9065389771576198	98.6043173061197
GOTERM_BP_FAT	GO:0009199~ribonucleoside triphosphate metabolic process	5	1.4326647564469914	0.2265256822573288	ENSG00000018625, ENSG00000054793, ENSG00000131100, ENSG00000106992, ENSG00000128524	280	118	13528	2.0472154963680387	1.0	0.9069251408468342	98.73226420451098
GOTERM_BP_FAT	GO:0009144~purine nucleoside triphosphate metabolic process	5	1.4326647564469914	0.2442816993718589	ENSG00000018625, ENSG00000054793, ENSG00000131100, ENSG00000106992, ENSG00000128524	280	122	13528	1.9800936768149882	1.0	0.9149018643031144	99.14588255906544
GOTERM_BP_FAT	GO:0034220~ion transmembrane transport	3	0.8595988538681949	0.26815016026190797	ENSG00000018625, ENSG00000131100, ENSG00000128524	280	49	13528	2.9580174927113703	1.0	0.920067773898135	99.50511600453062
GOTERM_BP_FAT	GO:0006754~ATP biosynthetic process	4	1.146131805157593	0.27826925865196195	ENSG00000018625, ENSG00000054793, ENSG00000131100, ENSG00000128524	280	89	13528	2.1714285714285713	1.0	0.9243687859810863	99.60944852072079
GOTERM_BP_FAT	GO:0009141~nucleoside triphosphate metabolic process	5	1.4326647564469914	0.2852435344729136	ENSG00000018625, ENSG00000054793, ENSG00000131100, ENSG00000106992, ENSG00000128524	280	131	13528	1.8440567066521263	1.0	0.92341819929849	99.66889438639046
GOTERM_MF_FAT	GO:0015662~ATPase activity, coupled to transmembrane movement of ions, phosphorylative mechanism	3	0.8595988538681949	0.2885770529890165	ENSG00000018625, ENSG00000054793, ENSG00000131100	262	53	12983	2.8049114215756874	1.0	0.9487497004902864	99.29693936403001
GOTERM_BP_FAT	GO:0009150~purine ribonucleotide metabolic process	5	1.4326647564469914	0.3177615867896088	ENSG00000018625, ENSG00000054793, ENSG00000131100, ENSG00000106992, ENSG00000128524	280	138	13528	1.7505175983436851	1.0	0.936905555237667	99.84999910157164
GOTERM_BP_FAT	GO:0009206~purine ribonucleoside triphosphate biosynthetic process	4	1.146131805157593	0.3290953200258208	ENSG00000018625, ENSG00000054793, ENSG00000131100, ENSG00000128524	280	98	13528	1.9720116618075803	1.0	0.9408727914227819	99.88718236561137
GOTERM_BP_FAT	GO:0009145~purine nucleoside triphosphate biosynthetic process	4	1.146131805157593	0.334755452392889	ENSG00000018625, ENSG00000054793, ENSG00000131100, ENSG00000128524	280	99	13528	1.9520923520923519	1.0	0.9430620918153759	99.90231962051188
GOTERM_BP_FAT	GO:0009201~ribonucleoside triphosphate biosynthetic process	4	1.146131805157593	0.334755452392889	ENSG00000018625, ENSG00000054793, ENSG00000131100, ENSG00000128524	280	99	13528	1.9520923520923519	1.0	0.9430620918153759	99.90231962051188
GOTERM_MF_FAT	GO:0015077~monovalent inorganic cation transmembrane transporter activity	4	1.146131805157593	0.3481837323184329	ENSG00000018625, ENSG00000131100, ENSG00000128524, ENSG00000126267	262	104	12983	1.905901350557839	1.0	0.961656977344914	99.80335782198253
GOTERM_BP_FAT	GO:0009142~nucleoside triphosphate biosynthetic process	4	1.146131805157593	0.35171902927571697	ENSG00000018625, ENSG00000054793, ENSG00000131100, ENSG00000128524	280	102	13528	1.8946778711484593	1.0	0.9468224490052383	99.9370428546757
GOTERM_BP_FAT	GO:0044271~nitrogen compound biosynthetic process	9	2.5787965616045847	0.35185283777295434	ENSG00000129596, ENSG00000018625, ENSG00000100300, ENSG00000054793, ENSG00000131100, ENSG00000137880, ENSG00000092621, ENSG00000128524, ENSG00000172890	280	325	13528	1.3379340659340657	1.0	0.9463162037960952	99.93726346379087
GOTERM_BP_FAT	GO:0015992~proton transport	3	0.8595988538681949	0.35939688150984705	ENSG00000018625, ENSG00000131100, ENSG00000128524	280	61	13528	2.376112412177986	1.0	0.9476076540860544	99.94858881463664
GOTERM_BP_FAT	GO:0009259~ribonucleotide metabolic process	5	1.4326647564469914	0.3599505266812231	ENSG00000018625, ENSG00000054793, ENSG00000131100, ENSG00000106992, ENSG00000128524	280	147	13528	1.6433430515063165	1.0	0.9467834835007475	99.94933918250317
GOTERM_BP_FAT	GO:0006818~hydrogen transport	3	0.8595988538681949	0.37426389423742834	ENSG00000018625, ENSG00000131100, ENSG00000128524	280	63	13528	2.3006802721088437	1.0	0.949991131695071	99.96551390412597
GOTERM_MF_FAT	GO:0042626~ATPase activity, coupled to transmembrane movement of substances	4	1.146131805157593	0.37564905737817655	ENSG00000018625, ENSG00000054793, ENSG00000131100, ENSG00000128524	262	109	12983	1.8184746831010572	1.0	0.9695258897533056	99.89493498123619
GOTERM_MF_FAT	GO:0043492~ATPase activity, coupled to movement of substances	4	1.146131805157593	0.38111763591077974	ENSG00000018625, ENSG00000054793, ENSG00000131100, ENSG00000128524	262	110	12983	1.801943095072866	1.0	0.9700438293390888	99.90756646786902
GOTERM_MF_FAT	GO:0016820~hydrolase activity, acting on acid anhydrides, catalyzing transmembrane movement of substances	4	1.146131805157593	0.3865758537942452	ENSG00000018625, ENSG00000054793, ENSG00000131100, ENSG00000128524	262	111	12983	1.785709373495633	1.0	0.9705525028726029	99.91875174882749
GOTERM_BP_FAT	GO:0009152~purine ribonucleotide biosynthetic process	4	1.146131805157593	0.4352508614571818	ENSG00000018625, ENSG00000054793, ENSG00000131100, ENSG00000128524	280	117	13528	1.6517704517704517	1.0	0.9624560942504267	99.99396999036108
GOTERM_MF_FAT	GO:0015405~P-P-bond-hydrolysis-driven transmembrane transporter activity	4	1.146131805157593	0.4456911851793769	ENSG00000018625, ENSG00000054793, ENSG00000131100, ENSG00000128524	262	122	12983	1.6247027906394693	1.0	0.982413222294621	99.98142002774426
GOTERM_MF_FAT	GO:0015399~primary active transmembrane transporter activity	4	1.146131805157593	0.4456911851793769	ENSG00000018625, ENSG00000054793, ENSG00000131100, ENSG00000128524	262	122	12983	1.6247027906394693	1.0	0.982413222294621	99.98142002774426
GOTERM_BP_FAT	GO:0009260~ribonucleotide biosynthetic process	4	1.146131805157593	0.4729190383049607	ENSG00000018625, ENSG00000054793, ENSG00000131100, ENSG00000128524	280	124	13528	1.5585253456221198	1.0	0.9711195670128924	99.99813559787357
GOTERM_BP_FAT	GO:0009165~nucleotide biosynthetic process	5	1.4326647564469914	0.5423345861559778	ENSG00000018625, ENSG00000054793, ENSG00000131100, ENSG00000128524, ENSG00000172890	280	186	13528	1.2987711213517665	1.0	0.9814429035910951	99.99983109621915
GOTERM_BP_FAT	GO:0006163~purine nucleotide metabolic process	5	1.4326647564469914	0.5423345861559778	ENSG00000018625, ENSG00000054793, ENSG00000131100, ENSG00000106992, ENSG00000128524	280	186	13528	1.2987711213517665	1.0	0.9814429035910951	99.99983109621915
GOTERM_MF_FAT	GO:0015078~hydrogen ion transmembrane transporter activity	3	0.8595988538681949	0.5431790077909381	ENSG00000131100, ENSG00000128524, ENSG00000126267	262	90	12983	1.6517811704834606	1.0	0.9923410720642732	99.99888845294429
GOTERM_BP_FAT	GO:0034654~nucleobase, nucleoside, nucleotide and nucleic acid biosynthetic process	5	1.4326647564469914	0.5660696337025817	ENSG00000018625, ENSG00000054793, ENSG00000131100, ENSG00000128524, ENSG00000172890	280	193	13528	1.2516654330125832	1.0	0.9835744982846037	99.99993171140677
GOTERM_BP_FAT	GO:0034404~nucleobase, nucleoside and nucleotide biosynthetic process	5	1.4326647564469914	0.5660696337025817	ENSG00000018625, ENSG00000054793, ENSG00000131100, ENSG00000128524, ENSG00000172890	280	193	13528	1.2516654330125832	1.0	0.9835744982846037	99.99993171140677
GOTERM_MF_FAT	GO:0022890~inorganic cation transmembrane transporter activity	4	1.146131805157593	0.5883926682889284	ENSG00000018625, ENSG00000131100, ENSG00000128524, ENSG00000126267	262	151	12983	1.3126737778676507	1.0	0.9951847915681208	99.9997562735525
GOTERM_BP_FAT	GO:0006164~purine nucleotide biosynthetic process	4	1.146131805157593	0.5921095271495599	ENSG00000018625, ENSG00000054793, ENSG00000131100, ENSG00000128524	280	148	13528	1.3057915057915057	1.0	0.9867013038766554	99.99997615951385
GOTERM_BP_FAT	GO:0015672~monovalent inorganic cation transport	3	0.8595988538681949	0.9903887782410058	ENSG00000018625, ENSG00000131100, ENSG00000128524	280	318	13528	0.45579514824797845	1.0	0.9999999646031051	100.0
Annotation Cluster 73	Enrichment Score: 0.4546295182470491
Category	Term	Count	%	PValue	Genes	List Total	Pop Hits	Pop Total	Fold Enrichment	Bonferroni	Benjamini	FDR
GOTERM_BP_FAT	GO:0006639~acylglycerol metabolic process	3	0.8595988538681949	0.26815016026190797	ENSG00000138193, ENSG00000105974, ENSG00000177666	280	49	13528	2.9580174927113703	1.0	0.920067773898135	99.50511600453062
GOTERM_BP_FAT	GO:0006638~neutral lipid metabolic process	3	0.8595988538681949	0.27582924388952024	ENSG00000138193, ENSG00000105974, ENSG00000177666	280	50	13528	2.898857142857143	1.0	0.9240422554060292	99.58637786204795
GOTERM_BP_FAT	GO:0006662~glycerol ether metabolic process	3	0.8595988538681949	0.2835040020722746	ENSG00000138193, ENSG00000105974, ENSG00000177666	280	51	13528	2.842016806722689	1.0	0.9244802163411123	99.65492121425937
GOTERM_BP_FAT	GO:0018904~organic ether metabolic process	3	0.8595988538681949	0.29882835928361323	ENSG00000138193, ENSG00000105974, ENSG00000177666	280	53	13528	2.7347708894878706	1.0	0.9316015637350158	99.76108050337692
GOTERM_BP_FAT	GO:0046486~glycerolipid metabolic process	3	0.8595988538681949	0.8508500616783593	ENSG00000138193, ENSG00000105974, ENSG00000177666	280	162	13528	0.8947089947089948	1.0	0.9995071938722329	99.99999999999912
Annotation Cluster 74	Enrichment Score: 0.43984676689531443
Category	Term	Count	%	PValue	Genes	List Total	Pop Hits	Pop Total	Fold Enrichment	Bonferroni	Benjamini	FDR
GOTERM_BP_FAT	GO:0043434~response to peptide hormone stimulus	6	1.7191977077363898	0.212740732055001	ENSG00000105971, ENSG00000115415, ENSG00000171766, ENSG00000129596, ENSG00000147852, ENSG00000106070	280	154	13528	1.8823747680890537	1.0	0.9026360253583936	98.28805932867581
GOTERM_BP_FAT	GO:0009725~response to hormone stimulus	11	3.151862464183381	0.22650909806796954	ENSG00000089220, ENSG00000105971, ENSG00000115415, ENSG00000105974, ENSG00000171766, ENSG00000129596, ENSG00000108691, ENSG00000147852, ENSG00000106070, ENSG00000111341, ENSG00000126351	280	367	13528	1.4481121058777735	1.0	0.9080275317897026	98.73180190138959
GOTERM_BP_FAT	GO:0032869~cellular response to insulin stimulus	3	0.8595988538681949	0.4107835529844207	ENSG00000115415, ENSG00000147852, ENSG00000106070	280	68	13528	2.131512605042017	1.0	0.9574961822844775	99.98759671008939
GOTERM_BP_FAT	GO:0032870~cellular response to hormone stimulus	4	1.146131805157593	0.5195937114243627	ENSG00000115415, ENSG00000147852, ENSG00000106070, ENSG00000126351	280	133	13528	1.453061224489796	1.0	0.9781873254318368	99.99961472260927
GOTERM_BP_FAT	GO:0032868~response to insulin stimulus	3	0.8595988538681949	0.6145439283948493	ENSG00000115415, ENSG00000147852, ENSG00000106070	280	100	13528	1.4494285714285715	1.0	0.9886012722088351	99.99999088983503
Annotation Cluster 75	Enrichment Score: 0.4386486101003143
Category	Term	Count	%	PValue	Genes	List Total	Pop Hits	Pop Total	Fold Enrichment	Bonferroni	Benjamini	FDR
GOTERM_BP_FAT	GO:0043065~positive regulation of apoptosis	12	3.4383954154727796	0.2805222423589153	ENSG00000115415, ENSG00000152409, ENSG00000204498, ENSG00000115317, ENSG00000003756, ENSG00000198626, ENSG00000102302, ENSG00000188229, ENSG00000144381, ENSG00000136156, ENSG00000137409, ENSG00000090924	280	430	13528	1.3483056478405315	1.0	0.9245412451540584	99.62967039011454
GOTERM_BP_FAT	GO:0043068~positive regulation of programmed cell death	12	3.4383954154727796	0.28180921836761597	ENSG00000115415, ENSG00000152409, ENSG00000204498, ENSG00000115317, ENSG00000003756, ENSG00000198626, ENSG00000102302, ENSG00000188229, ENSG00000144381, ENSG00000136156, ENSG00000137409, ENSG00000090924	280	433	13528	1.3389640382711978	1.0	0.9247598835827805	99.64077520042947
GOTERM_BP_FAT	GO:0010942~positive regulation of cell death	12	3.4383954154727796	0.28744834371681266	ENSG00000115415, ENSG00000152409, ENSG00000204498, ENSG00000115317, ENSG00000003756, ENSG00000198626, ENSG00000102302, ENSG00000188229, ENSG00000144381, ENSG00000136156, ENSG00000137409, ENSG00000090924	280	435	13528	1.3328078817733993	1.0	0.9243913530227492	99.68584038713607
GOTERM_BP_FAT	GO:0042981~regulation of apoptosis	20	5.730659025787966	0.31245991024049136	ENSG00000152409, ENSG00000204498, ENSG00000108691, ENSG00000115317, ENSG00000189403, ENSG00000166598, ENSG00000003756, ENSG00000144381, ENSG00000136156, ENSG00000137409, ENSG00000090924, ENSG00000164111, ENSG00000115415, ENSG00000165280, ENSG00000198626, ENSG00000102302, ENSG00000172757, ENSG00000196975, ENSG00000188229, ENSG00000151694	280	804	13528	1.2018479033404406	1.0	0.9375390533470432	99.82889525003417
GOTERM_BP_FAT	GO:0043067~regulation of programmed cell death	20	5.730659025787966	0.3176313888839529	ENSG00000152409, ENSG00000204498, ENSG00000108691, ENSG00000115317, ENSG00000189403, ENSG00000166598, ENSG00000003756, ENSG00000144381, ENSG00000136156, ENSG00000137409, ENSG00000090924, ENSG00000164111, ENSG00000115415, ENSG00000165280, ENSG00000198626, ENSG00000102302, ENSG00000172757, ENSG00000196975, ENSG00000188229, ENSG00000151694	280	812	13528	1.1900070372976777	1.0	0.9375098668968694	99.84951157277956
GOTERM_BP_FAT	GO:0010941~regulation of cell death	20	5.730659025787966	0.3225848390946285	ENSG00000152409, ENSG00000204498, ENSG00000108691, ENSG00000115317, ENSG00000189403, ENSG00000166598, ENSG00000003756, ENSG00000144381, ENSG00000136156, ENSG00000137409, ENSG00000090924, ENSG00000164111, ENSG00000115415, ENSG00000165280, ENSG00000198626, ENSG00000102302, ENSG00000172757, ENSG00000196975, ENSG00000188229, ENSG00000151694	280	815	13528	1.1856266432953548	1.0	0.9380409031574659	99.86704726743689
GOTERM_BP_FAT	GO:0006917~induction of apoptosis	9	2.5787965616045847	0.3349804441084012	ENSG00000115415, ENSG00000152409, ENSG00000204498, ENSG00000115317, ENSG00000198626, ENSG00000102302, ENSG00000188229, ENSG00000136156, ENSG00000090924	280	320	13528	1.3588392857142855	1.0	0.9425672634653485	99.90287988451716
GOTERM_BP_FAT	GO:0012502~induction of programmed cell death	9	2.5787965616045847	0.3411046292659324	ENSG00000115415, ENSG00000152409, ENSG00000204498, ENSG00000115317, ENSG00000198626, ENSG00000102302, ENSG00000188229, ENSG00000136156, ENSG00000090924	280	321	13528	1.3546061415220292	1.0	0.9437340923312906	99.91701798028157
GOTERM_BP_FAT	GO:0006915~apoptosis	14	4.011461318051576	0.47370971771824444	ENSG00000204498, ENSG00000115317, ENSG00000141448, ENSG00000003756, ENSG00000185825, ENSG00000144381, ENSG00000136156, ENSG00000137409, ENSG00000090924, ENSG00000115415, ENSG00000165280, ENSG00000100300, ENSG00000102302, ENSG00000008128	280	602	13528	1.1235880398671096	1.0	0.9710485179373509	99.99818259076922
GOTERM_BP_FAT	GO:0012501~programmed cell death	14	4.011461318051576	0.5060661924604917	ENSG00000204498, ENSG00000115317, ENSG00000141448, ENSG00000003756, ENSG00000185825, ENSG00000144381, ENSG00000136156, ENSG00000137409, ENSG00000090924, ENSG00000115415, ENSG00000165280, ENSG00000100300, ENSG00000102302, ENSG00000008128	280	611	13528	1.1070376432078561	1.0	0.9766159105407968	99.99938219087294
GOTERM_BP_FAT	GO:0008219~cell death	16	4.584527220630372	0.5148647738027321	ENSG00000204498, ENSG00000115317, ENSG00000141448, ENSG00000003756, ENSG00000131018, ENSG00000185825, ENSG00000144381, ENSG00000136156, ENSG00000132740, ENSG00000137409, ENSG00000090924, ENSG00000115415, ENSG00000165280, ENSG00000100300, ENSG00000102302, ENSG00000008128	280	719	13528	1.0751440492747864	1.0	0.9772911096737219	99.99954489174945
GOTERM_BP_FAT	GO:0016265~death	16	4.584527220630372	0.5309490344397838	ENSG00000204498, ENSG00000115317, ENSG00000141448, ENSG00000003756, ENSG00000131018, ENSG00000185825, ENSG00000144381, ENSG00000136156, ENSG00000132740, ENSG00000137409, ENSG00000090924, ENSG00000115415, ENSG00000165280, ENSG00000100300, ENSG00000102302, ENSG00000008128	280	724	13528	1.0677190213101815	1.0	0.9796420723621275	99.99974348360773
Annotation Cluster 76	Enrichment Score: 0.4300862274261711
Category	Term	Count	%	PValue	Genes	List Total	Pop Hits	Pop Total	Fold Enrichment	Bonferroni	Benjamini	FDR
GOTERM_BP_FAT	GO:0001503~ossification	5	1.4326647564469914	0.21343798561462976	ENSG00000204262, ENSG00000111341, ENSG00000160801, ENSG00000143387, ENSG00000126351	280	115	13528	2.1006211180124224	1.0	0.9022646233168761	98.31366059874523
GOTERM_BP_FAT	GO:0060348~bone development	5	1.4326647564469914	0.24876954921825614	ENSG00000204262, ENSG00000111341, ENSG00000160801, ENSG00000143387, ENSG00000126351	280	123	13528	1.9639953542392565	1.0	0.914308346175042	99.2281552518302
GOTERM_BP_FAT	GO:0051216~cartilage development	3	0.8595988538681949	0.4531774528842818	ENSG00000111341, ENSG00000160801, ENSG00000126351	280	74	13528	1.9586872586872586	1.0	0.9663798420054048	99.9965158811211
GOTERM_BP_FAT	GO:0001501~skeletal system development	6	1.7191977077363898	0.7912575436821544	ENSG00000204262, ENSG00000133110, ENSG00000111341, ENSG00000160801, ENSG00000143387, ENSG00000126351	280	319	13528	0.9087326466636811	1.0	0.9985165990365081	99.99999999973083
Annotation Cluster 77	Enrichment Score: 0.4225918103356974
Category	Term	Count	%	PValue	Genes	List Total	Pop Hits	Pop Total	Fold Enrichment	Bonferroni	Benjamini	FDR
GOTERM_BP_FAT	GO:0006509~membrane protein ectodomain proteolysis	3	0.8595988538681949	0.0372894032868743	ENSG00000151694, ENSG00000100345, ENSG00000137845	280	15	13528	9.662857142857144	1.0	0.6551524460163003	47.59820163721217
GOTERM_BP_FAT	GO:0033619~membrane protein proteolysis	3	0.8595988538681949	0.06310593211178439	ENSG00000151694, ENSG00000100345, ENSG00000137845	280	20	13528	7.247142857142857	1.0	0.7209503299945996	66.99358501640982
GOTERM_BP_FAT	GO:0042110~T cell activation	3	0.8595988538681949	0.7369953508253824	ENSG00000144381, ENSG00000151694, ENSG00000100345	280	126	13528	1.1503401360544219	1.0	0.9969441844372597	99.99999998630662
GOTERM_BP_FAT	GO:0001775~cell activation	5	1.4326647564469914	0.8471173835483199	ENSG00000204498, ENSG00000144381, ENSG00000151694, ENSG00000100345, ENSG00000137845	280	287	13528	0.8417122946739671	1.0	0.9994648819670932	99.99999999999865
GOTERM_BP_FAT	GO:0045321~leukocyte activation	4	1.146131805157593	0.879464760696751	ENSG00000144381, ENSG00000151694, ENSG00000100345, ENSG00000137845	280	242	13528	0.7985832349468713	1.0	0.9997654147109678	99.99999999999997
GOTERM_BP_FAT	GO:0046649~lymphocyte activation	3	0.8595988538681949	0.9194616298236047	ENSG00000144381, ENSG00000151694, ENSG00000100345	280	199	13528	0.7283560660445083	1.0	0.9999398406248102	100.0
GOTERM_BP_FAT	GO:0002520~immune system development	4	1.146131805157593	0.9269179941322769	ENSG00000144381, ENSG00000151694, ENSG00000100345, ENSG00000157456	280	276	13528	0.7002070393374741	1.0	0.9999559233990303	100.0
Annotation Cluster 78	Enrichment Score: 0.4203357250181725
Category	Term	Count	%	PValue	Genes	List Total	Pop Hits	Pop Total	Fold Enrichment	Bonferroni	Benjamini	FDR
GOTERM_BP_FAT	GO:0008344~adult locomotory behavior	3	0.8595988538681949	0.3064721826937885	ENSG00000116288, ENSG00000018625, ENSG00000115317	280	54	13528	2.6841269841269844	1.0	0.9341307072801593	99.80171024202247
GOTERM_BP_FAT	GO:0007626~locomotory behavior	8	2.292263610315186	0.3359957612187089	ENSG00000116288, ENSG00000108691, ENSG00000018625, ENSG00000107175, ENSG00000115317, ENSG00000153551, ENSG00000102007, ENSG00000084234	280	274	13528	1.410636079249218	1.0	0.9425507995495436	99.90537076963153
GOTERM_BP_FAT	GO:0030534~adult behavior	3	0.8595988538681949	0.5324366778723169	ENSG00000116288, ENSG00000018625, ENSG00000115317	280	86	13528	1.6853820598006644	1.0	0.9797501906244821	99.99975697266386
Annotation Cluster 79	Enrichment Score: 0.4198743181012538
Category	Term	Count	%	PValue	Genes	List Total	Pop Hits	Pop Total	Fold Enrichment	Bonferroni	Benjamini	FDR
GOTERM_BP_FAT	GO:0006402~mRNA catabolic process	3	0.8595988538681949	0.22217433070387266	ENSG00000108349, ENSG00000138668, ENSG00000141543	280	43	13528	3.3707641196013287	1.0	0.9054294851773348	98.60536954678484
GOTERM_BP_FAT	GO:0006401~RNA catabolic process	3	0.8595988538681949	0.3889893464810251	ENSG00000108349, ENSG00000138668, ENSG00000141543	280	65	13528	2.22989010989011	1.0	0.95319529277648	99.97699768491853
GOTERM_BP_FAT	GO:0010608~posttranscriptional regulation of gene expression	5	1.4326647564469914	0.6364224014562043	ENSG00000111780, ENSG00000108349, ENSG00000138668, ENSG00000144381, ENSG00000141543	280	211	13528	1.1448882870683819	1.0	0.9902373840473263	99.999996627293
Annotation Cluster 80	Enrichment Score: 0.4088175349181875
Category	Term	Count	%	PValue	Genes	List Total	Pop Hits	Pop Total	Fold Enrichment	Bonferroni	Benjamini	FDR
GOTERM_BP_FAT	GO:0006511~ubiquitin-dependent protein catabolic process	10	2.865329512893983	0.06364063426928974	ENSG00000165916, ENSG00000105325, ENSG00000165280, ENSG00000138592, ENSG00000110344, ENSG00000166598, ENSG00000103266, ENSG00000161057, ENSG00000074319, ENSG00000100764	280	242	13528	1.9964580873671782	1.0	0.7202465010703882	67.31245427394721
GOTERM_BP_FAT	GO:0016567~protein ubiquitination	5	1.4326647564469914	0.23093365919578263	ENSG00000177889, ENSG00000165280, ENSG00000110344, ENSG00000103266, ENSG00000074319	280	119	13528	2.0300120048019203	1.0	0.9084411270227066	98.8496741271217
GOTERM_BP_FAT	GO:0032446~protein modification by small protein conjugation	5	1.4326647564469914	0.28986173684744443	ENSG00000177889, ENSG00000165280, ENSG00000110344, ENSG00000103266, ENSG00000074319	280	132	13528	1.83008658008658	1.0	0.9255157657838139	99.70345228392577
GOTERM_BP_FAT	GO:0019941~modification-dependent protein catabolic process	14	4.011461318051576	0.40585373501650396	ENSG00000177889, ENSG00000105325, ENSG00000166598, ENSG00000165416, ENSG00000163481, ENSG00000103363, ENSG00000161057, ENSG00000100764, ENSG00000165916, ENSG00000165280, ENSG00000138592, ENSG00000110344, ENSG00000103266, ENSG00000074319	280	574	13528	1.1783972125435542	1.0	0.9566866324281074	99.98570877486496
GOTERM_BP_FAT	GO:0043632~modification-dependent macromolecule catabolic process	14	4.011461318051576	0.40585373501650396	ENSG00000177889, ENSG00000105325, ENSG00000166598, ENSG00000165416, ENSG00000163481, ENSG00000103363, ENSG00000161057, ENSG00000100764, ENSG00000165916, ENSG00000165280, ENSG00000138592, ENSG00000110344, ENSG00000103266, ENSG00000074319	280	574	13528	1.1783972125435542	1.0	0.9566866324281074	99.98570877486496
GOTERM_BP_FAT	GO:0070647~protein modification by small protein conjugation or removal	5	1.4326647564469914	0.4206786594792288	ENSG00000177889, ENSG00000165280, ENSG00000110344, ENSG00000103266, ENSG00000074319	280	160	13528	1.5098214285714284	1.0	0.9595104066779492	99.99070049456765
GOTERM_MF_FAT	GO:0019787~small conjugating protein ligase activity	4	1.146131805157593	0.6523554277033085	ENSG00000177889, ENSG00000110344, ENSG00000103266, ENSG00000074319	262	166	12983	1.1940586774579232	1.0	0.997713937565694	99.99997915670613
GOTERM_MF_FAT	GO:0016879~ligase activity, forming carbon-nitrogen bonds	5	1.4326647564469914	0.686428445070691	ENSG00000177889, ENSG00000110344, ENSG00000103266, ENSG00000074319, ENSG00000172890	262	231	12983	1.0725851756386109	1.0	0.9985490674726031	99.9999953580629
GOTERM_MF_FAT	GO:0016881~acid-amino acid ligase activity	4	1.146131805157593	0.7730461590148915	ENSG00000177889, ENSG00000110344, ENSG00000103266, ENSG00000074319	262	201	12983	0.9861380122289316	1.0	0.9996721900918413	99.99999995807255
GOTERM_MF_FAT	GO:0004842~ubiquitin-protein ligase activity	3	0.8595988538681949	0.798798921545212	ENSG00000177889, ENSG00000110344, ENSG00000103266	262	147	12983	1.0112945941735474	1.0	0.9997417513595954	99.99999999274046
Annotation Cluster 81	Enrichment Score: 0.3913365657098389
Category	Term	Count	%	PValue	Genes	List Total	Pop Hits	Pop Total	Fold Enrichment	Bonferroni	Benjamini	FDR
GOTERM_BP_FAT	GO:0006916~anti-apoptosis	7	2.005730659025788	0.2517108321735376	ENSG00000164111, ENSG00000108691, ENSG00000189403, ENSG00000166598, ENSG00000172757, ENSG00000196975, ENSG00000151694	280	206	13528	1.6417475728155342	1.0	0.9161732645559024	99.27796507679736
GOTERM_BP_FAT	GO:0042981~regulation of apoptosis	20	5.730659025787966	0.31245991024049136	ENSG00000152409, ENSG00000204498, ENSG00000108691, ENSG00000115317, ENSG00000189403, ENSG00000166598, ENSG00000003756, ENSG00000144381, ENSG00000136156, ENSG00000137409, ENSG00000090924, ENSG00000164111, ENSG00000115415, ENSG00000165280, ENSG00000198626, ENSG00000102302, ENSG00000172757, ENSG00000196975, ENSG00000188229, ENSG00000151694	280	804	13528	1.2018479033404406	1.0	0.9375390533470432	99.82889525003417
GOTERM_BP_FAT	GO:0043067~regulation of programmed cell death	20	5.730659025787966	0.3176313888839529	ENSG00000152409, ENSG00000204498, ENSG00000108691, ENSG00000115317, ENSG00000189403, ENSG00000166598, ENSG00000003756, ENSG00000144381, ENSG00000136156, ENSG00000137409, ENSG00000090924, ENSG00000164111, ENSG00000115415, ENSG00000165280, ENSG00000198626, ENSG00000102302, ENSG00000172757, ENSG00000196975, ENSG00000188229, ENSG00000151694	280	812	13528	1.1900070372976777	1.0	0.9375098668968694	99.84951157277956
GOTERM_BP_FAT	GO:0010941~regulation of cell death	20	5.730659025787966	0.3225848390946285	ENSG00000152409, ENSG00000204498, ENSG00000108691, ENSG00000115317, ENSG00000189403, ENSG00000166598, ENSG00000003756, ENSG00000144381, ENSG00000136156, ENSG00000137409, ENSG00000090924, ENSG00000164111, ENSG00000115415, ENSG00000165280, ENSG00000198626, ENSG00000102302, ENSG00000172757, ENSG00000196975, ENSG00000188229, ENSG00000151694	280	815	13528	1.1856266432953548	1.0	0.9380409031574659	99.86704726743689
GOTERM_BP_FAT	GO:0043066~negative regulation of apoptosis	8	2.292263610315186	0.5984550705582181	ENSG00000164111, ENSG00000108691, ENSG00000189403, ENSG00000166598, ENSG00000172757, ENSG00000196975, ENSG00000144381, ENSG00000151694	280	354	13528	1.0918482647296206	1.0	0.9869404990868604	99.99998173913355
GOTERM_BP_FAT	GO:0043069~negative regulation of programmed cell death	8	2.292263610315186	0.6132551107730617	ENSG00000164111, ENSG00000108691, ENSG00000189403, ENSG00000166598, ENSG00000172757, ENSG00000196975, ENSG00000144381, ENSG00000151694	280	359	13528	1.076641464385197	1.0	0.9885539204461643	99.99999035775465
GOTERM_BP_FAT	GO:0060548~negative regulation of cell death	8	2.292263610315186	0.6161801982349061	ENSG00000164111, ENSG00000108691, ENSG00000189403, ENSG00000166598, ENSG00000172757, ENSG00000196975, ENSG00000144381, ENSG00000151694	280	360	13528	1.0736507936507935	1.0	0.9884345907419024	99.99999152559205
Annotation Cluster 82	Enrichment Score: 0.39105555019794996
Category	Term	Count	%	PValue	Genes	List Total	Pop Hits	Pop Total	Fold Enrichment	Bonferroni	Benjamini	FDR
GOTERM_BP_FAT	GO:0031099~regeneration	4	1.146131805157593	0.17023790021312143	ENSG00000171766, ENSG00000108691, ENSG00000108515, ENSG00000172037	280	69	13528	2.8008281573498963	1.0	0.862934905252953	95.8138921483666
GOTERM_BP_FAT	GO:0048589~developmental growth	3	0.8595988538681949	0.5386808039690294	ENSG00000171766, ENSG00000108515, ENSG00000172037	280	87	13528	1.6660098522167488	1.0	0.9808877781033176	99.99980664081694
GOTERM_BP_FAT	GO:0040007~growth	4	1.146131805157593	0.7318896336033772	ENSG00000171766, ENSG00000108515, ENSG00000157456, ENSG00000172037	280	183	13528	1.0560499609679936	1.0	0.996767999080748	99.99999998101087
Annotation Cluster 83	Enrichment Score: 0.3903122093123913
Category	Term	Count	%	PValue	Genes	List Total	Pop Hits	Pop Total	Fold Enrichment	Bonferroni	Benjamini	FDR
GOTERM_BP_FAT	GO:0051240~positive regulation of multicellular organismal process	10	2.865329512893983	0.06628863746331976	ENSG00000105974, ENSG00000134363, ENSG00000204498, ENSG00000108691, ENSG00000135334, ENSG00000144381, ENSG00000140416, ENSG00000151694, ENSG00000168495, ENSG00000167397	280	244	13528	1.9800936768149882	1.0	0.716800047281087	68.84930938082286
GOTERM_BP_FAT	GO:0002443~leukocyte mediated immunity	4	1.146131805157593	0.26147765194998057	ENSG00000188229, ENSG00000144381, ENSG00000151694, ENSG00000149131	280	86	13528	2.247176079734219	1.0	0.9186401831162183	99.42252775994312
GOTERM_BP_FAT	GO:0001819~positive regulation of cytokine production	4	1.146131805157593	0.28389060853020404	ENSG00000135334, ENSG00000144381, ENSG00000151694, ENSG00000168495	280	90	13528	2.147301587301587	1.0	0.9231351897441935	99.65807385543403
GOTERM_BP_FAT	GO:0045088~regulation of innate immune response	3	0.8595988538681949	0.3064721826937885	ENSG00000144381, ENSG00000149131, ENSG00000168495	280	54	13528	2.6841269841269844	1.0	0.9341307072801593	99.80171024202247
GOTERM_BP_FAT	GO:0048584~positive regulation of response to stimulus	7	2.005730659025788	0.35966108253043827	ENSG00000177889, ENSG00000107175, ENSG00000144381, ENSG00000151694, ENSG00000149131, ENSG00000168495, ENSG00000137845	280	236	13528	1.4330508474576273	1.0	0.9471887835253443	99.94894818768194
GOTERM_BP_FAT	GO:0002449~lymphocyte mediated immunity	3	0.8595988538681949	0.42510012796776764	ENSG00000188229, ENSG00000144381, ENSG00000149131	280	70	13528	2.0706122448979594	1.0	0.9604769275252869	99.99183645016986
GOTERM_BP_FAT	GO:0002250~adaptive immune response	3	0.8595988538681949	0.4737161922462278	ENSG00000144381, ENSG00000151694, ENSG00000149131	280	77	13528	1.8823747680890537	1.0	0.9707390159486666	99.99818297093054
GOTERM_BP_FAT	GO:0002460~adaptive immune response based on somatic recombination of immune receptors built from immunoglobulin superfamily domains	3	0.8595988538681949	0.4737161922462278	ENSG00000144381, ENSG00000151694, ENSG00000149131	280	77	13528	1.8823747680890537	1.0	0.9707390159486666	99.99818297093054
GOTERM_BP_FAT	GO:0002252~immune effector process	4	1.146131805157593	0.5246425326395657	ENSG00000188229, ENSG00000144381, ENSG00000151694, ENSG00000149131	280	134	13528	1.442217484008529	1.0	0.978895727724915	99.99967807947573
GOTERM_BP_FAT	GO:0002684~positive regulation of immune system process	6	1.7191977077363898	0.5463430015097317	ENSG00000177889, ENSG00000144381, ENSG00000151694, ENSG00000149131, ENSG00000168495, ENSG00000137845	280	238	13528	1.2180072028811524	1.0	0.9816509386467647	99.99985456385764
GOTERM_BP_FAT	GO:0050778~positive regulation of immune response	4	1.146131805157593	0.5781782162008452	ENSG00000177889, ENSG00000144381, ENSG00000149131, ENSG00000168495	280	145	13528	1.332807881773399	1.0	0.9850459394790508	99.99995779734864
GOTERM_BP_FAT	GO:0002253~activation of immune response	3	0.8595988538681949	0.5807639485460387	ENSG00000177889, ENSG00000144381, ENSG00000149131	280	94	13528	1.5419452887537994	1.0	0.9853222641284044	99.99996198718422
GOTERM_BP_FAT	GO:0001817~regulation of cytokine production	4	1.146131805157593	0.7250380178744805	ENSG00000135334, ENSG00000144381, ENSG00000151694, ENSG00000168495	280	181	13528	1.0677190213101815	1.0	0.9964886837949284	99.99999997083493
GOTERM_BP_FAT	GO:0006955~immune response	10	2.865329512893983	0.9506948415909018	ENSG00000136279, ENSG00000108691, ENSG00000135334, ENSG00000169230, ENSG00000113141, ENSG00000185825, ENSG00000188229, ENSG00000144381, ENSG00000151694, ENSG00000149131	280	690	13528	0.7002070393374741	1.0	0.9999887417776234	100.0
Annotation Cluster 84	Enrichment Score: 0.3853820410357111
Category	Term	Count	%	PValue	Genes	List Total	Pop Hits	Pop Total	Fold Enrichment	Bonferroni	Benjamini	FDR
GOTERM_MF_FAT	GO:0004867~serine-type endopeptidase inhibitor activity	4	1.146131805157593	0.28207670537190777	ENSG00000089220, ENSG00000149131, ENSG00000084234, ENSG00000124116	262	92	12983	2.15449717889147	1.0	0.9496147163615751	99.197385409687
GOTERM_MF_FAT	GO:0004857~enzyme inhibitor activity	8	2.292263610315186	0.30413980369791027	ENSG00000089220, ENSG00000164111, ENSG00000171033, ENSG00000137880, ENSG00000196975, ENSG00000149131, ENSG00000084234, ENSG00000124116	262	270	12983	1.4682499293186315	1.0	0.9533535345872772	99.49051433191666
GOTERM_MF_FAT	GO:0004866~endopeptidase inhibitor activity	4	1.146131805157593	0.5608019501945568	ENSG00000089220, ENSG00000149131, ENSG00000084234, ENSG00000124116	262	145	12983	1.3669913135035536	1.0	0.9932724481037288	99.99937315226013
GOTERM_MF_FAT	GO:0030414~peptidase inhibitor activity	4	1.146131805157593	0.5973403290699512	ENSG00000089220, ENSG00000149131, ENSG00000084234, ENSG00000124116	262	153	12983	1.2955146435164395	1.0	0.9955194069429292	99.9998230181873
Annotation Cluster 85	Enrichment Score: 0.3569733762135627
Category	Term	Count	%	PValue	Genes	List Total	Pop Hits	Pop Total	Fold Enrichment	Bonferroni	Benjamini	FDR
GOTERM_BP_FAT	GO:0051091~positive regulation of transcription factor activity	3	0.8595988538681949	0.3519147983756155	ENSG00000177889, ENSG00000152409, ENSG00000099956	280	60	13528	2.415714285714286	1.0	0.9457685576734877	99.93736537114901
GOTERM_BP_FAT	GO:0051090~regulation of transcription factor activity	4	1.146131805157593	0.35736411882874514	ENSG00000177889, ENSG00000152409, ENSG00000099956, ENSG00000126351	280	103	13528	1.8762829403606103	1.0	0.9476323549068804	99.94574308545235
GOTERM_BP_FAT	GO:0043388~positive regulation of DNA binding	3	0.8595988538681949	0.42510012796776764	ENSG00000177889, ENSG00000152409, ENSG00000099956	280	70	13528	2.0706122448979594	1.0	0.9604769275252869	99.99183645016986
GOTERM_BP_FAT	GO:0051101~regulation of DNA binding	4	1.146131805157593	0.45690731365664117	ENSG00000177889, ENSG00000152409, ENSG00000099956, ENSG00000126351	280	121	13528	1.5971664698937427	1.0	0.9673052235837967	99.99689868083439
GOTERM_BP_FAT	GO:0051099~positive regulation of binding	3	0.8595988538681949	0.48045878182200047	ENSG00000177889, ENSG00000152409, ENSG00000099956	280	78	13528	1.8582417582417583	1.0	0.9715448225024029	99.99854073491605
GOTERM_BP_FAT	GO:0051098~regulation of binding	4	1.146131805157593	0.614661181828321	ENSG00000177889, ENSG00000152409, ENSG00000099956, ENSG00000126351	280	153	13528	1.2631185807656395	1.0	0.9884858182762927	99.99999093684558
Annotation Cluster 86	Enrichment Score: 0.32981933730300966
Category	Term	Count	%	PValue	Genes	List Total	Pop Hits	Pop Total	Fold Enrichment	Bonferroni	Benjamini	FDR
GOTERM_CC_FAT	GO:0031968~organelle outer membrane	4	1.146131805157593	0.40366075958686476	ENSG00000089220, ENSG00000100300, ENSG00000101146, ENSG00000025772	283	104	12782	1.7371568360967653	1.0	0.8247918525596523	99.92071181721214
GOTERM_CC_FAT	GO:0019867~outer membrane	4	1.146131805157593	0.4272919417246448	ENSG00000089220, ENSG00000100300, ENSG00000101146, ENSG00000025772	283	108	12782	1.6728176940191073	1.0	0.8367861635963671	99.95463971409625
GOTERM_CC_FAT	GO:0005741~mitochondrial outer membrane	3	0.8595988538681949	0.5940195691276272	ENSG00000089220, ENSG00000100300, ENSG00000025772	283	90	12782	1.5055359246171969	1.0	0.9222385320484784	99.99960840602793
Annotation Cluster 87	Enrichment Score: 0.31995210255252726
Category	Term	Count	%	PValue	Genes	List Total	Pop Hits	Pop Total	Fold Enrichment	Bonferroni	Benjamini	FDR
GOTERM_BP_FAT	GO:0001505~regulation of neurotransmitter levels	5	1.4326647564469914	0.04938912878056012	ENSG00000089220, ENSG00000116288, ENSG00000018625, ENSG00000111052, ENSG00000137880	280	67	13528	3.605543710021322	1.0	0.6842900988697009	57.7391284109201
GOTERM_BP_FAT	GO:0006836~neurotransmitter transport	3	0.8595988538681949	0.5133623216162404	ENSG00000116288, ENSG00000018625, ENSG00000111052	280	83	13528	1.7462994836488812	1.0	0.9774180231871488	99.99952032066581
GOTERM_BP_FAT	GO:0019226~transmission of nerve impulse	7	2.005730659025788	0.7325445214754555	ENSG00000089220, ENSG00000105971, ENSG00000116288, ENSG00000018625, ENSG00000111052, ENSG00000102934, ENSG00000137880	280	350	13528	0.9662857142857144	1.0	0.9967581010678258	99.99999998178438
GOTERM_BP_FAT	GO:0007268~synaptic transmission	6	1.7191977077363898	0.7398789702542603	ENSG00000089220, ENSG00000105971, ENSG00000116288, ENSG00000018625, ENSG00000111052, ENSG00000137880	280	298	13528	0.9727708533077661	1.0	0.9970461340252085	99.9999999886475
GOTERM_BP_FAT	GO:0007267~cell-cell signaling	10	2.865329512893983	0.8762455281788398	ENSG00000089220, ENSG00000105971, ENSG00000116288, ENSG00000169242, ENSG00000018625, ENSG00000111052, ENSG00000106070, ENSG00000113141, ENSG00000137880, ENSG00000137845	280	600	13528	0.8052380952380951	1.0	0.9997443034996443	99.99999999999997
GOTERM_BP_FAT	GO:0050877~neurological system process	13	3.7249283667621778	0.9991058601032335	ENSG00000105971, ENSG00000101850, ENSG00000018625, ENSG00000047579, ENSG00000084234, ENSG00000089220, ENSG00000116288, ENSG00000111052, ENSG00000147852, ENSG00000118162, ENSG00000102934, ENSG00000042317, ENSG00000137880	280	1210	13528	0.5190791027154663	1.0	0.9999999999925051	100.0
Annotation Cluster 88	Enrichment Score: 0.31084306396493894
Category	Term	Count	%	PValue	Genes	List Total	Pop Hits	Pop Total	Fold Enrichment	Bonferroni	Benjamini	FDR
GOTERM_BP_FAT	GO:0016044~membrane organization	11	3.151862464183381	0.2612126326033179	ENSG00000075785, ENSG00000136279, ENSG00000105971, ENSG00000105974, ENSG00000028528, ENSG00000147852, ENSG00000138073, ENSG00000047579, ENSG00000100568, ENSG00000137409, ENSG00000184432	280	381	13528	1.3949006374203226	1.0	0.9193266092634991	99.41899374923425
GOTERM_BP_FAT	GO:0010324~membrane invagination	5	1.4326647564469914	0.6687107671049968	ENSG00000075785, ENSG00000136279, ENSG00000105974, ENSG00000028528, ENSG00000147852	280	220	13528	1.098051948051948	1.0	0.9930383857384358	99.9999993063308
GOTERM_BP_FAT	GO:0006897~endocytosis	5	1.4326647564469914	0.6687107671049968	ENSG00000075785, ENSG00000136279, ENSG00000105974, ENSG00000028528, ENSG00000147852	280	220	13528	1.098051948051948	1.0	0.9930383857384358	99.9999993063308
Annotation Cluster 89	Enrichment Score: 0.2982475946357837
Category	Term	Count	%	PValue	Genes	List Total	Pop Hits	Pop Total	Fold Enrichment	Bonferroni	Benjamini	FDR
GOTERM_MF_FAT	GO:0008134~transcription factor binding	16	4.584527220630372	0.09266556375661196	ENSG00000180182, ENSG00000161021, ENSG00000152409, ENSG00000189403, ENSG00000100815, ENSG00000141448, ENSG00000163346, ENSG00000118418, ENSG00000196781, ENSG00000132740, ENSG00000171681, ENSG00000165916, ENSG00000143013, ENSG00000107175, ENSG00000169375, ENSG00000074319	262	513	12983	1.545526241388033	1.0	0.8883119587943412	75.7285120825573
GOTERM_MF_FAT	GO:0003714~transcription corepressor activity	6	1.7191977077363898	0.1678272703896957	ENSG00000165916, ENSG00000169375, ENSG00000163346, ENSG00000196781, ENSG00000074319, ENSG00000171681	262	145	12983	2.0504869702553306	1.0	0.8901528676021939	93.10849295463713
GOTERM_BP_FAT	GO:0010605~negative regulation of macromolecule metabolic process	19	5.444126074498568	0.24840231388446402	ENSG00000105325, ENSG00000105974, ENSG00000171033, ENSG00000189403, ENSG00000135334, ENSG00000161057, ENSG00000163346, ENSG00000196781, ENSG00000100764, ENSG00000132740, ENSG00000171681, ENSG00000126351, ENSG00000089220, ENSG00000165916, ENSG00000134363, ENSG00000169375, ENSG00000074319, ENSG00000149131, ENSG00000141543	280	734	13528	1.250642273258077	1.0	0.9149423936940608	99.22171391201177
GOTERM_BP_FAT	GO:0009890~negative regulation of biosynthetic process	14	4.011461318051576	0.40265737848343963	ENSG00000105974, ENSG00000171033, ENSG00000189403, ENSG00000135334, ENSG00000163346, ENSG00000196781, ENSG00000132740, ENSG00000171681, ENSG00000126351, ENSG00000134363, ENSG00000169375, ENSG00000137880, ENSG00000074319, ENSG00000141543	280	573	13528	1.180453752181501	1.0	0.9561795667870729	99.98434355239493
GOTERM_BP_FAT	GO:0006357~regulation of transcription from RNA polymerase II promoter	17	4.871060171919771	0.42762420948975965	ENSG00000180182, ENSG00000161021, ENSG00000152409, ENSG00000171033, ENSG00000189403, ENSG00000135334, ENSG00000141448, ENSG00000099956, ENSG00000196781, ENSG00000175792, ENSG00000132740, ENSG00000126351, ENSG00000171681, ENSG00000134363, ENSG00000169375, ENSG00000124795, ENSG00000108518	280	727	13528	1.129770092356062	1.0	0.9610761427130993	99.99242498748589
GOTERM_MF_FAT	GO:0016564~transcription repressor activity	8	2.292263610315186	0.4438380823564865	ENSG00000165916, ENSG00000135334, ENSG00000169375, ENSG00000163346, ENSG00000196781, ENSG00000074319, ENSG00000126351, ENSG00000171681	262	316	12983	1.2545173446709825	1.0	0.9829100029205403	99.98049485723354
GOTERM_BP_FAT	GO:0000122~negative regulation of transcription from RNA polymerase II promoter	7	2.005730659025788	0.46528301135274747	ENSG00000134363, ENSG00000189403, ENSG00000171033, ENSG00000169375, ENSG00000196781, ENSG00000132740, ENSG00000171681	280	266	13528	1.2714285714285716	1.0	0.9690549799640228	99.99761897711704
GOTERM_BP_FAT	GO:0016481~negative regulation of transcription	11	3.151862464183381	0.47551081290411895	ENSG00000134363, ENSG00000189403, ENSG00000171033, ENSG00000135334, ENSG00000169375, ENSG00000163346, ENSG00000196781, ENSG00000074319, ENSG00000132740, ENSG00000126351, ENSG00000171681	280	459	13528	1.1578586990351696	1.0	0.9709750285828749	99.99828550758777
GOTERM_BP_FAT	GO:0031327~negative regulation of cellular biosynthetic process	13	3.7249283667621778	0.48684737568485753	ENSG00000105974, ENSG00000171033, ENSG00000189403, ENSG00000135334, ENSG00000163346, ENSG00000196781, ENSG00000132740, ENSG00000171681, ENSG00000126351, ENSG00000134363, ENSG00000169375, ENSG00000074319, ENSG00000141543	280	561	13528	1.119582378405908	1.0	0.9728168594863477	99.99881761501409
GOTERM_BP_FAT	GO:0051172~negative regulation of nitrogen compound metabolic process	12	3.4383954154727796	0.5056583333058715	ENSG00000105974, ENSG00000134363, ENSG00000189403, ENSG00000171033, ENSG00000135334, ENSG00000169375, ENSG00000163346, ENSG00000196781, ENSG00000074319, ENSG00000132740, ENSG00000126351, ENSG00000171681	280	519	13528	1.1170933113129646	1.0	0.9767698772571058	99.99937345828147
GOTERM_BP_FAT	GO:0010558~negative regulation of macromolecule biosynthetic process	12	3.4383954154727796	0.5778388765442728	ENSG00000134363, ENSG00000189403, ENSG00000171033, ENSG00000135334, ENSG00000169375, ENSG00000163346, ENSG00000196781, ENSG00000074319, ENSG00000132740, ENSG00000141543, ENSG00000126351, ENSG00000171681	280	547	13528	1.059911203969705	1.0	0.9851553249439502	99.99995721629176
GOTERM_BP_FAT	GO:0010629~negative regulation of gene expression	11	3.151862464183381	0.5952449232496579	ENSG00000134363, ENSG00000189403, ENSG00000171033, ENSG00000135334, ENSG00000169375, ENSG00000163346, ENSG00000196781, ENSG00000074319, ENSG00000132740, ENSG00000126351, ENSG00000171681	280	504	13528	1.0544784580498865	1.0	0.9867393505346883	99.9999790912932
GOTERM_BP_FAT	GO:0045892~negative regulation of transcription, DNA-dependent	8	2.292263610315186	0.6044096061918718	ENSG00000134363, ENSG00000189403, ENSG00000171033, ENSG00000169375, ENSG00000196781, ENSG00000074319, ENSG00000132740, ENSG00000171681	280	356	13528	1.0857142857142856	1.0	0.9874119108172645	99.99998583598602
GOTERM_BP_FAT	GO:0045934~negative regulation of nucleobase, nucleoside, nucleotide and nucleic acid metabolic process	11	3.151862464183381	0.6152438584832154	ENSG00000134363, ENSG00000189403, ENSG00000171033, ENSG00000135334, ENSG00000169375, ENSG00000163346, ENSG00000196781, ENSG00000074319, ENSG00000132740, ENSG00000126351, ENSG00000171681	280	512	13528	1.038002232142857	1.0	0.9884352657606142	99.99999116709161
GOTERM_BP_FAT	GO:0051253~negative regulation of RNA metabolic process	8	2.292263610315186	0.6219946784413652	ENSG00000134363, ENSG00000189403, ENSG00000171033, ENSG00000169375, ENSG00000196781, ENSG00000074319, ENSG00000132740, ENSG00000171681	280	362	13528	1.0677190213101815	1.0	0.9888501691969145	99.99999346304159
GOTERM_MF_FAT	GO:0030528~transcription regulator activity	26	7.4498567335243555	0.8767227337077421	ENSG00000180182, ENSG00000146592, ENSG00000152409, ENSG00000135334, ENSG00000141448, ENSG00000138073, ENSG00000196781, ENSG00000115415, ENSG00000107175, ENSG00000074319, ENSG00000198707, ENSG00000161021, ENSG00000105258, ENSG00000112511, ENSG00000100815, ENSG00000163346, ENSG00000132740, ENSG00000171681, ENSG00000126351, ENSG00000165916, ENSG00000213977, ENSG00000143013, ENSG00000137338, ENSG0000…	262	1512	12983	0.8521093339795629	1.0	0.9999593893274141	99.9999999999942
GOTERM_BP_FAT	GO:0051252~regulation of RNA metabolic process	27	7.736389684813753	0.9860077305006717	ENSG00000180182, ENSG00000146592, ENSG00000152409, ENSG00000171033, ENSG00000135334, ENSG00000141448, ENSG00000176953, ENSG00000138073, ENSG00000196781, ENSG00000175792, ENSG00000115415, ENSG00000107175, ENSG00000074319, ENSG00000161021, ENSG00000189403, ENSG00000003756, ENSG00000099956, ENSG00000132740, ENSG00000171681, ENSG00000126351, ENSG00000134363, ENSG00000137338, ENSG00000169375, ENSG0000…	280	1813	13528	0.7195177684973604	1.0	0.9999998713188353	100.0
GOTERM_BP_FAT	GO:0006355~regulation of transcription, DNA-dependent	26	7.4498567335243555	0.9879829849722339	ENSG00000180182, ENSG00000146592, ENSG00000152409, ENSG00000171033, ENSG00000135334, ENSG00000141448, ENSG00000176953, ENSG00000138073, ENSG00000196781, ENSG00000175792, ENSG00000115415, ENSG00000107175, ENSG00000074319, ENSG00000161021, ENSG00000189403, ENSG00000099956, ENSG00000132740, ENSG00000171681, ENSG00000126351, ENSG00000134363, ENSG00000137338, ENSG00000169375, ENSG00000124795, ENSG0000…	280	1773	13528	0.7085005237289501	1.0	0.9999999218541851	100.0
GOTERM_BP_FAT	GO:0045449~regulation of transcription	39	11.174785100286533	0.9949162213223446	ENSG00000177889, ENSG00000180182, ENSG00000146592, ENSG00000152409, ENSG00000171033, ENSG00000141448, ENSG00000135334, ENSG00000103363, ENSG00000176953, ENSG00000138073, ENSG00000175792, ENSG00000196781, ENSG00000204356, ENSG00000115415, ENSG00000107175, ENSG00000171161, ENSG00000167670, ENSG00000074319, ENSG00000130254, ENSG00000161021, ENSG00000105258, ENSG00000112511, ENSG00000189403, ENSG0000…	280	2601	13528	0.7244356566155874	1.0	0.9999999963562616	100.0
GOTERM_BP_FAT	GO:0006350~transcription	29	8.30945558739255	0.9972754453567401	ENSG00000180182, ENSG00000146592, ENSG00000141448, ENSG00000135334, ENSG00000103363, ENSG00000138073, ENSG00000196781, ENSG00000175792, ENSG00000204356, ENSG00000115415, ENSG00000107175, ENSG00000171161, ENSG00000167670, ENSG00000130254, ENSG00000161021, ENSG00000105258, ENSG00000112511, ENSG00000100815, ENSG00000099956, ENSG00000132740, ENSG00000126351, ENSG00000171681, ENSG00000168495, ENSG0000…	280	2101	13528	0.6668797171414973	1.0	0.9999999995991664	100.0
Annotation Cluster 90	Enrichment Score: 0.28604268294578894
Category	Term	Count	%	PValue	Genes	List Total	Pop Hits	Pop Total	Fold Enrichment	Bonferroni	Benjamini	FDR
GOTERM_BP_FAT	GO:0006323~DNA packaging	5	1.4326647564469914	0.2221398315176419	ENSG00000010292, ENSG00000167670, ENSG00000105968, ENSG00000102030, ENSG00000184897	280	117	13528	2.0647130647130645	1.0	0.9065389771576198	98.6043173061197
GOTERM_BP_FAT	GO:0006334~nucleosome assembly	3	0.8595988538681949	0.5197770511477149	ENSG00000167670, ENSG00000105968, ENSG00000184897	280	84	13528	1.7255102040816328	1.0	0.9779913719837048	99.99961721531365
GOTERM_BP_FAT	GO:0031497~chromatin assembly	3	0.8595988538681949	0.5386808039690294	ENSG00000167670, ENSG00000105968, ENSG00000184897	280	87	13528	1.6660098522167488	1.0	0.9808877781033176	99.99980664081694
GOTERM_BP_FAT	GO:0065004~protein-DNA complex assembly	3	0.8595988538681949	0.5630788743631812	ENSG00000167670, ENSG00000105968, ENSG00000184897	280	91	13528	1.592778649921507	1.0	0.9833819000599404	99.99992325078735
GOTERM_BP_FAT	GO:0034728~nucleosome organization	3	0.8595988538681949	0.57492767112607	ENSG00000167670, ENSG00000105968, ENSG00000184897	280	93	13528	1.5585253456221198	1.0	0.9848202139965831	99.99995191259546
GOTERM_BP_FAT	GO:0006325~chromatin organization	8	2.292263610315186	0.6667213602652695	ENSG00000177889, ENSG00000112511, ENSG00000189403, ENSG00000099956, ENSG00000167670, ENSG00000175792, ENSG00000105968, ENSG00000184897	280	378	13528	1.022524565381708	1.0	0.9929353581220648	99.99999923198808
GOTERM_BP_FAT	GO:0006333~chromatin assembly or disassembly	3	0.8595988538681949	0.740967852469426	ENSG00000167670, ENSG00000105968, ENSG00000184897	280	127	13528	1.1412823397075367	1.0	0.9970588054110006	99.9999999894291
Annotation Cluster 91	Enrichment Score: 0.2772886507470326
Category	Term	Count	%	PValue	Genes	List Total	Pop Hits	Pop Total	Fold Enrichment	Bonferroni	Benjamini	FDR
GOTERM_BP_FAT	GO:0042060~wound healing	7	2.005730659025788	0.20222761755163385	ENSG00000164111, ENSG00000171766, ENSG00000047579, ENSG00000140416, ENSG00000151694, ENSG00000149131, ENSG00000108515	280	191	13528	1.7706806282722514	1.0	0.8944117480881344	97.85484904649864
GOTERM_BP_FAT	GO:0050817~coagulation	3	0.8595988538681949	0.6253326479749501	ENSG00000164111, ENSG00000047579, ENSG00000149131	280	102	13528	1.4210084033613446	1.0	0.9890499297477781	99.99999437824899
GOTERM_BP_FAT	GO:0007596~blood coagulation	3	0.8595988538681949	0.6253326479749501	ENSG00000164111, ENSG00000047579, ENSG00000149131	280	102	13528	1.4210084033613446	1.0	0.9890499297477781	99.99999437824899
GOTERM_BP_FAT	GO:0007599~hemostasis	3	0.8595988538681949	0.6562956883217876	ENSG00000164111, ENSG00000047579, ENSG00000149131	280	108	13528	1.3420634920634922	1.0	0.9920752205074997	99.9999987032639
GOTERM_BP_FAT	GO:0050878~regulation of body fluid levels	3	0.8595988538681949	0.7913972249196508	ENSG00000164111, ENSG00000047579, ENSG00000149131	280	141	13528	1.0279635258358661	1.0	0.9984986004411501	99.99999999973387
Annotation Cluster 92	Enrichment Score: 0.2713857459381619
Category	Term	Count	%	PValue	Genes	List Total	Pop Hits	Pop Total	Fold Enrichment	Bonferroni	Benjamini	FDR
GOTERM_MF_FAT	GO:0031267~small GTPase binding	5	1.4326647564469914	0.14587872350222225	ENSG00000138193, ENSG00000112685, ENSG00000099901, ENSG00000102302, ENSG00000108518	262	101	12983	2.4531403522031594	1.0	0.90029782513273	89.93231530036478
GOTERM_MF_FAT	GO:0051020~GTPase binding	5	1.4326647564469914	0.17661435662832184	ENSG00000138193, ENSG00000112685, ENSG00000099901, ENSG00000102302, ENSG00000108518	262	109	12983	2.273093353876322	1.0	0.8932076849085502	94.0954039900803
GOTERM_MF_FAT	GO:0017016~Ras GTPase binding	4	1.146131805157593	0.2766008056333091	ENSG00000138193, ENSG00000112685, ENSG00000099901, ENSG00000108518	262	91	12983	2.178172972066102	1.0	0.9486467477495284	99.10349142356888
GOTERM_BP_FAT	GO:0046578~regulation of Ras protein signal transduction	4	1.146131805157593	0.8117227560226736	ENSG00000138193, ENSG00000146350, ENSG00000102302, ENSG00000090924	280	210	13528	0.9202721088435374	1.0	0.9989226050136161	99.99999999995345
GOTERM_MF_FAT	GO:0005085~guanyl-nucleotide exchange factor activity	3	0.8595988538681949	0.8137351100384876	ENSG00000138193, ENSG00000102302, ENSG00000090924	262	152	12983	0.9780283246283648	1.0	0.999795954149525	99.99999999763864
GOTERM_BP_FAT	GO:0051056~regulation of small GTPase mediated signal transduction	4	1.146131805157593	0.8956882482860083	ENSG00000138193, ENSG00000146350, ENSG00000102302, ENSG00000090924	280	252	13528	0.7668934240362811	1.0	0.9998541468077603	100.0
GOTERM_MF_FAT	GO:0005083~small GTPase regulator activity	4	1.146131805157593	0.9165623025822339	ENSG00000146350, ENSG00000099901, ENSG00000102302, ENSG00000090924	262	274	12983	0.7234078118905666	1.0	0.9999906791185764	99.99999999999997
GOTERM_MF_FAT	GO:0030695~GTPase regulator activity	5	1.4326647564469914	0.9643978156861239	ENSG00000138193, ENSG00000146350, ENSG00000099901, ENSG00000102302, ENSG00000090924	262	404	12983	0.6132850880507899	1.0	0.999999622749315	100.0
GOTERM_MF_FAT	GO:0060589~nucleoside-triphosphatase regulator activity	5	1.4326647564469914	0.9687038514466799	ENSG00000138193, ENSG00000146350, ENSG00000099901, ENSG00000102302, ENSG00000090924	262	413	12983	0.5999205219673586	1.0	0.9999997586727898	100.0
Annotation Cluster 93	Enrichment Score: 0.2693485908213572
Category	Term	Count	%	PValue	Genes	List Total	Pop Hits	Pop Total	Fold Enrichment	Bonferroni	Benjamini	FDR
GOTERM_BP_FAT	GO:0009967~positive regulation of signal transduction	8	2.292263610315186	0.40602801225901275	ENSG00000089220, ENSG00000177889, ENSG00000105971, ENSG00000105974, ENSG00000149294, ENSG00000204498, ENSG00000112742, ENSG00000151694	280	295	13528	1.3102179176755446	1.0	0.9563126359622701	99.98577989176968
GOTERM_BP_FAT	GO:0001932~regulation of protein amino acid phosphorylation	5	1.4326647564469914	0.4791324053491383	ENSG00000089220, ENSG00000136279, ENSG00000105974, ENSG00000112742, ENSG00000151694	280	173	13528	1.3963666391412055	1.0	0.9717555979221795	99.99847607256679
GOTERM_BP_FAT	GO:0001934~positive regulation of protein amino acid phosphorylation	3	0.8595988538681949	0.5509960491791064	ENSG00000105974, ENSG00000112742, ENSG00000151694	280	89	13528	1.6285714285714288	1.0	0.9821891835496076	99.9998779511995
GOTERM_BP_FAT	GO:0042327~positive regulation of phosphorylation	3	0.8595988538681949	0.5979192889705814	ENSG00000105974, ENSG00000112742, ENSG00000151694	280	97	13528	1.4942562592047128	1.0	0.9870056369459601	99.99998132034608
GOTERM_BP_FAT	GO:0010562~positive regulation of phosphorus metabolic process	3	0.8595988538681949	0.6145439283948493	ENSG00000105974, ENSG00000112742, ENSG00000151694	280	100	13528	1.4494285714285715	1.0	0.9886012722088351	99.99999088983503
GOTERM_BP_FAT	GO:0045937~positive regulation of phosphate metabolic process	3	0.8595988538681949	0.6145439283948493	ENSG00000105974, ENSG00000112742, ENSG00000151694	280	100	13528	1.4494285714285715	1.0	0.9886012722088351	99.99999088983503
Annotation Cluster 94	Enrichment Score: 0.26377232028033887
Category	Term	Count	%	PValue	Genes	List Total	Pop Hits	Pop Total	Fold Enrichment	Bonferroni	Benjamini	FDR
GOTERM_MF_FAT	GO:0008201~heparin binding	4	1.146131805157593	0.3426730903256705	ENSG00000110492, ENSG00000108691, ENSG00000133110, ENSG00000173511	262	103	12983	1.9244052471651967	1.0	0.9609419438389294	99.77771461043928
GOTERM_MF_FAT	GO:0005539~glycosaminoglycan binding	4	1.146131805157593	0.5369811599118766	ENSG00000110492, ENSG00000108691, ENSG00000133110, ENSG00000173511	262	140	12983	1.4158124318429661	1.0	0.9921226111316592	99.99864748709491
GOTERM_MF_FAT	GO:0001871~pattern binding	4	1.146131805157593	0.6017665631075856	ENSG00000110492, ENSG00000108691, ENSG00000133110, ENSG00000173511	262	154	12983	1.2871022107663328	1.0	0.9955471716743289	99.99984932715378
GOTERM_MF_FAT	GO:0030247~polysaccharide binding	4	1.146131805157593	0.6017665631075856	ENSG00000110492, ENSG00000108691, ENSG00000133110, ENSG00000173511	262	154	12983	1.2871022107663328	1.0	0.9955471716743289	99.99984932715378
GOTERM_MF_FAT	GO:0030246~carbohydrate binding	7	2.005730659025788	0.720183626462419	ENSG00000177156, ENSG00000110492, ENSG00000108691, ENSG00000170298, ENSG00000133110, ENSG00000173511, ENSG00000171916	262	354	12983	0.9798701858800191	1.0	0.9991776917664525	99.99999911587464
Annotation Cluster 95	Enrichment Score: 0.2630513474755554
Category	Term	Count	%	PValue	Genes	List Total	Pop Hits	Pop Total	Fold Enrichment	Bonferroni	Benjamini	FDR
GOTERM_BP_FAT	GO:0007626~locomotory behavior	8	2.292263610315186	0.3359957612187089	ENSG00000116288, ENSG00000108691, ENSG00000018625, ENSG00000107175, ENSG00000115317, ENSG00000153551, ENSG00000102007, ENSG00000084234	280	274	13528	1.410636079249218	1.0	0.9425507995495436	99.90537076963153
GOTERM_BP_FAT	GO:0007610~behavior	10	2.865329512893983	0.6347589352537771	ENSG00000089220, ENSG00000116288, ENSG00000108691, ENSG00000018625, ENSG00000107175, ENSG00000115317, ENSG00000153551, ENSG00000147852, ENSG00000102007, ENSG00000084234	280	469	13528	1.0301553457203776	1.0	0.9901463848373323	99.9999963550579
GOTERM_BP_FAT	GO:0042330~taxis	4	1.146131805157593	0.6448014334662089	ENSG00000108691, ENSG00000107175, ENSG00000153551, ENSG00000102007	280	160	13528	1.2078571428571427	1.0	0.9910149570343565	99.99999773124269
GOTERM_BP_FAT	GO:0006935~chemotaxis	4	1.146131805157593	0.6448014334662089	ENSG00000108691, ENSG00000107175, ENSG00000153551, ENSG00000102007	280	160	13528	1.2078571428571427	1.0	0.9910149570343565	99.99999773124269
Annotation Cluster 96	Enrichment Score: 0.2523879430435747
Category	Term	Count	%	PValue	Genes	List Total	Pop Hits	Pop Total	Fold Enrichment	Bonferroni	Benjamini	FDR
GOTERM_MF_FAT	GO:0042803~protein homodimerization activity	8	2.292263610315186	0.5100693021973042	ENSG00000105971, ENSG00000107175, ENSG00000103266, ENSG00000110619, ENSG00000108515, ENSG00000126351, ENSG00000100345, ENSG00000137845	262	334	12983	1.1869086254970973	1.0	0.9904440193337508	99.99692118497538
GOTERM_MF_FAT	GO:0042802~identical protein binding	14	4.011461318051576	0.5238010114980274	ENSG00000136279, ENSG00000105971, ENSG00000105974, ENSG00000110619, ENSG00000047579, ENSG00000126351, ENSG00000084234, ENSG00000107175, ENSG00000108349, ENSG00000103266, ENSG00000198626, ENSG00000108515, ENSG00000100345, ENSG00000137845	262	640	12983	1.083981393129771	1.0	0.9911035166433955	99.99796472037804
GOTERM_MF_FAT	GO:0046983~protein dimerization activity	11	3.151862464183381	0.6546974527585109	ENSG00000105971, ENSG00000146592, ENSG00000163541, ENSG00000107175, ENSG00000103266, ENSG00000110619, ENSG00000077097, ENSG00000108515, ENSG00000126351, ENSG00000100345, ENSG00000137845	262	542	12983	1.0056970226190811	1.0	0.9976548572405273	99.99998111038101
Annotation Cluster 97	Enrichment Score: 0.21668801298151588
Category	Term	Count	%	PValue	Genes	List Total	Pop Hits	Pop Total	Fold Enrichment	Bonferroni	Benjamini	FDR
GOTERM_BP_FAT	GO:0051327~M phase of meiotic cell cycle	3	0.8595988538681949	0.6035197883204442	ENSG00000141696, ENSG00000086827, ENSG00000100345	280	98	13528	1.4790087463556851	1.0	0.9875637026307514	99.99998528435091
GOTERM_BP_FAT	GO:0007126~meiosis	3	0.8595988538681949	0.6035197883204442	ENSG00000141696, ENSG00000086827, ENSG00000100345	280	98	13528	1.4790087463556851	1.0	0.9875637026307514	99.99998528435091
GOTERM_BP_FAT	GO:0051321~meiotic cell cycle	3	0.8595988538681949	0.6145439283948493	ENSG00000141696, ENSG00000086827, ENSG00000100345	280	100	13528	1.4494285714285715	1.0	0.9886012722088351	99.99999088983503
Annotation Cluster 98	Enrichment Score: 0.18487541257110393
Category	Term	Count	%	PValue	Genes	List Total	Pop Hits	Pop Total	Fold Enrichment	Bonferroni	Benjamini	FDR
GOTERM_BP_FAT	GO:0008203~cholesterol metabolic process	3	0.8595988538681949	0.5690326061663642	ENSG00000160752, ENSG00000147852, ENSG00000161513	280	92	13528	1.5754658385093168	1.0	0.9839408291447549	99.99993922181116
GOTERM_BP_FAT	GO:0016125~sterol metabolic process	3	0.8595988538681949	0.6199676750541554	ENSG00000160752, ENSG00000147852, ENSG00000161513	280	101	13528	1.4350777934936352	1.0	0.9887004387775231	99.99999284067917
GOTERM_BP_FAT	GO:0008202~steroid metabolic process	4	1.146131805157593	0.7904375503307799	ENSG00000160752, ENSG00000100300, ENSG00000147852, ENSG00000161513	280	202	13528	0.9567185289957567	1.0	0.9985144728259899	99.99999999971227
Annotation Cluster 99	Enrichment Score: 0.168947699588395
Category	Term	Count	%	PValue	Genes	List Total	Pop Hits	Pop Total	Fold Enrichment	Bonferroni	Benjamini	FDR
GOTERM_MF_FAT	GO:0005201~extracellular matrix structural constituent	3	0.8595988538681949	0.5186710536992574	ENSG00000204262, ENSG00000111341, ENSG00000134871	262	86	12983	1.7286082016687376	1.0	0.9909889555016999	99.99762108531634
GOTERM_CC_FAT	GO:0005578~proteinaceous extracellular matrix	7	2.005730659025788	0.7130346835238557	ENSG00000183098, ENSG00000204262, ENSG00000133110, ENSG00000111341, ENSG00000134871, ENSG00000122176, ENSG00000172037	283	320	12782	0.9880079505300352	1.0	0.9668934547791718	99.99999675087582
GOTERM_CC_FAT	GO:0044420~extracellular matrix part	3	0.8595988538681949	0.7338288505325141	ENSG00000204262, ENSG00000134871, ENSG00000172037	283	117	12782	1.1581045573978437	1.0	0.9708687836704057	99.99999885035538
GOTERM_CC_FAT	GO:0031012~extracellular matrix	7	2.005730659025788	0.7773413189528777	ENSG00000183098, ENSG00000204262, ENSG00000133110, ENSG00000111341, ENSG00000134871, ENSG00000122176, ENSG00000172037	283	345	12782	0.9164131715061197	1.0	0.9813951706490117	99.99999990230528
Annotation Cluster 100	Enrichment Score: 0.157630015755769
Category	Term	Count	%	PValue	Genes	List Total	Pop Hits	Pop Total	Fold Enrichment	Bonferroni	Benjamini	FDR
GOTERM_BP_FAT	GO:0051276~chromosome organization	11	3.151862464183381	0.5459739056077703	ENSG00000010292, ENSG00000177889, ENSG00000141696, ENSG00000112511, ENSG00000189403, ENSG00000086827, ENSG00000099956, ENSG00000167670, ENSG00000175792, ENSG00000105968, ENSG00000184897	280	485	13528	1.0957879234167895	1.0	0.9817791473176408	99.99985253855898
GOTERM_BP_FAT	GO:0006325~chromatin organization	8	2.292263610315186	0.6667213602652695	ENSG00000177889, ENSG00000112511, ENSG00000189403, ENSG00000099956, ENSG00000167670, ENSG00000175792, ENSG00000105968, ENSG00000184897	280	378	13528	1.022524565381708	1.0	0.9929353581220648	99.99999923198808
GOTERM_BP_FAT	GO:0016568~chromatin modification	4	1.146131805157593	0.9246847539656282	ENSG00000177889, ENSG00000112511, ENSG00000099956, ENSG00000175792	280	274	13528	0.705318039624609	1.0	0.9999515559996441	100.0
Annotation Cluster 101	Enrichment Score: 0.1101420208861794
Category	Term	Count	%	PValue	Genes	List Total	Pop Hits	Pop Total	Fold Enrichment	Bonferroni	Benjamini	FDR
GOTERM_CC_FAT	GO:0005615~extracellular space	15	4.297994269340974	0.6551962573510504	ENSG00000108691, ENSG00000183098, ENSG00000104805, ENSG00000113141, ENSG00000172889, ENSG00000144381, ENSG00000111341, ENSG00000143387, ENSG00000089220, ENSG00000166033, ENSG00000153551, ENSG00000147852, ENSG00000116260, ENSG00000136859, ENSG00000149131	283	685	12782	0.989038198653633	1.0	0.9476516387726375	99.99995896662355
GOTERM_CC_FAT	GO:0044421~extracellular region part	20	5.730659025787966	0.7232537043806067	ENSG00000183098, ENSG00000108691, ENSG00000104805, ENSG00000172889, ENSG00000204262, ENSG00000113141, ENSG00000144381, ENSG00000134871, ENSG00000111341, ENSG00000143387, ENSG00000172037, ENSG00000089220, ENSG00000166033, ENSG00000153551, ENSG00000147852, ENSG00000116260, ENSG00000133110, ENSG00000136859, ENSG00000149131, ENSG00000122176	283	960	12782	0.940959952885748	1.0	0.9692418036777829	99.99999803090292
GOTERM_CC_FAT	GO:0005576~extracellular region	33	9.455587392550143	0.986079346744525	ENSG00000104805, ENSG00000172889, ENSG00000204262, ENSG00000113141, ENSG00000143387, ENSG00000172037, ENSG00000110492, ENSG00000163382, ENSG00000116260, ENSG00000129009, ENSG00000136859, ENSG00000149131, ENSG00000164694, ENSG00000124116, ENSG00000153993, ENSG00000183098, ENSG00000108691, ENSG00000111341, ENSG00000134871, ENSG00000144381, ENSG00000173511, ENSG00000077232, ENSG00000089220, ENSG0000…	283	2010	12782	0.7415326195875744	1.0	0.9999796306261979	100.0
Annotation Cluster 102	Enrichment Score: 0.1054655302600454
Category	Term	Count	%	PValue	Genes	List Total	Pop Hits	Pop Total	Fold Enrichment	Bonferroni	Benjamini	FDR
GOTERM_BP_FAT	GO:0001568~blood vessel development	5	1.4326647564469914	0.7478170169693821	ENSG00000105974, ENSG00000162407, ENSG00000172889, ENSG00000166825, ENSG00000100345	280	245	13528	0.98600583090379	1.0	0.997305475426161	99.9999999932979
GOTERM_BP_FAT	GO:0001944~vasculature development	5	1.4326647564469914	0.7644981580987114	ENSG00000105974, ENSG00000162407, ENSG00000172889, ENSG00000166825, ENSG00000100345	280	251	13528	0.9624359704040978	1.0	0.9978409159661075	99.99999999790687
GOTERM_BP_FAT	GO:0001525~angiogenesis	3	0.8595988538681949	0.8132193876568038	ENSG00000172889, ENSG00000166825, ENSG00000100345	280	148	13528	0.9793436293436293	1.0	0.9989410459234328	99.99999999995936
GOTERM_BP_FAT	GO:0048514~blood vessel morphogenesis	4	1.146131805157593	0.8142511265154984	ENSG00000105974, ENSG00000172889, ENSG00000166825, ENSG00000100345	280	211	13528	0.9159106296547055	1.0	0.9989486849970098	99.99999999996301
Annotation Cluster 103	Enrichment Score: 0.10344767792527279
Category	Term	Count	%	PValue	Genes	List Total	Pop Hits	Pop Total	Fold Enrichment	Bonferroni	Benjamini	FDR
GOTERM_BP_FAT	GO:0032504~multicellular organism reproduction	11	3.151862464183381	0.5512661718392186	ENSG00000089220, ENSG00000105971, ENSG00000105974, ENSG00000134363, ENSG00000129596, ENSG00000108691, ENSG00000162407, ENSG00000042317, ENSG00000185825, ENSG00000175792, ENSG00000091140	280	487	13528	1.0912877676738044	1.0	0.9820447357547544	99.99987919379565
GOTERM_BP_FAT	GO:0048609~reproductive process in a multicellular organism	11	3.151862464183381	0.5512661718392186	ENSG00000089220, ENSG00000105971, ENSG00000105974, ENSG00000134363, ENSG00000129596, ENSG00000108691, ENSG00000162407, ENSG00000042317, ENSG00000185825, ENSG00000175792, ENSG00000091140	280	487	13528	1.0912877676738044	1.0	0.9820447357547544	99.99987919379565
GOTERM_BP_FAT	GO:0007276~gamete generation	7	2.005730659025788	0.8286511105414557	ENSG00000089220, ENSG00000134363, ENSG00000162407, ENSG00000042317, ENSG00000185825, ENSG00000175792, ENSG00000091140	280	395	13528	0.8562025316455696	1.0	0.9991934206714927	99.99999999999062
GOTERM_BP_FAT	GO:0048610~reproductive cellular process	3	0.8595988538681949	0.8508500616783593	ENSG00000089220, ENSG00000162407, ENSG00000091140	280	162	13528	0.8947089947089948	1.0	0.9995071938722329	99.99999999999912
GOTERM_BP_FAT	GO:0007283~spermatogenesis	5	1.4326647564469914	0.8829820296485404	ENSG00000089220, ENSG00000042317, ENSG00000185825, ENSG00000175792, ENSG00000091140	280	308	13528	0.7843228200371057	1.0	0.9997874490664268	99.99999999999999
[truncated: 69 more rows]
