# Supplementary material for: RNA Profiles of Porcine Embryos during Genome Activation Reveal Complex Metabolic Switch Sensitive to In Vitro Conditions
Source: PLoS One. 2013 Apr 29;8(4):e61547. doi: 10.1371/journal.pone.0061547 (PMC3639270; doi:10.1371/journal.pone.0061547)
Supplement: Table S8 — List of differentially expressed genes up-regulated under in vitro conditions at the 2-cell stage and found as enriched first at 4-cell stage by cell stage comparison, including GO terms annotation and GO terms clustering. (XLSX) [file pone.0061547.s008.xlsx]

## Sheet: IV up 4-enriched
4 enriched up by ivt at 2-cell stage
Ensembl Gene ID	Description
ENSG00000005486	rhomboid domain containing 2 [Source:HGNC Symbol;Acc:23082]
ENSG00000007080	coiled-coil domain containing 124 [Source:HGNC Symbol;Acc:25171]
ENSG00000013441	CDC-like kinase 1 [Source:HGNC Symbol;Acc:2068]
ENSG00000019995	zinc finger, RAN-binding domain containing 1 [Source:HGNC Symbol;Acc:18224]
ENSG00000025796	SEC63 homolog (S. cerevisiae) [Source:HGNC Symbol;Acc:21082]
ENSG00000038002	aspartylglucosaminidase [Source:HGNC Symbol;Acc:318]
ENSG00000044459	centlein, centrosomal protein [Source:HGNC Symbol;Acc:23432]
ENSG00000048649	remodeling and spacing factor 1 [Source:HGNC Symbol;Acc:18118]
ENSG00000049167	excision repair cross-complementing rodent repair deficiency, complementation group 8 [Source:HGNC Symbol;Acc:3439]
ENSG00000051596	THO complex 3 [Source:HGNC Symbol;Acc:19072]
ENSG00000053254	forkhead box N3 [Source:HGNC Symbol;Acc:1928]
ENSG00000054938	chordin-like 2 [Source:HGNC Symbol;Acc:24168]
ENSG00000055950	mitochondrial ribosomal protein L43 [Source:HGNC Symbol;Acc:14517]
ENSG00000056586	ring finger and CCCH-type domains 2 [Source:HGNC Symbol;Acc:21461]
ENSG00000059588	TAR (HIV-1) RNA binding protein 1 [Source:HGNC Symbol;Acc:11568]
ENSG00000064042	LIM and calponin homology domains 1 [Source:HGNC Symbol;Acc:29191]
ENSG00000066027	protein phosphatase 2, regulatory subunit B', alpha [Source:HGNC Symbol;Acc:9309]
ENSG00000066697	Myb/SANT-like DNA-binding domain containing 3 [Source:HGNC Symbol;Acc:23370]
ENSG00000076382	sperm associated antigen 5 [Source:HGNC Symbol;Acc:13452]
ENSG00000078304	protein phosphatase 2, regulatory subunit B', gamma [Source:HGNC Symbol;Acc:9311]
ENSG00000081189	myocyte enhancer factor 2C [Source:HGNC Symbol;Acc:6996]
ENSG00000083444	procollagen-lysine, 2-oxoglutarate 5-dioxygenase 1 [Source:HGNC Symbol;Acc:9081]
ENSG00000087502	ERGIC and golgi 2 [Source:HGNC Symbol;Acc:30208]
ENSG00000087586	aurora kinase A [Source:HGNC Symbol;Acc:11393]
ENSG00000088035	asparagine-linked glycosylation 6, alpha-1,3-glucosyltransferase homolog (S. cerevisiae) [Source:HGNC Symbol;Acc:23157]
ENSG00000089486	chromosome 16 open reading frame 5 [Source:HGNC Symbol;Acc:13234]
ENSG00000092820	ezrin [Source:HGNC Symbol;Acc:12691]
ENSG00000093000	nucleoporin 50kDa [Source:HGNC Symbol;Acc:8065]
ENSG00000100413	polymerase (RNA) III (DNA directed) polypeptide H (22.9kD) [Source:HGNC Symbol;Acc:30349]
ENSG00000100911	proteasome (prosome, macropain) activator subunit 2 (PA28 beta) [Source:HGNC Symbol;Acc:9569]
ENSG00000101473	acyl-CoA thioesterase 8 [Source:HGNC Symbol;Acc:15919]
ENSG00000102189	early endosome antigen 1 [Source:HGNC Symbol;Acc:3185]
ENSG00000102317	RNA binding motif (RNP1, RRM) protein 3 [Source:HGNC Symbol;Acc:9900]
ENSG00000102910	lon peptidase 2, peroxisomal [Source:HGNC Symbol;Acc:20598]
ENSG00000103978	transmembrane protein 87A [Source:HGNC Symbol;Acc:24522]
ENSG00000105185	programmed cell death 5 [Source:HGNC Symbol;Acc:8764]
ENSG00000105698	upstream transcription factor 2, c-fos interacting [Source:HGNC Symbol;Acc:12594]
ENSG00000106123	EPH receptor B6 [Source:HGNC Symbol;Acc:3396]
ENSG00000106636	YKT6 v-SNARE homolog (S. cerevisiae) [Source:HGNC Symbol;Acc:16959]
ENSG00000107186	multiple PDZ domain protein [Source:HGNC Symbol;Acc:7208]
ENSG00000108523	ring finger protein 167 [Source:HGNC Symbol;Acc:24544]
ENSG00000109103	unc-119 homolog (C. elegans) [Source:HGNC Symbol;Acc:12565]
ENSG00000109805	non-SMC condensin I complex, subunit G [Source:HGNC Symbol;Acc:24304]
ENSG00000110274	centrosomal protein 164kDa [Source:HGNC Symbol;Acc:29182]
ENSG00000110536	protein tyrosine phosphatase, mitochondrial 1 [Source:HGNC Symbol;Acc:26965]
ENSG00000110756	Hermansky-Pudlak syndrome 5 [Source:HGNC Symbol;Acc:17022]
ENSG00000110871	coenzyme Q5 homolog, methyltransferase (S. cerevisiae) [Source:HGNC Symbol;Acc:28722]
ENSG00000110900	tetraspanin 11 [Source:HGNC Symbol;Acc:30795]
ENSG00000111237	vacuolar protein sorting 29 homolog (S. cerevisiae) [Source:HGNC Symbol;Acc:14340]
ENSG00000111666	choline phosphotransferase 1 [Source:HGNC Symbol;Acc:17852]
ENSG00000111786	serine/arginine-rich splicing factor 9 [Source:HGNC Symbol;Acc:10791]
ENSG00000114316	ubiquitin specific peptidase 4 (proto-oncogene) [Source:HGNC Symbol;Acc:12627]
ENSG00000115128	Pre-mRNA branch site protein p14 [Source:UniProtKB/Swiss-Prot;Acc:Q9Y3B4]
ENSG00000115318	lysyl oxidase-like 3 [Source:HGNC Symbol;Acc:13869]
ENSG00000116044	nuclear factor (erythroid-derived 2)-like 2 [Source:HGNC Symbol;Acc:7782]
ENSG00000116691	migration and invasion inhibitory protein [Source:HGNC Symbol;Acc:25715]
ENSG00000117533	vesicle-associated membrane protein 4 [Source:HGNC Symbol;Acc:12645]
ENSG00000117650	NIMA (never in mitosis gene a)-related kinase 2 [Source:HGNC Symbol;Acc:7745]
ENSG00000118407	filamin A interacting protein 1 [Source:HGNC Symbol;Acc:21015]
ENSG00000118971	cyclin D2 [Source:HGNC Symbol;Acc:1583]
ENSG00000119408	NIMA (never in mitosis gene a)-related kinase 6 [Source:HGNC Symbol;Acc:7749]
ENSG00000119787	atlastin GTPase 2 [Source:HGNC Symbol;Acc:24047]
ENSG00000119812	family with sequence similarity 98, member A [Source:HGNC Symbol;Acc:24520]
ENSG00000120868	apoptotic peptidase activating factor 1 [Source:HGNC Symbol;Acc:576]
ENSG00000120963	zinc finger protein 706 [Source:HGNC Symbol;Acc:24992]
ENSG00000121005	cysteine-rich secretory protein LCCL domain containing 1 [Source:HGNC Symbol;Acc:18206]
ENSG00000121361	potassium inwardly-rectifying channel, subfamily J, member 8 [Source:HGNC Symbol;Acc:6269]
ENSG00000121680	peroxisomal biogenesis factor 16 [Source:HGNC Symbol;Acc:8857]
ENSG00000122678	polymerase (DNA directed), mu [Source:HGNC Symbol;Acc:9185]
ENSG00000123992	aspartyl aminopeptidase [Source:HGNC Symbol;Acc:2981]
ENSG00000126457	protein arginine methyltransferase 1 [Source:HGNC Symbol;Acc:5187]
ENSG00000126653	nuclear speckle splicing regulatory protein 1 [Source:HGNC Symbol;Acc:25305]
ENSG00000126767	ELK1, member of ETS oncogene family [Source:HGNC Symbol;Acc:3321]
ENSG00000127054	cleavage and polyadenylation specific factor 3-like [Source:HGNC Symbol;Acc:26052]
ENSG00000127774	ER membrane protein complex subunit 6 [Source:HGNC Symbol;Acc:28430]
ENSG00000129353	solute carrier family 44, member 2 [Source:HGNC Symbol;Acc:17292]
ENSG00000130755	glia maturation factor, gamma [Source:HGNC Symbol;Acc:4374]
ENSG00000131473	ATP citrate lyase [Source:HGNC Symbol;Acc:115]
ENSG00000132604	telomeric repeat binding factor 2 [Source:HGNC Symbol;Acc:11729]
ENSG00000133111	regulatory factor X-associated protein [Source:HGNC Symbol;Acc:9988]
ENSG00000133275	casein kinase 1, gamma 2 [Source:HGNC Symbol;Acc:2455]
ENSG00000133706	leucyl-tRNA synthetase [Source:HGNC Symbol;Acc:6512]
ENSG00000134253	tripartite motif containing 45 [Source:HGNC Symbol;Acc:19018]
ENSG00000135622	sema domain, immunoglobulin domain (Ig), transmembrane domain (TM) and short cytoplasmic domain, (semaphorin) 4F [Source:HGNC Symbol;Acc:10734]
ENSG00000136997	v-myc myelocytomatosis viral oncogene homolog (avian) [Source:HGNC Symbol;Acc:7553]
ENSG00000137207	Yip1 domain family, member 3 [Source:HGNC Symbol;Acc:21023]
ENSG00000137807	kinesin family member 23 [Source:HGNC Symbol;Acc:6392]
ENSG00000137955	Rab geranylgeranyltransferase, beta subunit [Source:HGNC Symbol;Acc:9796]
ENSG00000138744	N-acylethanolamine acid amidase [Source:HGNC Symbol;Acc:736]
ENSG00000143643	tetratricopeptide repeat domain 13 [Source:HGNC Symbol;Acc:26204]
ENSG00000144848	autophagy related 3 [Source:HGNC Symbol;Acc:20962]
ENSG00000145241	centromere protein C 1 [Source:HGNC Symbol;Acc:1854]
ENSG00000145414	nuclear assembly factor 1 homolog (S. cerevisiae) [Source:HGNC Symbol;Acc:25126]
ENSG00000146463	zinc finger, MYM-type 4 [Source:HGNC Symbol;Acc:13055]
ENSG00000151176	phospholipase B domain containing 2 [Source:HGNC Symbol;Acc:27283]
ENSG00000152795	heterogeneous nuclear ribonucleoprotein D-like [Source:HGNC Symbol;Acc:5037]
ENSG00000155876	Ras-related GTP binding A [Source:HGNC Symbol;Acc:16963]
ENSG00000155962	chloride intracellular channel 2 [Source:HGNC Symbol;Acc:2063]
ENSG00000159208	chromosome 1 open reading frame 51 [Source:HGNC Symbol;Acc:25200]
ENSG00000159842	active BCR-related [Source:HGNC Symbol;Acc:81]
ENSG00000160051	IQ motif containing C [Source:HGNC Symbol;Acc:25545]
ENSG00000160613	proprotein convertase subtilisin/kexin type 7 [Source:HGNC Symbol;Acc:8748]
ENSG00000160688	FAD1 flavin adenine dinucleotide synthetase homolog (S. cerevisiae) [Source:HGNC Symbol;Acc:24671]
ENSG00000160753	RUN and SH3 domain containing 1 [Source:HGNC Symbol;Acc:17153]
ENSG00000161542	phosphoribosyl pyrophosphate synthetase-associated protein 1 [Source:HGNC Symbol;Acc:9466]
ENSG00000161618	aldehyde dehydrogenase 16 family, member A1 [Source:HGNC Symbol;Acc:28114]
ENSG00000162695	solute carrier family 30 (zinc transporter), member 7 [Source:HGNC Symbol;Acc:19306]
ENSG00000162961	dpy-30 homolog (C. elegans) [Source:HGNC Symbol;Acc:24590]
ENSG00000164068	ring finger protein 123 [Source:HGNC Symbol;Acc:21148]
ENSG00000164548	transformer 2 alpha homolog (Drosophila) [Source:HGNC Symbol;Acc:16645]
ENSG00000164978	nudix (nucleoside diphosphate linked moiety X)-type motif 2 [Source:HGNC Symbol;Acc:8049]
ENSG00000165609	nudix (nucleoside diphosphate linked moiety X)-type motif 5 [Source:HGNC Symbol;Acc:8052]
ENSG00000165644	catechol-O-methyltransferase domain containing 1 [Source:HGNC Symbol;Acc:26309]
ENSG00000166452	A kinase (PRKA) interacting protein 1 [Source:HGNC Symbol;Acc:1170]
ENSG00000166710	beta-2-microglobulin [Source:HGNC Symbol;Acc:914]
ENSG00000167114	solute carrier family 27 (fatty acid transporter), member 4 [Source:HGNC Symbol;Acc:10998]
ENSG00000167173	chromosome 15 open reading frame 39 [Source:HGNC Symbol;Acc:24497]
ENSG00000168268	5'-nucleotidase domain containing 2 [Source:HGNC Symbol;Acc:25717]
ENSG00000169752	neuregulin 4 [Source:HGNC Symbol;Acc:29862]
ENSG00000169964	transmembrane protein 42 [Source:HGNC Symbol;Acc:28444]
ENSG00000171960	peptidylprolyl isomerase H (cyclophilin H) [Source:HGNC Symbol;Acc:14651]
ENSG00000172301	chromosome 17 open reading frame 79 [Source:HGNC Symbol;Acc:28848]
ENSG00000172315	TP53 regulating kinase [Source:HGNC Symbol;Acc:16197]
ENSG00000172724	chemokine (C-C motif) ligand 19 [Source:HGNC Symbol;Acc:10617]
ENSG00000173113	tRNA methyltransferase 11-2 homolog (S. cerevisiae) [Source:HGNC Symbol;Acc:26940]
ENSG00000173264	G protein-coupled receptor 137 [Source:HGNC Symbol;Acc:24300]
ENSG00000173517	Pseudopodium-enriched atypical kinase 1 [Source:UniProtKB/Swiss-Prot;Acc:Q9H792]
ENSG00000175115	phosphofurin acidic cluster sorting protein 1 [Source:HGNC Symbol;Acc:30032]
ENSG00000175806	methionine sulfoxide reductase A [Source:HGNC Symbol;Acc:7377]
ENSG00000176472	zinc finger protein 575 [Source:HGNC Symbol;Acc:27606]
ENSG00000181019	NAD(P)H dehydrogenase, quinone 1 [Source:HGNC Symbol;Acc:2874]
ENSG00000183605	sideroflexin 4 [Source:HGNC Symbol;Acc:16088]
ENSG00000184047	diablo, IAP-binding mitochondrial protein [Source:HGNC Symbol;Acc:21528]
ENSG00000185869	zinc finger protein 829 [Source:HGNC Symbol;Acc:34032]
ENSG00000186994	KN motif and ankyrin repeat domains 3 [Source:HGNC Symbol;Acc:24796]
ENSG00000188690	uroporphyrinogen III synthase [Source:HGNC Symbol;Acc:12592]
ENSG00000196230	tubulin, beta class I [Source:HGNC Symbol;Acc:20778]
ENSG00000196262	peptidylprolyl isomerase A (cyclophilin A) [Source:HGNC Symbol;Acc:9253]
ENSG00000196914	Rho guanine nucleotide exchange factor (GEF) 12 [Source:HGNC Symbol;Acc:14193]
ENSG00000198840	mitochondrially encoded NADH dehydrogenase 3 [Source:HGNC Symbol;Acc:7458]
ENSG00000205189	zinc finger and BTB domain containing 10 [Source:HGNC Symbol;Acc:30953]
ENSG00000213380	component of oligomeric golgi complex 8 [Source:HGNC Symbol;Acc:18623]
ENSG00000213928	interferon regulatory factor 9 [Source:HGNC Symbol;Acc:6131]
ENSG00000214063	tetraspanin 4 [Source:HGNC Symbol;Acc:11859]
ENSG00000237190	CDKN2A interacting protein N-terminal like [Source:HGNC Symbol;Acc:30545]
ENSG00000242616	guanine nucleotide binding protein (G protein), gamma 10 [Source:HGNC Symbol;Acc:4402]
ENSG00000256500	Apoptogenic protein 1, mitochondrial [Source:UniProtKB/Swiss-Prot;Acc:Q96IL0]
ENSG00000258472	Uncharacterized protein [Source:UniProtKB/TrEMBL;Acc:E9PMD0]
ENSG00000260371	Uncharacterized protein [Source:UniProtKB/TrEMBL;Acc:H3BMQ9]
ENSG00000261576	Uncharacterized protein [Source:UniProtKB/TrEMBL;Acc:H3BUN2]
ENSG00000117650
ENSG00000038002
ENSG00000116044
ENSG00000013441
ENSG00000013441
ENSG00000123992
ENSG00000106123
ENSG00000106636
ENSG00000122678
ENSG00000049167
ENSG00000161542
ENSG00000131473
ENSG00000172301
ENSG00000076382
ENSG00000258472
ENSG00000109103
ENSG00000126653
ENSG00000159842
ENSG00000127774
ENSG00000108523
ENSG00000198840

## Sheet: GO terms
Category	Term	Count	%	PValue	Genes	List Total	Pop Hits	Pop Total	Fold Enrichment	Bonferroni	Benjamini	FDR
GOTERM_BP_FAT	GO:0000278~mitotic cell cycle	11	7.638888888888889	6.91084834812783E-4	ENSG00000118971, ENSG00000196230, ENSG00000110274, ENSG00000109805, ENSG00000053254, ENSG00000100911, ENSG00000137807, ENSG00000076382, ENSG00000117650, ENSG00000119408, ENSG00000087586	108	370	13528	3.7239239239239237	0.4702375183685714	0.4702375183685714	1.0746924166013305
GOTERM_BP_FAT	GO:0000280~nuclear division	8	5.555555555555555	0.0018025779600636047	ENSG00000196230, ENSG00000110274, ENSG00000109805, ENSG00000137807, ENSG00000076382, ENSG00000117650, ENSG00000119408, ENSG00000087586	108	220	13528	4.554882154882154	0.8094925522665459	0.5635284113101358	2.78050537111576
GOTERM_BP_FAT	GO:0007067~mitosis	8	5.555555555555555	0.0018025779600636047	ENSG00000196230, ENSG00000110274, ENSG00000109805, ENSG00000137807, ENSG00000076382, ENSG00000117650, ENSG00000119408, ENSG00000087586	108	220	13528	4.554882154882154	0.8094925522665459	0.5635284113101358	2.78050537111576
GOTERM_BP_FAT	GO:0000087~M phase of mitotic cell cycle	8	5.555555555555555	0.001996553391285774	ENSG00000196230, ENSG00000110274, ENSG00000109805, ENSG00000137807, ENSG00000076382, ENSG00000117650, ENSG00000119408, ENSG00000087586	108	224	13528	4.473544973544973	0.8406523011152736	0.45785523889063273	3.075363641226947
GOTERM_BP_FAT	GO:0048285~organelle fission	8	5.555555555555555	0.002261373718549525	ENSG00000196230, ENSG00000110274, ENSG00000109805, ENSG00000137807, ENSG00000076382, ENSG00000117650, ENSG00000119408, ENSG00000087586	108	229	13528	4.37586931910076	0.8751392037311869	0.4055620537433662	3.4765605636211117
GOTERM_CC_FAT	GO:0005829~cytosol	20	13.88888888888889	0.002960844380863161	ENSG00000092820, ENSG00000116044, ENSG00000133706, ENSG00000160688, ENSG00000110274, ENSG00000133275, ENSG00000102189, ENSG00000184047, ENSG00000131473, ENSG00000117650, ENSG00000188690, ENSG00000175115, ENSG00000159842, ENSG00000109103, ENSG00000196230, ENSG00000196262, ENSG00000120868, ENSG00000144848, ENSG00000106636, ENSG00000196914	94	1330	12782	2.0447928331466962	0.45710464201750145	0.45710464201750145	3.665724431553874
GOTERM_BP_FAT	GO:0022402~cell cycle process	12	8.333333333333332	0.00504419900881448	ENSG00000136997, ENSG00000118971, ENSG00000196230, ENSG00000110274, ENSG00000109805, ENSG00000053254, ENSG00000100911, ENSG00000137807, ENSG00000076382, ENSG00000117650, ENSG00000119408, ENSG00000087586	108	565	13528	2.660373647984267	0.9904130247516802	0.6052371086325716	7.599532411571386
GOTERM_BP_FAT	GO:0007051~spindle organization	4	2.7777777777777777	0.005363973365425109	ENSG00000196230, ENSG00000137807, ENSG00000076382, ENSG00000087586	108	45	13528	11.134156378600823	0.9928651198231904	0.5612358717813474	8.062595537554518
GOTERM_BP_FAT	GO:0022403~cell cycle phase	10	6.944444444444445	0.005508454464927492	ENSG00000118971, ENSG00000196230, ENSG00000110274, ENSG00000109805, ENSG00000053254, ENSG00000137807, ENSG00000076382, ENSG00000117650, ENSG00000119408, ENSG00000087586	108	414	13528	3.0255859724458753	0.993756808120772	0.5157628581478899	8.271104432075937
GOTERM_BP_FAT	GO:0010942~positive regulation of cell death	10	6.944444444444445	0.007534827300458012	ENSG00000159842, ENSG00000136997, ENSG00000155876, ENSG00000196230, ENSG00000181019, ENSG00000089486, ENSG00000105185, ENSG00000196914, ENSG00000184047, ENSG00000164978	108	435	13528	2.879523201362282	0.9990420601382642	0.5805624763154387	11.14923209131149
GOTERM_MF_FAT	GO:0042802~identical protein binding	12	8.333333333333332	0.012479330558884479	ENSG00000119787, ENSG00000155876, ENSG00000161542, ENSG00000164548, ENSG00000213928, ENSG00000120868, ENSG00000105698, ENSG00000066697, ENSG00000162961, ENSG00000132604, ENSG00000083444, ENSG00000102189	104	640	12983	2.3406850961538463	0.9702878247757155	0.9702878247757155	15.299136318309724
GOTERM_BP_FAT	GO:0022415~viral reproductive process	4	2.7777777777777777	0.012979495387580055	ENSG00000051596, ENSG00000155876, ENSG00000196262, ENSG00000105698	108	62	13528	8.081242532855436	0.9999938940289785	0.7365856590165245	18.46941071385001
GOTERM_BP_FAT	GO:0006917~induction of apoptosis	8	5.555555555555555	0.013508705717502765	ENSG00000159842, ENSG00000136997, ENSG00000196230, ENSG00000089486, ENSG00000105185, ENSG00000196914, ENSG00000184047, ENSG00000164978	108	320	13528	3.1314814814814813	0.9999962700486232	0.7134698566611978	19.149971835106538
GOTERM_BP_FAT	GO:0012502~induction of programmed cell death	8	5.555555555555555	0.013722275527566902	ENSG00000159842, ENSG00000136997, ENSG00000196230, ENSG00000089486, ENSG00000105185, ENSG00000196914, ENSG00000184047, ENSG00000164978	108	321	13528	3.1217260874581743	0.9999969430571951	0.6847446372449121	19.423112305441915
GOTERM_BP_FAT	GO:0007031~peroxisome organization	3	2.083333333333333	0.014071433978287879	ENSG00000102910, ENSG00000121680, ENSG00000101473	108	23	13528	16.33816425120773	0.9999977921555093	0.6621965816341312	19.867801360061033
GOTERM_BP_FAT	GO:0000279~M phase	8	5.555555555555555	0.015519158933340155	ENSG00000196230, ENSG00000110274, ENSG00000109805, ENSG00000137807, ENSG00000076382, ENSG00000117650, ENSG00000119408, ENSG00000087586	108	329	13528	3.0458178543284924	0.9999994278893898	0.6690166448797654	21.687233713382568
GOTERM_BP_FAT	GO:0051604~protein maturation	5	3.4722222222222223	0.01594044130843214	ENSG00000102910, ENSG00000038002, ENSG00000160613, ENSG00000136997, ENSG00000078304	108	122	13528	5.133576199149969	0.9999996139423971	0.6517398986128053	22.20937325286134
GOTERM_BP_FAT	GO:0016032~viral reproduction	4	2.7777777777777777	0.018641408876371897	ENSG00000051596, ENSG00000155876, ENSG00000196262, ENSG00000105698	108	71	13528	7.056859676577986	0.9999999691196122	0.6842726655636839	25.48032453104061
GOTERM_BP_FAT	GO:0007049~cell cycle	13	9.027777777777777	0.019450874331081114	ENSG00000136997, ENSG00000118971, ENSG00000110274, ENSG00000053254, ENSG00000132604, ENSG00000117650, ENSG00000196230, ENSG00000109805, ENSG00000100911, ENSG00000137807, ENSG00000076382, ENSG00000119408, ENSG00000087586	108	776	13528	2.098415425735013	0.9999999855343193	0.6763905617194498	26.435251202485244
GOTERM_BP_FAT	GO:0043065~positive regulation of apoptosis	9	2025-06-01	0.020654397094643142	ENSG00000159842, ENSG00000136997, ENSG00000196230, ENSG00000181019, ENSG00000089486, ENSG00000105185, ENSG00000196914, ENSG00000184047, ENSG00000164978	108	430	13528	2.621705426356589	0.9999999953208867	0.6763991743154747	27.83389360661106
GOTERM_BP_FAT	GO:0043068 ~positive regulation of programmed cell death	9	2025-06-01	0.021429637115356705	ENSG00000159842, ENSG00000136997, ENSG00000196230, ENSG00000181019, ENSG00000089486, ENSG00000105185, ENSG00000196914, ENSG00000184047, ENSG00000164978	108	433	13528	2.603541185527329	0.9999999977400347	0.6691186254984711	28.721596102801605
GOTERM_CC_FAT	GO:0005819~spindle	5	3.4722222222222223	0.022290319790381825	ENSG00000136997, ENSG00000137807, ENSG00000076382, ENSG00000117650, ENSG00000087586	94	147	12782	4.625126646403243	0.9903785059972192	0.90191078549208	24.71687031980123
GOTERM_MF_FAT	GO:0000287~magnesium ion binding	9	2025-06-01	0.02715436980237801	ENSG00000111666, ENSG00000165609, ENSG00000161542, ENSG00000133275, ENSG00000168268, ENSG00000117650, ENSG00000131473, ENSG00000119408, ENSG00000122678	104	452	12983	2.485683287950987	0.9995509433872786	0.9788090440819343	30.511551845529873
GOTERM_BP_FAT	GO:0006396~RNA processing	10	6.944444444444445	0.029196922571391174	ENSG00000051596, ENSG00000102317, ENSG00000059588, ENSG00000145414, ENSG00000111786, ENSG00000171960, ENSG00000164548, ENSG00000127054, ENSG00000115128, ENSG00000152795	108	547	13528	2.2899316135147947	0.9999999999985089	0.7614640878751633	37.068891293010076
GOTERM_BP_FAT	GO:0000226~microtubule cytoskeleton organization	5	3.4722222222222223	0.029213898990911848	ENSG00000196230, ENSG00000137807, ENSG00000076382, ENSG00000117650, ENSG00000087586	108	147	13528	4.260519022423784	0.9999999999985326	0.743948624427722	37.08608904494264
GOTERM_BP_FAT	GO:0051301~cell division	7	4.861111111111112	0.029595603388404734	ENSG00000118971, ENSG00000110274, ENSG00000109805, ENSG00000137807, ENSG00000076382, ENSG00000117650, ENSG00000119408	108	295	13528	2.972253609541745	0.9999999999989777	0.7314484089568691	37.47161049650521
GOTERM_BP_FAT	GO:0046907~intracellular transport	11	7.638888888888889	0.0350004014268603	ENSG00000102910, ENSG00000051596, ENSG00000119787, ENSG00000087502, ENSG00000025796, ENSG00000171960, ENSG00000093000, ENSG00000106636, ENSG00000102189, ENSG00000121680, ENSG00000175115	108	657	13528	2.097186989120018	0.999999999999994	0.7742352502296665	42.698523460685045
GOTERM_CC_FAT	GO:0005773~vacuole	6	4.166666666666666	0.03667671693908629	ENSG00000038002, ENSG00000151176, ENSG00000123992, ENSG00000138744, ENSG00000114316, ENSG00000117533	94	252	12782	3.2375886524822692	0.999546012638233	0.9231433847448574	37.53807963241535
GOTERM_MF_FAT	GO:0003690~double-stranded DNA binding	4	2.7777777777777777	0.04183938089435858	ENSG00000136997, ENSG00000105698, ENSG00000132604, ENSG00000152795	104	97	12983	5.147898493259318	0.9999936506567577	0.9814827594443771	43.1708955510135
GOTERM_MF_FAT	GO:0004713~protein tyrosine kinase activity	5	3.4722222222222223	0.04302270178266035	ENSG00000172315, ENSG00000013441, ENSG00000106123, ENSG00000119408, ENSG00000173517	104	166	12983	3.760136700648749	0.9999955078121214	0.9539622089037295	44.09191528180229
GOTERM_BP_FAT	GO:0006888~ER to Golgi vesicle-mediated transport	3	2.083333333333333	0.04346987794982667	ENSG00000119787, ENSG00000087502, ENSG00000106636	108	42	13528	8.947089947089946	1.0	0.8306499901608166	50.073823451594166
GOTERM_CC_FAT	GO:0015630~microtubule cytoskeleton	9	2025-06-01	0.04629157312253182	ENSG00000092820, ENSG00000136997, ENSG00000196230, ENSG00000044459, ENSG00000110274, ENSG00000137807, ENSG00000076382, ENSG00000117650, ENSG00000087586	94	549	12782	2.229159400069759	0.9999425066350663	0.9129228047758157	44.95122088730228
GOTERM_BP_FAT	GO:0006915~apoptosis	10	6.944444444444445	0.04883613024797636	ENSG00000159842, ENSG00000136997, ENSG00000155876, ENSG00000081189, ENSG00000120868, ENSG00000089486, ENSG00000105185, ENSG00000196914, ENSG00000119408, ENSG00000184047	108	602	13528	2.080718592346499	1.0	0.8529852453673954	54.27639114516949
GOTERM_CC_FAT	GO:0005794~Golgi apparatus	12	8.333333333333332	0.051352694530283	ENSG00000087502, ENSG00000111666, ENSG00000160613, ENSG00000155876, ENSG00000162695, ENSG00000137207, ENSG00000106636, ENSG00000132604, ENSG00000117533, ENSG00000213380, ENSG00000166710, ENSG00000175115	94	872	12782	1.871266835838376	0.9999807874875362	0.8860493432795059	48.519409130897564
GOTERM_BP_FAT	GO:0012501~programmed cell death	10	6.944444444444445	0.05272728016204345	ENSG00000159842, ENSG00000136997, ENSG00000155876, ENSG00000081189, ENSG00000120868, ENSG00000089486, ENSG00000105185, ENSG00000196914, ENSG00000119408, ENSG00000184047	108	611	13528	2.050069709644178	1.0	0.863471877681758	57.11405778416832
GOTERM_BP_FAT	GO:0010941~regulation of cell death	12	8.333333333333332	0.057216023960438345	ENSG00000159842, ENSG00000136997, ENSG00000155876, ENSG00000196230, ENSG00000081189, ENSG00000181019, ENSG00000120868, ENSG00000089486, ENSG00000105185, ENSG00000196914, ENSG00000184047, ENSG00000164978	108	815	13528	1.8443081117927742	1.0	0.8753852593091386	60.18252681473432
GOTERM_BP_FAT	GO:0016485~protein processing	4	2.7777777777777777	0.05908053467581513	ENSG00000102910, ENSG00000160613, ENSG00000136997, ENSG00000078304	108	112	13528	4.473544973544973	1.0	0.874164300624809	61.39564112860955
GOTERM_CC_FAT	GO:0000793~condensed chromosome	4	2.7777777777777777	0.06775637408226969	ENSG00000109805, ENSG00000076382, ENSG00000117650, ENSG00000145241	94	129	12782	4.216394524162955	0.9999994714804469	0.9100826477729136	58.67290708410023
GOTERM_CC_FAT	GO:0000323~lytic vacuole	5	3.4722222222222223	0.06785433276724881	ENSG00000038002, ENSG00000151176, ENSG00000138744, ENSG00000114316, ENSG00000117533	94	211	12782	3.2222446304325905	0.9999994827985188	0.8735405192394488	58.72756696492465
GOTERM_CC_FAT	GO:0005764~lysosome	5	3.4722222222222223	0.06785433276724881	ENSG00000038002, ENSG00000151176, ENSG00000138744, ENSG00000114316, ENSG00000117533	94	211	12782	3.2222446304325905	0.9999994827985188	0.8735405192394488	58.72756696492465
GOTERM_BP_FAT	GO:0008629~induction of apoptosis by intracellular signals	3	2.083333333333333	0.06800495971104306	ENSG00000136997, ENSG00000089486, ENSG00000184047	108	54	13528	6.958847736625515	1.0	0.9008915470393968	66.73803601375153
GOTERM_BP_FAT	GO:0006919~activation of caspase activity	3	2.083333333333333	0.06800495971104306	ENSG00000136997, ENSG00000120868, ENSG00000184047	108	54	13528	6.958847736625515	1.0	0.9008915470393968	66.73803601375153
GOTERM_BP_FAT	GO:0051186~cofactor metabolic process	5	3.4722222222222223	0.06892455953041032	ENSG00000160688, ENSG00000110871, ENSG00000131473, ENSG00000188690, ENSG00000101473	108	195	13528	3.2117758784425448	1.0	0.8959741527125886	67.24730623463081
GOTERM_BP_FAT	GO:0008635~activation of caspase activity by cytochrome c	2	1.3888888888888888	0.0689943470048658	ENSG00000120868, ENSG00000184047	108	9	13528	27.835390946502056	1.0	0.8880804364630628	67.28565473934005
GOTERM_MF_FAT	GO:0000166~nucleotide binding	25	17.36111111111111	0.07214153712989371	ENSG00000172315, ENSG00000119787, ENSG00000155876, ENSG00000013441, ENSG00000111786, ENSG00000160688, ENSG00000133275, ENSG00000115128, ENSG00000152795, ENSG00000164978, ENSG00000102910, ENSG00000196230, ENSG00000164548, ENSG00000137807, ENSG00000119408, ENSG00000173517, ENSG00000102317, ENSG00000133706, ENSG00000121361, ENSG00000131473, ENSG00000117650, ENSG00000167114, ENSG00000106123, ENSG0000…	104	2245	12983	1.390161898235395	0.9999999992149717	0.9848999960273488	62.843749339752385
GOTERM_BP_FAT	GO:0043280 ~positive regulation of caspase activity	3	2.083333333333333	0.07929760367755212	ENSG00000136997, ENSG00000120868, ENSG00000184047	108	59	13528	6.369114877589454	1.0	0.9136405086769137	72.50841057805744
GOTERM_BP_FAT	GO:0010952~positive regulation of peptidase activity	3	2.083333333333333	0.07929760367755212	ENSG00000136997, ENSG00000120868, ENSG00000184047	108	59	13528	6.369114877589454	1.0	0.9136405086769137	72.50841057805744
GOTERM_BP_FAT	GO:0006351~transcription, DNA-dependent	6	4.166666666666666	0.08190284030560097	ENSG00000116044, ENSG00000048649, ENSG00000100413, ENSG00000136997, ENSG00000213928, ENSG00000105698	108	292	13528	2.573820395738204	1.0	0.9140574491502317	73.69940082342038
GOTERM_BP_FAT	GO:0048193~Golgi vesicle transport	4	2.7777777777777777	0.08543638742086788	ENSG00000119787, ENSG00000087502, ENSG00000106636, ENSG00000175115	108	131	13528	3.8247102063895952	1.0	0.9168492079343715	75.23773251797266
GOTERM_BP_FAT	GO:0032774~RNA biosynthetic process	6	4.166666666666666	0.08562675891576652	ENSG00000116044, ENSG00000048649, ENSG00000100413, ENSG00000136997, ENSG00000213928, ENSG00000105698	108	296	13528	2.539039039039039	1.0	0.9110407134820944	75.31817105549705
GOTERM_BP_FAT	GO:0008104~protein localization	12	8.333333333333332	0.08882692094055278	ENSG00000092820, ENSG00000102910, ENSG00000025796, ENSG00000171960, ENSG00000093000, ENSG00000111237, ENSG00000144848, ENSG00000106636, ENSG00000132604, ENSG00000121680, ENSG00000213380, ENSG00000175115	108	882	13528	1.7042076089695135	1.0	0.9130570180392855	76.63427172220545
GOTERM_BP_FAT	GO:0032204~regulation of telomere maintenance	2	1.3888888888888888	0.09092758607818671	ENSG00000136997, ENSG00000132604	108	12	13528	20.87654320987654	1.0	0.9122774643710362	77.46216293580076
GOTERM_BP_FAT	GO:0006605~protein targeting	5	3.4722222222222223	0.0909280088340228	ENSG00000102910, ENSG00000025796, ENSG00000171960, ENSG00000121680, ENSG00000175115	108	215	13528	2.913006029285099	1.0	0.9063148572340877	77.46232674895913

## Sheet: GO term clusters
Annotation Cluster 1	Enrichment Score: 1.4647523170885757
Category	Term	Count	%	PValue	Genes	List Total	Pop Hits	Pop Total	Fold Enrichment	Bonferroni	Benjamini	FDR
GOTERM_BP_FAT	GO:0000278~mitotic cell cycle	11	7.638888888888889	6.91084834812783E-4	ENSG00000118971, ENSG00000196230, ENSG00000110274, ENSG00000109805, ENSG00000053254, ENSG00000100911, ENSG00000137807, ENSG00000076382, ENSG00000117650, ENSG00000119408, ENSG00000087586	108	370	13528	3.7239239239239237	0.4702375183685714	0.4702375183685714	1.0746924166013305
GOTERM_BP_FAT	GO:0000280~nuclear division	8	5.555555555555555	0.0018025779600636047	ENSG00000196230, ENSG00000110274, ENSG00000109805, ENSG00000137807, ENSG00000076382, ENSG00000117650, ENSG00000119408, ENSG00000087586	108	220	13528	4.554882154882154	0.8094925522665459	0.5635284113101358	2.78050537111576
GOTERM_BP_FAT	GO:0007067~mitosis	8	5.555555555555555	0.0018025779600636047	ENSG00000196230, ENSG00000110274, ENSG00000109805, ENSG00000137807, ENSG00000076382, ENSG00000117650, ENSG00000119408, ENSG00000087586	108	220	13528	4.554882154882154	0.8094925522665459	0.5635284113101358	2.78050537111576
GOTERM_BP_FAT	GO:0000087~M phase of mitotic cell cycle	8	5.555555555555555	0.001996553391285774	ENSG00000196230, ENSG00000110274, ENSG00000109805, ENSG00000137807, ENSG00000076382, ENSG00000117650, ENSG00000119408, ENSG00000087586	108	224	13528	4.473544973544973	0.8406523011152736	0.45785523889063273	3.075363641226947
GOTERM_BP_FAT	GO:0048285~organelle fission	8	5.555555555555555	0.002261373718549525	ENSG00000196230, ENSG00000110274, ENSG00000109805, ENSG00000137807, ENSG00000076382, ENSG00000117650, ENSG00000119408, ENSG00000087586	108	229	13528	4.37586931910076	0.8751392037311869	0.4055620537433662	3.4765605636211117
GOTERM_BP_FAT	GO:0022402~cell cycle process	12	8.333333333333332	0.00504419900881448	ENSG00000136997, ENSG00000118971, ENSG00000196230, ENSG00000110274, ENSG00000109805, ENSG00000053254, ENSG00000100911, ENSG00000137807, ENSG00000076382, ENSG00000117650, ENSG00000119408, ENSG00000087586	108	565	13528	2.660373647984267	0.9904130247516802	0.6052371086325716	7.599532411571386
GOTERM_BP_FAT	GO:0007051~spindle organization	4	2.7777777777777777	0.005363973365425109	ENSG00000196230, ENSG00000137807, ENSG00000076382, ENSG00000087586	108	45	13528	11.134156378600823	0.9928651198231904	0.5612358717813474	8.062595537554518
GOTERM_BP_FAT	GO:0022403~cell cycle phase	10	6.944444444444445	0.005508454464927492	ENSG00000118971, ENSG00000196230, ENSG00000110274, ENSG00000109805, ENSG00000053254, ENSG00000137807, ENSG00000076382, ENSG00000117650, ENSG00000119408, ENSG00000087586	108	414	13528	3.0255859724458753	0.993756808120772	0.5157628581478899	8.271104432075937
GOTERM_BP_FAT	GO:0000279~M phase	8	5.555555555555555	0.015519158933340155	ENSG00000196230, ENSG00000110274, ENSG00000109805, ENSG00000137807, ENSG00000076382, ENSG00000117650, ENSG00000119408, ENSG00000087586	108	329	13528	3.0458178543284924	0.9999994278893898	0.6690166448797654	21.687233713382568
GOTERM_BP_FAT	GO:0007049~cell cycle	13	9.027777777777777	0.019450874331081114	ENSG00000136997, ENSG00000118971, ENSG00000110274, ENSG00000053254, ENSG00000132604, ENSG00000117650, ENSG00000196230, ENSG00000109805, ENSG00000100911, ENSG00000137807, ENSG00000076382, ENSG00000119408, ENSG00000087586	108	776	13528	2.098415425735013	0.9999999855343193	0.6763905617194498	26.435251202485244
GOTERM_CC_FAT	GO:0005819~spindle	5	3.4722222222222223	0.022290319790381825	ENSG00000136997, ENSG00000137807, ENSG00000076382, ENSG00000117650, ENSG00000087586	94	147	12782	4.625126646403243	0.9903785059972192	0.90191078549208	24.71687031980123
GOTERM_BP_FAT	GO:0000226~microtubule cytoskeleton organization	5	3.4722222222222223	0.029213898990911848	ENSG00000196230, ENSG00000137807, ENSG00000076382, ENSG00000117650, ENSG00000087586	108	147	13528	4.260519022423784	0.9999999999985326	0.743948624427722	37.08608904494264
GOTERM_BP_FAT	GO:0051301~cell division	7	4.861111111111112	0.029595603388404734	ENSG00000118971, ENSG00000110274, ENSG00000109805, ENSG00000137807, ENSG00000076382, ENSG00000117650, ENSG00000119408	108	295	13528	2.972253609541745	0.9999999999989777	0.7314484089568691	37.47161049650521
GOTERM_CC_FAT	GO:0015630~microtubule cytoskeleton	9	2025-06-01	0.04629157312253182	ENSG00000092820, ENSG00000136997, ENSG00000196230, ENSG00000044459, ENSG00000110274, ENSG00000137807, ENSG00000076382, ENSG00000117650, ENSG00000087586	94	549	12782	2.229159400069759	0.9999425066350663	0.9129228047758157	44.95122088730228
GOTERM_CC_FAT	GO:0005815~microtubule organizing center	5	3.4722222222222223	0.11271636486893877	ENSG00000092820, ENSG00000044459, ENSG00000110274, ENSG00000117650, ENSG00000087586	94	253	12782	2.6873265494912117	0.9999999999800074	0.9540157992281355	77.82483263124557
GOTERM_CC_FAT	GO:0005694~chromosome	7	4.861111111111112	0.11831236296594809	ENSG00000066027, ENSG00000110274, ENSG00000109805, ENSG00000132604, ENSG00000076382, ENSG00000117650, ENSG00000145241	94	460	12782	2.069241443108233	0.9999999999945696	0.9439835714411823	79.52327817500897
GOTERM_BP_FAT	GO:0007010~cytoskeleton organization	7	4.861111111111112	0.13153799888357104	ENSG00000092820, ENSG00000196230, ENSG00000064042, ENSG00000137807, ENSG00000076382, ENSG00000117650, ENSG00000087586	108	436	13528	2.0110431532449877	1.0	0.9509118292755029	88.96678784718792
GOTERM_BP_FAT	GO:0007059~chromosome segregation	3	2.083333333333333	0.13460689317436147	ENSG00000109805, ENSG00000117650, ENSG00000119408	108	81	13528	4.63923182441701	1.0	0.9511778500662307	89.56065522328316
GOTERM_BP_FAT	GO:0007017~microtubule-based process	5	3.4722222222222223	0.14062923570470648	ENSG00000196230, ENSG00000137807, ENSG00000076382, ENSG00000117650, ENSG00000087586	108	253	13528	2.475479432001171	1.0	0.9515780409628936	90.64010425885584
GOTERM_CC_FAT	GO:0005813~centrosome	4	2.7777777777777777	0.22313183412559584	ENSG00000044459, ENSG00000110274, ENSG00000117650, ENSG00000087586	94	224	12782	2.4281914893617023	1.0	0.9688036869141025	95.84121037024383
GOTERM_CC_FAT	GO:0044430~cytoskeletal part	10	6.944444444444445	0.25531256849384154	ENSG00000092820, ENSG00000107186, ENSG00000136997, ENSG00000196230, ENSG00000044459, ENSG00000110274, ENSG00000137807, ENSG00000076382, ENSG00000117650, ENSG00000087586	94	952	12782	1.4283479349186483	1.0	0.9719051699412314	97.5590306661653
GOTERM_CC_FAT	GO:0005874~microtubule	3	2.083333333333333	0.5961525216224658	ENSG00000196230, ENSG00000137807, ENSG00000076382	94	274	12782	1.4888181394626494	1.0	0.9970824093754804	99.99890235964408
GOTERM_CC_FAT	GO:0005856~cytoskeleton	10	6.944444444444445	0.686529901834646	ENSG00000092820, ENSG00000107186, ENSG00000136997, ENSG00000196230, ENSG00000044459, ENSG00000110274, ENSG00000137807, ENSG00000076382, ENSG00000117650, ENSG00000087586	94	1381	12782	0.9846395612183586	1.0	0.9992837865946432	99.9999548367817
GOTERM_CC_FAT	GO:0043228~non-membrane-bounded organelle	16	11.11111111111111	0.8737824607541905	ENSG00000092820, ENSG00000136997, ENSG00000110274, ENSG00000132604, ENSG00000117650, ENSG00000145241, ENSG00000055950, ENSG00000205189, ENSG00000107186, ENSG00000044459, ENSG00000196230, ENSG00000066027, ENSG00000109805, ENSG00000076382, ENSG00000137807, ENSG00000087586	94	2596	12782	0.8380815001803101	1.0	0.9999821323183602	99.99999999952253
GOTERM_CC_FAT	GO:0043232~intracellular non-membrane-bounded organelle	16	11.11111111111111	0.8737824607541905	ENSG00000092820, ENSG00000136997, ENSG00000110274, ENSG00000132604, ENSG00000117650, ENSG00000145241, ENSG00000055950, ENSG00000205189, ENSG00000107186, ENSG00000044459, ENSG00000196230, ENSG00000066027, ENSG00000109805, ENSG00000076382, ENSG00000137807, ENSG00000087586	94	2596	12782	0.8380815001803101	1.0	0.9999821323183602	99.99999999952253
Annotation Cluster 2	Enrichment Score: 1.3338021150658925
Category	Term	Count	%	PValue	Genes	List Total	Pop Hits	Pop Total	Fold Enrichment	Bonferroni	Benjamini	FDR
GOTERM_BP_FAT	GO:0010942~positive regulation of cell death	10	6.944444444444445	0.007534827300458012	ENSG00000159842, ENSG00000136997, ENSG00000155876, ENSG00000196230, ENSG00000181019, ENSG00000089486, ENSG00000105185, ENSG00000196914, ENSG00000184047, ENSG00000164978	108	435	13528	2.879523201362282	0.9990420601382642	0.5805624763154387	11.14923209131149
GOTERM_BP_FAT	GO:0006917~induction of apoptosis	8	5.555555555555555	0.013508705717502765	ENSG00000159842, ENSG00000136997, ENSG00000196230, ENSG00000089486, ENSG00000105185, ENSG00000196914, ENSG00000184047, ENSG00000164978	108	320	13528	3.1314814814814813	0.9999962700486232	0.7134698566611978	19.149971835106538
GOTERM_BP_FAT	GO:0012502~induction of programmed cell death	8	5.555555555555555	0.013722275527566902	ENSG00000159842, ENSG00000136997, ENSG00000196230, ENSG00000089486, ENSG00000105185, ENSG00000196914, ENSG00000184047, ENSG00000164978	108	321	13528	3.1217260874581743	0.9999969430571951	0.6847446372449121	19.423112305441915
GOTERM_BP_FAT	GO:0043065~positive regulation of apoptosis	9	2025-06-01	0.020654397094643142	ENSG00000159842, ENSG00000136997, ENSG00000196230, ENSG00000181019, ENSG00000089486, ENSG00000105185, ENSG00000196914, ENSG00000184047, ENSG00000164978	108	430	13528	2.621705426356589	0.9999999953208867	0.6763991743154747	27.83389360661106
GOTERM_BP_FAT	GO:0043068~positive regulation of programmed cell death	9	2025-06-01	0.021429637115356705	ENSG00000159842, ENSG00000136997, ENSG00000196230, ENSG00000181019, ENSG00000089486, ENSG00000105185, ENSG00000196914, ENSG00000184047, ENSG00000164978	108	433	13528	2.603541185527329	0.9999999977400347	0.6691186254984711	28.721596102801605
GOTERM_BP_FAT	GO:0006915~apoptosis	10	6.944444444444445	0.04883613024797636	ENSG00000159842, ENSG00000136997, ENSG00000155876, ENSG00000081189, ENSG00000120868, ENSG00000089486, ENSG00000105185, ENSG00000196914, ENSG00000119408, ENSG00000184047	108	602	13528	2.080718592346499	1.0	0.8529852453673954	54.27639114516949
GOTERM_BP_FAT	GO:0012501~programmed cell death	10	6.944444444444445	0.05272728016204345	ENSG00000159842, ENSG00000136997, ENSG00000155876, ENSG00000081189, ENSG00000120868, ENSG00000089486, ENSG00000105185, ENSG00000196914, ENSG00000119408, ENSG00000184047	108	611	13528	2.050069709644178	1.0	0.863471877681758	57.11405778416832
GOTERM_BP_FAT	GO:0010941~regulation of cell death	12	8.333333333333332	0.057216023960438345	ENSG00000159842, ENSG00000136997, ENSG00000155876, ENSG00000196230, ENSG00000081189, ENSG00000181019, ENSG00000120868, ENSG00000089486, ENSG00000105185, ENSG00000196914, ENSG00000184047, ENSG00000164978	108	815	13528	1.8443081117927742	1.0	0.8753852593091386	60.18252681473432
GOTERM_BP_FAT	GO:0008629~induction of apoptosis by intracellular signals	3	2.083333333333333	0.06800495971104306	ENSG00000136997, ENSG00000089486, ENSG00000184047	108	54	13528	6.958847736625515	1.0	0.9008915470393968	66.73803601375153
GOTERM_BP_FAT	GO:0042981~regulation of apoptosis	11	7.638888888888889	0.10341353583096301	ENSG00000159842, ENSG00000136997, ENSG00000196230, ENSG00000081189, ENSG00000181019, ENSG00000120868, ENSG00000089486, ENSG00000105185, ENSG00000196914, ENSG00000184047, ENSG00000164978	108	804	13528	1.7137460843928505	1.0	0.9383712079933368	81.84332333035927
GOTERM_BP_FAT	GO:0043067~regulation of programmed cell death	11	7.638888888888889	0.10852410081006798	ENSG00000159842, ENSG00000136997, ENSG00000196230, ENSG00000081189, ENSG00000181019, ENSG00000120868, ENSG00000089486, ENSG00000105185, ENSG00000196914, ENSG00000184047, ENSG00000164978	108	812	13528	1.6968618865170588	1.0	0.942345859786597	83.39515411951292
GOTERM_BP_FAT	GO:0008219~cell death	10	6.944444444444445	0.11546651316846099	ENSG00000159842, ENSG00000136997, ENSG00000155876, ENSG00000081189, ENSG00000120868, ENSG00000089486, ENSG00000105185, ENSG00000196914, ENSG00000119408, ENSG00000184047	108	719	13528	1.7421315613248853	1.0	0.9485569263581534	85.3050755658193
GOTERM_BP_FAT	GO:0016265~death	10	6.944444444444445	0.1190954269691908	ENSG00000159842, ENSG00000136997, ENSG00000155876, ENSG00000081189, ENSG00000120868, ENSG00000089486, ENSG00000105185, ENSG00000196914, ENSG00000119408, ENSG00000184047	108	724	13528	1.7301002660118683	1.0	0.9496153651218217	86.21959113933345
GOTERM_BP_FAT	GO:0008624~induction of apoptosis by extracellular signals	3	2.083333333333333	0.22199350860662864	ENSG00000159842, ENSG00000196914, ENSG00000184047	108	112	13528	3.35515873015873	1.0	0.9786092343987123	98.0225061150893
Annotation Cluster 3	Enrichment Score: 1.2574847926257011
Category	Term	Count	%	PValue	Genes	List Total	Pop Hits	Pop Total	Fold Enrichment	Bonferroni	Benjamini	FDR
GOTERM_CC_FAT	GO:0005773~vacuole	6	4.166666666666666	0.03667671693908629	ENSG00000038002, ENSG00000151176, ENSG00000123992, ENSG00000138744, ENSG00000114316, ENSG00000117533	94	252	12782	3.2375886524822692	0.999546012638233	0.9231433847448574	37.53807963241535
GOTERM_CC_FAT	GO:0005764~lysosome	5	3.4722222222222223	0.06785433276724881	ENSG00000038002, ENSG00000151176, ENSG00000138744, ENSG00000114316, ENSG00000117533	94	211	12782	3.2222446304325905	0.9999994827985188	0.8735405192394488	58.72756696492465
GOTERM_CC_FAT	GO:0000323~lytic vacuole	5	3.4722222222222223	0.06785433276724881	ENSG00000038002, ENSG00000151176, ENSG00000138744, ENSG00000114316, ENSG00000117533	94	211	12782	3.2222446304325905	0.9999994827985188	0.8735405192394488	58.72756696492465
Annotation Cluster 4	Enrichment Score: 1.1261112334942878
Category	Term	Count	%	PValue	Genes	List Total	Pop Hits	Pop Total	Fold Enrichment	Bonferroni	Benjamini	FDR
GOTERM_BP_FAT	GO:0007031~peroxisome organization	3	2.083333333333333	0.014071433978287879	ENSG00000102910, ENSG00000121680, ENSG00000101473	108	23	13528	16.33816425120773	0.9999977921555093	0.6621965816341312	19.867801360061033
GOTERM_CC_FAT	GO:0042579~microbody	3	2.083333333333333	0.17245030669595787	ENSG00000102910, ENSG00000121680, ENSG00000101473	94	103	12782	3.960545341871514	1.0	0.961202976426362	90.78175511065976
GOTERM_CC_FAT	GO:0005777~peroxisome	3	2.083333333333333	0.17245030669595787	ENSG00000102910, ENSG00000121680, ENSG00000101473	94	103	12782	3.960545341871514	1.0	0.961202976426362	90.78175511065976
Annotation Cluster 5	Enrichment Score: 1.1146889932829218
Category	Term	Count	%	PValue	Genes	List Total	Pop Hits	Pop Total	Fold Enrichment	Bonferroni	Benjamini	FDR
GOTERM_BP_FAT	GO:0051604~protein maturation	5	3.4722222222222223	0.01594044130843214	ENSG00000102910, ENSG00000038002, ENSG00000160613, ENSG00000136997, ENSG00000078304	108	122	13528	5.133576199149969	0.9999996139423971	0.6517398986128053	22.20937325286134
GOTERM_BP_FAT	GO:0016485~protein processing	4	2.7777777777777777	0.05908053467581513	ENSG00000102910, ENSG00000160613, ENSG00000136997, ENSG00000078304	108	112	13528	4.473544973544973	1.0	0.874164300624809	61.39564112860955
GOTERM_MF_FAT	GO:0008233~peptidase activity	6	4.166666666666666	0.4808263532366549	ENSG00000102910, ENSG00000019995, ENSG00000160613, ENSG00000123992, ENSG00000114316, ENSG00000078304	104	574	12983	1.3049115518627716	1.0	0.9985772572022539	99.98279073872591
Annotation Cluster 6	Enrichment Score: 1.0509561468390147
Category	Term	Count	%	PValue	Genes	List Total	Pop Hits	Pop Total	Fold Enrichment	Bonferroni	Benjamini	FDR
GOTERM_BP_FAT	GO:0046907~intracellular transport	11	7.638888888888889	0.0350004014268603	ENSG00000102910, ENSG00000051596, ENSG00000119787, ENSG00000087502, ENSG00000025796, ENSG00000171960, ENSG00000093000, ENSG00000106636, ENSG00000102189, ENSG00000121680, ENSG00000175115	108	657	13528	2.097186989120018	0.999999999999994	0.7742352502296665	42.698523460685045
GOTERM_BP_FAT	GO:0006888~ER to Golgi vesicle-mediated transport	3	2.083333333333333	0.04346987794982667	ENSG00000119787, ENSG00000087502, ENSG00000106636	108	42	13528	8.947089947089946	1.0	0.8306499901608166	50.073823451594166
GOTERM_BP_FAT	GO:0048193~Golgi vesicle transport	4	2.7777777777777777	0.08543638742086788	ENSG00000119787, ENSG00000087502, ENSG00000106636, ENSG00000175115	108	131	13528	3.8247102063895952	1.0	0.9230670802200712	75.23773251797266
GOTERM_BP_FAT	GO:0016192~vesicle-mediated transport	6	4.166666666666666	0.4811395858074355	ENSG00000119787, ENSG00000087502, ENSG00000106636, ENSG00000117533, ENSG00000102189, ENSG00000175115	108	576	13528	1.3047839506172838	1.0	0.9983625641205865	99.99648144913849
Annotation Cluster 7	Enrichment Score: 0.9553547551809134
Category	Term	Count	%	PValue	Genes	List Total	Pop Hits	Pop Total	Fold Enrichment	Bonferroni	Benjamini	FDR
GOTERM_BP_FAT	GO:0051301~cell division	7	4.861111111111112	0.029595603388404734	ENSG00000118971, ENSG00000110274, ENSG00000109805, ENSG00000137807, ENSG00000076382, ENSG00000117650, ENSG00000119408	108	295	13528	2.972253609541745	0.9999999999989777	0.7314484089568691	37.47161049650521
GOTERM_CC_FAT	GO:0000793~condensed chromosome	4	2.7777777777777777	0.06775637408226969	ENSG00000109805, ENSG00000076382, ENSG00000117650, ENSG00000145241	94	129	12782	4.216394524162955	0.9999994714804469	0.9100826477729136	58.67290708410023
GOTERM_CC_FAT	GO:0005694~chromosome	7	4.861111111111112	0.11831236296594809	ENSG00000066027, ENSG00000110274, ENSG00000109805, ENSG00000132604, ENSG00000076382, ENSG00000117650, ENSG00000145241	94	460	12782	2.069241443108233	0.9999999999945696	0.9439835714411823	79.52327817500897
GOTERM_CC_FAT	GO:0000775~chromosome, centromeric region	3	2.083333333333333	0.22800060831867985	ENSG00000066027, ENSG00000076382, ENSG00000145241	94	124	12782	3.289807824296499	1.0	0.9642670940893638	96.15780829004628
GOTERM_CC_FAT	GO:0044427~chromosomal part	5	3.4722222222222223	0.30908841983866064	ENSG00000066027, ENSG00000109805, ENSG00000132604, ENSG00000076382, ENSG00000145241	94	386	12782	1.7613824275162606	1.0	0.977815407293289	99.05029635271194
Annotation Cluster 8	Enrichment Score: 0.94412699987779
Category	Term	Count	%	PValue	Genes	List Total	Pop Hits	Pop Total	Fold Enrichment	Bonferroni	Benjamini	FDR
GOTERM_MF_FAT	GO:0042802~identical protein binding	12	8.333333333333332	0.012479330558884479	ENSG00000119787, ENSG00000155876, ENSG00000161542, ENSG00000164548, ENSG00000213928, ENSG00000120868, ENSG00000105698, ENSG00000066697, ENSG00000162961, ENSG00000132604, ENSG00000083444, ENSG00000102189	104	640	12983	2.3406850961538463	0.9702878247757155	0.9702878247757155	15.299136318309724
GOTERM_MF_FAT	GO:0042803~protein homodimerization activity	5	3.4722222222222223	0.2735129490984447	ENSG00000155876, ENSG00000105698, ENSG00000132604, ENSG00000083444, ENSG00000102189	104	334	12983	1.868810456011055	1.0	0.9983229054236528	98.53746749756735
GOTERM_MF_FAT	GO:0046983~protein dimerization activity	6	4.166666666666666	0.4309727583842911	ENSG00000116044, ENSG00000155876, ENSG00000105698, ENSG00000132604, ENSG00000083444, ENSG00000102189	104	542	12983	1.3819543003122339	1.0	0.9976934047295485	99.94215284550883
Annotation Cluster 9	Enrichment Score: 0.8670139090783435
Category	Term	Count	%	PValue	Genes	List Total	Pop Hits	Pop Total	Fold Enrichment	Bonferroni	Benjamini	FDR
GOTERM_BP_FAT	GO:0046907~intracellular transport	11	7.638888888888889	0.0350004014268603	ENSG00000102910, ENSG00000051596, ENSG00000119787, ENSG00000087502, ENSG00000025796, ENSG00000171960, ENSG00000093000, ENSG00000106636, ENSG00000102189, ENSG00000121680, ENSG00000175115	108	657	13528	2.097186989120018	0.999999999999994	0.7742352502296665	42.698523460685045
GOTERM_BP_FAT	GO:0008104~protein localization	12	8.333333333333332	0.08882692094055278	ENSG00000092820, ENSG00000102910, ENSG00000025796, ENSG00000171960, ENSG00000093000, ENSG00000111237, ENSG00000144848, ENSG00000106636, ENSG00000132604, ENSG00000121680, ENSG00000213380, ENSG00000175115	108	882	13528	1.7042076089695135	1.0	0.919083787338301	76.63427172220545
GOTERM_BP_FAT	GO:0006605~protein targeting	5	3.4722222222222223	0.0909280088340228	ENSG00000102910, ENSG00000025796, ENSG00000171960, ENSG00000121680, ENSG00000175115	108	215	13528	2.913006029285099	1.0	0.9181706596967147	77.46232674895913
GOTERM_BP_FAT	GO:0015031~protein transport	10	6.944444444444445	0.1486921129026397	ENSG00000102910, ENSG00000025796, ENSG00000171960, ENSG00000093000, ENSG00000111237, ENSG00000144848, ENSG00000106636, ENSG00000121680, ENSG00000213380, ENSG00000175115	108	762	13528	1.643822299990279	1.0	0.9511608475945786	91.9223532953083
GOTERM_BP_FAT	GO:0045184~establishment of protein localization	10	6.944444444444445	0.1545217561609315	ENSG00000102910, ENSG00000025796, ENSG00000171960, ENSG00000093000, ENSG00000111237, ENSG00000144848, ENSG00000106636, ENSG00000121680, ENSG00000213380, ENSG00000175115	108	769	13528	1.628859028078794	1.0	0.9542761506021029	92.74491027302408
GOTERM_BP_FAT	GO:0034613~cellular protein localization	6	4.166666666666666	0.22581224604117578	ENSG00000102910, ENSG00000025796, ENSG00000171960, ENSG00000132604, ENSG00000121680, ENSG00000175115	108	411	13528	1.82860232495269	1.0	0.9774879378420291	98.1688835295688
GOTERM_BP_FAT	GO:0070727~cellular macromolecule localization	6	4.166666666666666	0.23015533199213878	ENSG00000102910, ENSG00000025796, ENSG00000171960, ENSG00000132604, ENSG00000121680, ENSG00000175115	108	414	13528	1.8153515834675253	1.0	0.9766213406637615	98.32301200901087
GOTERM_BP_FAT	GO:0006886~intracellular protein transport	5	3.4722222222222223	0.34318422271237636	ENSG00000102910, ENSG00000025796, ENSG00000171960, ENSG00000121680, ENSG00000175115	108	374	13528	1.674589027530204	1.0	0.991004355656259	99.85980823863007
Annotation Cluster 10	Enrichment Score: 0.7063898079590989
Category	Term	Count	%	PValue	Genes	List Total	Pop Hits	Pop Total	Fold Enrichment	Bonferroni	Benjamini	FDR
GOTERM_MF_FAT	GO:0003690~double-stranded DNA binding	4	2.7777777777777777	0.04183938089435858	ENSG00000136997, ENSG00000105698, ENSG00000132604, ENSG00000152795	104	97	12983	5.147898493259318	0.9999936506567577	0.9814827594443771	43.1708955510135
GOTERM_MF_FAT	GO:0043566~structure-specific DNA binding	4	2.7777777777777777	0.10820429669438467	ENSG00000136997, ENSG00000105698, ENSG00000132604, ENSG00000152795	104	145	12983	3.4437665782493374	0.9999999999999881	0.9897525685198635	78.00160148735922
GOTERM_MF_FAT	GO:0043565~sequence-specific DNA binding	7	4.861111111111112	0.35073947376016645	ENSG00000116044, ENSG00000136997, ENSG00000126767, ENSG00000081189, ENSG00000105698, ENSG00000053254, ENSG00000132604	104	607	12983	1.4396305918134584	1.0	0.9968455765519242	99.66906923980481
GOTERM_BP_FAT	GO:0042592~homeostatic process	4	2.7777777777777777	0.9410796147107562	ENSG00000136997, ENSG00000105698, ENSG00000132604, ENSG00000172724	108	751	13528	0.6671598362676924	1.0	0.999999990341216	100.0
Annotation Cluster 11	Enrichment Score: 0.6972966028670121
Category	Term	Count	%	PValue	Genes	List Total	Pop Hits	Pop Total	Fold Enrichment	Bonferroni	Benjamini	FDR
GOTERM_MF_FAT	GO:0004713~protein tyrosine kinase activity	5	3.4722222222222223	0.04302270178266035	ENSG00000172315, ENSG00000013441, ENSG00000106123, ENSG00000119408, ENSG00000173517	104	166	12983	3.760136700648749	0.9999955078121214	0.9539622089037295	44.09191528180229
GOTERM_MF_FAT	GO:0000166~nucleotide binding	25	17.36111111111111	0.07214153712989371	ENSG00000172315, ENSG00000119787, ENSG00000155876, ENSG00000013441, ENSG00000111786, ENSG00000160688, ENSG00000133275, ENSG00000115128, ENSG00000152795, ENSG00000164978, ENSG00000102910, ENSG00000196230, ENSG00000164548, ENSG00000137807, ENSG00000119408, ENSG00000173517, ENSG00000102317, ENSG00000133706, ENSG00000121361, ENSG00000131473, ENSG00000117650, ENSG00000167114, ENSG00000106123, ENSG0000…	104	2245	12983	1.390161898235395	0.9999999992149717	0.9848999960273488	62.843749339752385
GOTERM_MF_FAT	GO:0004672~protein kinase activity	9	2025-06-01	0.10814715813509784	ENSG00000172315, ENSG00000013441, ENSG00000044459, ENSG00000106123, ENSG00000133275, ENSG00000117650, ENSG00000119408, ENSG00000173517, ENSG00000087586	104	606	12983	1.8540079969535415	0.9999999999999879	0.9952098473040254	77.98295771059982
GOTERM_BP_FAT	GO:0006468~protein amino acid phosphorylation	9	2025-06-01	0.15778680865983402	ENSG00000172315, ENSG00000013441, ENSG00000106123, ENSG00000133275, ENSG00000117650, ENSG00000119408, ENSG00000130755, ENSG00000173517, ENSG00000087586	108	667	13528	1.6901549225387305	1.0	0.954696224591513	93.17065725632362
GOTERM_BP_FAT	GO:0016310~phosphorylation	10	6.944444444444445	0.18167080563274782	ENSG00000172315, ENSG00000198840, ENSG00000013441, ENSG00000106123, ENSG00000133275, ENSG00000117650, ENSG00000119408, ENSG00000130755, ENSG00000173517, ENSG00000087586	108	800	13528	1.5657407407407407	1.0	0.9670265549725507	95.64384611343664
GOTERM_MF_FAT	GO:0032553~ribonucleotide binding	19	13.194444444444445	0.1993719793331749	ENSG00000172315, ENSG00000119787, ENSG00000155876, ENSG00000133706, ENSG00000013441, ENSG00000160688, ENSG00000133275, ENSG00000121361, ENSG00000131473, ENSG00000117650, ENSG00000164978, ENSG00000102910, ENSG00000196230, ENSG00000106123, ENSG00000120868, ENSG00000137807, ENSG00000119408, ENSG00000173517, ENSG00000087586	104	1836	12983	1.2918813893078598	1.0	0.9990100245113398	94.7139968180019
GOTERM_MF_FAT	GO:0032555~purine ribonucleotide binding	19	13.194444444444445	0.1993719793331749	ENSG00000172315, ENSG00000119787, ENSG00000155876, ENSG00000133706, ENSG00000013441, ENSG00000160688, ENSG00000133275, ENSG00000121361, ENSG00000131473, ENSG00000117650, ENSG00000164978, ENSG00000102910, ENSG00000196230, ENSG00000106123, ENSG00000120868, ENSG00000137807, ENSG00000119408, ENSG00000173517, ENSG00000087586	104	1836	12983	1.2918813893078598	1.0	0.9990100245113398	94.7139968180019
GOTERM_BP_FAT	GO:0006796~phosphate metabolic process	11	7.638888888888889	0.23984645936551902	ENSG00000172315, ENSG00000110536, ENSG00000198840, ENSG00000013441, ENSG00000106123, ENSG00000133275, ENSG00000117650, ENSG00000119408, ENSG00000130755, ENSG00000173517, ENSG00000087586	108	973	13528	1.4160861786761065	1.0	0.9780395545688063	98.62425016424191
GOTERM_BP_FAT	GO:0006793~phosphorus metabolic process	11	7.638888888888889	0.23984645936551902	ENSG00000172315, ENSG00000110536, ENSG00000198840, ENSG00000013441, ENSG00000106123, ENSG00000133275, ENSG00000117650, ENSG00000119408, ENSG00000130755, ENSG00000173517, ENSG00000087586	108	973	13528	1.4160861786761065	1.0	0.9780395545688063	98.62425016424191
GOTERM_MF_FAT	GO:0004674~protein serine/threonine kinase activity	6	4.166666666666666	0.2555860377805232	ENSG00000172315, ENSG00000013441, ENSG00000133275, ENSG00000117650, ENSG00000119408, ENSG00000087586	104	430	12983	1.7419051878354204	1.0	0.999454120704753	97.981235055911
GOTERM_MF_FAT	GO:0017076~purine nucleotide binding	19	13.194444444444445	0.25599017461248896	ENSG00000172315, ENSG00000119787, ENSG00000155876, ENSG00000133706, ENSG00000013441, ENSG00000160688, ENSG00000133275, ENSG00000121361, ENSG00000131473, ENSG00000117650, ENSG00000164978, ENSG00000102910, ENSG00000196230, ENSG00000106123, ENSG00000120868, ENSG00000137807, ENSG00000119408, ENSG00000173517, ENSG00000087586	104	1918	12983	1.2366497553541347	1.0	0.9989919030045379	97.99567841508707
GOTERM_MF_FAT	GO:0005524~ATP binding	15	10.416666666666668	0.2801353321406831	ENSG00000172315, ENSG00000133706, ENSG00000013441, ENSG00000160688, ENSG00000133275, ENSG00000121361, ENSG00000131473, ENSG00000117650, ENSG00000102910, ENSG00000106123, ENSG00000120868, ENSG00000137807, ENSG00000119408, ENSG00000173517, ENSG00000087586	104	1477	12983	1.2678050622363417	1.0	0.9968239303446291	98.70425376258852
GOTERM_MF_FAT	GO:0032559~adenyl ribonucleotide binding	15	10.416666666666668	0.2974046682320569	ENSG00000172315, ENSG00000133706, ENSG00000013441, ENSG00000160688, ENSG00000133275, ENSG00000121361, ENSG00000131473, ENSG00000117650, ENSG00000102910, ENSG00000106123, ENSG00000120868, ENSG00000137807, ENSG00000119408, ENSG00000173517, ENSG00000087586	104	1497	12983	1.2508671188530907	1.0	0.9970136173272074	99.06009860088936
GOTERM_MF_FAT	GO:0030554~adenyl nucleotide binding	15	10.416666666666668	0.36936601763633986	ENSG00000172315, ENSG00000133706, ENSG00000013441, ENSG00000160688, ENSG00000133275, ENSG00000121361, ENSG00000131473, ENSG00000117650, ENSG00000102910, ENSG00000106123, ENSG00000120868, ENSG00000137807, ENSG00000119408, ENSG00000173517, ENSG00000087586	104	1577	12983	1.1874115896785522	1.0	0.997170485167944	99.7747913856039
GOTERM_MF_FAT	GO:0001883~purine nucleoside binding	15	10.416666666666668	0.3915875651236669	ENSG00000172315, ENSG00000133706, ENSG00000013441, ENSG00000160688, ENSG00000133275, ENSG00000121361, ENSG00000131473, ENSG00000117650, ENSG00000102910, ENSG00000106123, ENSG00000120868, ENSG00000137807, ENSG00000119408, ENSG00000173517, ENSG00000087586	104	1601	12983	1.1696115408638832	1.0	0.9976403574887207	99.85985096825686
GOTERM_MF_FAT	GO:0001882~nucleoside binding	15	10.416666666666668	0.4018311047836668	ENSG00000172315, ENSG00000133706, ENSG00000013441, ENSG00000160688, ENSG00000133275, ENSG00000121361, ENSG00000131473, ENSG00000117650, ENSG00000102910, ENSG00000106123, ENSG00000120868, ENSG00000137807, ENSG00000119408, ENSG00000173517, ENSG00000087586	104	1612	12983	1.1616303206718839	1.0	0.9975095491818372	99.88803428349416
Annotation Cluster 12	Enrichment Score: 0.6845687838577076
Category	Term	Count	%	PValue	Genes	List Total	Pop Hits	Pop Total	Fold Enrichment	Bonferroni	Benjamini	FDR
GOTERM_BP_FAT	GO:0006919~activation of caspase activity	3	2.083333333333333	0.06800495971104306	ENSG00000136997, ENSG00000120868, ENSG00000184047	108	54	13528	6.958847736625515	1.0	0.9008915470393968	66.73803601375153
GOTERM_BP_FAT	GO:0043280~positive regulation of caspase activity	3	2.083333333333333	0.07929760367755212	ENSG00000136997, ENSG00000120868, ENSG00000184047	108	59	13528	6.369114877589454	1.0	0.9204108723147139	72.50841057805744
GOTERM_BP_FAT	GO:0010952~positive regulation of peptidase activity	3	2.083333333333333	0.07929760367755212	ENSG00000136997, ENSG00000120868, ENSG00000184047	108	59	13528	6.369114877589454	1.0	0.9204108723147139	72.50841057805744
GOTERM_BP_FAT	GO:0043281~regulation of caspase activity	3	2.083333333333333	0.12927116836371608	ENSG00000136997, ENSG00000120868, ENSG00000184047	108	79	13528	4.756680731364275	1.0	0.9516294365252638	88.50798288842738
GOTERM_BP_FAT	GO:0052548~regulation of endopeptidase activity	3	2.083333333333333	0.13729336388766786	ENSG00000136997, ENSG00000120868, ENSG00000184047	108	82	13528	4.582655826558265	1.0	0.9510015020950181	90.0558251625055
GOTERM_BP_FAT	GO:0052547~regulation of peptidase activity	3	2.083333333333333	0.14815503942752203	ENSG00000136997, ENSG00000120868, ENSG00000184047	108	86	13528	4.369509043927648	1.0	0.9535810983911662	91.84233596157937
GOTERM_BP_FAT	GO:0051345~positive regulation of hydrolase activity	3	2.083333333333333	0.4151148588781153	ENSG00000136997, ENSG00000120868, ENSG00000184047	108	179	13528	2.0993171942892612	1.0	0.9963061793630977	99.97712218221459
GOTERM_BP_FAT	GO:0043085~positive regulation of catalytic activity	5	3.4722222222222223	0.5932496678669874	ENSG00000136997, ENSG00000118971, ENSG00000120868, ENSG00000100911, ENSG00000184047	108	520	13528	1.2044159544159545	1.0	0.9995261182824302	99.99992166330702
GOTERM_BP_FAT	GO:0044093~positive regulation of molecular function	5	3.4722222222222223	0.6868324905063097	ENSG00000136997, ENSG00000118971, ENSG00000120868, ENSG00000100911, ENSG00000184047	108	586	13528	1.068765010744533	1.0	0.9999138505501561	99.99999868414181
GOTERM_BP_FAT	GO:0051336~regulation of hydrolase activity	3	2.083333333333333	0.7501138503554374	ENSG00000136997, ENSG00000120868, ENSG00000184047	108	337	13528	1.115067589845038	1.0	0.9999776668412148	99.99999996136577
Annotation Cluster 13	Enrichment Score: 0.6642634905134889
Category	Term	Count	%	PValue	Genes	List Total	Pop Hits	Pop Total	Fold Enrichment	Bonferroni	Benjamini	FDR
GOTERM_BP_FAT	GO:0051726~regulation of cell cycle	6	4.166666666666666	0.12188353724170682	ENSG00000136997, ENSG00000118971, ENSG00000053254, ENSG00000117650, ENSG00000108523, ENSG00000119408	108	331	13528	2.270560590802283	1.0	0.9457073042626196	86.88572840008962
GOTERM_BP_FAT	GO:0033043~regulation of organelle organization	4	2.7777777777777777	0.24616771237983748	ENSG00000136997, ENSG00000132604, ENSG00000117650, ENSG00000119408	108	217	13528	2.308926437958696	1.0	0.9780515357374072	98.79258246206835
GOTERM_BP_FAT	GO:0007346~regulation of mitotic cell cycle	3	2.083333333333333	0.33887020786279454	ENSG00000136997, ENSG00000117650, ENSG00000119408	108	152	13528	2.4722222222222223	1.0	0.9923685157367119	99.84470419815788
Annotation Cluster 14	Enrichment Score: 0.6502237145516115
Category	Term	Count	%	PValue	Genes	List Total	Pop Hits	Pop Total	Fold Enrichment	Bonferroni	Benjamini	FDR
GOTERM_BP_FAT	GO:0006396~RNA processing	10	6.944444444444445	0.029196922571391174	ENSG00000051596, ENSG00000102317, ENSG00000059588, ENSG00000145414, ENSG00000111786, ENSG00000171960, ENSG00000164548, ENSG00000127054, ENSG00000115128, ENSG00000152795	108	547	13528	2.2899316135147947	0.9999999999985089	0.7614640878751633	37.068891293010076
GOTERM_BP_FAT	GO:0008380~RNA splicing	5	3.4722222222222223	0.18759289271266175	ENSG00000051596, ENSG00000111786, ENSG00000171960, ENSG00000164548, ENSG00000115128	108	284	13528	2.2052686489306206	1.0	0.9689257405673634	96.11131834406159
GOTERM_BP_FAT	GO:0006397~mRNA processing	5	3.4722222222222223	0.24915108805675698	ENSG00000051596, ENSG00000111786, ENSG00000171960, ENSG00000164548, ENSG00000115128	108	321	13528	1.951078804661359	1.0	0.976762851187342	98.86514449502131
GOTERM_BP_FAT	GO:0016071~mRNA metabolic process	5	3.4722222222222223	0.33597461828573594	ENSG00000051596, ENSG00000111786, ENSG00000171960, ENSG00000164548, ENSG00000115128	108	370	13528	1.6926926926926926	1.0	0.9929231753440665	99.83372617685731
GOTERM_BP_FAT	GO:0000375~RNA splicing, via transesterification reactions	3	2.083333333333333	0.3417553780073721	ENSG00000111786, ENSG00000164548, ENSG00000115128	108	153	13528	2.456063907044299	1.0	0.9918016900617567	99.85496501075025
GOTERM_BP_FAT	GO:0000377~RNA splicing, via transesterification reactions with bulged adenosine as nucleophile	3	2.083333333333333	0.3417553780073721	ENSG00000111786, ENSG00000164548, ENSG00000115128	108	153	13528	2.456063907044299	1.0	0.9918016900617567	99.85496501075025
GOTERM_BP_FAT	GO:0000398~nuclear mRNA splicing, via spliceosome	3	2.083333333333333	0.3417553780073721	ENSG00000111786, ENSG00000164548, ENSG00000115128	108	153	13528	2.456063907044299	1.0	0.9918016900617567	99.85496501075025
GOTERM_MF_FAT	GO:0003723~RNA binding	8	5.555555555555555	0.3433535130002787	ENSG00000051596, ENSG00000102317, ENSG00000059588, ENSG00000145414, ENSG00000111786, ENSG00000164548, ENSG00000115128, ENSG00000152795	104	718	12983	1.390936361688451	1.0	0.9972289602712404	99.61567943350731
Annotation Cluster 15	Enrichment Score: 0.5376481350277994
Category	Term	Count	%	PValue	Genes	List Total	Pop Hits	Pop Total	Fold Enrichment	Bonferroni	Benjamini	FDR
GOTERM_MF_FAT	GO:0019787~small conjugating protein ligase activity	4	2.7777777777777777	0.14513324776105874	ENSG00000019995, ENSG00000049167, ENSG00000144848, ENSG00000108523	104	166	12983	3.0081093605189992	1.0	0.9958652911469746	87.42416822895001
GOTERM_BP_FAT	GO:0009057~macromolecule catabolic process	10	6.944444444444445	0.1647776587112611	ENSG00000038002, ENSG00000019995, ENSG00000136997, ENSG00000120868, ENSG00000144848, ENSG00000114316, ENSG00000078304, ENSG00000100911, ENSG00000108523, ENSG00000164068	108	781	13528	1.6038317446768149	1.0	0.9585043524626283	94.00483868096096
GOTERM_MF_FAT	GO:0016881~acid-amino acid ligase activity	4	2.7777777777777777	0.2139899772199386	ENSG00000019995, ENSG00000049167, ENSG00000144848, ENSG00000108523	104	201	12983	2.4843092231151935	1.0	0.9988197164587309	95.85701991352532
GOTERM_BP_FAT	GO:0044265~cellular macromolecule catabolic process	9	2025-06-01	0.21498863068074925	ENSG00000019995, ENSG00000136997, ENSG00000120868, ENSG00000144848, ENSG00000114316, ENSG00000078304, ENSG00000100911, ENSG00000108523, ENSG00000164068	108	725	13528	1.5549425287356322	1.0	0.9769559272706931	97.72512904948285
GOTERM_BP_FAT	GO:0016567~protein ubiquitination	3	2.083333333333333	0.24243553555736744	ENSG00000049167, ENSG00000144848, ENSG00000108523	108	119	13528	3.1577964519140984	1.0	0.9778145230510563	98.69569035378196
GOTERM_MF_FAT	GO:0016879~ligase activity, forming carbon-nitrogen bonds	4	2.7777777777777777	0.2775158970342656	ENSG00000019995, ENSG00000049167, ENSG00000144848, ENSG00000108523	104	231	12983	2.161671661671662	1.0	0.9976836997629926	98.64050568335789
GOTERM_BP_FAT	GO:0032446~protein modification by small protein conjugation	3	2.083333333333333	0.2805689097541794	ENSG00000049167, ENSG00000144848, ENSG00000108523	108	132	13528	2.8468013468013464	1.0	0.9850505207853265	99.41816020489583
GOTERM_BP_FAT	GO:0043632~modification-dependent macromolecule catabolic process	7	4.861111111111112	0.3018198360313702	ENSG00000019995, ENSG00000144848, ENSG00000114316, ENSG00000078304, ENSG00000100911, ENSG00000108523, ENSG00000164068	108	574	13528	1.5275519421860886	1.0	0.9884589557295076	99.63585028410287
GOTERM_BP_FAT	GO:0019941~modification-dependent protein catabolic process	7	4.861111111111112	0.3018198360313702	ENSG00000019995, ENSG00000144848, ENSG00000114316, ENSG00000078304, ENSG00000100911, ENSG00000108523, ENSG00000164068	108	574	13528	1.5275519421860886	1.0	0.9884589557295076	99.63585028410287
GOTERM_MF_FAT	GO:0004842~ubiquitin-protein ligase activity	3	2.083333333333333	0.32569551588390755	ENSG00000019995, ENSG00000049167, ENSG00000108523	104	147	12983	2.547684458398744	1.0	0.9969947638920148	99.45414957899145
GOTERM_BP_FAT	GO:0051603~proteolysis involved in cellular protein catabolic process	7	4.861111111111112	0.33825790143000023	ENSG00000019995, ENSG00000144848, ENSG00000114316, ENSG00000078304, ENSG00000100911, ENSG00000108523, ENSG00000164068	108	600	13528	1.4613580246913578	1.0	0.9927571622037427	99.84244094421929
GOTERM_BP_FAT	GO:0044257~cellular protein catabolic process	7	4.861111111111112	0.3425014021115942	ENSG00000019995, ENSG00000144848, ENSG00000114316, ENSG00000078304, ENSG00000100911, ENSG00000108523, ENSG00000164068	108	603	13528	1.45408758675757	1.0	0.9914119768509876	99.85751294628832
GOTERM_BP_FAT	GO:0070647~protein modification by small protein conjugation or removal	3	2.083333333333333	0.36183812603668475	ENSG00000049167, ENSG00000144848, ENSG00000108523	108	160	13528	2.348611111111111	1.0	0.9930794913813537	99.91063775127508
GOTERM_BP_FAT	GO:0030163~protein catabolic process	7	4.861111111111112	0.36949707297959306	ENSG00000019995, ENSG00000144848, ENSG00000114316, ENSG00000078304, ENSG00000100911, ENSG00000108523, ENSG00000164068	108	622	13528	1.4096701202810527	1.0	0.9935659924796053	99.92600598397406
GOTERM_BP_FAT	GO:0006508~proteolysis	10	6.944444444444445	0.456339794421737	ENSG00000102910, ENSG00000019995, ENSG00000160613, ENSG00000123992, ENSG00000144848, ENSG00000114316, ENSG00000078304, ENSG00000100911, ENSG00000108523, ENSG00000164068	108	1054	13528	1.188418019537564	1.0	0.9980166463760556	99.9927006425042
GOTERM_BP_FAT	GO:0006511~ubiquitin-dependent protein catabolic process	3	2.083333333333333	0.5735888125006305	ENSG00000114316, ENSG00000078304, ENSG00000100911	108	242	13528	1.5528007346189165	1.0	0.9993824335089867	99.99983617436627
Annotation Cluster 16	Enrichment Score: 0.5190597309998481
Category	Term	Count	%	PValue	Genes	List Total	Pop Hits	Pop Total	Fold Enrichment	Bonferroni	Benjamini	FDR
GOTERM_CC_FAT	GO:0016604~nuclear body	4	2.7777777777777777	0.12361711856074724	ENSG00000126653, ENSG00000136997, ENSG00000171960, ENSG00000081189	94	168	12782	3.2375886524822697	0.9999999999984335	0.9340075810489622	81.02194747903178
GOTERM_CC_FAT	GO:0016607~nuclear speck	3	2.083333333333333	0.17245030669595787	ENSG00000126653, ENSG00000171960, ENSG00000081189	94	103	12782	3.960545341871514	1.0	0.961202976426362	90.78175511065976
GOTERM_CC_FAT	GO:0005654~nucleoplasm	10	6.944444444444445	0.1912503172985846	ENSG00000100413, ENSG00000126653, ENSG00000136997, ENSG00000049167, ENSG00000171960, ENSG00000081189, ENSG00000093000, ENSG00000127054, ENSG00000132604, ENSG00000137807	94	882	12782	1.5417088821344138	1.0	0.9653894568196943	93.09832477853193
GOTERM_CC_FAT	GO:0044451~nucleoplasm part	6	4.166666666666666	0.37873674845520405	ENSG00000100413, ENSG00000126653, ENSG00000136997, ENSG00000171960, ENSG00000081189, ENSG00000127054	94	555	12782	1.4700402530189762	1.0	0.9906215143733007	99.75089243482729
GOTERM_CC_FAT	GO:0070013~intracellular organelle lumen	15	10.416666666666668	0.41999843663996844	ENSG00000136997, ENSG00000151176, ENSG00000049167, ENSG00000081189, ENSG00000127054, ENSG00000093000, ENSG00000132604, ENSG00000117650, ENSG00000055950, ENSG00000102910, ENSG00000205189, ENSG00000100413, ENSG00000126653, ENSG00000171960, ENSG00000137807	94	1779	12782	1.14653223780991	1.0	0.9906796191430569	99.89517092050228
GOTERM_CC_FAT	GO:0043233~organelle lumen	15	10.416666666666668	0.45549770247071514	ENSG00000136997, ENSG00000151176, ENSG00000049167, ENSG00000081189, ENSG00000127054, ENSG00000093000, ENSG00000132604, ENSG00000117650, ENSG00000055950, ENSG00000102910, ENSG00000205189, ENSG00000100413, ENSG00000126653, ENSG00000171960, ENSG00000137807	94	1820	12782	1.1207037643207856	1.0	0.9933221345430973	99.95268286036472
GOTERM_CC_FAT	GO:0031974~membrane-enclosed lumen	15	10.416666666666668	0.48660057882805463	ENSG00000136997, ENSG00000151176, ENSG00000049167, ENSG00000081189, ENSG00000127054, ENSG00000093000, ENSG00000132604, ENSG00000117650, ENSG00000055950, ENSG00000102910, ENSG00000205189, ENSG00000100413, ENSG00000126653, ENSG00000171960, ENSG00000137807	94	1856	12782	1.0989659757887016	1.0	0.9949193923122306	99.97744216729988
GOTERM_CC_FAT	GO:0031981~nuclear lumen	12	8.333333333333332	0.489703793425335	ENSG00000205189, ENSG00000100413, ENSG00000126653, ENSG00000136997, ENSG00000049167, ENSG00000171960, ENSG00000081189, ENSG00000093000, ENSG00000127054, ENSG00000132604, ENSG00000137807, ENSG00000117650	94	1450	12782	1.1253411592076301	1.0	0.9941008061517806	99.97910052792041
Annotation Cluster 17	Enrichment Score: 0.36241857813229506
Category	Term	Count	%	PValue	Genes	List Total	Pop Hits	Pop Total	Fold Enrichment	Bonferroni	Benjamini	FDR
GOTERM_CC_FAT	GO:0000267~cell fraction	11	7.638888888888889	0.2617511017208991	ENSG00000056586, ENSG00000111666, ENSG00000107186, ENSG00000135622, ENSG00000109103, ENSG00000049167, ENSG00000066027, ENSG00000133275, ENSG00000120868, ENSG00000121361, ENSG00000102189	94	1083	12782	1.3811320013359267	1.0	0.9689791029266821	97.81190935879481
GOTERM_CC_FAT	GO:0005624~membrane fraction	7	4.861111111111112	0.5411281077984471	ENSG00000056586, ENSG00000111666, ENSG00000107186, ENSG00000135622, ENSG00000066027, ENSG00000121361, ENSG00000102189	94	809	12782	1.1765773347710595	1.0	0.9960477650196661	99.99451552996508
GOTERM_CC_FAT	GO:0005626~insoluble fraction	7	4.861111111111112	0.5775048744054581	ENSG00000056586, ENSG00000111666, ENSG00000107186, ENSG00000135622, ENSG00000066027, ENSG00000121361, ENSG00000102189	94	839	12782	1.1345066315015342	1.0	0.9967376927323524	99.99806193209383
Annotation Cluster 18	Enrichment Score: 0.33814460583118616
Category	Term	Count	%	PValue	Genes	List Total	Pop Hits	Pop Total	Fold Enrichment	Bonferroni	Benjamini	FDR
GOTERM_BP_FAT	GO:0006351~transcription, DNA-dependent	6	4.166666666666666	0.08190284030560097	ENSG00000116044, ENSG00000048649, ENSG00000100413, ENSG00000136997, ENSG00000213928, ENSG00000105698	108	292	13528	2.573820395738204	1.0	0.9205986547624542	73.69940082342038
GOTERM_BP_FAT	GO:0032774~RNA biosynthetic process	6	4.166666666666666	0.08562675891576652	ENSG00000116044, ENSG00000048649, ENSG00000100413, ENSG00000136997, ENSG00000213928, ENSG00000105698	108	296	13528	2.539039039039039	1.0	0.9173298733581804	75.31817105549705
GOTERM_BP_FAT	GO:0045935~positive regulation of nucleobase, nucleoside, nucleotide and nucleic acid metabolic process	8	5.555555555555555	0.22411189711216778	ENSG00000116044, ENSG00000048649, ENSG00000136997, ENSG00000049167, ENSG00000126767, ENSG00000081189, ENSG00000105698, ENSG00000132604	108	624	13528	1.6058879392212726	1.0	0.9781344653683051	98.10500641403794
GOTERM_BP_FAT	GO:0051052~regulation of DNA metabolic process	3	2.083333333333333	0.2278213037274845	ENSG00000136997, ENSG00000049167, ENSG00000132604	108	114	13528	3.2962962962962963	1.0	0.976979968475006	98.24175945740976
GOTERM_BP_FAT	GO:0010604~positive regulation of macromolecule metabolic process	10	6.944444444444445	0.23670855808435953	ENSG00000116044, ENSG00000048649, ENSG00000136997, ENSG00000118971, ENSG00000049167, ENSG00000126767, ENSG00000081189, ENSG00000105698, ENSG00000100911, ENSG00000132604	108	857	13528	1.461601624962185	1.0	0.9780506009495749	98.5327576243412
GOTERM_BP_FAT	GO:0051173~positive regulation of nitrogen compound metabolic process	8	5.555555555555555	0.24771160938237743	ENSG00000116044, ENSG00000048649, ENSG00000136997, ENSG00000049167, ENSG00000126767, ENSG00000081189, ENSG00000105698, ENSG00000132604	108	644	13528	1.5560156429721645	1.0	0.9774273267501064	98.83065865914821
GOTERM_MF_FAT	GO:0043565~sequence-specific DNA binding	7	4.861111111111112	0.35073947376016645	ENSG00000116044, ENSG00000136997, ENSG00000126767, ENSG00000081189, ENSG00000105698, ENSG00000053254, ENSG00000132604	104	607	12983	1.4396305918134584	1.0	0.9968455765519242	99.66906923980481
GOTERM_MF_FAT	GO:0016563~transcription activator activity	5	3.4722222222222223	0.41028132942259776	ENSG00000116044, ENSG00000048649, ENSG00000126767, ENSG00000105698, ENSG00000133111	104	410	12983	1.5223968105065666	1.0	0.9973008772757503	99.90723485913261
GOTERM_BP_FAT	GO:0045941~positive regulation of transcription	6	4.166666666666666	0.4626602067932091	ENSG00000116044, ENSG00000048649, ENSG00000136997, ENSG00000126767, ENSG00000081189, ENSG00000105698	108	564	13528	1.3325453112687153	1.0	0.9981128285030045	99.99391992068652
GOTERM_BP_FAT	GO:0010628~positive regulation of gene expression	6	4.166666666666666	0.48878012908537916	ENSG00000116044, ENSG00000048649, ENSG00000136997, ENSG00000126767, ENSG00000081189, ENSG00000105698	108	581	13528	1.2935551730732453	1.0	0.9983762242662307	99.99720960626091
GOTERM_BP_FAT	GO:0045893~positive regulation of transcription, DNA-dependent	5	3.4722222222222223	0.5244134846322349	ENSG00000116044, ENSG00000136997, ENSG00000126767, ENSG00000081189, ENSG00000105698	108	477	13528	1.312990138985946	1.0	0.9990598363172135	99.99909793473128
GOTERM_BP_FAT	GO:0051254~positive regulation of RNA metabolic process	5	3.4722222222222223	0.5310467071218583	ENSG00000116044, ENSG00000136997, ENSG00000126767, ENSG00000081189, ENSG00000105698	108	481	13528	1.302071302071302	1.0	0.9990500933467894	99.99927573330858
GOTERM_BP_FAT	GO:0006366~transcription from RNA polymerase II promoter	3	2.083333333333333	0.5552450232817444	ENSG00000116044, ENSG00000136997, ENSG00000213928	108	234	13528	1.6058879392212726	1.0	0.9992748668326304	99.99968356727369
GOTERM_BP_FAT	GO:0045944~positive regulation of transcription from RNA polymerase II promoter	4	2.7777777777777777	0.5657729299929886	ENSG00000136997, ENSG00000126767, ENSG00000081189, ENSG00000105698	108	371	13528	1.350504142956973	1.0	0.9993709699379153	99.99978239312486
GOTERM_BP_FAT	GO:0010557~positive regulation of macromolecule biosynthetic process	6	4.166666666666666	0.5949919787852364	ENSG00000116044, ENSG00000048649, ENSG00000136997, ENSG00000126767, ENSG00000081189, ENSG00000105698	108	654	13528	1.149167516139993	1.0	0.9995097132098258	99.99992674670487
GOTERM_BP_FAT	GO:0031328~positive regulation of cellular biosynthetic process	6	4.166666666666666	0.6363342851773739	ENSG00000116044, ENSG00000048649, ENSG00000136997, ENSG00000126767, ENSG00000081189, ENSG00000105698	108	685	13528	1.097161394971614	1.0	0.9997862688160202	99.99998638652733
GOTERM_BP_FAT	GO:0009891~positive regulation of biosynthetic process	6	4.166666666666666	0.6491196031576855	ENSG00000116044, ENSG00000048649, ENSG00000136997, ENSG00000126767, ENSG00000081189, ENSG00000105698	108	695	13528	1.081374900079936	1.0	0.9998147031580629	99.99999221901409
GOTERM_MF_FAT	GO:0003700~transcription factor activity	8	5.555555555555555	0.6629538899125818	ENSG00000116044, ENSG00000136997, ENSG00000126767, ENSG00000213928, ENSG00000081189, ENSG00000105698, ENSG00000133111, ENSG00000053254	104	975	12983	1.0242998027613415	1.0	0.9998334615363706	99.99994312259183
GOTERM_MF_FAT	GO:0003677~DNA binding	18	2012-05-12	0.6890038857498885	ENSG00000056586, ENSG00000116044, ENSG00000185869, ENSG00000136997, ENSG00000176472, ENSG00000081189, ENSG00000126767, ENSG00000105698, ENSG00000053254, ENSG00000105185, ENSG00000132604, ENSG00000152795, ENSG00000145241, ENSG00000122678, ENSG00000205189, ENSG00000213928, ENSG00000133111, ENSG00000146463	104	2331	12983	0.963988713988714	1.0	0.9998865614095604	99.99998036525423
GOTERM_BP_FAT	GO:0006350~transcription	15	10.416666666666668	0.7957377009176797	ENSG00000116044, ENSG00000185869, ENSG00000136997, ENSG00000049167, ENSG00000176472, ENSG00000081189, ENSG00000126767, ENSG00000105698, ENSG00000053254, ENSG00000172301, ENSG00000152795, ENSG00000205189, ENSG00000048649, ENSG00000100413, ENSG00000213928	108	2101	13528	0.8942831455920461	1.0	0.9999915178926875	99.99999999834598
GOTERM_BP_FAT	GO:0006357~regulation of transcription from RNA polymerase II promoter	5	3.4722222222222223	0.833754180746034	ENSG00000136997, ENSG00000059588, ENSG00000126767, ENSG00000081189, ENSG00000105698	108	727	13528	0.8614804625808752	1.0	0.9999965852556745	99.99999999993383
GOTERM_MF_FAT	GO:0030528~transcription regulator activity	9	2025-06-01	0.9240842811731009	ENSG00000116044, ENSG00000048649, ENSG00000136997, ENSG00000126767, ENSG00000213928, ENSG00000081189, ENSG00000105698, ENSG00000133111, ENSG00000053254	104	1512	12983	0.7430746336996337	1.0	0.9999998470224182	99.99999999999984
GOTERM_BP_FAT	GO:0045449~regulation of transcription	16	11.11111111111111	0.9373697945192564	ENSG00000116044, ENSG00000185869, ENSG00000136997, ENSG00000059588, ENSG00000049167, ENSG00000176472, ENSG00000081189, ENSG00000126767, ENSG00000105698, ENSG00000172301, ENSG00000053254, ENSG00000132604, ENSG00000152795, ENSG00000205189, ENSG00000048649, ENSG00000213928	108	2601	13528	0.7705298531903684	1.0	0.9999999873600508	100.0
GOTERM_BP_FAT	GO:0006355~regulation of transcription, DNA-dependent	10	6.944444444444445	0.951241948003816	ENSG00000116044, ENSG00000185869, ENSG00000048649, ENSG00000136997, ENSG00000059588, ENSG00000126767, ENSG00000213928, ENSG00000081189, ENSG00000105698, ENSG00000053254	108	1773	13528	0.7064820037183263	1.0	0.9999999962963195	100.0
GOTERM_BP_FAT	GO:0051252~regulation of RNA metabolic process	10	6.944444444444445	0.9592541274295948	ENSG00000116044, ENSG00000185869, ENSG00000048649, ENSG00000136997, ENSG00000059588, ENSG00000126767, ENSG00000213928, ENSG00000081189, ENSG00000105698, ENSG00000053254	108	1813	13528	0.6908949766092624	1.0	0.9999999984483068	100.0
Annotation Cluster 19	Enrichment Score: 0.2978020065693734
Category	Term	Count	%	PValue	Genes	List Total	Pop Hits	Pop Total	Fold Enrichment	Bonferroni	Benjamini	FDR
GOTERM_BP_FAT	GO:0006461~protein complex assembly	6	4.166666666666666	0.3699710566453009	ENSG00000119787, ENSG00000048649, ENSG00000136997, ENSG00000196230, ENSG00000171960, ENSG00000214063	108	505	13528	1.4882288228822882	1.0	0.9932277505104788	99.92687061974915
GOTERM_BP_FAT	GO:0070271~protein complex biogenesis	6	4.166666666666666	0.3699710566453009	ENSG00000119787, ENSG00000048649, ENSG00000136997, ENSG00000196230, ENSG00000171960, ENSG00000214063	108	505	13528	1.4882288228822882	1.0	0.9932277505104788	99.92687061974915
GOTERM_BP_FAT	GO:0065003~macromolecular complex assembly	7	4.861111111111112	0.4308012556068841	ENSG00000119787, ENSG00000048649, ENSG00000136997, ENSG00000196230, ENSG00000111786, ENSG00000171960, ENSG00000214063	108	665	13528	1.3185185185185184	1.0	0.9970290600479078	99.9850417180702
GOTERM_BP_FAT	GO:0043933~macromolecular complex subunit organization	7	4.861111111111112	0.4940109388428912	ENSG00000119787, ENSG00000048649, ENSG00000136997, ENSG00000196230, ENSG00000111786, ENSG00000171960, ENSG00000214063	108	710	13528	1.2349504434011476	1.0	0.9984261405535373	99.99762395588321
GOTERM_BP_FAT	GO:0034622~cellular macromolecular complex assembly	3	2.083333333333333	0.7206849274878739	ENSG00000048649, ENSG00000196230, ENSG00000111786	108	318	13528	1.1816911250873514	1.0	0.9999625396745684	99.99999977986154
GOTERM_BP_FAT	GO:0034621~cellular macromolecular complex subunit organization	3	2.083333333333333	0.7782040657853018	ENSG00000048649, ENSG00000196230, ENSG00000111786	108	357	13528	1.0525988173046996	1.0	0.9999881639249377	99.99999999400845
Annotation Cluster 20	Enrichment Score: 0.26212800176658146
Category	Term	Count	%	PValue	Genes	List Total	Pop Hits	Pop Total	Fold Enrichment	Bonferroni	Benjamini	FDR
GOTERM_CC_FAT	GO:0000139~Golgi membrane	3	2.083333333333333	0.3932824180112932	ENSG00000160613, ENSG00000117533, ENSG00000166710	94	186	12782	2.1932052161976663	1.0	0.990711079334895	99.8151583355675
GOTERM_CC_FAT	GO:0012505~endomembrane system	7	4.861111111111112	0.5073470439381984	ENSG00000056586, ENSG00000160613, ENSG00000093000, ENSG00000088035, ENSG00000117533, ENSG00000121680, ENSG00000166710	94	782	12782	1.217200848887196	1.0	0.9945300809563217	99.98658242848308
GOTERM_CC_FAT	GO:0031090~organelle membrane	7	4.861111111111112	0.8196082646397772	ENSG00000110536, ENSG00000198840, ENSG00000160613, ENSG00000088035, ENSG00000117533, ENSG00000121680, ENSG00000166710	94	1096	12782	0.8684772480198788	1.0	0.999944549392471	99.99999995711197
Annotation Cluster 21	Enrichment Score: 0.23719784114241915
Category	Term	Count	%	PValue	Genes	List Total	Pop Hits	Pop Total	Fold Enrichment	Bonferroni	Benjamini	FDR
GOTERM_BP_FAT	GO:0006508~proteolysis	10	6.944444444444445	0.456339794421737	ENSG00000102910, ENSG00000019995, ENSG00000160613, ENSG00000123992, ENSG00000144848, ENSG00000114316, ENSG00000078304, ENSG00000100911, ENSG00000108523, ENSG00000164068	108	1054	13528	1.188418019537564	1.0	0.9980166463760556	99.9927006425042
GOTERM_MF_FAT	GO:0008233~peptidase activity	6	4.166666666666666	0.4808263532366549	ENSG00000102910, ENSG00000019995, ENSG00000160613, ENSG00000123992, ENSG00000114316, ENSG00000078304	104	574	12983	1.3049115518627716	1.0	0.9985772572022539	99.98279073872591
GOTERM_MF_FAT	GO:0070011~peptidase activity, acting on L-amino acid peptides	5	3.4722222222222223	0.6388609014245499	ENSG00000102910, ENSG00000019995, ENSG00000160613, ENSG00000123992, ENSG00000114316	104	549	12983	1.1369447947316802	1.0	0.9998234225528785	99.99985828537365
GOTERM_MF_FAT	GO:0004175~endopeptidase activity	3	2.083333333333333	0.8026490953231403	ENSG00000102910, ENSG00000160613, ENSG00000114316	104	375	12983	0.9986923076923078	1.0	0.9999672540159115	99.9999999519824
Annotation Cluster 22	Enrichment Score: 0.23520517782187392
Category	Term	Count	%	PValue	Genes	List Total	Pop Hits	Pop Total	Fold Enrichment	Bonferroni	Benjamini	FDR
GOTERM_MF_FAT	GO:0005525~GTP binding	4	2.7777777777777777	0.5697976668686788	ENSG00000119787, ENSG00000155876, ENSG00000196230, ENSG00000164978	104	372	12983	1.342328370554177	1.0	0.999618981754471	99.99856685328126
GOTERM_MF_FAT	GO:0032561~guanyl ribonucleotide binding	4	2.7777777777777777	0.5879384998865274	ENSG00000119787, ENSG00000155876, ENSG00000196230, ENSG00000164978	104	382	12983	1.3071888844140154	1.0	0.9996671582675183	99.999189242798
GOTERM_MF_FAT	GO:0019001~guanyl nucleotide binding	4	2.7777777777777777	0.5879384998865274	ENSG00000119787, ENSG00000155876, ENSG00000196230, ENSG00000164978	104	382	12983	1.3071888844140154	1.0	0.9996671582675183	99.999189242798
Annotation Cluster 23	Enrichment Score: 0.18556444407039246
Category	Term	Count	%	PValue	Genes	List Total	Pop Hits	Pop Total	Fold Enrichment	Bonferroni	Benjamini	FDR
GOTERM_BP_FAT	GO:0051276~chromosome organization	5	3.4722222222222223	0.5376357877022652	ENSG00000048649, ENSG00000109805, ENSG00000172301, ENSG00000132604, ENSG00000117650	108	485	13528	1.291332569683085	1.0	0.9991052781882137	99.99941943757229
GOTERM_BP_FAT	GO:0016568~chromatin modification	3	2.083333333333333	0.6414673922308356	ENSG00000048649, ENSG00000172301, ENSG00000132604	108	274	13528	1.3714517437145175	1.0	0.9997949695500399	99.9999890987402
GOTERM_BP_FAT	GO:0006325~chromatin organization	3	2.083333333333333	0.8047183659076811	ENSG00000048649, ENSG00000172301, ENSG00000132604	108	378	13528	0.9941211052322163	1.0	0.9999926367507007	99.99999999918087
Annotation Cluster 24	Enrichment Score: 0.15581287335422705
Category	Term	Count	%	PValue	Genes	List Total	Pop Hits	Pop Total	Fold Enrichment	Bonferroni	Benjamini	FDR
GOTERM_MF_FAT	GO:0043565~sequence-specific DNA binding	7	4.861111111111112	0.35073947376016645	ENSG00000116044, ENSG00000136997, ENSG00000126767, ENSG00000081189, ENSG00000105698, ENSG00000053254, ENSG00000132604	104	607	12983	1.4396305918134584	1.0	0.9968455765519242	99.66906923980481
GOTERM_BP_FAT	GO:0010605~negative regulation of macromolecule metabolic process	7	4.861111111111112	0.5268436817121693	ENSG00000048649, ENSG00000102317, ENSG00000136997, ENSG00000081189, ENSG00000053254, ENSG00000100911, ENSG00000132604	108	734	13528	1.194570592390756	1.0	0.9990381133088464	99.99916734724573
GOTERM_BP_FAT	GO:0010629~negative regulation of gene expression	5	3.4722222222222223	0.5682979454677803	ENSG00000048649, ENSG00000102317, ENSG00000136997, ENSG00000081189, ENSG00000053254	108	504	13528	1.2426513815402704	1.0	0.9993588016418234	99.99980135099969
GOTERM_BP_FAT	GO:0045934~negative regulation of nucleobase, nucleoside, nucleotide and nucleic acid metabolic process	4	2.7777777777777777	0.7758664857933253	ENSG00000048649, ENSG00000081189, ENSG00000053254, ENSG00000132604	108	512	13528	0.9785879629629628	1.0	0.99998938391027	99.99999999294164
GOTERM_BP_FAT	GO:0045892~negative regulation of transcription, DNA-dependent	3	2.083333333333333	0.7768670452528336	ENSG00000048649, ENSG00000081189, ENSG00000053254	108	356	13528	1.0555555555555556	1.0	0.9999887198595395	99.99999999341836
GOTERM_BP_FAT	GO:0051172~negative regulation of nitrogen compound metabolic process	4	2.7777777777777777	0.7837334988329454	ENSG00000048649, ENSG00000081189, ENSG00000053254, ENSG00000132604	108	519	13528	0.9653892813815742	1.0	0.9999892516332686	99.99999999596196
GOTERM_BP_FAT	GO:0051253~negative regulation of RNA metabolic process	3	2.083333333333333	0.7847856682760821	ENSG00000048649, ENSG00000081189, ENSG00000053254	108	362	13528	1.0380601596071208	1.0	0.9999886311981282	99.99999999625831
GOTERM_BP_FAT	GO:0010558~negative regulation of macromolecule biosynthetic process	4	2.7777777777777777	0.8129774823767693	ENSG00000048649, ENSG00000081189, ENSG00000053254, ENSG00000132604	108	547	13528	0.9159726454059178	1.0	0.9999940785818848	99.99999999958311
GOTERM_BP_FAT	GO:0031327~negative regulation of cellular biosynthetic process	4	2.7777777777777777	0.8263183755115594	ENSG00000048649, ENSG00000081189, ENSG00000053254, ENSG00000132604	108	561	13528	0.8931141480161088	1.0	0.9999957767704913	99.99999999986888
GOTERM_BP_FAT	GO:0009890~negative regulation of biosynthetic process	4	2.7777777777777777	0.8371065880606094	ENSG00000048649, ENSG00000081189, ENSG00000053254, ENSG00000132604	108	573	13528	0.8744101868011118	1.0	0.9999964154793245	99.99999999995187
GOTERM_BP_FAT	GO:0016481~negative regulation of transcription	3	2.083333333333333	0.8825839648617855	ENSG00000048649, ENSG00000081189, ENSG00000053254	108	459	13528	0.8186879690147664	1.0	0.9999994249517143	99.99999999999972
Annotation Cluster 25	Enrichment Score: 0.1331156490287767
Category	Term	Count	%	PValue	Genes	List Total	Pop Hits	Pop Total	Fold Enrichment	Bonferroni	Benjamini	FDR
GOTERM_MF_FAT	GO:0046914~transition metal ion binding	22	15.277777777777779	0.6422622505507529	ENSG00000056586, ENSG00000185869, ENSG00000111666, ENSG00000183605, ENSG00000123992, ENSG00000176472, ENSG00000064042, ENSG00000111237, ENSG00000115318, ENSG00000083444, ENSG00000102189, ENSG00000205189, ENSG00000048649, ENSG00000019995, ENSG00000134253, ENSG00000162695, ENSG00000137955, ENSG00000120963, ENSG00000146463, ENSG00000108523, ENSG00000213380, ENSG00000164068	104	2785	12983	0.9861414169313631	1.0	0.9997893921374609	99.99987495272296
GOTERM_MF_FAT	GO:0043167~ion binding	32	22.22222222222222	0.7442403493490845	ENSG00000185869, ENSG00000056586, ENSG00000111666, ENSG00000183605, ENSG00000161542, ENSG00000133275, ENSG00000111237, ENSG00000064042, ENSG00000083444, ENSG00000102189, ENSG00000205189, ENSG00000155962, ENSG00000108523, ENSG00000119408, ENSG00000164068, ENSG00000165609, ENSG00000123992, ENSG00000176472, ENSG00000121361, ENSG00000115318, ENSG00000131473, ENSG00000117650, ENSG00000122678, ENSG0000…	104	4241	12983	0.9419403986723016	1.0	0.9999439548995828	99.99999852040114
GOTERM_MF_FAT	GO:0046872~metal ion binding	31	21.52777777777778	0.759079554970668	ENSG00000056586, ENSG00000185869, ENSG00000111666, ENSG00000183605, ENSG00000161542, ENSG00000133275, ENSG00000111237, ENSG00000064042, ENSG00000083444, ENSG00000102189, ENSG00000205189, ENSG00000108523, ENSG00000119408, ENSG00000164068, ENSG00000165609, ENSG00000123992, ENSG00000176472, ENSG00000121361, ENSG00000115318, ENSG00000131473, ENSG00000117650, ENSG00000122678, ENSG00000048649, ENSG0000…	104	4140	12983	0.9347663507989595	1.0	0.9999399311437145	99.99999932870544
GOTERM_MF_FAT	GO:0008270~zinc ion binding	17	11.805555555555555	0.7642424288709628	ENSG00000056586, ENSG00000185869, ENSG00000123992, ENSG00000176472, ENSG00000064042, ENSG00000111237, ENSG00000102189, ENSG00000205189, ENSG00000048649, ENSG00000019995, ENSG00000134253, ENSG00000162695, ENSG00000137955, ENSG00000120963, ENSG00000146463, ENSG00000108523, ENSG00000164068	104	2311	12983	0.9183129181506507	1.0	0.9999344703788374	99.99999949589954
GOTERM_MF_FAT	GO:0043169~cation binding	31	21.52777777777778	0.7788928317200507	ENSG00000056586, ENSG00000185869, ENSG00000111666, ENSG00000183605, ENSG00000161542, ENSG00000133275, ENSG00000111237, ENSG00000064042, ENSG00000083444, ENSG00000102189, ENSG00000205189, ENSG00000108523, ENSG00000119408, ENSG00000164068, ENSG00000165609, ENSG00000123992, ENSG00000176472, ENSG00000121361, ENSG00000115318, ENSG00000131473, ENSG00000117650, ENSG00000122678, ENSG00000048649, ENSG0000…	104	4179	12983	0.9260427595854732	1.0	0.9999460119738557	99.99999978417345
Annotation Cluster 26	Enrichment Score: 0.06746000103759964
Category	Term	Count	%	PValue	Genes	List Total	Pop Hits	Pop Total	Fold Enrichment	Bonferroni	Benjamini	FDR
GOTERM_BP_FAT	GO:0006812~cation transport	4	2.7777777777777777	0.8187964431214942	ENSG00000129353, ENSG00000162695, ENSG00000183605, ENSG00000121361	108	553	13528	0.9060344250217667	1.0	0.9999948101273834	99.99999999974563
GOTERM_BP_FAT	GO:0006811~ion transport	5	3.4722222222222223	0.8639754962920587	ENSG00000129353, ENSG00000162695, ENSG00000183605, ENSG00000155962, ENSG00000121361	108	768	13528	0.8154899691358024	1.0	0.9999987347423568	99.99999999999713
GOTERM_BP_FAT	GO:0030001~metal ion transport	3	2.083333333333333	0.8870388150436795	ENSG00000162695, ENSG00000183605, ENSG00000121361	108	465	13528	0.8081242532855435	1.0	0.9999995067605995	99.99999999999984
Annotation Cluster 27	Enrichment Score: 0.05058903971750991
Category	Term	Count	%	PValue	Genes	List Total	Pop Hits	Pop Total	Fold Enrichment	Bonferroni	Benjamini	FDR
GOTERM_CC_FAT	GO:0031410~cytoplasmic vesicle	4	2.7777777777777777	0.8527024016040328	ENSG00000162695, ENSG00000137207, ENSG00000106636, ENSG00000175115	94	642	12782	0.84721946046265	1.0	0.9999766184570276	99.99999999666001
GOTERM_CC_FAT	GO:0031982~vesicle	4	2.7777777777777777	0.8722596050560366	ENSG00000162695, ENSG00000137207, ENSG00000106636, ENSG00000175115	94	670	12782	0.8118132740552556	1.0	0.9999856992625761	99.99999999944467
GOTERM_CC_FAT	GO:0016023~cytoplasmic membrane-bounded vesicle	3	2.083333333333333	0.9140741963508614	ENSG00000162695, ENSG00000137207, ENSG00000175115	94	550	12782	0.7417021276595744	1.0	0.9999967585706965	99.99999999999623
GOTERM_CC_FAT	GO:0031988~membrane-bounded vesicle	3	2.083333333333333	0.9230370746215926	ENSG00000162695, ENSG00000137207, ENSG00000175115	94	568	12782	0.7181974827689541	1.0	0.9999974634468274	99.99999999999906
Annotation Cluster 28	Enrichment Score: 0.006001947255959398
Category	Term	Count	%	PValue	Genes	List Total	Pop Hits	Pop Total	Fold Enrichment	Bonferroni	Benjamini	FDR
GOTERM_CC_FAT	GO:0005887~integral to plasma membrane	5	3.4722222222222223	0.9779490442190583	ENSG00000135622, ENSG00000106123, ENSG00000106636, ENSG00000214063, ENSG00000121361	94	1188	12782	0.572301024428684	1.0	0.9999999451372439	100.0
GOTERM_CC_FAT	GO:0031226~intrinsic to plasma membrane	5	3.4722222222222223	0.9810498157077154	ENSG00000135622, ENSG00000106123, ENSG00000106636, ENSG00000214063, ENSG00000121361	94	1215	12782	0.5595832238858244	1.0	0.9999999594406483	100.0
GOTERM_CC_FAT	GO:0044459~plasma membrane part	10	6.944444444444445	0.9862865434283087	ENSG00000092820, ENSG00000107186, ENSG00000135622, ENSG00000196230, ENSG00000106123, ENSG00000106636, ENSG00000214063, ENSG00000121361, ENSG00000102189, ENSG00000166710	94	2203	12782	0.6172434108227658	1.0	0.9999999852628452	100.0
GOTERM_CC_FAT	GO:0005886~plasma membrane	13	9.027777777777777	0.9999581308555404	ENSG00000092820, ENSG00000169752, ENSG00000135622, ENSG00000121361, ENSG00000102189, ENSG00000166710, ENSG00000107186, ENSG00000196230, ENSG00000106123, ENSG00000137207, ENSG00000106636, ENSG00000066697, ENSG00000214063	94	3777	12782	0.4680231411848873	1.0	1.0	100.0
Annotation Cluster 29	Enrichment Score: 0.0026442597335173054
Category	Term	Count	%	PValue	Genes	List Total	Pop Hits	Pop Total	Fold Enrichment	Bonferroni	Benjamini	FDR
GOTERM_BP_FAT	GO:0007600~sensory perception	3	2.083333333333333	0.9896426796411447	ENSG00000136997, ENSG00000109103, ENSG00000137955	108	810	13528	0.46392318244170094	1.0	0.999999999999526	100.0
GOTERM_BP_FAT	GO:0050890~cognition	3	2.083333333333333	0.9950153602116307	ENSG00000136997, ENSG00000109103, ENSG00000137955	108	909	13528	0.41339689524508005	1.0	0.9999999999999937	100.0
GOTERM_BP_FAT	GO:0050877~neurological system process	4	2.7777777777777777	0.9971466147348182	ENSG00000136997, ENSG00000109103, ENSG00000137955, ENSG00000181019	108	1210	13528	0.4140801958983777	1.0	0.9999999999999998	100.0
