# Supplementary material for: RNA Profiles of Porcine Embryos during Genome Activation Reveal Complex Metabolic Switch Sensitive to In Vitro Conditions
Source: PLoS One. 2013 Apr 29;8(4):e61547. doi: 10.1371/journal.pone.0061547 (PMC3639270; doi:10.1371/journal.pone.0061547)
Supplement: Table S9 — Comparison of significantly enriched GO terms from human MII oocytes and stem cells (Assou et al., 2009) with our data. (XLSX) [file pone.0061547.s009.xlsx]

## Sheet: Assou gene lists
MII specific transcripts	MII and SC common transcripts
ENSG00000151148	ENSG00000213194
ENSG00000198420	ENSG00000241293
ENSG00000175348	ENSG00000244119
ENSG00000139620	ENSG00000177855
ENSG00000121350	ENSG00000225695
ENSG00000179528	ENSG00000184100
ENSG00000115289	ENSG00000235734
ENSG00000205456	ENSG00000231822
ENSG00000102786	ENSG00000139842
ENSG00000075568	ENSG00000253954
ENSG00000112146	ENSG00000131873
ENSG00000123505	ENSG00000233270
ENSG00000124783	ENSG00000040275
ENSG00000175352	ENSG00000115540
ENSG00000196511	ENSG00000226259
ENSG00000183632	ENSG00000181163
ENSG00000005020	ENSG00000251400
ENSG00000047188	ENSG00000085365
ENSG00000128881	ENSG00000218890
ENSG00000109332	ENSG00000037241
ENSG00000073921	ENSG00000163558
ENSG00000151665	ENSG00000249353
ENSG00000060237	ENSG00000196290
ENSG00000124406	ENSG00000248966
ENSG00000091317	ENSG00000114346
ENSG00000205457	ENSG00000164611
ENSG00000004700	ENSG00000017260
ENSG00000163754	ENSG00000212802
ENSG00000055130	ENSG00000242262
ENSG00000184277	ENSG00000113328
ENSG00000105996	ENSG00000141510
ENSG00000000457	ENSG00000166181
ENSG00000113384	ENSG00000104147
ENSG00000261509	ENSG00000137804
ENSG00000109572	ENSG00000256968
ENSG00000123243	ENSG00000174977
ENSG00000111711	ENSG00000223559
ENSG00000136754	ENSG00000163029
ENSG00000004866	ENSG00000178999
ENSG00000112759	ENSG00000179766
ENSG00000003147	ENSG00000101266
ENSG00000137821	ENSG00000244213
ENSG00000171241	ENSG00000182952
ENSG00000170340	ENSG00000115758
ENSG00000137575	ENSG00000215769
ENSG00000253797	ENSG00000266820
ENSG00000122592	ENSG00000261915
ENSG00000121879	ENSG00000124532
ENSG00000056097	ENSG00000115163
ENSG00000115504	ENSG00000159055
ENSG00000096746	ENSG00000206228
ENSG00000197410	ENSG00000265590
ENSG00000129028	ENSG00000159079
ENSG00000119328	ENSG00000112312
ENSG00000135299	ENSG00000100473
ENSG00000129534	ENSG00000108559
ENSG00000166128	ENSG00000196792
ENSG00000147439	ENSG00000166833
ENSG00000152503	ENSG00000165689
ENSG00000106443	ENSG00000116560
ENSG00000213463	ENSG00000133026
ENSG00000165704	ENSG00000132388
ENSG00000081760	ENSG00000134697
ENSG00000198948	ENSG00000134690
ENSG00000115325	ENSG00000173207
ENSG00000100600	ENSG00000226049
ENSG00000171109	ENSG00000228716
ENSG00000189266	ENSG00000214114
ENSG00000156345	ENSG00000153201
ENSG00000153162	ENSG00000064419
ENSG00000071073	ENSG00000186522
ENSG00000133997	ENSG00000198492
ENSG00000147654	ENSG00000133818
ENSG00000176920	ENSG00000236264
ENSG00000167487	ENSG00000090889
ENSG00000064933	ENSG00000180182
ENSG00000137269	ENSG00000163291
ENSG00000166471	ENSG00000062650
ENSG00000117523	ENSG00000124486
ENSG00000154265	ENSG00000215301
ENSG00000083307	ENSG00000138399
ENSG00000165496	ENSG00000107779
ENSG00000181984	ENSG00000213551
ENSG00000106723	ENSG00000267681
ENSG00000163875	ENSG00000138398
ENSG00000163877	ENSG00000213881
ENSG00000122912	ENSG00000232460
ENSG00000106052	ENSG00000185728
ENSG00000131931	ENSG00000163607
ENSG00000095637	ENSG00000138385
ENSG00000151651	ENSG00000258967
ENSG00000106013	ENSG00000116957
ENSG00000106460	ENSG00000120253
ENSG00000107771	ENSG00000132522
ENSG00000145246	ENSG00000011405
ENSG00000117533	ENSG00000106484
ENSG00000198130	ENSG00000156261
ENSG00000101901	ENSG00000173674
ENSG00000066455	ENSG00000164754
ENSG00000118363	ENSG00000229944
ENSG00000139433	ENSG00000064313
ENSG00000106025	ENSG00000107833
ENSG00000065057	ENSG00000136982
ENSG00000145780	ENSG00000163808
ENSG00000111726	ENSG00000107164
ENSG00000095203	ENSG00000205339
ENSG00000071243	ENSG00000109445
ENSG00000006747	ENSG00000116030
ENSG00000120925	ENSG00000213089
ENSG00000172943	ENSG00000075914
ENSG00000094975	ENSG00000174574
ENSG00000136381	ENSG00000067533
ENSG00000172007	ENSG00000153147
ENSG00000187742	ENSG00000112245
ENSG00000147874	ENSG00000211456
ENSG00000105671	ENSG00000132383
ENSG00000067955	ENSG00000213443
ENSG00000078304	ENSG00000148985
ENSG00000138778	ENSG00000164904
ENSG00000150776	ENSG00000066651
ENSG00000185480	ENSG00000006744
ENSG00000103429	ENSG00000235363
ENSG00000125207	ENSG00000164163
ENSG00000162104	ENSG00000113368
ENSG00000237521	ENSG00000138668
ENSG00000111728	ENSG00000131914
ENSG00000188786	ENSG00000140525
ENSG00000188629	ENSG00000102172
ENSG00000056972	ENSG00000224255
ENSG00000138081	ENSG00000236360
ENSG00000138386	ENSG00000145293
ENSG00000255963	ENSG00000123130
ENSG00000198846	ENSG00000115866
ENSG00000088247	ENSG00000144724
ENSG00000182022	ENSG00000175198
ENSG00000126016	ENSG00000084073
ENSG00000176204	ENSG00000153140
ENSG00000168282	ENSG00000065548
ENSG00000158417	ENSG00000113356
ENSG00000171466	ENSG00000030066
ENSG00000070159	ENSG00000138794
ENSG00000165506	ENSG00000101868
ENSG00000085871	ENSG00000240914
ENSG00000107185	ENSG00000213066
ENSG00000164105	ENSG00000132646
ENSG00000146592	ENSG00000151208
ENSG00000204569	ENSG00000101290
ENSG00000104388	ENSG00000109534
ENSG00000135945	ENSG00000236698
ENSG00000065154	ENSG00000119285
ENSG00000175676	ENSG00000170522
ENSG00000119414	ENSG00000111875
ENSG00000111450	ENSG00000125450
ENSG00000092470	ENSG00000173085
ENSG00000082996	ENSG00000099284
ENSG00000012963	ENSG00000198901
ENSG00000137145	ENSG00000128513
ENSG00000077782	ENSG00000146938
ENSG00000177879	ENSG00000101544
ENSG00000197555	ENSG00000129071
ENSG00000095787	ENSG00000104412
ENSG00000116954	ENSG00000120533
ENSG00000175104	ENSG00000159399
ENSG00000109819	ENSG00000078140
ENSG00000221988	ENSG00000263350
ENSG00000185787	ENSG00000101871
ENSG00000128641	ENSG00000053372
ENSG00000157654	ENSG00000117650
ENSG00000241978	ENSG00000112592
ENSG00000014123	ENSG00000115364
ENSG00000214114	ENSG00000033030
ENSG00000228532	ENSG00000004961
ENSG00000131233	ENSG00000126226
ENSG00000196428	ENSG00000215492
ENSG00000133789	ENSG00000104341
ENSG00000174579	ENSG00000143476
ENSG00000137210	ENSG00000115947
ENSG00000022840	ENSG00000012660
ENSG00000165219	ENSG00000117697
ENSG00000197329	ENSG00000008324
ENSG00000242110	ENSG00000004897
ENSG00000131725	ENSG00000187522
ENSG00000106299	ENSG00000234241
ENSG00000179889	ENSG00000235036
ENSG00000106683	ENSG00000067248
ENSG00000068781	ENSG00000144744
ENSG00000165660	ENSG00000108424
ENSG00000080503	ENSG00000170606
ENSG00000135503	ENSG00000144736
ENSG00000172262	ENSG00000104517
ENSG00000242441	ENSG00000028839
ENSG00000089486	ENSG00000108468
ENSG00000076321	ENSG00000164109
ENSG00000198604	ENSG00000196504
ENSG00000244405	ENSG00000081181
ENSG00000119688	ENSG00000123737
ENSG00000170775	ENSG00000066279
ENSG00000036672	ENSG00000083937
ENSG00000118007	ENSG00000096063
ENSG00000179603	ENSG00000145386
ENSG00000164114	ENSG00000071564
ENSG00000198161	ENSG00000157212
ENSG00000198363	ENSG00000072110
ENSG00000131724	ENSG00000130332
ENSG00000122970	ENSG00000176619
ENSG00000181704	ENSG00000225976
ENSG00000213139	ENSG00000153395
ENSG00000113838	ENSG00000102241
ENSG00000166233	ENSG00000177733
ENSG00000198740	ENSG00000167670
ENSG00000119402	ENSG00000124641
ENSG00000133805	ENSG00000136536
ENSG00000138617	ENSG00000169045
ENSG00000148832	ENSG00000164151
ENSG00000174437	ENSG00000071539
ENSG00000127423	ENSG00000013810
ENSG00000095261	ENSG00000029363
ENSG00000140463	ENSG00000118260
ENSG00000158813	ENSG00000145545
ENSG00000138069	ENSG00000105993
ENSG00000172239	ENSG00000112984
ENSG00000138231	ENSG00000235082
ENSG00000158006	ENSG00000213080
ENSG00000138071	ENSG00000138413
ENSG00000143418	ENSG00000013275
ENSG00000171763	ENSG00000196368
ENSG00000089737	ENSG00000162702
ENSG00000137075	ENSG00000118193
ENSG00000099810	ENSG00000104980
ENSG00000077616	ENSG00000146918
ENSG00000157045	ENSG00000181467
ENSG00000145725	ENSG00000197713
ENSG00000196976	ENSG00000229927
ENSG00000182372	ENSG00000008083
ENSG00000018610	ENSG00000226964
ENSG00000043514	ENSG00000119707
ENSG00000077721	ENSG00000130816
ENSG00000085721	ENSG00000144645
ENSG00000159322	ENSG00000124279
ENSG00000147526	ENSG00000119616
ENSG00000163539	ENSG00000169599
ENSG00000107105	ENSG00000042088
ENSG00000143971	ENSG00000113360
ENSG00000126903	ENSG00000174748
ENSG00000171862	ENSG00000082213
ENSG00000115520	ENSG00000124789
ENSG00000113456	ENSG00000171453
ENSG00000172869	ENSG00000029993
ENSG00000082458	ENSG00000138376
ENSG00000033050	ENSG00000178053
ENSG00000067141	ENSG00000181274
ENSG00000204410	ENSG00000182004
ENSG00000221823	ENSG00000171848
ENSG00000118308	ENSG00000069275
ENSG00000109458	ENSG00000198087
ENSG00000058063	ENSG00000124596
ENSG00000137055	ENSG00000145604
ENSG00000135451	ENSG00000113810
ENSG00000183495	ENSG00000109805
ENSG00000119698	ENSG00000143977
ENSG00000146678	ENSG00000226701
ENSG00000096872	ENSG00000218497
ENSG00000165322	ENSG00000113407
ENSG00000166002	ENSG00000226781
ENSG00000115649	ENSG00000133935
ENSG00000145216	ENSG00000172262
ENSG00000157895	ENSG00000100281
ENSG00000106993	ENSG00000152990
ENSG00000173402	ENSG00000184983
ENSG00000149187	ENSG00000039560
ENSG00000047365	ENSG00000171960
ENSG00000077809	ENSG00000215284
ENSG00000137563	ENSG00000172239
ENSG00000119682	ENSG00000116127
ENSG00000103769	ENSG00000124383
ENSG00000130559	ENSG00000109814
ENSG00000255152	ENSG00000130826
ENSG00000107929	ENSG00000089048
ENSG00000170759	ENSG00000022556
ENSG00000005893	ENSG00000140157
ENSG00000198730	ENSG00000112742
ENSG00000114098	ENSG00000117399
ENSG00000110321	ENSG00000113460
ENSG00000109674	ENSG00000125870
ENSG00000064419	ENSG00000093000
ENSG00000184258	ENSG00000115514
ENSG00000100485	ENSG00000129351
ENSG00000120162	ENSG00000158417
ENSG00000060642	ENSG00000113161
ENSG00000158290	ENSG00000101310
ENSG00000016082	ENSG00000115539
ENSG00000157404	ENSG00000186298
ENSG00000059769	ENSG00000167325
ENSG00000109927	ENSG00000156970
ENSG00000198380	ENSG00000224543
ENSG00000244115	ENSG00000133731
ENSG00000242616	ENSG00000069248
ENSG00000154274	ENSG00000163743
ENSG00000107020	ENSG00000164253
ENSG00000104442	ENSG00000138768
ENSG00000048052	ENSG00000153310
ENSG00000138593	ENSG00000135316
ENSG00000066136	ENSG00000131153
ENSG00000196470	ENSG00000131148
ENSG00000103174	ENSG00000171530
ENSG00000123444	ENSG00000125944
ENSG00000090020	ENSG00000120948
ENSG00000102921	ENSG00000176623
ENSG00000102081	ENSG00000167491
ENSG00000013441	ENSG00000138750
ENSG00000169359	ENSG00000184635
ENSG00000110218	ENSG00000105173
ENSG00000169155	ENSG00000132341
ENSG00000133627	ENSG00000188529
ENSG00000163950	ENSG00000257103
ENSG00000204389	ENSG00000148835
ENSG00000197978	ENSG00000169504
ENSG00000106355	ENSG00000104413
ENSG00000136828	ENSG00000164941
ENSG00000148154	ENSG00000198040
ENSG00000164162	ENSG00000164815
ENSG00000147162	ENSG00000169635
ENSG00000204388	ENSG00000136940
ENSG00000197579	ENSG00000156469
ENSG00000215749	ENSG00000162493
ENSG00000125375	ENSG00000091127
ENSG00000196648	ENSG00000100934
ENSG00000182704	ENSG00000088205
ENSG00000151718	ENSG00000143156
ENSG00000115486	ENSG00000122952
ENSG00000068878	ENSG00000100028
ENSG00000214827	ENSG00000072401
ENSG00000258447	ENSG00000108064
ENSG00000182712	ENSG00000058729
ENSG00000214575	ENSG00000109971
ENSG00000114796	ENSG00000121644
ENSG00000113593	ENSG00000182481
ENSG00000138764	ENSG00000111581
ENSG00000140287	ENSG00000102738
ENSG00000010404	ENSG00000170558
ENSG00000100697	ENSG00000181915
ENSG00000012983	ENSG00000162851
ENSG00000073282	ENSG00000134758
ENSG00000104064	ENSG00000136518
ENSG00000151332	ENSG00000211460
ENSG00000185049	ENSG00000123505
ENSG00000168564	ENSG00000126858
ENSG00000164164	ENSG00000244462
ENSG00000109944	ENSG00000122550
ENSG00000136051	ENSG00000083635
ENSG00000186480	ENSG00000114416
ENSG00000105708	ENSG00000123200
ENSG00000117758	ENSG00000136231
ENSG00000085377	ENSG00000141429
ENSG00000256771	ENSG00000111596
ENSG00000214367	ENSG00000166598
ENSG00000256453	ENSG00000149554
ENSG00000122691	ENSG00000078237
ENSG00000115652	ENSG00000136159
ENSG00000113597	ENSG00000143457
ENSG00000136044	ENSG00000138346
ENSG00000086062	ENSG00000136937
ENSG00000115993	ENSG00000118707
ENSG00000196663	ENSG00000151247
ENSG00000148481	ENSG00000006451
ENSG00000145604	ENSG00000140382
ENSG00000170365	ENSG00000109184
ENSG00000128585	ENSG00000258864
ENSG00000023287	ENSG00000229237
ENSG00000090615	ENSG00000153037
ENSG00000057663	ENSG00000162385
ENSG00000171100	ENSG00000256646
ENSG00000175193	ENSG00000106588
ENSG00000107443	ENSG00000172795
ENSG00000089902	ENSG00000136144
ENSG00000153165	ENSG00000090060
ENSG00000198498	ENSG00000122565
ENSG00000112297	ENSG00000226188
ENSG00000151748	ENSG00000058804
ENSG00000180900	ENSG00000262764
ENSG00000105993	ENSG00000241186
ENSG00000166261	ENSG00000080709
ENSG00000087338	ENSG00000100749
ENSG00000102977	ENSG00000091651
ENSG00000180198	ENSG00000133884
ENSG00000170852	ENSG00000135476
ENSG00000063601	ENSG00000081870
ENSG00000163659	ENSG00000143363
ENSG00000204842	ENSG00000023697
ENSG00000120656	ENSG00000119953
ENSG00000152669	ENSG00000086065
ENSG00000148484	ENSG00000086666
ENSG00000213231	ENSG00000171208
ENSG00000170633	ENSG00000108055
ENSG00000135968	ENSG00000052126
ENSG00000100721	ENSG00000111615
ENSG00000109466	ENSG00000136108
ENSG00000116030	ENSG00000069956
ENSG00000172331	ENSG00000172660
ENSG00000116106	ENSG00000020922
ENSG00000107566	ENSG00000187109
ENSG00000159479	ENSG00000183527
ENSG00000104973	ENSG00000159593
ENSG00000110497	ENSG00000122687
ENSG00000089234	ENSG00000137713
ENSG00000213341	ENSG00000110958
ENSG00000196387	ENSG00000008405
ENSG00000225697	ENSG00000111731
ENSG00000168872	ENSG00000136122
ENSG00000066739	ENSG00000176624
ENSG00000090612	ENSG00000205581
ENSG00000115355	ENSG00000166037
ENSG00000142949	ENSG00000134046
ENSG00000133657	ENSG00000136045
ENSG00000123983	ENSG00000006625
ENSG00000135960	ENSG00000117523
ENSG00000166037	ENSG00000164144
ENSG00000152049	ENSG00000198825
ENSG00000122507	ENSG00000137845
ENSG00000184838	ENSG00000094916
ENSG00000153914	ENSG00000087053
ENSG00000133703	ENSG00000073792
ENSG00000182197	ENSG00000157456
ENSG00000080802	ENSG00000175183
ENSG00000110801	ENSG00000135486
ENSG00000087053	ENSG00000168496
ENSG00000100664	ENSG00000066855
ENSG00000174891	ENSG00000064102
ENSG00000256950	ENSG00000021574
ENSG00000110987	ENSG00000075856
ENSG00000015568	ENSG00000128915
ENSG00000170631	ENSG00000107651
ENSG00000118976	ENSG00000157110
ENSG00000178053	ENSG00000166881
ENSG00000105894	ENSG00000108960
ENSG00000157106	ENSG00000147324
ENSG00000188612	ENSG00000058272
ENSG00000198521	ENSG00000166503
ENSG00000229676	ENSG00000146476
ENSG00000105929	ENSG00000155380
ENSG00000115548	ENSG00000128059
ENSG00000078246	ENSG00000133773
ENSG00000109775	ENSG00000168411
ENSG00000166135	ENSG00000151576
ENSG00000104218	ENSG00000179041
ENSG00000153561	ENSG00000147576
ENSG00000130779	ENSG00000143106
ENSG00000197372	ENSG00000101146
ENSG00000135148	ENSG00000166526
ENSG00000105185	ENSG00000066557
ENSG00000073350	ENSG00000116754
ENSG00000021488	ENSG00000138032
ENSG00000011105	ENSG00000101003
ENSG00000131944	ENSG00000121058
ENSG00000087303	ENSG00000174780
ENSG00000163374	ENSG00000166855
ENSG00000153879	ENSG00000187555
ENSG00000132475	ENSG00000152193
ENSG00000089335	ENSG00000123485
ENSG00000153574	ENSG00000196247
ENSG00000124374	ENSG00000166164
ENSG00000132718	ENSG00000182199
ENSG00000110330	ENSG00000174718
ENSG00000139722	ENSG00000069493
ENSG00000150967	ENSG00000176890
ENSG00000113810	ENSG00000178966
ENSG00000169255	ENSG00000076248
ENSG00000187240	ENSG00000109084
ENSG00000123064	ENSG00000164985
ENSG00000135638	ENSG00000176105
ENSG00000186283	ENSG00000148498
ENSG00000057252	ENSG00000131462
ENSG00000169905	ENSG00000136450
ENSG00000135823	ENSG00000131747
ENSG00000105698	ENSG00000079459
ENSG00000160785	ENSG00000139131
ENSG00000135838	ENSG00000133657
ENSG00000167555	ENSG00000103342
ENSG00000167562	ENSG00000134057
ENSG00000213020	ENSG00000128708
ENSG00000204604	ENSG00000084093
ENSG00000135862	ENSG00000181026
ENSG00000197622	ENSG00000174442
ENSG00000213190	ENSG00000088325
ENSG00000108848	ENSG00000121741
ENSG00000143442	ENSG00000124207
ENSG00000196646	ENSG00000107672
ENSG00000197857	ENSG00000134058
ENSG00000141179	ENSG00000197323
ENSG00000196466	ENSG00000135040
ENSG00000180855	ENSG00000085231
ENSG00000121057	ENSG00000066777
ENSG00000136451	ENSG00000103591
ENSG00000108389	ENSG00000135052
ENSG00000121101	ENSG00000116752
ENSG00000108384	ENSG00000152942
ENSG00000108395	ENSG00000122674
ENSG00000108406	ENSG00000131626
ENSG00000108423	ENSG00000076043
ENSG00000132024	ENSG00000132780
ENSG00000132000	ENSG00000213281
ENSG00000132017	ENSG00000142867
ENSG00000062725	ENSG00000116161
ENSG00000108510	ENSG00000255661
ENSG00000112144	ENSG00000125676
ENSG00000130385	ENSG00000213782
ENSG00000121210	ENSG00000106305
ENSG00000185947	ENSG00000114503
ENSG00000113638	ENSG00000162607
ENSG00000120805	ENSG00000137955
ENSG00000111880	ENSG00000139921
ENSG00000106689	ENSG00000151835
ENSG00000137707	ENSG00000254986
ENSG00000147081	ENSG00000183474
ENSG00000135269	ENSG00000088305
ENSG00000070501	ENSG00000162775
ENSG00000185875	ENSG00000124208
ENSG00000168014	ENSG00000244687
ENSG00000102753	ENSG00000205571
ENSG00000010539	ENSG00000172845
ENSG00000050344	ENSG00000087302
ENSG00000137601	ENSG00000004864
ENSG00000164040	ENSG00000113649
ENSG00000118564	ENSG00000120798
ENSG00000166452	ENSG00000153767
ENSG00000138246	ENSG00000143815
ENSG00000170791	ENSG00000101367
ENSG00000117620	ENSG00000240849
ENSG00000118971	ENSG00000112029
ENSG00000169635	ENSG00000036549
ENSG00000137992	ENSG00000172062
ENSG00000101412	ENSG00000154380
ENSG00000100023	ENSG00000149308
ENSG00000144560	ENSG00000142856
ENSG00000175866	ENSG00000174469
ENSG00000166860	ENSG00000120159
ENSG00000117322	ENSG00000145736
ENSG00000120149	ENSG00000123975
ENSG00000113300	ENSG00000137055
ENSG00000163634	ENSG00000138182
ENSG00000198646	ENSG00000111142
ENSG00000102805	ENSG00000198791
ENSG00000103540	ENSG00000095002
ENSG00000126858	ENSG00000103550
ENSG00000103544	ENSG00000154001
ENSG00000108666	ENSG00000139343
ENSG00000213066	ENSG00000146574
ENSG00000189060	ENSG00000108848
ENSG00000117595	ENSG00000132964
ENSG00000183808	ENSG00000116062
ENSG00000123684	ENSG00000073712
ENSG00000143493	ENSG00000077514
ENSG00000112494	ENSG00000137710
ENSG00000109794	ENSG00000167005
ENSG00000198792	ENSG00000057608
ENSG00000112511	ENSG00000111144
ENSG00000136636	ENSG00000101888
ENSG00000111729	ENSG00000066654
ENSG00000152192	ENSG00000138081
ENSG00000139746	ENSG00000101132
ENSG00000110583	ENSG00000215699
ENSG00000085872	ENSG00000107951
ENSG00000084764	ENSG00000087586
ENSG00000134215	ENSG00000197045
ENSG00000055208	ENSG00000154582
ENSG00000118873	ENSG00000102900
ENSG00000152422	ENSG00000120802
ENSG00000100211	ENSG00000154473
ENSG00000080166	ENSG00000156697
ENSG00000079112	ENSG00000085415
ENSG00000143507	ENSG00000062038
ENSG00000143498	ENSG00000101901
ENSG00000144749	ENSG00000083312
ENSG00000115159	ENSG00000161800
ENSG00000100246	ENSG00000132463
ENSG00000125257	ENSG00000011566
ENSG00000134186	ENSG00000126787
ENSG00000083857	ENSG00000123473
ENSG00000116266	ENSG00000083093
ENSG00000140396	ENSG00000165304
ENSG00000197045	ENSG00000119912
ENSG00000214046	ENSG00000123268
ENSG00000168439	ENSG00000097046
ENSG00000049246	ENSG00000145741
ENSG00000254612	ENSG00000146872
ENSG00000075975	ENSG00000143776
ENSG00000197275	ENSG00000133119
ENSG00000134874	ENSG00000167088
ENSG00000085433	ENSG00000132603
ENSG00000186625	ENSG00000107581
ENSG00000099875	ENSG00000184575
ENSG00000099840	ENSG00000138160
ENSG00000102580	ENSG00000107938
ENSG00000162923	ENSG00000056050
ENSG00000100324	ENSG00000149658
ENSG00000024048	ENSG00000165672
ENSG00000115170	ENSG00000068878
ENSG00000005955	ENSG00000164104
ENSG00000236334	ENSG00000005194
ENSG00000101405	ENSG00000120699
ENSG00000251297	ENSG00000107949
ENSG00000163378	ENSG00000143033
ENSG00000176953	ENSG00000117859
ENSG00000109536	ENSG00000123728
ENSG00000066923	ENSG00000120437
ENSG00000144747	ENSG00000108588
ENSG00000163041	ENSG00000064995
ENSG00000255854	ENSG00000147155
ENSG00000182827	ENSG00000138180
ENSG00000120265	ENSG00000102317
ENSG00000143801	ENSG00000105821
ENSG00000100354	ENSG00000111670
ENSG00000163050	ENSG00000104738
ENSG00000133858	ENSG00000227345
ENSG00000256525	ENSG00000075188
ENSG00000188985	ENSG00000085511
ENSG00000143776	ENSG00000151725
ENSG00000131979	ENSG00000086475
ENSG00000143190	ENSG00000145907
ENSG00000108264	ENSG00000112531
ENSG00000101079	ENSG00000073111
ENSG00000161326	ENSG00000106615
ENSG00000132950	ENSG00000111845
ENSG00000149636	ENSG00000200879
ENSG00000136536
ENSG00000121578
ENSG00000100372
ENSG00000149782
ENSG00000114541
ENSG00000124659
ENSG00000101347
ENSG00000160305
ENSG00000154727
ENSG00000196678
ENSG00000102572
ENSG00000144712
ENSG00000139998
ENSG00000104321
ENSG00000173914
ENSG00000187098
ENSG00000168118
ENSG00000213029
ENSG00000100393
ENSG00000106351
ENSG00000198862
ENSG00000136560
ENSG00000088387
ENSG00000197063
ENSG00000166619
ENSG00000102678
ENSG00000168175
ENSG00000100403
ENSG00000121067
ENSG00000125691
ENSG00000183864
ENSG00000116918
ENSG00000156265
ENSG00000175279
ENSG00000251503
ENSG00000241563
ENSG00000165646
ENSG00000156273
ENSG00000101236
ENSG00000059588
ENSG00000151849
ENSG00000188739
ENSG00000102897
ENSG00000167258
ENSG00000054267
ENSG00000156299
ENSG00000197471
ENSG00000116957
ENSG00000115271
ENSG00000077585
ENSG00000086619
ENSG00000116977
ENSG00000107651
ENSG00000126775
ENSG00000081181
ENSG00000082438
ENSG00000126777
ENSG00000159082
ENSG00000099290
ENSG00000144736
ENSG00000124507
ENSG00000120008
ENSG00000103310
ENSG00000010292
ENSG00000156049
ENSG00000260318
ENSG00000141738
ENSG00000159110
ENSG00000168546
ENSG00000196821
ENSG00000171467
ENSG00000085224
ENSG00000115339
ENSG00000198964
ENSG00000167565
ENSG00000149054
ENSG00000100207
ENSG00000142188
ENSG00000131375
ENSG00000189306
ENSG00000129932
ENSG00000160563
ENSG00000150995
ENSG00000183569
ENSG00000117020
ENSG00000144285
ENSG00000081087
ENSG00000113356
ENSG00000165240
ENSG00000105298
ENSG00000112333
ENSG00000120055
ENSG00000104343
ENSG00000148411
ENSG00000162849
ENSG00000132716
ENSG00000109736
ENSG00000197006
ENSG00000143653
ENSG00000176463
ENSG00000139618
ENSG00000153207
ENSG00000066117
ENSG00000169894
ENSG00000151422
ENSG00000156313
ENSG00000172292
ENSG00000205726
ENSG00000141580
ENSG00000104921
ENSG00000131370
ENSG00000188493
ENSG00000108854
ENSG00000118689
ENSG00000154582
ENSG00000137221
ENSG00000169714
ENSG00000175895
ENSG00000132824
ENSG00000083642
ENSG00000185442
ENSG00000167657
ENSG00000151693
ENSG00000125482
ENSG00000166908
ENSG00000213285
ENSG00000084110
ENSG00000105229
ENSG00000117362
ENSG00000167110
ENSG00000228463
ENSG00000241670
ENSG00000164920
ENSG00000116691
ENSG00000166913
ENSG00000183671
ENSG00000184007
ENSG00000164933
ENSG00000215301
ENSG00000112679
ENSG00000171155
ENSG00000107854
ENSG00000146085
ENSG00000132549
ENSG00000175216
ENSG00000183748
ENSG00000151615
ENSG00000159200
ENSG00000232938
ENSG00000157168
ENSG00000120669
ENSG00000108958
ENSG00000033178
ENSG00000033867
ENSG00000235008
ENSG00000117360
ENSG00000216966
ENSG00000169032
ENSG00000038382
ENSG00000066427
ENSG00000108349
ENSG00000175600
ENSG00000185917
ENSG00000138398
ENSG00000120586
ENSG00000025800
ENSG00000129071
ENSG00000031691
ENSG00000257923
ENSG00000111145
ENSG00000138688
ENSG00000171475
ENSG00000118260
ENSG00000131788
ENSG00000021776
ENSG00000135535
ENSG00000147050
ENSG00000114302
ENSG00000168824
ENSG00000064393
ENSG00000110713
ENSG00000250254
ENSG00000050405
ENSG00000138382
ENSG00000085274
ENSG00000164209
ENSG00000084090
ENSG00000159259
ENSG00000008282
ENSG00000163132
ENSG00000107672
ENSG00000069974
ENSG00000152953
ENSG00000174943
ENSG00000134001
ENSG00000164168
ENSG00000101443
ENSG00000102290
ENSG00000107864
ENSG00000198060
ENSG00000069943
ENSG00000116127
ENSG00000005249
ENSG00000185551
ENSG00000100558
ENSG00000105856
ENSG00000260916
ENSG00000110851
ENSG00000168785
ENSG00000241258
ENSG00000161813
ENSG00000101966
ENSG00000159247
ENSG00000122870
ENSG00000008952
ENSG00000136243
ENSG00000120686
ENSG00000071205
ENSG00000120802
ENSG00000136870
ENSG00000164597
ENSG00000120685
ENSG00000145569
ENSG00000243335
ENSG00000059378
ENSG00000140992
ENSG00000148384
ENSG00000143164
ENSG00000111328
ENSG00000182810
ENSG00000072736
ENSG00000116731
ENSG00000105865
ENSG00000115020
ENSG00000157538
ENSG00000122674
ENSG00000124356
ENSG00000143155
ENSG00000120690
ENSG00000108433
ENSG00000168952
ENSG00000115944
ENSG00000123066
ENSG00000004897
ENSG00000120688
ENSG00000138162
ENSG00000171729
ENSG00000149929
ENSG00000127666
ENSG00000101811
ENSG00000106603
ENSG00000180543
ENSG00000147649
ENSG00000115806
ENSG00000154710
ENSG00000152804
ENSG00000105879
ENSG00000120868
ENSG00000139697
ENSG00000165119
ENSG00000102763
ENSG00000166949
ENSG00000166266
ENSG00000183580
ENSG00000198042
ENSG00000175471
ENSG00000106609
ENSG00000167977
ENSG00000169914
ENSG00000185658
ENSG00000082068
ENSG00000187555
ENSG00000102384
ENSG00000136231
ENSG00000077147
ENSG00000070018
ENSG00000063169
ENSG00000114978
ENSG00000008196
ENSG00000149308
ENSG00000172765
ENSG00000145555
ENSG00000108091
ENSG00000116138
ENSG00000165494
ENSG00000151150
ENSG00000170734
ENSG00000117479
ENSG00000136824
ENSG00000196526
ENSG00000083635
ENSG00000133961
ENSG00000136940
ENSG00000111261
ENSG00000091136
ENSG00000152670
ENSG00000188342
ENSG00000197312
ENSG00000215695
ENSG00000128606
ENSG00000163512
ENSG00000126945
ENSG00000116793
ENSG00000164830
ENSG00000006530
ENSG00000178462
ENSG00000173848
ENSG00000056586
ENSG00000137878
ENSG00000121892
ENSG00000021826
ENSG00000129595
ENSG00000017260
ENSG00000033800
ENSG00000120756
ENSG00000255529
ENSG00000163349
ENSG00000086598
ENSG00000070718
ENSG00000138036
ENSG00000128918
ENSG00000099968
ENSG00000116525
ENSG00000167182
ENSG00000136238
ENSG00000258941
ENSG00000152256
ENSG00000175166
ENSG00000213390
ENSG00000108021
ENSG00000110911
ENSG00000111647
ENSG00000129007
ENSG00000011454
ENSG00000163710
ENSG00000116128
ENSG00000156697
ENSG00000154310
ENSG00000147669
ENSG00000260007
ENSG00000150527
ENSG00000134982
ENSG00000128590
ENSG00000077327
ENSG00000178568
ENSG00000198908
ENSG00000070190
ENSG00000136240
ENSG00000157450
ENSG00000175582
ENSG00000163697
ENSG00000157191
ENSG00000092345
ENSG00000162928
ENSG00000150867
ENSG00000105928
ENSG00000102100
ENSG00000144451
ENSG00000109270
ENSG00000112290
ENSG00000065308
ENSG00000174197
ENSG00000096092
ENSG00000070413
ENSG00000142731
ENSG00000132463
ENSG00000070882
ENSG00000138434
ENSG00000164307
ENSG00000137710
ENSG00000168438
ENSG00000137802
ENSG00000164815
ENSG00000138078
ENSG00000110367
ENSG00000163125
ENSG00000012504
ENSG00000068323
ENSG00000138433
ENSG00000013561
ENSG00000186329
ENSG00000104635
ENSG00000006652
ENSG00000186106
ENSG00000136161
ENSG00000135040
ENSG00000009954
ENSG00000156136
ENSG00000179918
ENSG00000213204
ENSG00000102078
ENSG00000044115
ENSG00000118181
ENSG00000157869
ENSG00000130475
ENSG00000146802
ENSG00000164414
ENSG00000140374
ENSG00000138814
ENSG00000138604
ENSG00000137807
ENSG00000120910
ENSG00000135090
ENSG00000165879
ENSG00000115464
ENSG00000164144
ENSG00000093009
ENSG00000095397
ENSG00000103978
ENSG00000117148
ENSG00000095209
ENSG00000166016
ENSG00000134597
ENSG00000115966
ENSG00000177981
ENSG00000143919
ENSG00000135249
ENSG00000145439
ENSG00000146574
ENSG00000181690
ENSG00000122299
ENSG00000169957
ENSG00000102554
ENSG00000083535
ENSG00000117280
ENSG00000196712
ENSG00000113734
ENSG00000103534
ENSG00000233084
ENSG00000238199
ENSG00000228589
ENSG00000223380
ENSG00000213036
ENSG00000228247
ENSG00000235423
ENSG00000255138
ENSG00000008130
ENSG00000115762
ENSG00000243422
ENSG00000213250
ENSG00000157933
ENSG00000243547
ENSG00000144231
ENSG00000115839
ENSG00000127980
ENSG00000127993
ENSG00000222014
ENSG00000255040
ENSG00000255856
ENSG00000137947
ENSG00000131626
ENSG00000215700
ENSG00000071994
ENSG00000244563
ENSG00000197147
ENSG00000261443
ENSG00000171928
ENSG00000088205
ENSG00000171055
ENSG00000125629
ENSG00000218574
ENSG00000102189
ENSG00000173120
ENSG00000243910
ENSG00000218890
ENSG00000170322
ENSG00000139278
ENSG00000233087
ENSG00000173598
ENSG00000111615
ENSG00000005471
ENSG00000170325
ENSG00000177889
ENSG00000085563
ENSG00000072134
ENSG00000162961
ENSG00000116704
ENSG00000117155
ENSG00000120833
ENSG00000162959
ENSG00000250767
ENSG00000144224
ENSG00000055332
ENSG00000105784
ENSG00000099715
ENSG00000221955
ENSG00000116213
ENSG00000219682
ENSG00000198707
ENSG00000115866
ENSG00000248966
ENSG00000100281
ENSG00000163848
ENSG00000154620
ENSG00000237887
ENSG00000149531
ENSG00000117174
ENSG00000116729
ENSG00000236229
ENSG00000116198
ENSG00000083290
ENSG00000114520
ENSG00000185641
ENSG00000231607
ENSG00000213972
ENSG00000051341
ENSG00000179941
ENSG00000175106
ENSG00000235655
ENSG00000120798
ENSG00000250492
ENSG00000091039
ENSG00000116754
ENSG00000198912
ENSG00000174977
ENSG00000105732
ENSG00000213117
ENSG00000118412
ENSG00000180263
ENSG00000249286
ENSG00000070961
ENSG00000121964
ENSG00000126003
ENSG00000075785
ENSG00000049323
ENSG00000173226
ENSG00000197062
ENSG00000028203
ENSG00000229518
ENSG00000235238
ENSG00000218896
ENSG00000241847
ENSG00000157954
ENSG00000176714
ENSG00000111142
ENSG00000253203
ENSG00000167797
ENSG00000058272
ENSG00000169087
ENSG00000213639
ENSG00000254893
ENSG00000085365
ENSG00000121542
ENSG00000115295
ENSG00000158850
ENSG00000064270
ENSG00000254685
ENSG00000116791
ENSG00000164828
ENSG00000119801
ENSG00000137955
ENSG00000146143
ENSG00000120451
ENSG00000259010
ENSG00000101166
ENSG00000153786
ENSG00000243453
ENSG00000196074
ENSG00000256873
ENSG00000132825
ENSG00000172912
ENSG00000172250
ENSG00000162616
ENSG00000182841
ENSG00000130699
ENSG00000149657
ENSG00000101182
ENSG00000184319
ENSG00000254676
ENSG00000240356
ENSG00000151503
ENSG00000162290
ENSG00000160917
ENSG00000029363
ENSG00000101189
ENSG00000101191
ENSG00000110756
ENSG00000038274
ENSG00000101193
ENSG00000163946
ENSG00000170468
ENSG00000255242
ENSG00000140968
ENSG00000080345
ENSG00000110768
ENSG00000113520
ENSG00000101150
ENSG00000116237
ENSG00000131437
ENSG00000203880
ENSG00000198612
ENSG00000101849
ENSG00000101850
ENSG00000213950
ENSG00000132382
ENSG00000073464
ENSG00000161905
ENSG00000141456
ENSG00000115145
ENSG00000166796
ENSG00000164404
ENSG00000074319
ENSG00000258984
ENSG00000132330
ENSG00000100722
ENSG00000170456
ENSG00000217128
ENSG00000237984
ENSG00000104213
ENSG00000129422
ENSG00000100601
ENSG00000135900
ENSG00000214881
ENSG00000029725
ENSG00000132326
ENSG00000255927
ENSG00000135905
ENSG00000100603
ENSG00000078674
ENSG00000183873
ENSG00000168958
ENSG00000063660
ENSG00000173846
ENSG00000140575
ENSG00000005302
ENSG00000112282
ENSG00000101911
ENSG00000135045
ENSG00000205542
ENSG00000198081
ENSG00000082397
ENSG00000156011
ENSG00000099139
ENSG00000130150
ENSG00000214925
ENSG00000226038
ENSG00000215467
ENSG00000213005
ENSG00000140564
ENSG00000165195
ENSG00000078269
ENSG00000104611
ENSG00000241489
ENSG00000135677
ENSG00000130234
ENSG00000081154
ENSG00000155508
ENSG00000135931
ENSG00000230043
ENSG00000066422
ENSG00000214541
ENSG00000017797
ENSG00000167987
ENSG00000213003
ENSG00000174196
ENSG00000102054
ENSG00000132294
ENSG00000182504
ENSG00000197969
ENSG00000159592
ENSG00000047634
ENSG00000102098
ENSG00000114742
ENSG00000086717
ENSG00000138641
ENSG00000235454
ENSG00000103121
ENSG00000132031
ENSG00000224971
ENSG00000140553
ENSG00000068697
ENSG00000138640
ENSG00000092820
ENSG00000166451
ENSG00000016864
ENSG00000055917
ENSG00000101624
ENSG00000079950
ENSG00000153666
ENSG00000175354
ENSG00000101639
ENSG00000114062
ENSG00000135074
ENSG00000104044
ENSG00000128731
ENSG00000013523
ENSG00000169131
ENSG00000153684
ENSG00000183629
ENSG00000155868
ENSG00000164244
ENSG00000119778
ENSG00000104067
ENSG00000169306
ENSG00000120280
ENSG00000120438
ENSG00000165512
ENSG00000114446
ENSG00000039600
ENSG00000198947
ENSG00000181031
ENSG00000133704
ENSG00000114455
ENSG00000188372
ENSG00000172661
ENSG00000113282
ENSG00000102978
ENSG00000168036
ENSG00000140543
ENSG00000235720
ENSG00000112339
ENSG00000149548
ENSG00000183054
ENSG00000167193
ENSG00000169679
ENSG00000146707
ENSG00000177054
ENSG00000153094
ENSG00000113396
ENSG00000140526
ENSG00000159658
ENSG00000163624
ENSG00000080007
ENSG00000182606
ENSG00000066583
ENSG00000163935
ENSG00000129173
ENSG00000083937
ENSG00000006576
ENSG00000124610
ENSG00000112941
ENSG00000151694
ENSG00000175105
ENSG00000169567
ENSG00000134308
ENSG00000186918
ENSG00000172939
ENSG00000115750
ENSG00000152726
ENSG00000229667
ENSG00000070444
ENSG00000259613
ENSG00000127955
ENSG00000135048
ENSG00000196116
ENSG00000070081
ENSG00000113558
ENSG00000135218
ENSG00000158987
ENSG00000104290
ENSG00000180370
ENSG00000087263
ENSG00000163629
ENSG00000172059
ENSG00000160867
ENSG00000136925
ENSG00000124275
ENSG00000213147
ENSG00000075711
ENSG00000080200
ENSG00000114857
ENSG00000213977
ENSG00000257950
ENSG00000100591
ENSG00000085832
ENSG00000230373
ENSG00000170854
ENSG00000136938
ENSG00000081870
ENSG00000116212
ENSG00000106789
ENSG00000196586
ENSG00000186001
ENSG00000113615
ENSG00000115084
ENSG00000132514
ENSG00000140859
ENSG00000223459
ENSG00000164615
ENSG00000151239
ENSG00000156502
ENSG00000090054
ENSG00000248278
ENSG00000104660
ENSG00000169223
ENSG00000158201
ENSG00000197977
ENSG00000182952
ENSG00000073050
ENSG00000004975
ENSG00000231397
ENSG00000101782
ENSG00000184990
ENSG00000141452
ENSG00000143252
ENSG00000141458
ENSG00000167034
ENSG00000124333
ENSG00000006047
ENSG00000156110
ENSG00000141447
ENSG00000047410
ENSG00000103942
ENSG00000141380
ENSG00000115687
ENSG00000162402
ENSG00000135655
ENSG00000138756
ENSG00000239697
ENSG00000099282
ENSG00000204920
ENSG00000248871
ENSG00000239961
ENSG00000161955
ENSG00000116741
ENSG00000131115
ENSG00000156269
ENSG00000166503
ENSG00000213079
ENSG00000164080
ENSG00000059145
ENSG00000169594
ENSG00000164022
ENSG00000138686
ENSG00000239218
ENSG00000159917
ENSG00000170779
ENSG00000196436
ENSG00000246731
ENSG00000165392
ENSG00000129194
ENSG00000141424
ENSG00000083312
ENSG00000010017
ENSG00000138741
ENSG00000184206
ENSG00000050393
ENSG00000134775
ENSG00000155465
ENSG00000163947
ENSG00000129657
ENSG00000138798
ENSG00000112149
ENSG00000154174
ENSG00000148842
ENSG00000079332
ENSG00000104756
ENSG00000227325
ENSG00000138795
ENSG00000261771
ENSG00000078043
ENSG00000168385
ENSG00000175387
ENSG00000140948
ENSG00000092036
ENSG00000004777
ENSG00000101670
ENSG00000141646
ENSG00000101751
ENSG00000162604
ENSG00000114354
ENSG00000181852
ENSG00000181061
ENSG00000165973
ENSG00000132510
ENSG00000081923
ENSG00000259132
ENSG00000112033
ENSG00000080031
ENSG00000111877
ENSG00000141664
ENSG00000164331
ENSG00000081913
ENSG00000119541
ENSG00000249936
ENSG00000198668
ENSG00000112039
ENSG00000179148
ENSG00000166170
ENSG00000170776
ENSG00000164086
ENSG00000118402
ENSG00000103005
ENSG00000130856
ENSG00000169826
ENSG00000112293
ENSG00000116652
ENSG00000172530
ENSG00000138802
ENSG00000079819
ENSG00000100784
ENSG00000134900
ENSG00000140743
ENSG00000100592
ENSG00000155313
ENSG00000205084
ENSG00000174720
ENSG00000170310
ENSG00000182621
ENSG00000138794
ENSG00000137261
ENSG00000055147
ENSG00000070770
ENSG00000065457
ENSG00000076554
ENSG00000134901
ENSG00000226054
ENSG00000156983
ENSG00000244202
ENSG00000259084
ENSG00000104497
ENSG00000177042
ENSG00000147419
ENSG00000177156
ENSG00000125266
ENSG00000174405
ENSG00000181938
ENSG00000130958
ENSG00000114026
ENSG00000135473
ENSG00000113658
ENSG00000196345
ENSG00000198650
ENSG00000148943
ENSG00000101384
ENSG00000130956
ENSG00000032219
ENSG00000100330
ENSG00000112079
ENSG00000081377
ENSG00000070814
ENSG00000168078
ENSG00000139832
ENSG00000121621
ENSG00000119714
ENSG00000079691
ENSG00000083097
ENSG00000138279
ENSG00000212932
ENSG00000089123
ENSG00000205189
ENSG00000166747
ENSG00000148700
ENSG00000187653
ENSG00000111665
ENSG00000103037
ENSG00000198780
ENSG00000119689
ENSG00000031003
ENSG00000126216
ENSG00000145703
ENSG00000198561
ENSG00000126773
ENSG00000103353
ENSG00000112200
ENSG00000102984
ENSG00000136960
ENSG00000034693
ENSG00000089006
ENSG00000121281
ENSG00000076067
ENSG00000100614
ENSG00000086589
ENSG00000104312
ENSG00000072803
ENSG00000205302
ENSG00000120784
ENSG00000253899
ENSG00000023608
ENSG00000104320
ENSG00000185896
ENSG00000118482
ENSG00000119684
ENSG00000198156
ENSG00000184708
ENSG00000118495
ENSG00000248785
ENSG00000064652
ENSG00000198176
ENSG00000198089
ENSG00000113231
ENSG00000093000
ENSG00000235106
ENSG00000100815
ENSG00000119640
ENSG00000152944
ENSG00000164626
ENSG00000139974
ENSG00000183530
ENSG00000178458
ENSG00000136827
ENSG00000151292
ENSG00000075218
ENSG00000187079
ENSG00000137200
ENSG00000075275
ENSG00000259486
ENSG00000105146
ENSG00000214413
ENSG00000131845
ENSG00000178764
ENSG00000119686
ENSG00000136986
ENSG00000100425
ENSG00000144674
ENSG00000100426
ENSG00000156787
ENSG00000124151
ENSG00000197323
ENSG00000113296
ENSG00000144668
ENSG00000009307
ENSG00000148358
ENSG00000117143
ENSG00000052723
ENSG00000108788
ENSG00000152268
ENSG00000131470
ENSG00000103479
ENSG00000037042
ENSG00000105556
ENSG00000124214
ENSG00000079102
ENSG00000099822
ENSG00000001167
ENSG00000126581
ENSG00000070423
ENSG00000129083
ENSG00000144677
ENSG00000166971
ENSG00000163026
ENSG00000112110
ENSG00000158480
ENSG00000124226
ENSG00000156802
ENSG00000198924
ENSG00000228716
ENSG00000198858
ENSG00000113318
ENSG00000111554
ENSG00000165813
ENSG00000087502
ENSG00000020256
ENSG00000198399
ENSG00000095627
ENSG00000183508
ENSG00000019186
ENSG00000127314
ENSG00000121417
ENSG00000180448
ENSG00000101132
ENSG00000124098
ENSG00000101138
ENSG00000132819
ENSG00000124209
ENSG00000231369
ENSG00000117877
ENSG00000173065
ENSG00000160207
ENSG00000143033
ENSG00000161011
ENSG00000117505
ENSG00000099917
ENSG00000181588
ENSG00000161010
ENSG00000071564
ENSG00000117528
ENSG00000160218
ENSG00000213753
ENSG00000133056
ENSG00000117519
ENSG00000099942
ENSG00000103528
ENSG00000112531
ENSG00000143842
ENSG00000127337
ENSG00000136485
ENSG00000117222
ENSG00000138459
ENSG00000207603
ENSG00000221297
ENSG00000221491
ENSG00000222750
ENSG00000207330
ENSG00000201579

## Sheet: MII GO terms
Category	Term		5 overlapping GO terms MII (381) and 2-only (65)	10 overlapping GO terms MII (381) and 2-enriched pig (249)	5 overlapping GO terms MII (381) and 4-enriched (147)
GOTERM_CC_FAT	GO:0005654~nucleoplasm		GO:0005654~nucleoplasm	GO:0005654~nucleoplasm	GO:0005654~nucleoplasm
GOTERM_CC_FAT	GO:0031981~nuclear lumen		GO:0005694~chromosome	GO:0005694~chromosome	GO:0005694~chromosome
GOTERM_CC_FAT	GO:0005794~Golgi apparatus		GO:0005819~spindle	GO:0005730~nucleolus	GO:0005819~spindle
GOTERM_CC_FAT	GO:0044451~nucleoplasm part		GO:0007067~mitosis	GO:0005813~centrosome	GO:0005829~cytosol
GOTERM_CC_FAT	GO:0070013~intracellular organelle lumen		GO:0016311~dephosphorylation	GO:0005819~spindle	GO:0007067~mitosis
GOTERM_CC_FAT	GO:0043233~organelle lumen			GO:0005829~cytosol
GOTERM_CC_FAT	GO:0031974~membrane-enclosed lumen			GO:0005856~cytoskeleton
GOTERM_CC_FAT	GO:0005829~cytosol			GO:0005874~microtubule
GOTERM_BP_FAT	GO:0045449~regulation of transcription			GO:0007067~mitosis
GOTERM_BP_FAT	GO:0008104~protein localization			GO:0031982~vesicle
GOTERM_CC_FAT	GO:0043232~intracellular non-membrane-bounded organelle
GOTERM_CC_FAT	GO:0043228~non-membrane-bounded organelle
GOTERM_BP_FAT	GO:0007049~cell cycle
GOTERM_CC_FAT	GO:0005815~microtubule organizing center
GOTERM_CC_FAT	GO:0015630~microtubule cytoskeleton
GOTERM_CC_FAT	GO:0005813~centrosome
GOTERM_BP_FAT	GO:0045184~establishment of protein localization
GOTERM_BP_FAT	GO:0006357~regulation of transcription from RNA polymerase II promoter
GOTERM_BP_FAT	GO:0006350~transcription
GOTERM_MF_FAT	GO:0030528~transcription regulator activity
GOTERM_BP_FAT	GO:0015031~protein transport
GOTERM_BP_FAT	GO:0046907~intracellular transport
GOTERM_BP_FAT	GO:0044257~cellular protein catabolic process
GOTERM_BP_FAT	GO:0030163~protein catabolic process
GOTERM_BP_FAT	GO:0051603~proteolysis involved in cellular protein catabolic process
GOTERM_BP_FAT	GO:0044265~cellular macromolecule catabolic process
GOTERM_BP_FAT	GO:0022402~cell cycle process
GOTERM_MF_FAT	GO:0008134~transcription factor binding
GOTERM_BP_FAT	GO:0022403~cell cycle phase
GOTERM_BP_FAT	GO:0043632~modification-dependent macromolecule catabolic process
GOTERM_BP_FAT	GO:0019941~modification-dependent protein catabolic process
GOTERM_CC_FAT	GO:0019898~extrinsic to membrane
GOTERM_MF_FAT	GO:0003677~DNA binding
GOTERM_CC_FAT	GO:0044431~Golgi apparatus part
GOTERM_BP_FAT	GO:0010629~negative regulation of gene expression
GOTERM_BP_FAT	GO:0009057~macromolecule catabolic process
GOTERM_CC_FAT	GO:0012505~endomembrane system
GOTERM_BP_FAT	GO:0016481~negative regulation of transcription
GOTERM_MF_FAT	GO:0003702~RNA polymerase II transcription factor activity
GOTERM_CC_FAT	GO:0005874~microtubule
GOTERM_BP_FAT	GO:0045934~negative regulation of nucleobase, nucleoside, nucleotide and nucleic acid metabolic process
GOTERM_BP_FAT	GO:0070727~cellular macromolecule localization
GOTERM_MF_FAT	GO:0016563~transcription activator activity
GOTERM_BP_FAT	GO:0051172~negative regulation of nitrogen compound metabolic process
GOTERM_MF_FAT	GO:0003712~transcription cofactor activity
GOTERM_BP_FAT	GO:0000278~mitotic cell cycle
GOTERM_CC_FAT	GO:0005802~trans-Golgi network
GOTERM_BP_FAT	GO:0045892~negative regulation of transcription, DNA-dependent
GOTERM_BP_FAT	GO:0051301~cell division
GOTERM_BP_FAT	GO:0034613~cellular protein localization
GOTERM_MF_FAT	GO:0000166~nucleotide binding
GOTERM_BP_FAT	GO:0051253~negative regulation of RNA metabolic process
GOTERM_BP_FAT	GO:0006886~intracellular protein transport
GOTERM_MF_FAT	GO:0032553~ribonucleotide binding
GOTERM_MF_FAT	GO:0032555~purine ribonucleotide binding
GOTERM_BP_FAT	GO:0010558~negative regulation of macromolecule biosynthetic process
GOTERM_BP_FAT	GO:0032774~RNA biosynthetic process
GOTERM_BP_FAT	GO:0000122~negative regulation of transcription from RNA polymerase II promoter
GOTERM_BP_FAT	GO:0031327~negative regulation of cellular biosynthetic process
GOTERM_MF_FAT	GO:0016564~transcription repressor activity
GOTERM_BP_FAT	GO:0006351~transcription, DNA-dependent
GOTERM_MF_FAT	GO:0004721~phosphoprotein phosphatase activity
GOTERM_MF_FAT	GO:0019787~small conjugating protein ligase activity
GOTERM_MF_FAT	GO:0017076~purine nucleotide binding
GOTERM_BP_FAT	GO:0010605~negative regulation of macromolecule metabolic process
GOTERM_MF_FAT	GO:0003723~RNA binding
GOTERM_MF_FAT	GO:0003713~transcription coactivator activity
GOTERM_BP_FAT	GO:0000279~M phase
GOTERM_BP_FAT	GO:0043065~positive regulation of apoptosis
GOTERM_MF_FAT	GO:0042623~ATPase activity, coupled
GOTERM_BP_FAT	GO:0006974~response to DNA damage stimulus
GOTERM_MF_FAT	GO:0016881~acid-amino acid ligase activity
GOTERM_BP_FAT	GO:0043068~positive regulation of programmed cell death
GOTERM_BP_FAT	GO:0009890~negative regulation of biosynthetic process
GOTERM_BP_FAT	GO:0007067~mitosis
GOTERM_BP_FAT	GO:0000280~nuclear division
GOTERM_BP_FAT	GO:0006355~regulation of transcription, DNA-dependent
GOTERM_BP_FAT	GO:0010942~positive regulation of cell death
GOTERM_CC_FAT	GO:0044450~microtubule organizing center part
GOTERM_BP_FAT	GO:0012501~programmed cell death
GOTERM_BP_FAT	GO:0016192~vesicle-mediated transport
GOTERM_BP_FAT	GO:0006917~induction of apoptosis
GOTERM_BP_FAT	GO:0012502~induction of programmed cell death
GOTERM_CC_FAT	GO:0005856~cytoskeleton
GOTERM_BP_FAT	GO:0000087~M phase of mitotic cell cycle
GOTERM_MF_FAT	GO:0016879~ligase activity, forming carbon-nitrogen bonds
GOTERM_BP_FAT	GO:0006366~transcription from RNA polymerase II promoter
GOTERM_BP_FAT	GO:0006915~apoptosis
GOTERM_BP_FAT	GO:0043473~pigmentation
GOTERM_BP_FAT	GO:0051252~regulation of RNA metabolic process
GOTERM_MF_FAT	GO:0005338~nucleotide-sugar transmembrane transporter activity
GOTERM_MF_FAT	GO:0032559~adenyl ribonucleotide binding
GOTERM_BP_FAT	GO:0048285~organelle fission
GOTERM_BP_FAT	GO:0016265~death
GOTERM_MF_FAT	GO:0019789~SUMO ligase activity
GOTERM_BP_FAT	GO:0045941~positive regulation of transcription
GOTERM_BP_FAT	GO:0010557~positive regulation of macromolecule biosynthetic process
GOTERM_BP_FAT	GO:0008219~cell death
GOTERM_BP_FAT	GO:0007030~Golgi organization
GOTERM_MF_FAT	GO:0016251~general RNA polymerase II transcription factor activity
GOTERM_CC_FAT	GO:0005635~nuclear envelope
GOTERM_MF_FAT	GO:0005524~ATP binding
GOTERM_CC_FAT	GO:0031252~cell leading edge
GOTERM_CC_FAT	GO:0005768~endosome
GOTERM_BP_FAT	GO:0007167~enzyme linked receptor protein signaling pathway
GOTERM_BP_FAT	GO:0051254~positive regulation of RNA metabolic process
GOTERM_MF_FAT	GO:0016887~ATPase activity
GOTERM_BP_FAT	GO:0045935~positive regulation of nucleobase, nucleoside, nucleotide and nucleic acid metabolic process
GOTERM_BP_FAT	GO:0051173~positive regulation of nitrogen compound metabolic process
GOTERM_BP_FAT	GO:0010628~positive regulation of gene expression
GOTERM_CC_FAT	GO:0030027~lamellipodium
GOTERM_BP_FAT	GO:0007017~microtubule-based process
GOTERM_BP_FAT	GO:0045944~positive regulation of transcription from RNA polymerase II promoter
GOTERM_BP_FAT	GO:0033554~cellular response to stress
GOTERM_CC_FAT	GO:0005783~endoplasmic reticulum
GOTERM_BP_FAT	GO:0045893~positive regulation of transcription, DNA-dependent
GOTERM_CC_FAT	GO:0044427~chromosomal part
GOTERM_CC_FAT	GO:0000123~histone acetyltransferase complex
GOTERM_MF_FAT	GO:0030554~adenyl nucleotide binding
GOTERM_CC_FAT	GO:0016607~nuclear speck
GOTERM_MF_FAT	GO:0001883~purine nucleoside binding
GOTERM_CC_FAT	GO:0031090~organelle membrane
GOTERM_MF_FAT	GO:0004725~protein tyrosine phosphatase activity
GOTERM_BP_FAT	GO:0015780~nucleotide-sugar transport
GOTERM_BP_FAT	GO:0070271~protein complex biogenesis
GOTERM_BP_FAT	GO:0006461~protein complex assembly
GOTERM_MF_FAT	GO:0001882~nucleoside binding
GOTERM_BP_FAT	GO:0010604~positive regulation of macromolecule metabolic process
GOTERM_CC_FAT	GO:0030529~ribonucleoprotein complex
GOTERM_BP_FAT	GO:0006367~transcription initiation from RNA polymerase II promoter
GOTERM_CC_FAT	GO:0005667~transcription factor complex
GOTERM_BP_FAT	GO:0043067~regulation of programmed cell death
GOTERM_BP_FAT	GO:0042981~regulation of apoptosis
GOTERM_BP_FAT	GO:0030031~cell projection assembly
GOTERM_BP_FAT	GO:0006352~transcription initiation
GOTERM_BP_FAT	GO:0010941~regulation of cell death
GOTERM_CC_FAT	GO:0005694~chromosome
GOTERM_CC_FAT	GO:0000139~Golgi membrane
GOTERM_MF_FAT	GO:0050681~androgen receptor binding
GOTERM_MF_FAT	GO:0035258~steroid hormone receptor binding
GOTERM_BP_FAT	GO:0016071~mRNA metabolic process
GOTERM_MF_FAT	GO:0004722~protein serine/threonine phosphatase activity
GOTERM_BP_FAT	GO:0030330~DNA damage response, signal transduction by p53 class mediator
GOTERM_CC_FAT	GO:0005770~late endosome
GOTERM_CC_FAT	GO:0000242~pericentriolar material
GOTERM_BP_FAT	GO:0051297~centrosome organization
GOTERM_BP_FAT	GO:0016311~dephosphorylation
GOTERM_CC_FAT	GO:0030667~secretory granule membrane
GOTERM_MF_FAT	GO:0003729~mRNA binding
GOTERM_BP_FAT	GO:0048193~Golgi vesicle transport
GOTERM_BP_FAT	GO:0031328~positive regulation of cellular biosynthetic process
GOTERM_BP_FAT	GO:0009891~positive regulation of biosynthetic process
GOTERM_BP_FAT	GO:0030030~cell projection organization
GOTERM_BP_FAT	GO:0006470~protein amino acid dephosphorylation
GOTERM_CC_FAT	GO:0005844~polysome
GOTERM_CC_FAT	GO:0005881~cytoplasmic microtubule
GOTERM_BP_FAT	GO:0007507~heart development
GOTERM_BP_FAT	GO:0051329~interphase of mitotic cell cycle
GOTERM_CC_FAT	GO:0000151~ubiquitin ligase complex
GOTERM_CC_FAT	GO:0044430~cytoskeletal part
GOTERM_CC_FAT	GO:0048471~perinuclear region of cytoplasm
GOTERM_BP_FAT	GO:0006511~ubiquitin-dependent protein catabolic process
GOTERM_CC_FAT	GO:0016604~nuclear body
GOTERM_MF_FAT	GO:0016791~phosphatase activity
GOTERM_MF_FAT	GO:0004386~helicase activity
GOTERM_MF_FAT	GO:0060589~nucleoside-triphosphatase regulator activity
GOTERM_BP_FAT	GO:0031023~microtubule organizing center organization
GOTERM_BP_FAT	GO:0051325~interphase
GOTERM_MF_FAT	GO:0008022~protein C-terminus binding
GOTERM_MF_FAT	GO:0016779~nucleotidyltransferase activity
GOTERM_CC_FAT	GO:0005730~nucleolus
GOTERM_MF_FAT	GO:0003684~damaged DNA binding
GOTERM_MF_FAT	GO:0043492~ATPase activity, coupled to movement of substances
GOTERM_BP_FAT	GO:0000082~G1/S transition of mitotic cell cycle
GOTERM_MF_FAT	GO:0003924~GTPase activity
GOTERM_CC_FAT	GO:0005626~insoluble fraction
GOTERM_BP_FAT	GO:0032446~protein modification by small protein conjugation
GOTERM_BP_FAT	GO:0006281~DNA repair
GOTERM_MF_FAT	GO:0008092~cytoskeletal protein binding
GOTERM_BP_FAT	GO:0007281~germ cell development
GOTERM_MF_FAT	GO:0005083~small GTPase regulator activity
GOTERM_MF_FAT	GO:0030695~GTPase regulator activity
GOTERM_MF_FAT	GO:0034593~phosphatidylinositol bisphosphate phosphatase activity
GOTERM_CC_FAT	GO:0043189~H4/H2A histone acetyltransferase complex
GOTERM_BP_FAT	GO:0019953~sexual reproduction
GOTERM_BP_FAT	GO:0007264~small GTPase mediated signal transduction
GOTERM_BP_FAT	GO:0007276~gamete generation
GOTERM_BP_FAT	GO:0060173~limb development
GOTERM_BP_FAT	GO:0048736~appendage development
GOTERM_BP_FAT	GO:0007178~transmembrane receptor protein serine/threonine kinase signaling pathway
GOTERM_BP_FAT	GO:0065003~macromolecular complex assembly
GOTERM_MF_FAT	GO:0030618~transforming growth factor beta receptor, pathway-specific cytoplasmic mediator activity
GOTERM_BP_FAT	GO:0030900~forebrain development
GOTERM_BP_FAT	GO:0015781~pyrimidine nucleotide-sugar transport
GOTERM_BP_FAT	GO:0016925~protein sumoylation
GOTERM_MF_FAT	GO:0015662~ATPase activity, coupled to transmembrane movement of ions, phosphorylative mechanism
GOTERM_BP_FAT	GO:0007059~chromosome segregation
GOTERM_CC_FAT	GO:0031985~Golgi cisterna
GOTERM_BP_FAT	GO:0006396~RNA processing
GOTERM_BP_FAT	GO:0007010~cytoskeleton organization
GOTERM_MF_FAT	GO:0003700~transcription factor activity
GOTERM_BP_FAT	GO:0048066~pigmentation during development
GOTERM_MF_FAT	GO:0015631~tubulin binding
GOTERM_BP_FAT	GO:0017015~regulation of transforming growth factor beta receptor signaling pathway
GOTERM_CC_FAT	GO:0005876~spindle microtubule
GOTERM_MF_FAT	GO:0035257~nuclear hormone receptor binding
GOTERM_BP_FAT	GO:0051276~chromosome organization
GOTERM_MF_FAT	GO:0042626~ATPase activity, coupled to transmembrane movement of substances
GOTERM_BP_FAT	GO:0006605~protein targeting
GOTERM_BP_FAT	GO:0006397~mRNA processing
GOTERM_BP_FAT	GO:0060271~cilium morphogenesis
GOTERM_BP_FAT	GO:0035108~limb morphogenesis
GOTERM_BP_FAT	GO:0035107~appendage morphogenesis
GOTERM_CC_FAT	GO:0000796~condensin complex
GOTERM_BP_FAT	GO:0048284~organelle fusion
GOTERM_CC_FAT	GO:0000793~condensed chromosome
GOTERM_MF_FAT	GO:0016820~hydrolase activity, acting on acid anhydrides, catalyzing transmembrane movement of substances
GOTERM_MF_FAT	GO:0019899~enzyme binding
GOTERM_BP_FAT	GO:0043388~positive regulation of DNA binding
GOTERM_CC_FAT	GO:0031984~organelle subcompartment
GOTERM_MF_FAT	GO:0051427~hormone receptor binding
GOTERM_CC_FAT	GO:0044454~nuclear chromosome part
GOTERM_MF_FAT	GO:0015165~pyrimidine nucleotide sugar transmembrane transporter activity
GOTERM_MF_FAT	GO:0004439~phosphatidylinositol-4,5-bisphosphate 5-phosphatase activity
GOTERM_MF_FAT	GO:0034595~phosphoinositide 5-phosphatase activity
GOTERM_CC_FAT	GO:0005814~centriole
GOTERM_BP_FAT	GO:0042384~cilium assembly
GOTERM_BP_FAT	GO:0010608~posttranscriptional regulation of gene expression
GOTERM_BP_FAT	GO:0034504~protein localization in nucleus
GOTERM_BP_FAT	GO:0070647~protein modification by small protein conjugation or removal
GOTERM_BP_FAT	GO:0045670~regulation of osteoclast differentiation
GOTERM_CC_FAT	GO:0005643~nuclear pore
GOTERM_MF_FAT	GO:0005072~transforming growth factor beta receptor, cytoplasmic mediator activity
GOTERM_MF_FAT	GO:0003730~mRNA 3'-UTR binding
GOTERM_MF_FAT	GO:0031625~ubiquitin protein ligase binding
GOTERM_BP_FAT	GO:0006888~ER to Golgi vesicle-mediated transport
GOTERM_BP_FAT	GO:0035113~embryonic appendage morphogenesis
GOTERM_BP_FAT	GO:0030326~embryonic limb morphogenesis
GOTERM_CC_FAT	GO:0005624~membrane fraction
GOTERM_MF_FAT	GO:0051087~chaperone binding
GOTERM_BP_FAT	GO:0002244~hemopoietic progenitor cell differentiation
GOTERM_MF_FAT	GO:0008026~ATP-dependent helicase activity
GOTERM_MF_FAT	GO:0070035~purine NTP-dependent helicase activity
GOTERM_BP_FAT	GO:0043623~cellular protein complex assembly
GOTERM_BP_FAT	GO:0048610~reproductive cellular process
GOTERM_MF_FAT	GO:0045296~cadherin binding
GOTERM_BP_FAT	GO:0008624~induction of apoptosis by extracellular signals
GOTERM_CC_FAT	GO:0000228~nuclear chromosome
GOTERM_BP_FAT	GO:0042127~regulation of cell proliferation
GOTERM_CC_FAT	GO:0000119~mediator complex
GOTERM_BP_FAT	GO:0043933~macromolecular complex subunit organization
GOTERM_MF_FAT	GO:0060090~molecular adaptor activity
GOTERM_BP_FAT	GO:0030384~phosphoinositide metabolic process
GOTERM_BP_FAT	GO:0030518~steroid hormone receptor signaling pathway
GOTERM_CC_FAT	GO:0031965~nuclear membrane
GOTERM_MF_FAT	GO:0005543~phospholipid binding
GOTERM_MF_FAT	GO:0035091~phosphoinositide binding
GOTERM_BP_FAT	GO:0007242~intracellular signaling cascade
GOTERM_BP_FAT	GO:0030509~BMP signaling pathway
GOTERM_CC_FAT	GO:0017053~transcriptional repressor complex
GOTERM_MF_FAT	GO:0015085~calcium ion transmembrane transporter activity
GOTERM_BP_FAT	GO:0048232~male gamete generation
GOTERM_BP_FAT	GO:0007283~spermatogenesis
GOTERM_MF_FAT	GO:0019207~kinase regulator activity
GOTERM_CC_FAT	GO:0005819~spindle
GOTERM_CC_FAT	GO:0031088~platelet dense granule membrane
GOTERM_BP_FAT	GO:0030522~intracellular receptor-mediated signaling pathway
GOTERM_BP_FAT	GO:0006906~vesicle fusion
GOTERM_BP_FAT	GO:0043968~histone H2A acetylation
GOTERM_MF_FAT	GO:0046332~SMAD binding
GOTERM_BP_FAT	GO:0000902~cell morphogenesis
GOTERM_BP_FAT	GO:0006403~RNA localization
GOTERM_BP_FAT	GO:0008380~RNA splicing
GOTERM_MF_FAT	GO:0003887~DNA-directed DNA polymerase activity
GOTERM_CC_FAT	GO:0031410~cytoplasmic vesicle
GOTERM_BP_FAT	GO:0006944~membrane fusion
GOTERM_BP_FAT	GO:0002009~morphogenesis of an epithelium
GOTERM_MF_FAT	GO:0004842~ubiquitin-protein ligase activity
GOTERM_CC_FAT	GO:0000267~cell fraction
GOTERM_CC_FAT	GO:0035267~NuA4 histone acetyltransferase complex
GOTERM_CC_FAT	GO:0016023~cytoplasmic membrane-bounded vesicle
GOTERM_CC_FAT	GO:0005789~endoplasmic reticulum membrane
GOTERM_BP_FAT	GO:0042476~odontogenesis
GOTERM_BP_FAT	GO:0051098~regulation of binding
GOTERM_MF_FAT	GO:0004437~inositol or phosphatidylinositol phosphatase activity
GOTERM_MF_FAT	GO:0015405~P-P-bond-hydrolysis-driven transmembrane transporter activity
GOTERM_MF_FAT	GO:0015399~primary active transmembrane transporter activity
GOTERM_BP_FAT	GO:0016567~protein ubiquitination
GOTERM_CC_FAT	GO:0034708~methyltransferase complex
GOTERM_CC_FAT	GO:0035097~histone methyltransferase complex
GOTERM_BP_FAT	GO:0022415~viral reproductive process
GOTERM_BP_FAT	GO:0051099~positive regulation of binding
GOTERM_BP_FAT	GO:0007076~mitotic chromosome condensation
GOTERM_MF_FAT	GO:0008047~enzyme activator activity
GOTERM_BP_FAT	GO:0048609~reproductive process in a multicellular organism
GOTERM_BP_FAT	GO:0032504~multicellular organism reproduction
GOTERM_BP_FAT	GO:0051130~positive regulation of cellular component organization
GOTERM_BP_FAT	GO:0031047~gene silencing by RNA
GOTERM_MF_FAT	GO:0070410~co-SMAD binding
GOTERM_CC_FAT	GO:0016592~Srb-mediator complex
GOTERM_BP_FAT	GO:0048858~cell projection morphogenesis
GOTERM_BP_FAT	GO:0016573~histone acetylation
GOTERM_BP_FAT	GO:0045185~maintenance of protein location
GOTERM_BP_FAT	GO:0000226~microtubule cytoskeleton organization
GOTERM_CC_FAT	GO:0042995~cell projection
GOTERM_BP_FAT	GO:0006913~nucleocytoplasmic transport
GOTERM_BP_FAT	GO:0006285~base-excision repair, AP site formation
GOTERM_BP_FAT	GO:0045843~negative regulation of striated muscle development
GOTERM_BP_FAT	GO:0006301~postreplication repair
GOTERM_BP_FAT	GO:0007183~SMAD protein complex assembly
GOTERM_CC_FAT	GO:0042175~nuclear envelope-endoplasmic reticulum network
GOTERM_CC_FAT	GO:0031988~membrane-bounded vesicle
GOTERM_CC_FAT	GO:0016585~chromatin remodeling complex
GOTERM_BP_FAT	GO:0009144~purine nucleoside triphosphate metabolic process
GOTERM_BP_FAT	GO:0033619~membrane protein proteolysis
GOTERM_MF_FAT	GO:0042625~ATPase activity, coupled to transmembrane movement of ions
GOTERM_BP_FAT	GO:0032990~cell part morphogenesis
GOTERM_BP_FAT	GO:0051236~establishment of RNA localization
GOTERM_BP_FAT	GO:0050658~RNA transport
GOTERM_BP_FAT	GO:0050657~nucleic acid transport
GOTERM_MF_FAT	GO:0017016~Ras GTPase binding
GOTERM_BP_FAT	GO:0035295~tube development
GOTERM_BP_FAT	GO:0006284~base-excision repair
GOTERM_CC_FAT	GO:0016591~DNA-directed RNA polymerase II, holoenzyme
GOTERM_BP_FAT	GO:0051169~nuclear transport
GOTERM_BP_FAT	GO:0007389~pattern specification process
GOTERM_CC_FAT	GO:0031982~vesicle
GOTERM_BP_FAT	GO:0009967~positive regulation of signal transduction
GOTERM_MF_FAT	GO:0034062~RNA polymerase activity
GOTERM_MF_FAT	GO:0003899~DNA-directed RNA polymerase activity
GOTERM_BP_FAT	GO:0001649~osteoblast differentiation
GOTERM_CC_FAT	GO:0000138~Golgi trans cisterna
GOTERM_MF_FAT	GO:0003714~transcription corepressor activity
GOTERM_MF_FAT	GO:0031267~small GTPase binding
GOTERM_BP_FAT	GO:0016051~carbohydrate biosynthetic process
GOTERM_BP_FAT	GO:0016055~Wnt receptor signaling pathway
GOTERM_CC_FAT	GO:0005929~cilium
GOTERM_BP_FAT	GO:0006259~DNA metabolic process
GOTERM_BP_FAT	GO:0016331~morphogenesis of embryonic epithelium
GOTERM_MF_FAT	GO:0004860~protein kinase inhibitor activity
GOTERM_CC_FAT	GO:0005774~vacuolar membrane
GOTERM_BP_FAT	GO:0007173~epidermal growth factor receptor signaling pathway
GOTERM_MF_FAT	GO:0004012~phospholipid-translocating ATPase activity
GOTERM_MF_FAT	GO:0015247~aminophospholipid transporter activity
GOTERM_MF_FAT	GO:0005388~calcium-transporting ATPase activity
GOTERM_MF_FAT	GO:0008138~protein tyrosine/serine/threonine phosphatase activity
GOTERM_BP_FAT	GO:0007169~transmembrane receptor protein tyrosine kinase signaling pathway
GOTERM_BP_FAT	GO:0045667~regulation of osteoblast differentiation
GOTERM_BP_FAT	GO:0009205~purine ribonucleoside triphosphate metabolic process
GOTERM_MF_FAT	GO:0016455~RNA polymerase II transcription mediator activity
GOTERM_MF_FAT	GO:0045182~translation regulator activity
GOTERM_MF_FAT	GO:0003724~RNA helicase activity
GOTERM_BP_FAT	GO:0008361~regulation of cell size
GOTERM_BP_FAT	GO:0003002~regionalization
GOTERM_BP_FAT	GO:0032535~regulation of cellular component size
GOTERM_MF_FAT	GO:0003945~N-acetyllactosamine synthase activity
GOTERM_BP_FAT	GO:0045671~negative regulation of osteoclast differentiation
GOTERM_BP_FAT	GO:0048635~negative regulation of muscle development
GOTERM_BP_FAT	GO:0032402~melanosome transport
GOTERM_BP_FAT	GO:0050884~neuromuscular process controlling posture
GOTERM_BP_FAT	GO:0007032~endosome organization
GOTERM_BP_FAT	GO:0042771~DNA damage response, signal transduction by p53 class mediator resulting in induction of apoptosis
GOTERM_BP_FAT	GO:0046513~ceramide biosynthetic process
GOTERM_BP_FAT	GO:0006509~membrane protein ectodomain proteolysis
GOTERM_BP_FAT	GO:0000070~mitotic sister chromatid segregation
GOTERM_BP_FAT	GO:0030521~androgen receptor signaling pathway
GOTERM_BP_FAT	GO:0009199~ribonucleoside triphosphate metabolic process
GOTERM_MF_FAT	GO:0019210~kinase inhibitor activity
GOTERM_BP_FAT	GO:0033235~positive regulation of protein sumoylation
GOTERM_BP_FAT	GO:0033233~regulation of protein sumoylation
GOTERM_BP_FAT	GO:0035239~tube morphogenesis
GOTERM_BP_FAT	GO:0033043~regulation of organelle organization
GOTERM_BP_FAT	GO:0010647~positive regulation of cell communication
GOTERM_BP_FAT	GO:0006260~DNA replication
GOTERM_BP_FAT	GO:0030071~regulation of mitotic metaphase/anaphase transition
GOTERM_CC_FAT	GO:0005769~early endosome
GOTERM_BP_FAT	GO:0006473~protein amino acid acetylation
GOTERM_CC_FAT	GO:0031301~integral to organelle membrane
GOTERM_MF_FAT	GO:0050839~cell adhesion molecule binding
GOTERM_BP_FAT	GO:0006417~regulation of translation
GOTERM_CC_FAT	GO:0000118~histone deacetylase complex
GOTERM_CC_FAT	GO:0005793~ER-Golgi intermediate compartment
GOTERM_CC_FAT	GO:0046930~pore complex
GOTERM_BP_FAT	GO:0000819~sister chromatid segregation
GOTERM_MF_FAT	GO:0008375~acetylglucosaminyltransferase activity
GOTERM_CC_FAT	GO:0000775~chromosome, centromeric region
GOTERM_CC_FAT	GO:0000428~DNA-directed RNA polymerase complex
GOTERM_CC_FAT	GO:0055029~nuclear DNA-directed RNA polymerase complex
GOTERM_BP_FAT	GO:0030258~lipid modification
GOTERM_MF_FAT	GO:0019904~protein domain specific binding
GOTERM_MF_FAT	GO:0005088~Ras guanyl-nucleotide exchange factor activity
GOTERM_BP_FAT	GO:0009259~ribonucleotide metabolic process
GOTERM_CC_FAT	GO:0000776~kinetochore
GOTERM_BP_FAT	GO:0000271~polysaccharide biosynthetic process
GOTERM_BP_FAT	GO:0006606~protein import into nucleus
GOTERM_BP_FAT	GO:0001889~liver development
GOTERM_BP_FAT	GO:0045444~fat cell differentiation
GOTERM_BP_FAT	GO:0006897~endocytosis
GOTERM_BP_FAT	GO:0010324~membrane invagination
GOTERM_BP_FAT	GO:0006796~phosphate metabolic process
GOTERM_BP_FAT	GO:0006793~phosphorus metabolic process
GOTERM_BP_FAT	GO:0002520~immune system development
GOTERM_BP_FAT	GO:0001843~neural tube closure
GOTERM_BP_FAT	GO:0060606~tube closure
GOTERM_BP_FAT	GO:0046520~sphingoid biosynthetic process
GOTERM_MF_FAT	GO:0070412~R-SMAD binding
GOTERM_BP_FAT	GO:0051101~regulation of DNA binding
GOTERM_BP_FAT	GO:0030278~regulation of ossification
GOTERM_CC_FAT	GO:0031967~organelle envelope
GOTERM_BP_FAT	GO:0045637~regulation of myeloid cell differentiation
GOTERM_BP_FAT	GO:0051028~mRNA transport
GOTERM_BP_FAT	GO:0043193~positive regulation of gene-specific transcription
GOTERM_MF_FAT	GO:0008017~microtubule binding
GOTERM_BP_FAT	GO:0007018~microtubule-based movement
GOTERM_BP_FAT	GO:0015931~nucleobase, nucleoside, nucleotide and nucleic acid transport
GOTERM_MF_FAT	GO:0015082~di-, tri-valent inorganic cation transmembrane transporter activity
GOTERM_CC_FAT	GO:0031975~envelope
GOTERM_BP_FAT	GO:0051094~positive regulation of developmental process
GOTERM_CC_FAT	GO:0005797~Golgi medial cisterna
GOTERM_BP_FAT	GO:0051904~pigment granule transport
GOTERM_BP_FAT	GO:0032401~establishment of melanosome localization
GOTERM_BP_FAT	GO:0009141~nucleoside triphosphate metabolic process
GOTERM_BP_FAT	GO:0010740~positive regulation of protein kinase cascade
GOTERM_BP_FAT	GO:0030111~regulation of Wnt receptor signaling pathway
GOTERM_BP_FAT	GO:0009952~anterior/posterior pattern formation
GOTERM_MF_FAT	GO:0019887~protein kinase regulator activity
GOTERM_CC_FAT	GO:0030880~RNA polymerase complex
GOTERM_BP_FAT	GO:0046034~ATP metabolic process
GOTERM_BP_FAT	GO:0006163~purine nucleotide metabolic process
GOTERM_BP_FAT	GO:0010564~regulation of cell cycle process
GOTERM_BP_FAT	GO:0016032~viral reproduction
GOTERM_BP_FAT	GO:0050678~regulation of epithelial cell proliferation
GOTERM_BP_FAT	GO:0051170~nuclear import
GOTERM_BP_FAT	GO:0030148~sphingolipid biosynthetic process
GOTERM_BP_FAT	GO:0043123~positive regulation of I-kappaB kinase/NF-kappaB cascade
GOTERM_BP_FAT	GO:0042475~odontogenesis of dentine-containing tooth
GOTERM_BP_FAT	GO:0031346~positive regulation of cell projection organization
GOTERM_MF_FAT	GO:0051020~GTPase binding
GOTERM_BP_FAT	GO:0006754~ATP biosynthetic process
GOTERM_MF_FAT	GO:0008270~zinc ion binding
GOTERM_BP_FAT	GO:0032989~cellular component morphogenesis
GOTERM_MF_FAT	GO:0005089~Rho guanyl-nucleotide exchange factor activity
GOTERM_BP_FAT	GO:0008283~cell proliferation
GOTERM_CC_FAT	GO:0005765~lysosomal membrane
GOTERM_BP_FAT	GO:0043122~regulation of I-kappaB kinase/NF-kappaB cascade
GOTERM_BP_FAT	GO:0051235~maintenance of location
GOTERM_MF_FAT	GO:0016307~phosphatidylinositol phosphate kinase activity
GOTERM_BP_FAT	GO:0030036~actin cytoskeleton organization
GOTERM_MF_FAT	GO:0005070~SH3/SH2 adaptor activity
GOTERM_MF_FAT	GO:0019901~protein kinase binding
GOTERM_BP_FAT	GO:0032528~microvillus organization
GOTERM_BP_FAT	GO:0032465~regulation of cytokinesis
GOTERM_BP_FAT	GO:0045008~depyrimidination
GOTERM_BP_FAT	GO:0031053~primary microRNA processing
GOTERM_BP_FAT	GO:0030033~microvillus assembly
GOTERM_BP_FAT	GO:0019067~viral assembly, maturation, egress, and release
GOTERM_BP_FAT	GO:0045747~positive regulation of Notch signaling pathway
GOTERM_BP_FAT	GO:0001736~establishment of planar polarity
GOTERM_BP_FAT	GO:0051726~regulation of cell cycle
GOTERM_BP_FAT	GO:0030097~hemopoiesis
GOTERM_BP_FAT	GO:0009145~purine nucleoside triphosphate biosynthetic process
GOTERM_MF_FAT	GO:0004674~protein serine/threonine kinase activity
GOTERM_BP_FAT	GO:0048732~gland development
GOTERM_BP_FAT	GO:0031293~membrane protein intracellular domain proteolysis
GOTERM_BP_FAT	GO:0051905~establishment of pigment granule localization
GOTERM_BP_FAT	GO:0007094~mitotic cell cycle spindle assembly checkpoint
GOTERM_BP_FAT	GO:0045841~negative regulation of mitotic metaphase/anaphase transition
GOTERM_CC_FAT	GO:0048475~coated membrane
GOTERM_CC_FAT	GO:0030117~membrane coat
GOTERM_BP_FAT	GO:0016044~membrane organization
GOTERM_BP_FAT	GO:0021537~telencephalon development
GOTERM_BP_FAT	GO:0043331~response to dsRNA
GOTERM_BP_FAT	GO:0019827~stem cell maintenance
GOTERM_MF_FAT	GO:0005525~GTP binding
GOTERM_BP_FAT	GO:0006869~lipid transport
GOTERM_BP_FAT	GO:0016447~somatic recombination of immunoglobulin gene segments
GOTERM_BP_FAT	GO:0033993~response to lipid
GOTERM_BP_FAT	GO:0051258~protein polymerization
GOTERM_BP_FAT	GO:0032886~regulation of microtubule-based process
GOTERM_BP_FAT	GO:0014020~primary neural tube formation
GOTERM_BP_FAT	GO:0021987~cerebral cortex development
GOTERM_MF_FAT	GO:0034061~DNA polymerase activity
GOTERM_BP_FAT	GO:0032507~maintenance of protein location in cell
GOTERM_BP_FAT	GO:0006508~proteolysis
GOTERM_CC_FAT	GO:0044437~vacuolar part
GOTERM_CC_FAT	GO:0042827~platelet dense granule
GOTERM_BP_FAT	GO:0006414~translational elongation
GOTERM_MF_FAT	GO:0003682~chromatin binding
GOTERM_MF_FAT	GO:0004672~protein kinase activity
GOTERM_CC_FAT	GO:0005795~Golgi stack
GOTERM_BP_FAT	GO:0048598~embryonic morphogenesis
GOTERM_BP_FAT	GO:0033692~cellular polysaccharide biosynthetic process
GOTERM_BP_FAT	GO:0048864~stem cell development
GOTERM_MF_FAT	GO:0008536~Ran GTPase binding
GOTERM_MF_FAT	GO:0030742~GTP-dependent protein binding
GOTERM_BP_FAT	GO:0009150~purine ribonucleotide metabolic process
GOTERM_BP_FAT	GO:0032880~regulation of protein localization
GOTERM_CC_FAT	GO:0031253~cell projection membrane
GOTERM_BP_FAT	GO:0044272~sulfur compound biosynthetic process
GOTERM_BP_FAT	GO:0048534~hemopoietic or lymphoid organ development
GOTERM_BP_FAT	GO:0030029~actin filament-based process
GOTERM_BP_FAT	GO:0009142~nucleoside triphosphate biosynthetic process
GOTERM_BP_FAT	GO:0034622~cellular macromolecular complex assembly
GOTERM_MF_FAT	GO:0003704~specific RNA polymerase II transcription factor activity
GOTERM_BP_FAT	GO:0001942~hair follicle development
GOTERM_BP_FAT	GO:0022405~hair cycle process
GOTERM_BP_FAT	GO:0022404~molting cycle process
GOTERM_BP_FAT	GO:0046467~membrane lipid biosynthetic process
GOTERM_BP_FAT	GO:0034621~cellular macromolecular complex subunit organization
GOTERM_MF_FAT	GO:0005085~guanyl-nucleotide exchange factor activity
GOTERM_BP_FAT	GO:0006891~intra-Golgi vesicle-mediated transport
GOTERM_BP_FAT	GO:0045839~negative regulation of mitosis
GOTERM_BP_FAT	GO:0031577~spindle checkpoint
GOTERM_BP_FAT	GO:0051784~negative regulation of nuclear division
GOTERM_BP_FAT	GO:0002208~somatic diversification of immunoglobulins during immune response
GOTERM_BP_FAT	GO:0045190~isotype switching
GOTERM_BP_FAT	GO:0002204~somatic recombination of immunoglobulin genes during immune response
GOTERM_BP_FAT	GO:0035196~gene silencing by miRNA, production of miRNAs
GOTERM_BP_FAT	GO:0007050~cell cycle arrest
GOTERM_CC_FAT	GO:0030133~transport vesicle
GOTERM_BP_FAT	GO:0003006~reproductive developmental process
GOTERM_MF_FAT	GO:0043425~bHLH transcription factor binding
GOTERM_BP_FAT	GO:0021915~neural tube development
GOTERM_BP_FAT	GO:0009166~nucleotide catabolic process
GOTERM_MF_FAT	GO:0003690~double-stranded DNA binding
GOTERM_CC_FAT	GO:0031300~intrinsic to organelle membrane
GOTERM_CC_FAT	GO:0044432~endoplasmic reticulum part
GOTERM_BP_FAT	GO:0017038~protein import
GOTERM_BP_FAT	GO:0002521~leukocyte differentiation
GOTERM_BP_FAT	GO:0042633~hair cycle
GOTERM_BP_FAT	GO:0042303~molting cycle
GOTERM_BP_FAT	GO:0007093~mitotic cell cycle checkpoint
GOTERM_BP_FAT	GO:0019058~viral infectious cycle
GOTERM_BP_FAT	GO:0016570~histone modification
GOTERM_BP_FAT	GO:0033077~T cell differentiation in the thymus
GOTERM_BP_FAT	GO:0043009~chordate embryonic development

## Sheet: MII SC GO terms
Category	Term		50 overlapping GO terms MII-SC (321) and 2-only (65)	113 overlapping GO terms MII-SC (321) and 2-enriched pig (249)	78 overlapping GO terms MII-SC (321) and 4-enriched (147)
GOTERM_CC_FAT	GO:0031981~nuclear lumen		GO:0000087~M	GO:0000087~M	GO:0000087~M
GOTERM_CC_FAT	GO:0070013~intracellular organelle lumen		GO:0000226~microtubule cytoskeleton organization	GO:0000166~nucleotide binding	GO:0000226~microtubule
GOTERM_CC_FAT	GO:0043233~organelle lumen		GO:0000278~mitotic cell cycle	GO:0000226~microtubule cytoskeleton organization	GO:0000245~spliceosome
GOTERM_CC_FAT	GO:0031974~membrane-enclosed lumen		GO:0000279~M phase	GO:0000278~mitotic cell cycle	GO:0000278~mitotic
GOTERM_CC_FAT	GO:0005654~nucleoplasm		GO:0000280~nuclear division	GO:0000279~M phase	GO:0000279~M
GOTERM_BP_FAT	GO:0007049~cell cycle		GO:0000775~chromosome, centromeric region	GO:0000280~nuclear division	GO:0000280~nuclear
GOTERM_BP_FAT	GO:0000278~mitotic cell cycle		GO:0000776~kinetochore	GO:0000375~RNA	GO:0000375~RNA
GOTERM_BP_FAT	GO:0022402~cell cycle process		GO:0000777~condensed chromosome kinetochore	GO:0000377~RNA	GO:0000377~RNA
GOTERM_CC_FAT	GO:0043232~intracellular non-membrane-bounded organelle		GO:0000779~condensed chromosome, centromeric region	GO:0000398~nuclear	GO:0000387~spliceosomal
GOTERM_CC_FAT	GO:0043228~non-membrane-bounded organelle		GO:0000793~condensed chromosome	GO:0000776~kinetochore	GO:0000398~nuclear
GOTERM_BP_FAT	GO:0022403~cell cycle phase		GO:0000819~sister chromatid segregation	GO:0000922~spindle pole	GO:0000922~spindle
GOTERM_CC_FAT	GO:0005694~chromosome		GO:0000940~outer	GO:0003723~RNA binding	GO:0003697~single-stranded
GOTERM_BP_FAT	GO:0000279~M phase		GO:0001882~nucleoside binding	GO:0004527~exonuclease activity	GO:0003723~RNA
GOTERM_BP_FAT	GO:0000280~nuclear division		GO:0001883~purine nucleoside binding	GO:0005654~nucleoplasm	GO:0004674~protein
GOTERM_BP_FAT	GO:0007067~mitosis		GO:0005524~ATP binding	GO:0005681~spliceosome	GO:0005654~nucleoplasm
GOTERM_BP_FAT	GO:0000087~M phase of mitotic cell cycle		GO:0005654~nucleoplasm	GO:0005694~chromosome	GO:0005681~spliceosome
GOTERM_BP_FAT	GO:0048285~organelle fission		GO:0005694~chromosome	GO:0005730~nucleolus	GO:0005694~chromosome
GOTERM_CC_FAT	GO:0044427~chromosomal part		GO:0005815~microtubule organizing center	GO:0005813~centrosome	GO:0005819~spindle
GOTERM_CC_FAT	GO:0005819~spindle		GO:0005819~spindle	GO:0005815~microtubule organizing center	GO:0005829~cytosol
GOTERM_BP_FAT	GO:0006259~DNA metabolic process		GO:0006511~ubiquitin-dependent protein catabolic process	GO:0005819~spindle	GO:0006259~DNA
GOTERM_BP_FAT	GO:0051301~cell division		GO:0007010~cytoskeleton organization	GO:0005829~cytosol	GO:0006281~DNA
GOTERM_MF_FAT	GO:0003723~RNA binding		GO:0007049~cell cycle	GO:0005856~cytoskeleton	GO:0006289~nucleotide-excision
GOTERM_CC_FAT	GO:0005643~nuclear pore		GO:0007059~chromosome segregation	GO:0005874~microtubule	GO:0006325~chromatin
GOTERM_CC_FAT	GO:0005730~nucleolus		GO:0007067~mitosis	GO:0006281~DNA repair	GO:0006396~RNA
GOTERM_BP_FAT	GO:0006396~RNA processing		GO:0007093~mitotic cell cycle checkpoint	GO:0006302~double-strand break repair	GO:0006397~mRNA
GOTERM_BP_FAT	GO:0050658~RNA transport		GO:0007346~regulation	GO:0006352~transcription initiation	GO:0006605~protein
GOTERM_BP_FAT	GO:0050657~nucleic acid transport		GO:0008283~cell proliferation	GO:0006367~transcription	GO:0006886~intracellular
GOTERM_BP_FAT	GO:0051236~establishment of RNA localization		GO:0009057~macromolecule catabolic process	GO:0006396~RNA processing	GO:0006974~response
GOTERM_BP_FAT	GO:0006403~RNA localization		GO:0010498~proteasomal protein catabolic process	GO:0006397~mRNA processing	GO:0007049~cell
GOTERM_CC_FAT	GO:0046930~pore complex		GO:0010639~negative	GO:0006461~protein complex assembly	GO:0007051~spindle
GOTERM_BP_FAT	GO:0006260~DNA replication		GO:0015630~microtubule cytoskeleton	GO:0006511~ubiquitin-dependent protein catabolic process	GO:0007067~mitosis
GOTERM_CC_FAT	GO:0000793~condensed chromosome		GO:0016585~chromatin remodeling complex	GO:0006886~intracellular protein transport	GO:0007088~regulation
GOTERM_CC_FAT	GO:0005635~nuclear envelope		GO:0017076~purine nucleotide binding	GO:0006974~response	GO:0008104~protein
GOTERM_CC_FAT	GO:0000775~chromosome, centromeric region		GO:0019941~modification-dependent protein catabolic process	GO:0007010~cytoskeleton organization	GO:0008380~RNA
GOTERM_BP_FAT	GO:0015931~nucleobase, nucleoside, nucleotide and nucleic acid transport		GO:0022402~cell cycle process	GO:0007017~microtubule-based process	GO:0009057~macromolecule
GOTERM_BP_FAT	GO:0051028~mRNA transport		GO:0022403~cell cycle phase	GO:0007049~cell cycle	GO:0010498~proteasomal
GOTERM_BP_FAT	GO:0022613~ribonucleoprotein complex biogenesis		GO:0030163~protein catabolic process	GO:0007067~mitosis	GO:0015031~protein
GOTERM_BP_FAT	GO:0007059~chromosome segregation		GO:0030554~adenyl nucleotide binding	GO:0007346~regulation	GO:0015630~microtubule
GOTERM_MF_FAT	GO:0000166~nucleotide binding		GO:0032559~adenyl ribonucleotide binding	GO:0008104~protein localization	GO:0016071~mRNA
GOTERM_CC_FAT	GO:0015630~microtubule cytoskeleton		GO:0034621~cellular	GO:0008283~cell proliferation	GO:0016563~transcription
GOTERM_CC_FAT	GO:0044451~nucleoplasm part		GO:0042393~histone binding	GO:0008380~RNA splicing	GO:0016607~nuclear
GOTERM_BP_FAT	GO:0051276~chromosome organization		GO:0043161~proteasomal	GO:0008565~protein transporter activity	GO:0016887~ATPase
GOTERM_BP_FAT	GO:0006974~response to DNA damage stimulus		GO:0043632~modification-dependent macromolecule catabolic process	GO:0009057~macromolecule catabolic process	GO:0019941~modification-dependent
GOTERM_BP_FAT	GO:0008380~RNA splicing		GO:0044257~cellular protein catabolic process	GO:0010498~proteasomal protein catabolic process	GO:0022402~cell
GOTERM_BP_FAT	GO:0006281~DNA repair		GO:0044265~cellular macromolecule catabolic process	GO:0010551~regulation	GO:0022403~cell
GOTERM_CC_FAT	GO:0016604~nuclear body		GO:0044427~chromosomal part	GO:0010552~positive	GO:0022613~ribonucleoprotein
GOTERM_BP_FAT	GO:0043933~macromolecular complex subunit organization		GO:0048285~organelle fission	GO:0010605~negative	GO:0022618~ribonucleoprotein
GOTERM_CC_FAT	GO:0000779~condensed chromosome, centromeric region		GO:0051276~chromosome organization	GO:0015630~microtubule cytoskeleton	GO:0030071~regulation
GOTERM_BP_FAT	GO:0016071~mRNA metabolic process		GO:0051301~cell division	GO:0016071~mRNA metabolic process	GO:0030163~protein
GOTERM_BP_FAT	GO:0065003~macromolecular complex assembly		GO:0051603~proteolysis	GO:0016604~nuclear body	GO:0030496~midbody
GOTERM_CC_FAT	GO:0000776~kinetochore			GO:0016605~PML body	GO:0030529~ribonucleoprotein
GOTERM_CC_FAT	GO:0030529~ribonucleoprotein complex			GO:0016607~nuclear speck	GO:0031967~organelle
GOTERM_BP_FAT	GO:0006397~mRNA processing			GO:0019899~enzyme binding	GO:0031974~membrane-enclosed
GOTERM_BP_FAT	GO:0034621~cellular macromolecular complex subunit organization			GO:0019941~modification-dependent protein catabolic process	GO:0031975~envelope
GOTERM_CC_FAT	GO:0000228~nuclear chromosome			GO:0022402~cell cycle process	GO:0031981~nuclear
GOTERM_BP_FAT	GO:0000226~microtubule cytoskeleton organization			GO:0022403~cell cycle phase	GO:0033043~regulation
GOTERM_BP_FAT	GO:0034622~cellular macromolecular complex assembly			GO:0030163~protein catabolic process	GO:0033365~protein
GOTERM_BP_FAT	GO:0000070~mitotic sister chromatid segregation			GO:0030529~ribonucleoprotein complex	GO:0033554~cellular
GOTERM_CC_FAT	GO:0000777~condensed chromosome kinetochore			GO:0031145~anaphase-promoting	GO:0034613~cellular
GOTERM_BP_FAT	GO:0000819~sister chromatid segregation			GO:0031396~regulation of protein ubiquitination	GO:0043161~proteasomal
GOTERM_CC_FAT	GO:0005829~cytosol			GO:0031397~negative	GO:0043233~organelle
GOTERM_BP_FAT	GO:0007017~microtubule-based process			GO:0031398~positive	GO:0043566~structure-specific
GOTERM_BP_FAT	GO:0000375~RNA splicing, via transesterification reactions			GO:0031400~negative	GO:0043632~modification-dependent
GOTERM_BP_FAT	GO:0000398~nuclear mRNA splicing, via spliceosome			GO:0031401~positive	GO:0043933~macromolecular
GOTERM_BP_FAT	GO:0000377~RNA splicing, via transesterification reactions with bulged adenosine as nucleophile			GO:0031967~organelle envelope	GO:0044257~cellular
GOTERM_BP_FAT	GO:0033554~cellular response to stress			GO:0031974~membrane-enclosed lumen	GO:0044265~cellular
GOTERM_MF_FAT	GO:0005524~ATP binding			GO:0031975~envelope	GO:0044451~nucleoplasm
GOTERM_BP_FAT	GO:0007051~spindle organization			GO:0031981~nuclear lumen	GO:0045184~establishment
GOTERM_MF_FAT	GO:0032555~purine ribonucleotide binding			GO:0032268~regulation	GO:0046907~intracellular
GOTERM_MF_FAT	GO:0032553~ribonucleotide binding			GO:0032269~negative	GO:0048285~organelle
GOTERM_BP_FAT	GO:0042254~ribosome biogenesis			GO:0033043~regulation of organelle organization	GO:0051276~chromosome
GOTERM_MF_FAT	GO:0032559~adenyl ribonucleotide binding			GO:0033554~cellular response to stress	GO:0051301~cell
GOTERM_BP_FAT	GO:0044265~cellular macromolecule catabolic process			GO:0034470~ncRNA processing	GO:0051603~proteolysis
GOTERM_BP_FAT	GO:0022618~ribonucleoprotein complex assembly			GO:0034613~cellular protein localization	GO:0051783~regulation
GOTERM_BP_FAT	GO:0006913~nucleocytoplasmic transport			GO:0034621~cellular	GO:0065003~macromolecular
GOTERM_BP_FAT	GO:0006405~RNA export from nucleus			GO:0034622~cellular macromolecular complex assembly	GO:0070013~intracellular
GOTERM_BP_FAT	GO:0051169~nuclear transport			GO:0034660~ncRNA metabolic process	GO:0070647~protein
GOTERM_CC_FAT	GO:0005681~spliceosome			GO:0043086~negative	GO:0070727~cellular
GOTERM_BP_FAT	GO:0051726~regulation of cell cycle			GO:0043161~proteasomal
GOTERM_CC_FAT	GO:0031080~Nup107-160 complex			GO:0043228~non-membrane-bounded organelle
GOTERM_CC_FAT	GO:0031967~organelle envelope			GO:0043232~intracellular non-membrane-bounded organelle
GOTERM_CC_FAT	GO:0031975~envelope			GO:0043233~organelle lumen
GOTERM_MF_FAT	GO:0017076~purine nucleotide binding			GO:0043623~cellular protein complex assembly
GOTERM_CC_FAT	GO:0005815~microtubule organizing center			GO:0043632~modification-dependent macromolecule catabolic process
GOTERM_MF_FAT	GO:0030554~adenyl nucleotide binding			GO:0043933~macromolecular complex subunit organization
GOTERM_CC_FAT	GO:0005813~centrosome			GO:0044257~cellular protein catabolic process
GOTERM_MF_FAT	GO:0001882~nucleoside binding			GO:0044265~cellular macromolecule catabolic process
GOTERM_BP_FAT	GO:0009057~macromolecule catabolic process			GO:0044427~chromosomal part
GOTERM_CC_FAT	GO:0000922~spindle pole			GO:0044430~cytoskeletal part
GOTERM_MF_FAT	GO:0001883~purine nucleoside binding			GO:0044451~nucleoplasm part
GOTERM_CC_FAT	GO:0044430~cytoskeletal part			GO:0045934~negative
GOTERM_CC_FAT	GO:0000785~chromatin			GO:0046907~intracellular transport
GOTERM_CC_FAT	GO:0044454~nuclear chromosome part			GO:0048285~organelle fission
GOTERM_CC_FAT	GO:0012505~endomembrane system			GO:0051248~negative
GOTERM_BP_FAT	GO:0000387~spliceosomal snRNP biogenesis			GO:0051276~chromosome organization
GOTERM_CC_FAT	GO:0016607~nuclear speck			GO:0051301~cell division
GOTERM_BP_FAT	GO:0006261~DNA-dependent DNA replication			GO:0051340~regulation of ligase activity
GOTERM_BP_FAT	GO:0034660~ncRNA metabolic process			GO:0051351~positive
GOTERM_BP_FAT	GO:0051168~nuclear export			GO:0051352~negative
GOTERM_BP_FAT	GO:0006323~DNA packaging			GO:0051436~negative
GOTERM_BP_FAT	GO:0006401~RNA catabolic process			GO:0051437~positive
GOTERM_BP_FAT	GO:0010605~negative regulation of macromolecule metabolic process			GO:0051438~regulation
GOTERM_BP_FAT	GO:0007093~mitotic cell cycle checkpoint			GO:0051439~regulation
GOTERM_BP_FAT	GO:0046907~intracellular transport			GO:0051443~positive
GOTERM_BP_FAT	GO:0007010~cytoskeleton organization			GO:0051444~negative
GOTERM_BP_FAT	GO:0016072~rRNA metabolic process			GO:0051603~proteolysis
GOTERM_BP_FAT	GO:0034470~ncRNA processing			GO:0051640~organelle localization
GOTERM_MF_FAT	GO:0003682~chromatin binding			GO:0051656~establishment of organelle localization
GOTERM_BP_FAT	GO:0006461~protein complex assembly			GO:0051726~regulation of cell cycle
GOTERM_BP_FAT	GO:0070271~protein complex biogenesis			GO:0065003~macromolecular complex assembly
GOTERM_CC_FAT	GO:0005669~transcription factor TFIID complex			GO:0070013~intracellular organelle lumen
GOTERM_MF_FAT	GO:0003729~mRNA binding			GO:0070271~protein complex biogenesis
GOTERM_BP_FAT	GO:0007346~regulation of mitotic cell cycle			GO:0070727~cellular macromolecule localization
GOTERM_BP_FAT	GO:0006364~rRNA processing
GOTERM_BP_FAT	GO:0006511~ubiquitin-dependent protein catabolic process
GOTERM_CC_FAT	GO:0034399~nuclear periphery
GOTERM_CC_FAT	GO:0005856~cytoskeleton
GOTERM_BP_FAT	GO:0051439~regulation of ubiquitin-protein ligase activity during mitotic cell cycle
GOTERM_MF_FAT	GO:0008022~protein C-terminus binding
GOTERM_CC_FAT	GO:0016591~DNA-directed RNA polymerase II, holoenzyme
GOTERM_MF_FAT	GO:0016887~ATPase activity
GOTERM_BP_FAT	GO:0051603~proteolysis involved in cellular protein catabolic process
GOTERM_BP_FAT	GO:0051329~interphase of mitotic cell cycle
GOTERM_BP_FAT	GO:0044257~cellular protein catabolic process
GOTERM_BP_FAT	GO:0008283~cell proliferation
GOTERM_BP_FAT	GO:0015031~protein transport
GOTERM_BP_FAT	GO:0051325~interphase
GOTERM_BP_FAT	GO:0000075~cell cycle checkpoint
GOTERM_BP_FAT	GO:0008104~protein localization
GOTERM_BP_FAT	GO:0051640~organelle localization
GOTERM_BP_FAT	GO:0045184~establishment of protein localization
GOTERM_BP_FAT	GO:0051438~regulation of ubiquitin-protein ligase activity
GOTERM_BP_FAT	GO:0051436~negative regulation of ubiquitin-protein ligase activity during mitotic cell cycle
GOTERM_BP_FAT	GO:0031145~anaphase-promoting complex-dependent proteasomal ubiquitin-dependent protein catabolic process
GOTERM_BP_FAT	GO:0006271~DNA strand elongation during DNA replication
GOTERM_CC_FAT	GO:0015030~Cajal body
GOTERM_CC_FAT	GO:0005657~replication fork
GOTERM_BP_FAT	GO:0030163~protein catabolic process
GOTERM_CC_FAT	GO:0031965~nuclear membrane
GOTERM_MF_FAT	GO:0030145~manganese ion binding
GOTERM_BP_FAT	GO:0051340~regulation of ligase activity
GOTERM_BP_FAT	GO:0051444~negative regulation of ubiquitin-protein ligase activity
GOTERM_BP_FAT	GO:0051352~negative regulation of ligase activity
GOTERM_BP_FAT	GO:0006367~transcription initiation from RNA polymerase II promoter
GOTERM_BP_FAT	GO:0006352~transcription initiation
GOTERM_BP_FAT	GO:0051656~establishment of organelle localization
GOTERM_BP_FAT	GO:0051321~meiotic cell cycle
GOTERM_BP_FAT	GO:0031396~regulation of protein ubiquitination
GOTERM_BP_FAT	GO:0000245~spliceosome assembly
GOTERM_BP_FAT	GO:0019941~modification-dependent protein catabolic process
GOTERM_BP_FAT	GO:0043632~modification-dependent macromolecule catabolic process
GOTERM_CC_FAT	GO:0030532~small nuclear ribonucleoprotein complex
GOTERM_BP_FAT	GO:0010498~proteasomal protein catabolic process
GOTERM_BP_FAT	GO:0043161~proteasomal ubiquitin-dependent protein catabolic process
GOTERM_BP_FAT	GO:0022616~DNA strand elongation
GOTERM_MF_FAT	GO:0043566~structure-specific DNA binding
GOTERM_BP_FAT	GO:0006406~mRNA export from nucleus
GOTERM_BP_FAT	GO:0051170~nuclear import
GOTERM_BP_FAT	GO:0031397~negative regulation of protein ubiquitination
GOTERM_BP_FAT	GO:0006310~DNA recombination
GOTERM_BP_FAT	GO:0006351~transcription, DNA-dependent
GOTERM_BP_FAT	GO:0006302~double-strand break repair
GOTERM_BP_FAT	GO:0051095~regulation of helicase activity
GOTERM_BP_FAT	GO:0034728~nucleosome organization
GOTERM_BP_FAT	GO:0032774~RNA biosynthetic process
GOTERM_BP_FAT	GO:0032269~negative regulation of cellular protein metabolic process
GOTERM_BP_FAT	GO:0006333~chromatin assembly or disassembly
GOTERM_BP_FAT	GO:0007052~mitotic spindle organization
GOTERM_MF_FAT	GO:0004527~exonuclease activity
GOTERM_CC_FAT	GO:0000790~nuclear chromatin
GOTERM_CC_FAT	GO:0000808~origin recognition complex
GOTERM_CC_FAT	GO:0030530~heterogeneous nuclear ribonucleoprotein complex
GOTERM_CC_FAT	GO:0016363~nuclear matrix
GOTERM_BP_FAT	GO:0042770~DNA damage response, signal transduction
GOTERM_CC_FAT	GO:0005876~spindle microtubule
GOTERM_MF_FAT	GO:0003697~single-stranded DNA binding
GOTERM_BP_FAT	GO:0006270~DNA replication initiation
GOTERM_BP_FAT	GO:0051052~regulation of DNA metabolic process
GOTERM_BP_FAT	GO:0007126~meiosis
GOTERM_BP_FAT	GO:0051327~M phase of meiotic cell cycle
GOTERM_BP_FAT	GO:0010639~negative regulation of organelle organization
GOTERM_CC_FAT	GO:0030496~midbody
GOTERM_BP_FAT	GO:0051248~negative regulation of protein metabolic process
GOTERM_BP_FAT	GO:0040001~establishment of mitotic spindle localization
GOTERM_BP_FAT	GO:0009263~deoxyribonucleotide biosynthetic process
GOTERM_BP_FAT	GO:0009262~deoxyribonucleotide metabolic process
GOTERM_BP_FAT	GO:0006284~base-excision repair
GOTERM_CC_FAT	GO:0005874~microtubule
GOTERM_BP_FAT	GO:0006334~nucleosome assembly
GOTERM_BP_FAT	GO:0050684~regulation of mRNA processing
GOTERM_MF_FAT	GO:0005487~nucleocytoplasmic transporter activity
GOTERM_BP_FAT	GO:0000910~cytokinesis
GOTERM_BP_FAT	GO:0031400~negative regulation of protein modification process
GOTERM_BP_FAT	GO:0006606~protein import into nucleus
GOTERM_BP_FAT	GO:0007127~meiosis I
GOTERM_BP_FAT	GO:0031497~chromatin assembly
GOTERM_BP_FAT	GO:0045934~negative regulation of nucleobase, nucleoside, nucleotide and nucleic acid metabolic process
GOTERM_BP_FAT	GO:0048015~phosphoinositide-mediated signaling
GOTERM_BP_FAT	GO:0006273~lagging strand elongation
GOTERM_BP_FAT	GO:0051172~negative regulation of nitrogen compound metabolic process
GOTERM_MF_FAT	GO:0051082~unfolded protein binding
GOTERM_CC_FAT	GO:0000794~condensed nuclear chromosome
GOTERM_MF_FAT	GO:0003690~double-stranded DNA binding
GOTERM_BP_FAT	GO:0065004~protein-DNA complex assembly
GOTERM_BP_FAT	GO:0051293~establishment of spindle localization
GOTERM_BP_FAT	GO:0051653~spindle localization
GOTERM_BP_FAT	GO:0033365~protein localization in organelle
GOTERM_MF_FAT	GO:0004518~nuclease activity
GOTERM_BP_FAT	GO:0034504~protein localization in nucleus
GOTERM_CC_FAT	GO:0005637~nuclear inner membrane
GOTERM_MF_FAT	GO:0051087~chaperone binding
GOTERM_BP_FAT	GO:0006368~RNA elongation from RNA polymerase II promoter
GOTERM_BP_FAT	GO:0006325~chromatin organization
GOTERM_CC_FAT	GO:0016585~chromatin remodeling complex
GOTERM_MF_FAT	GO:0042623~ATPase activity, coupled
GOTERM_BP_FAT	GO:0000212~meiotic spindle organization
GOTERM_BP_FAT	GO:0050686~negative regulation of mRNA processing
GOTERM_BP_FAT	GO:0006354~RNA elongation
GOTERM_BP_FAT	GO:0031398~positive regulation of protein ubiquitination
GOTERM_CC_FAT	GO:0000792~heterochromatin
GOTERM_BP_FAT	GO:0051437~positive regulation of ubiquitin-protein ligase activity during mitotic cell cycle
GOTERM_CC_FAT	GO:0010369~chromocenter
GOTERM_BP_FAT	GO:0070647~protein modification by small protein conjugation or removal
GOTERM_MF_FAT	GO:0032135~DNA insertion or deletion binding
GOTERM_BP_FAT	GO:0030261~chromosome condensation
GOTERM_MF_FAT	GO:0019899~enzyme binding
GOTERM_BP_FAT	GO:0051443~positive regulation of ubiquitin-protein ligase activity
GOTERM_BP_FAT	GO:0051053~negative regulation of DNA metabolic process
GOTERM_BP_FAT	GO:0006999~nuclear pore organization
GOTERM_BP_FAT	GO:0051096~positive regulation of helicase activity
GOTERM_BP_FAT	GO:0006289~nucleotide-excision repair
GOTERM_MF_FAT	GO:0008408~3'-5' exonuclease activity
GOTERM_CC_FAT	GO:0005720~nuclear heterochromatin
GOTERM_BP_FAT	GO:0007088~regulation of mitosis
GOTERM_BP_FAT	GO:0051783~regulation of nuclear division
GOTERM_BP_FAT	GO:0051351~positive regulation of ligase activity
GOTERM_BP_FAT	GO:0032268~regulation of cellular protein metabolic process
GOTERM_MF_FAT	GO:0042393~histone binding
GOTERM_BP_FAT	GO:0010552~positive regulation of specific transcription from RNA polymerase II promoter
GOTERM_CC_FAT	GO:0005652~nuclear lamina
GOTERM_CC_FAT	GO:0005664~nuclear origin of replication recognition complex
GOTERM_CC_FAT	GO:0005667~transcription factor complex
GOTERM_BP_FAT	GO:0050000~chromosome localization
GOTERM_BP_FAT	GO:0051303~establishment of chromosome localization
GOTERM_MF_FAT	GO:0032405~MutLalpha complex binding
GOTERM_BP_FAT	GO:0017038~protein import
GOTERM_BP_FAT	GO:0034613~cellular protein localization
GOTERM_BP_FAT	GO:0006402~mRNA catabolic process
GOTERM_BP_FAT	GO:0070727~cellular macromolecule localization
GOTERM_BP_FAT	GO:0006605~protein targeting
GOTERM_BP_FAT	GO:0040029~regulation of gene expression, epigenetic
GOTERM_BP_FAT	GO:0010564~regulation of cell cycle process
GOTERM_BP_FAT	GO:0033043~regulation of organelle organization
GOTERM_CC_FAT	GO:0016605~PML body
GOTERM_BP_FAT	GO:0000184~nuclear-transcribed mRNA catabolic process, nonsense-mediated decay
GOTERM_BP_FAT	GO:0033044~regulation of chromosome organization
GOTERM_BP_FAT	GO:0006886~intracellular protein transport
GOTERM_BP_FAT	GO:0006457~protein folding
GOTERM_MF_FAT	GO:0016779~nucleotidyltransferase activity
GOTERM_BP_FAT	GO:0006297~nucleotide-excision repair, DNA gap filling
GOTERM_BP_FAT	GO:0000059~protein import into nucleus, docking
GOTERM_MF_FAT	GO:0000287~magnesium ion binding
GOTERM_MF_FAT	GO:0008139~nuclear localization sequence binding
GOTERM_MF_FAT	GO:0003688~DNA replication origin binding
GOTERM_MF_FAT	GO:0019904~protein domain specific binding
GOTERM_MF_FAT	GO:0003677~DNA binding
GOTERM_MF_FAT	GO:0008565~protein transporter activity
GOTERM_BP_FAT	GO:0009116~nucleoside metabolic process
GOTERM_BP_FAT	GO:0043044~ATP-dependent chromatin remodeling
GOTERM_BP_FAT	GO:0032392~DNA geometric change
GOTERM_BP_FAT	GO:0032508~DNA duplex unwinding
GOTERM_BP_FAT	GO:0008219~cell death
GOTERM_MF_FAT	GO:0016563~transcription activator activity
GOTERM_BP_FAT	GO:0000077~DNA damage checkpoint
GOTERM_BP_FAT	GO:0009451~RNA modification
GOTERM_BP_FAT	GO:0043623~cellular protein complex assembly
GOTERM_BP_FAT	GO:0016265~death
GOTERM_BP_FAT	GO:0010629~negative regulation of gene expression
GOTERM_BP_FAT	GO:0051253~negative regulation of RNA metabolic process
GOTERM_MF_FAT	GO:0016796~exonuclease activity, active with either ribo- or deoxyribonucleic acids and producing 5'-phosphomonoesters
GOTERM_MF_FAT	GO:0032404~mismatch repair complex binding
GOTERM_MF_FAT	GO:0000339~RNA cap binding
GOTERM_MF_FAT	GO:0003702~RNA polymerase II transcription factor activity
GOTERM_BP_FAT	GO:0007098~centrosome cycle
GOTERM_MF_FAT	GO:0016564~transcription repressor activity
GOTERM_BP_FAT	GO:0031401~positive regulation of protein modification process
GOTERM_MF_FAT	GO:0004004~ATP-dependent RNA helicase activity
GOTERM_BP_FAT	GO:0006596~polyamine biosynthetic process
GOTERM_BP_FAT	GO:0043086~negative regulation of catalytic activity
GOTERM_BP_FAT	GO:0010608~posttranscriptional regulation of gene expression
GOTERM_CC_FAT	GO:0000940~outer kinetochore of condensed chromosome
GOTERM_BP_FAT	GO:0006366~transcription from RNA polymerase II promoter
GOTERM_BP_FAT	GO:0000956~nuclear-transcribed mRNA catabolic process
GOTERM_MF_FAT	GO:0016565~general transcriptional repressor activity
GOTERM_MF_FAT	GO:0004520~endodeoxyribonuclease activity
GOTERM_MF_FAT	GO:0008186~RNA-dependent ATPase activity
GOTERM_BP_FAT	GO:0031570~DNA integrity checkpoint
GOTERM_CC_FAT	GO:0070461~SAGA-type complex
GOTERM_MF_FAT	GO:0010843~promoter binding
GOTERM_MF_FAT	GO:0008094~DNA-dependent ATPase activity
GOTERM_MF_FAT	GO:0004674~protein serine/threonine kinase activity
GOTERM_BP_FAT	GO:0016446~somatic hypermutation of immunoglobulin genes
GOTERM_BP_FAT	GO:0002566~somatic diversification of immune receptors via somatic mutation
GOTERM_BP_FAT	GO:0007080~mitotic metaphase plate congression
GOTERM_BP_FAT	GO:0000731~DNA synthesis during DNA repair
GOTERM_BP_FAT	GO:0033205~cytokinesis during cell cycle
GOTERM_MF_FAT	GO:0003777~microtubule motor activity
GOTERM_BP_FAT	GO:0010558~negative regulation of macromolecule biosynthetic process
GOTERM_BP_FAT	GO:0000079~regulation of cyclin-dependent protein kinase activity
GOTERM_BP_FAT	GO:0030071~regulation of mitotic metaphase/anaphase transition
GOTERM_MF_FAT	GO:0008134~transcription factor binding
GOTERM_MF_FAT	GO:0031202~RNA splicing factor activity, transesterification mechanism
GOTERM_BP_FAT	GO:0006915~apoptosis
GOTERM_MF_FAT	GO:0046983~protein dimerization activity
GOTERM_BP_FAT	GO:0000082~G1/S transition of mitotic cell cycle
GOTERM_BP_FAT	GO:0010551~regulation of specific transcription from RNA polymerase II promoter
GOTERM_MF_FAT	GO:0003713~transcription coactivator activity
GOTERM_BP_FAT	GO:0032259~methylation
GOTERM_BP_FAT	GO:0031327~negative regulation of cellular biosynthetic process
GOTERM_BP_FAT	GO:0007131~reciprocal meiotic recombination
GOTERM_BP_FAT	GO:0012501~programmed cell death
GOTERM_BP_FAT	GO:0016568~chromatin modification
GOTERM_BP_FAT	GO:0009411~response to UV
GOTERM_CC_FAT	GO:0000178~exosome (RNase complex)
GOTERM_BP_FAT	GO:0007004~telomere maintenance via telomerase
GOTERM_BP_FAT	GO:0051310~metaphase plate congression
GOTERM_BP_FAT	GO:0006595~polyamine metabolic process
GOTERM_BP_FAT	GO:0006298~mismatch repair
GOTERM_CC_FAT	GO:0005739~mitochondrion
GOTERM_MF_FAT	GO:0008353~RNA polymerase II carboxy-terminal domain kinase activity
GOTERM_MF_FAT	GO:0000175~3'-5'-exoribonuclease activity
GOTERM_BP_FAT	GO:0051129~negative regulation of cellular component organization
GOTERM_BP_FAT	GO:0000018~regulation of DNA recombination
GOTERM_BP_FAT	GO:0016579~protein deubiquitination
GOTERM_BP_FAT	GO:0007281~germ cell development
GOTERM_BP_FAT	GO:0009890~negative regulation of biosynthetic process
GOTERM_BP_FAT	GO:0006275~regulation of DNA replication
GOTERM_CC_FAT	GO:0031618~nuclear centromeric heterochromatin
GOTERM_CC_FAT	GO:0032301~MutSalpha complex
GOTERM_BP_FAT	GO:0010604~positive regulation of macromolecule metabolic process
GOTERM_BP_FAT	GO:0010833~telomere maintenance via telomere lengthening
GOTERM_BP_FAT	GO:0009219~pyrimidine deoxyribonucleotide metabolic process
GOTERM_MF_FAT	GO:0032143~single thymine insertion binding
GOTERM_MF_FAT	GO:0019781~NEDD8 activating enzyme activity
GOTERM_MF_FAT	GO:0016896~exoribonuclease activity, producing 5'-phosphomonoesters
GOTERM_MF_FAT	GO:0004532~exoribonuclease activity
GOTERM_MF_FAT	GO:0003724~RNA helicase activity
GOTERM_BP_FAT	GO:0010638~positive regulation of organelle organization
GOTERM_BP_FAT	GO:0003006~reproductive developmental process
GOTERM_BP_FAT	GO:0044092~negative regulation of molecular function
GOTERM_BP_FAT	GO:0051571~positive regulation of histone H3-K4 methylation
GOTERM_BP_FAT	GO:0033567~DNA replication, Okazaki fragment processing
GOTERM_BP_FAT	GO:0043137~DNA replication, removal of RNA primer
GOTERM_BP_FAT	GO:0031440~regulation of mRNA 3'-end processing
GOTERM_BP_FAT	GO:0006597~spermine biosynthetic process
GOTERM_CC_FAT	GO:0000123~histone acetyltransferase complex
GOTERM_CC_FAT	GO:0030894~replisome
GOTERM_CC_FAT	GO:0033276~transcription factor TFTC complex
GOTERM_CC_FAT	GO:0043601~nuclear replisome
GOTERM_BP_FAT	GO:0034404~nucleobase, nucleoside and nucleotide biosynthetic process
GOTERM_BP_FAT	GO:0034654~nucleobase, nucleoside, nucleotide and nucleic acid biosynthetic process
GOTERM_CC_FAT	GO:0005814~centriole
GOTERM_CC_FAT	GO:0009295~nucleoid
GOTERM_CC_FAT	GO:0042645~mitochondrial nucleoid
GOTERM_BP_FAT	GO:0000723~telomere maintenance
GOTERM_BP_FAT	GO:0008156~negative regulation of DNA replication
GOTERM_BP_FAT	GO:0016481~negative regulation of transcription
GOTERM_BP_FAT	GO:0001556~oocyte maturation
GOTERM_BP_FAT	GO:0007076~mitotic chromosome condensation
GOTERM_MF_FAT	GO:0004659~prenyltransferase activity
GOTERM_BP_FAT	GO:0051247~positive regulation of protein metabolic process
GOTERM_MF_FAT	GO:0016251~general RNA polymerase II transcription factor activity
GOTERM_MF_FAT	GO:0042826~histone deacetylase binding
GOTERM_BP_FAT	GO:0070646~protein modification by small protein removal
GOTERM_BP_FAT	GO:0032200~telomere organization
GOTERM_MF_FAT	GO:0003712~transcription cofactor activity
GOTERM_CC_FAT	GO:0043596~nuclear replication fork
GOTERM_BP_FAT	GO:0043193~positive regulation of gene-specific transcription
GOTERM_MF_FAT	GO:0030528~transcription regulator activity
GOTERM_MF_FAT	GO:0004386~helicase activity
GOTERM_BP_FAT	GO:0001701~in utero embryonic development
GOTERM_BP_FAT	GO:0006268~DNA unwinding during replication
GOTERM_BP_FAT	GO:0031399~regulation of protein modification process
GOTERM_BP_FAT	GO:0009314~response to radiation
GOTERM_BP_FAT	GO:0032446~protein modification by small protein conjugation
GOTERM_BP_FAT	GO:0043414~biopolymer methylation
GOTERM_MF_FAT	GO:0047485~protein N-terminus binding
GOTERM_BP_FAT	GO:0006730~one-carbon metabolic process
GOTERM_CC_FAT	GO:0032133~chromosome passenger complex
GOTERM_CC_FAT	GO:0001940~male pronucleus
GOTERM_BP_FAT	GO:0048255~mRNA stabilization
GOTERM_BP_FAT	GO:0043489~RNA stabilization
GOTERM_CC_FAT	GO:0005913~cell-cell adherens junction
GOTERM_MF_FAT	GO:0032139~dinucleotide insertion or deletion binding
GOTERM_MF_FAT	GO:0032357~oxidized purine DNA binding
GOTERM_MF_FAT	GO:0000400~four-way junction DNA binding
GOTERM_MF_FAT	GO:0032142~single guanine insertion binding
GOTERM_MF_FAT	GO:0032356~oxidized DNA binding
GOTERM_MF_FAT	GO:0043023~ribosomal large subunit binding
GOTERM_BP_FAT	GO:0044271~nitrogen compound biosynthetic process
GOTERM_MF_FAT	GO:0004536~deoxyribonuclease activity
GOTERM_MF_FAT	GO:0008135~translation factor activity, nucleic acid binding
GOTERM_BP_FAT	GO:0051297~centrosome organization
GOTERM_BP_FAT	GO:0006417~regulation of translation
GOTERM_MF_FAT	GO:0032403~protein complex binding
GOTERM_BP_FAT	GO:0043570~maintenance of DNA repeat elements
GOTERM_BP_FAT	GO:0034501~protein localization to kinetochore
GOTERM_BP_FAT	GO:0048025~negative regulation of nuclear mRNA splicing, via spliceosome
GOTERM_BP_FAT	GO:0045842~positive regulation of mitotic metaphase/anaphase transition
GOTERM_BP_FAT	GO:0051573~negative regulation of histone H3-K9 methylation
GOTERM_BP_FAT	GO:0009221~pyrimidine deoxyribonucleotide biosynthetic process
GOTERM_BP_FAT	GO:0008215~spermine metabolic process
GOTERM_BP_FAT	GO:0051570~regulation of histone H3-K9 methylation
GOTERM_BP_FAT	GO:0031061~negative regulation of histone methylation
GOTERM_BP_FAT	GO:0031062~positive regulation of histone methylation
