# Supplementary material for: RNA Profiles of Porcine Embryos during Genome Activation Reveal Complex Metabolic Switch Sensitive to In Vitro Conditions
Source: PLoS One. 2013 Apr 29;8(4):e61547. doi: 10.1371/journal.pone.0061547 (PMC3639270; doi:10.1371/journal.pone.0061547)
Supplement: Table S10 — Comparison of significantly enriched GO terms from zebrafish pre-EGA, EGA and post-EGA embryos (Aanes et al., 2011) with our data. (XLSX) [file pone.0061547.s010.xlsx]

## Sheet: ZF gene lists
decreasing towards MBT	Peaking preMBT	postMBT
ENSDARG00000019746	ENSDARG00000067944	ENSDARG00000053569
ENSDARG00000021022	ENSDARG00000057454	ENSDARG00000037178
ENSDARG00000020279	ENSDARG00000068143	ENSDARG00000071497
ENSDARG00000041600	ENSDARG00000027234	ENSDARG00000057575
ENSDARG00000031293	ENSDARG00000003027	ENSDARG00000035810
ENSDARG00000003869	ENSDARG00000025421	ENSDARG00000019613
ENSDARG00000039882	ENSDARG00000009886	ENSDARG00000037804
ENSDARG00000040513	ENSDARG00000045025	ENSDARG00000016048
ENSDARG00000040161	ENSDARG00000030976	ENSDARG00000053455
ENSDARG00000070826	ENSDARG00000009436	ENSDARG00000034670
ENSDARG00000005098	ENSDARG00000053619	ENSDARG00000043271
ENSDARG00000044636	ENSDARG00000010290	ENSDARG00000088605
ENSDARG00000074892	ENSDARG00000004785	ENSDARG00000009881
ENSDARG00000015998	ENSDARG00000087128	ENSDARG00000016253
ENSDARG00000035571	ENSDARG00000043905	ENSDARG00000014941
ENSDARG00000024540	ENSDARG00000054433	ENSDARG00000032765
ENSDARG00000009472	ENSDARG00000045092	ENSDARG00000040606
ENSDARG00000007108	ENSDARG00000055719	ENSDARG00000030367
ENSDARG00000045095	ENSDARG00000017605	ENSDARG00000056618
ENSDARG00000091771	ENSDARG00000045676	ENSDARG00000013576
ENSDARG00000004460	ENSDARG00000037961	ENSDARG00000077456
ENSDARG00000046006	ENSDARG00000034174	ENSDARG00000036295
ENSDARG00000026799	ENSDARG00000004115	ENSDARG00000035519
ENSDARG00000023989	ENSDARG00000024112	ENSDARG00000045846
ENSDARG00000030781	ENSDARG00000058306	ENSDARG00000044845
ENSDARG00000002826	ENSDARG00000018110	ENSDARG00000058966
ENSDARG00000001788	ENSDARG00000016769	ENSDARG00000078941
ENSDARG00000058471	ENSDARG00000036541	ENSDARG00000045694
ENSDARG00000009494	ENSDARG00000054224	ENSDARG00000036670
ENSDARG00000002013	ENSDARG00000007444	ENSDARG00000033706
ENSDARG00000006508	ENSDARG00000008490	ENSDARG00000027612
ENSDARG00000005078	ENSDARG00000051921	ENSDARG00000004218
ENSDARG00000009783	ENSDARG00000018069	ENSDARG00000006409
ENSDARG00000089062	ENSDARG00000025033	ENSDARG00000037069
ENSDARG00000070116	ENSDARG00000018627	ENSDARG00000055043
ENSDARG00000045878	ENSDARG00000024184	ENSDARG00000055647
ENSDARG00000069920	ENSDARG00000040338	ENSDARG00000074337
ENSDARG00000057114	ENSDARG00000027813	ENSDARG00000015906
ENSDARG00000059386	ENSDARG00000038567	ENSDARG00000070020
ENSDARG00000077584	ENSDARG00000077445	ENSDARG00000070360
ENSDARG00000042522	ENSDARG00000017385	ENSDARG00000068409
ENSDARG00000055917	ENSDARG00000025340	ENSDARG00000052690
ENSDARG00000028192	ENSDARG00000003642	ENSDARG00000057683
ENSDARG00000044807	ENSDARG00000008020	ENSDARG00000009262
ENSDARG00000011072	ENSDARG00000039719	ENSDARG00000058179
ENSDARG00000030250	ENSDARG00000041170	ENSDARG00000018048
ENSDARG00000069065	ENSDARG00000076334	ENSDARG00000038141
ENSDARG00000069525	ENSDARG00000013042	ENSDARG00000078518
ENSDARG00000004647	ENSDARG00000008560	ENSDARG00000079403
ENSDARG00000055524	ENSDARG00000025350	ENSDARG00000031698
ENSDARG00000020979	ENSDARG00000035131	ENSDARG00000010032
ENSDARG00000011801	ENSDARG00000003573	ENSDARG00000022904
ENSDARG00000031102	ENSDARG00000028131	ENSDARG00000004256
ENSDARG00000024979	ENSDARG00000016307	ENSDARG00000071029
ENSDARG00000062053	ENSDARG00000046048	ENSDARG00000087636
ENSDARG00000038694	ENSDARG00000016745	ENSDARG00000031126
ENSDARG00000016177	ENSDARG00000055743	ENSDARG00000010770
ENSDARG00000017928	ENSDARG00000005828	ENSDARG00000045444
ENSDARG00000026616	ENSDARG00000004632	ENSDARG00000002336
ENSDARG00000053474	ENSDARG00000058740	ENSDARG00000020219
ENSDARG00000043336	ENSDARG00000006545	ENSDARG00000019920
ENSDARG00000020241	ENSDARG00000038222	ENSDARG00000044059
ENSDARG00000001804	ENSDARG00000003207	ENSDARG00000006110
ENSDARG00000039850	ENSDARG00000029045	ENSDARG00000078004
ENSDARG00000042214	ENSDARG00000069857	ENSDARG00000040955
ENSDARG00000015425	ENSDARG00000079555	ENSDARG00000058819
ENSDARG00000020473	ENSDARG00000055770	ENSDARG00000046019
ENSDARG00000011239	ENSDARG00000026902	ENSDARG00000045219
ENSDARG00000037307	ENSDARG00000011049	ENSDARG00000021201
ENSDARG00000036064	ENSDARG00000029783	ENSDARG00000007329
ENSDARG00000034518	ENSDARG00000056268	ENSDARG00000009905
ENSDARG00000054312	ENSDARG00000037353	ENSDARG00000016526
ENSDARG00000053776	ENSDARG00000018918	ENSDARG00000030703
ENSDARG00000057075	ENSDARG00000025824	ENSDARG00000042485
ENSDARG00000040803	ENSDARG00000056871	ENSDARG00000003399
ENSDARG00000071511	ENSDARG00000020964	ENSDARG00000021032
ENSDARG00000053685	ENSDARG00000020857	ENSDARG00000012788
ENSDARG00000025212	ENSDARG00000015997	ENSDARG00000018260
ENSDARG00000059412	ENSDARG00000014013	ENSDARG00000041430
ENSDARG00000038401	ENSDARG00000035406	ENSDARG00000017354
ENSDARG00000045428	ENSDARG00000089517	ENSDARG00000069105
ENSDARG00000076968	ENSDARG00000020123	ENSDARG00000018643
ENSDARG00000014041	ENSDARG00000015091	ENSDARG00000015554
ENSDARG00000002304	ENSDARG00000012506	ENSDARG00000013144
ENSDARG00000006021	ENSDARG00000028842	ENSDARG00000014277
ENSDARG00000056515	ENSDARG00000056347	ENSDARG00000017164
ENSDARG00000020354	ENSDARG00000041338	ENSDARG00000043128
ENSDARG00000052109	ENSDARG00000007181	ENSDARG00000035563
ENSDARG00000026767	ENSDARG00000051934	ENSDARG00000056594
ENSDARG00000045789	ENSDARG00000016809	ENSDARG00000068732
ENSDARG00000023766	ENSDARG00000038309	ENSDARG00000025372
ENSDARG00000044956	ENSDARG00000021399	ENSDARG00000040299
ENSDARG00000008808	ENSDARG00000043134	ENSDARG00000071418
ENSDARG00000009851	ENSDARG00000020024	ENSDARG00000016858
ENSDARG00000052638	ENSDARG00000002060	ENSDARG00000037116
ENSDARG00000069453	ENSDARG00000056840	ENSDARG00000019659
ENSDARG00000052103	ENSDARG00000015557	ENSDARG00000010124
ENSDARG00000052644	ENSDARG00000058425	ENSDARG00000070914
ENSDARG00000052842	ENSDARG00000039872	ENSDARG00000040216
ENSDARG00000012718	ENSDARG00000043177	ENSDARG00000003193
ENSDARG00000041190	ENSDARG00000045567	ENSDARG00000070047
ENSDARG00000058022	ENSDARG00000015747	ENSDARG00000019260
ENSDARG00000091001	ENSDARG00000014761	ENSDARG00000039269
ENSDARG00000062385	ENSDARG00000016396	ENSDARG00000016363
ENSDARG00000062893	ENSDARG00000030804	ENSDARG00000053301
ENSDARG00000024775	ENSDARG00000042751	ENSDARG00000020761
ENSDARG00000045880	ENSDARG00000033973	ENSDARG00000043531
ENSDARG00000037528	ENSDARG00000045554	ENSDARG00000015611
ENSDARG00000034957	ENSDARG00000036811	ENSDARG00000033182
ENSDARG00000019250	ENSDARG00000009519	ENSDARG00000023880
ENSDARG00000078326	ENSDARG00000046061	ENSDARG00000009040
ENSDARG00000012005	ENSDARG00000012796	ENSDARG00000002353
ENSDARG00000068916	ENSDARG00000015937	ENSDARG00000031683
ENSDARG00000060380	ENSDARG00000009178	ENSDARG00000019417
ENSDARG00000063191	ENSDARG00000052386	ENSDARG00000070538
ENSDARG00000062116	ENSDARG00000003899	ENSDARG00000027744
ENSDARG00000063385	ENSDARG00000056517	ENSDARG00000005481
ENSDARG00000070461	ENSDARG00000035434	ENSDARG00000020893
ENSDARG00000068663	ENSDARG00000033771	ENSDARG00000086826
ENSDARG00000032116	ENSDARG00000001313	ENSDARG00000033609
ENSDARG00000061067	ENSDARG00000021607	ENSDARG00000023520
ENSDARG00000070611	ENSDARG00000030267	ENSDARG00000079347
ENSDARG00000071555	ENSDARG00000010784	ENSDARG00000006837
ENSDARG00000055622	ENSDARG00000014685	ENSDARG00000011533
ENSDARG00000069129	ENSDARG00000008237	ENSDARG00000012248
ENSDARG00000069298	ENSDARG00000002330	ENSDARG00000013317
ENSDARG00000070012	ENSDARG00000055588	ENSDARG00000014646
ENSDARG00000059582	ENSDARG00000014474	ENSDARG00000015123
ENSDARG00000060954	ENSDARG00000070390	ENSDARG00000017710
ENSDARG00000063270	ENSDARG00000032037	ENSDARG00000020224
ENSDARG00000061890	ENSDARG00000035570	ENSDARG00000021143
ENSDARG00000011498	ENSDARG00000030139	ENSDARG00000035151
ENSDARG00000062226	ENSDARG00000036775	ENSDARG00000036987
ENSDARG00000012249	ENSDARG00000038737	ENSDARG00000039675
ENSDARG00000071233	ENSDARG00000017261	ENSDARG00000040503
ENSDARG00000001210	ENSDARG00000054583	ENSDARG00000045371
ENSDARG00000062650	ENSDARG00000034916	ENSDARG00000045801
ENSDARG00000061185	ENSDARG00000029609	ENSDARG00000045898
ENSDARG00000062142	ENSDARG00000014793	ENSDARG00000056836
ENSDARG00000059983	ENSDARG00000059354	ENSDARG00000056950
ENSDARG00000039386	ENSDARG00000029063	ENSDARG00000060808
ENSDARG00000088454	ENSDARG00000037633	ENSDARG00000069185
ENSDARG00000010098	ENSDARG00000010382	ENSDARG00000069382
ENSDARG00000079721	ENSDARG00000026701	ENSDARG00000075508
ENSDARG00000002305	ENSDARG00000075931	ENSDARG00000076272
ENSDARG00000075326	ENSDARG00000058820	ENSDARG00000076554
ENSDARG00000042213	ENSDARG00000019907	ENSDARG00000077111
ENSDARG00000059951	ENSDARG00000043554	ENSDARG00000078552
ENSDARG00000061375	ENSDARG00000042509	ENSDARG00000079539
ENSDARG00000074663	ENSDARG00000071669	ENSDARG00000086374
ENSDARG00000087473	ENSDARG00000019707	ENSDARG00000086881
ENSDARG00000035122	ENSDARG00000044642	ENSDARG00000087212
ENSDARG00000076474	ENSDARG00000052903	ENSDARG00000087844
ENSDARG00000031246	ENSDARG00000008639	ENSDARG00000088373
ENSDARG00000037484	ENSDARG00000014303	ENSDARG00000088885
ENSDARG00000087402	ENSDARG00000027322	ENSDARG00000088927
ENSDARG00000011493	ENSDARG00000044540	ENSDARG00000089854
ENSDARG00000067607	ENSDARG00000075677	ENSDARG00000090403
ENSDARG00000032156	ENSDARG00000041113	ENSDARG00000090673
ENSDARG00000071250	ENSDARG00000000423	ENSDARG00000073900
ENSDARG00000055563	ENSDARG00000043493	ENSDARG00000074347
ENSDARG00000075121	ENSDARG00000020820	ENSDARG00000086839
ENSDARG00000061417	ENSDARG00000024564	ENSDARG00000087673
ENSDARG00000059630	ENSDARG00000020187	ENSDARG00000089210
ENSDARG00000073686	ENSDARG00000036687	ENSDARG00000091111
ENSDARG00000057138	ENSDARG00000036092	ENSDARG00000088084
ENSDARG00000052330	ENSDARG00000005606	ENSDARG00000074070
ENSDARG00000056795	ENSDARG00000059244	ENSDARG00000018010
ENSDARG00000076228	ENSDARG00000053558	ENSDARG00000040556
ENSDARG00000018411	ENSDARG00000034826	ENSDARG00000002981
ENSDARG00000067718	ENSDARG00000039757	ENSDARG00000045836
ENSDARG00000063337	ENSDARG00000069496	ENSDARG00000045706
ENSDARG00000059886	ENSDARG00000069283	ENSDARG00000022165
ENSDARG00000075416	ENSDARG00000002339	ENSDARG00000014098
ENSDARG00000058533	ENSDARG00000041511	ENSDARG00000007024
ENSDARG00000071031	ENSDARG00000038876	ENSDARG00000053855
ENSDARG00000074379	ENSDARG00000028088	ENSDARG00000059365
ENSDARG00000078807	ENSDARG00000033426	ENSDARG00000014323
ENSDARG00000002980	ENSDARG00000025174	ENSDARG00000030161
ENSDARG00000078850	ENSDARG00000026655	ENSDARG00000008457
ENSDARG00000075984	ENSDARG00000042123	ENSDARG00000069184
ENSDARG00000077070	ENSDARG00000004727	ENSDARG00000008403
ENSDARG00000075528	ENSDARG00000054934	ENSDARG00000044251
ENSDARG00000044491	ENSDARG00000006392	ENSDARG00000012341
ENSDARG00000089601	ENSDARG00000007624	ENSDARG00000031616
ENSDARG00000071046	ENSDARG00000035853	ENSDARG00000005023
ENSDARG00000078113	ENSDARG00000025555	ENSDARG00000054842
ENSDARG00000030756	ENSDARG00000037091	ENSDARG00000004748
ENSDARG00000019732	ENSDARG00000059131	ENSDARG00000039669
ENSDARG00000031894	ENSDARG00000036155	ENSDARG00000012035
ENSDARG00000008454	ENSDARG00000052851	ENSDARG00000005947
ENSDARG00000006266	ENSDARG00000056481	ENSDARG00000052688
ENSDARG00000040070	ENSDARG00000024654	ENSDARG00000016398
ENSDARG00000019815	ENSDARG00000021112	ENSDARG00000035178
ENSDARG00000036214	ENSDARG00000054304	ENSDARG00000053570
ENSDARG00000006791	ENSDARG00000012219	ENSDARG00000071196
ENSDARG00000009779	ENSDARG00000033367	ENSDARG00000038834
ENSDARG00000042894	ENSDARG00000079605	ENSDARG00000006202
ENSDARG00000077765	ENSDARG00000036109	ENSDARG00000033567
ENSDARG00000014109	ENSDARG00000017359	ENSDARG00000033234
ENSDARG00000055655	ENSDARG00000041081	ENSDARG00000018149
ENSDARG00000002347	ENSDARG00000055730	ENSDARG00000032618
ENSDARG00000007751	ENSDARG00000018562	ENSDARG00000013734
ENSDARG00000010948	ENSDARG00000005318	ENSDARG00000011701
ENSDARG00000028721	ENSDARG00000057910	ENSDARG00000069975
ENSDARG00000006580	ENSDARG00000005679	ENSDARG00000078647
ENSDARG00000003701	ENSDARG00000058076	ENSDARG00000044803
ENSDARG00000004392	ENSDARG00000058267	ENSDARG00000014091
ENSDARG00000016143	ENSDARG00000074035	ENSDARG00000045628
ENSDARG00000075621	ENSDARG00000013659	ENSDARG00000036754
ENSDARG00000017163	ENSDARG00000004059	ENSDARG00000040526
ENSDARG00000035018	ENSDARG00000012816	ENSDARG00000003219
ENSDARG00000035171	ENSDARG00000037852	ENSDARG00000022807
ENSDARG00000020289	ENSDARG00000086103	ENSDARG00000016415
ENSDARG00000020235	ENSDARG00000070566	ENSDARG00000058800
ENSDARG00000063646	ENSDARG00000030630	ENSDARG00000020541
ENSDARG00000008370	ENSDARG00000068868	ENSDARG00000013430
ENSDARG00000041896	ENSDARG00000013274	ENSDARG00000030449
ENSDARG00000002365	ENSDARG00000087437	ENSDARG00000029018
ENSDARG00000021343	ENSDARG00000013505	ENSDARG00000010710
ENSDARG00000006145	ENSDARG00000040255	ENSDARG00000014522
ENSDARG00000008395	ENSDARG00000004692	ENSDARG00000079653
ENSDARG00000020145	ENSDARG00000021324	ENSDARG00000046012
ENSDARG00000070404	ENSDARG00000025868	ENSDARG00000014545
ENSDARG00000010052	ENSDARG00000045402	ENSDARG00000070081
ENSDARG00000015622	ENSDARG00000027851	ENSDARG00000037843
ENSDARG00000027749	ENSDARG00000023058	ENSDARG00000019365
ENSDARG00000059035	ENSDARG00000020373	ENSDARG00000032535
ENSDARG00000018956	ENSDARG00000003229	ENSDARG00000053222
ENSDARG00000013830	ENSDARG00000010941	ENSDARG00000039443
ENSDARG00000069279	ENSDARG00000015158	ENSDARG00000040098
ENSDARG00000017010	ENSDARG00000020749	ENSDARG00000036834
ENSDARG00000054903	ENSDARG00000013575	ENSDARG00000037398
ENSDARG00000028252	ENSDARG00000070746	ENSDARG00000016160
ENSDARG00000039650	ENSDARG00000037628	ENSDARG00000058479
ENSDARG00000036645	ENSDARG00000037739	ENSDARG00000013598
ENSDARG00000073734	ENSDARG00000058794	ENSDARG00000056740
ENSDARG00000031317	ENSDARG00000026835	ENSDARG00000015869
ENSDARG00000011605	ENSDARG00000019195	ENSDARG00000018688
ENSDARG00000026862	ENSDARG00000069430	ENSDARG00000052222
ENSDARG00000008239	ENSDARG00000037309	ENSDARG00000033393
ENSDARG00000031044	ENSDARG00000010563	ENSDARG00000030514
ENSDARG00000033861	ENSDARG00000023110	ENSDARG00000059175
ENSDARG00000044038	ENSDARG00000007657	ENSDARG00000038378
ENSDARG00000010782	ENSDARG00000016717	ENSDARG00000044094
ENSDARG00000070085	ENSDARG00000058734	ENSDARG00000056324
ENSDARG00000052518	ENSDARG00000012932	ENSDARG00000067719
ENSDARG00000007764	ENSDARG00000027428	ENSDARG00000025747
ENSDARG00000007025	ENSDARG00000056075	ENSDARG00000054103
ENSDARG00000042215	ENSDARG00000070080	ENSDARG00000058543
ENSDARG00000030357	ENSDARG00000002798	ENSDARG00000059367
ENSDARG00000052717	ENSDARG00000002872	ENSDARG00000057949
ENSDARG00000019406	ENSDARG00000021681	ENSDARG00000069505
ENSDARG00000013694	ENSDARG00000053959	ENSDARG00000063665
ENSDARG00000025043	ENSDARG00000014914	ENSDARG00000021664
ENSDARG00000089106	ENSDARG00000006240	ENSDARG00000020053
ENSDARG00000007180	ENSDARG00000042270	ENSDARG00000006677
ENSDARG00000025948	ENSDARG00000055151	ENSDARG00000043243
ENSDARG00000027140	ENSDARG00000089357	ENSDARG00000034700
ENSDARG00000032353	ENSDARG00000040005	ENSDARG00000019564
ENSDARG00000043359	ENSDARG00000015676	ENSDARG00000036243
ENSDARG00000041362	ENSDARG00000059301	ENSDARG00000062855
ENSDARG00000045139	ENSDARG00000042701	ENSDARG00000070141
ENSDARG00000005462	ENSDARG00000013845	ENSDARG00000035949
ENSDARG00000039521	ENSDARG00000055676	ENSDARG00000068250
ENSDARG00000042527	ENSDARG00000001897	ENSDARG00000008986
ENSDARG00000043105	ENSDARG00000053119	ENSDARG00000057586
ENSDARG00000005619	ENSDARG00000035452	ENSDARG00000070396
ENSDARG00000057432	ENSDARG00000037813	ENSDARG00000042065
ENSDARG00000039309	ENSDARG00000039374	ENSDARG00000051861
ENSDARG00000054578	ENSDARG00000087782	ENSDARG00000090063
ENSDARG00000035470	ENSDARG00000033099	ENSDARG00000041490
ENSDARG00000058102	ENSDARG00000040303	ENSDARG00000043443
ENSDARG00000021439	ENSDARG00000042545	ENSDARG00000029112
ENSDARG00000012572	ENSDARG00000001939	ENSDARG00000060977
ENSDARG00000075933	ENSDARG00000070866	ENSDARG00000007769
ENSDARG00000021220	ENSDARG00000004308	ENSDARG00000068851
ENSDARG00000028543	ENSDARG00000037906	ENSDARG00000061368
ENSDARG00000006963	ENSDARG00000025122	ENSDARG00000028098
ENSDARG00000025375	ENSDARG00000045294	ENSDARG00000068989
ENSDARG00000019062	ENSDARG00000038901	ENSDARG00000071224
ENSDARG00000003872	ENSDARG00000024037	ENSDARG00000005139
ENSDARG00000011262	ENSDARG00000011233	ENSDARG00000087868
ENSDARG00000056307	ENSDARG00000052815	ENSDARG00000068784
ENSDARG00000026762	ENSDARG00000043566	ENSDARG00000069996
ENSDARG00000024967	ENSDARG00000013329	ENSDARG00000060948
ENSDARG00000053574	ENSDARG00000019791	ENSDARG00000061242
ENSDARG00000018285	ENSDARG00000020618	ENSDARG00000070571
ENSDARG00000026759	ENSDARG00000033949	ENSDARG00000020984
ENSDARG00000036868	ENSDARG00000038768	ENSDARG00000062552
ENSDARG00000071116	ENSDARG00000007065	ENSDARG00000089016
ENSDARG00000044949	ENSDARG00000025404	ENSDARG00000059743
ENSDARG00000030759	ENSDARG00000039455	ENSDARG00000030006
ENSDARG00000021806	ENSDARG00000024324	ENSDARG00000029832
ENSDARG00000087313	ENSDARG00000026582	ENSDARG00000070792
ENSDARG00000037640	ENSDARG00000034211	ENSDARG00000006823
ENSDARG00000005454	ENSDARG00000052696	ENSDARG00000045803
ENSDARG00000011999	ENSDARG00000006816	ENSDARG00000070401
ENSDARG00000044039	ENSDARG00000041576	ENSDARG00000062517
ENSDARG00000005713	ENSDARG00000007418	ENSDARG00000070142
ENSDARG00000007885	ENSDARG00000008757	ENSDARG00000042980
ENSDARG00000027169	ENSDARG00000019845	ENSDARG00000034933
ENSDARG00000010332	ENSDARG00000006877	ENSDARG00000077555
ENSDARG00000006125	ENSDARG00000053950	ENSDARG00000061661
ENSDARG00000010727	ENSDARG00000039364	ENSDARG00000070713
ENSDARG00000007603	ENSDARG00000020981	ENSDARG00000061664
ENSDARG00000017757	ENSDARG00000016056	ENSDARG00000070420
ENSDARG00000055989	ENSDARG00000002174	ENSDARG00000059498
ENSDARG00000018006	ENSDARG00000024325	ENSDARG00000070683
ENSDARG00000043720	ENSDARG00000021404	ENSDARG00000061641
ENSDARG00000037046	ENSDARG00000077442	ENSDARG00000045067
ENSDARG00000030064	ENSDARG00000041252	ENSDARG00000074136
ENSDARG00000058346	ENSDARG00000003754	ENSDARG00000058082
ENSDARG00000062794	ENSDARG00000036826	ENSDARG00000060682
ENSDARG00000033738	ENSDARG00000004904	ENSDARG00000011876
ENSDARG00000023210	ENSDARG00000053269	ENSDARG00000020924
ENSDARG00000058893	ENSDARG00000069600	ENSDARG00000062590
ENSDARG00000043713	ENSDARG00000036844	ENSDARG00000035253
ENSDARG00000078604	ENSDARG00000090821	ENSDARG00000053625
ENSDARG00000001767	ENSDARG00000037909	ENSDARG00000042231
ENSDARG00000001915	ENSDARG00000037537	ENSDARG00000059123
ENSDARG00000002991	ENSDARG00000036158	ENSDARG00000091601
ENSDARG00000004529	ENSDARG00000017562	ENSDARG00000070845
ENSDARG00000004909	ENSDARG00000054597	ENSDARG00000075718
ENSDARG00000004958	ENSDARG00000038069	ENSDARG00000069540
ENSDARG00000005446	ENSDARG00000031533	ENSDARG00000078741
ENSDARG00000006196	ENSDARG00000020898	ENSDARG00000004880
ENSDARG00000006370	ENSDARG00000053155	ENSDARG00000052158
ENSDARG00000007278	ENSDARG00000029242	ENSDARG00000069961
ENSDARG00000008735	ENSDARG00000053260	ENSDARG00000016981
ENSDARG00000009023	ENSDARG00000058263	ENSDARG00000058243
ENSDARG00000009563	ENSDARG00000004492	ENSDARG00000061017
ENSDARG00000011673	ENSDARG00000057151	ENSDARG00000038557
ENSDARG00000012485	ENSDARG00000057426	ENSDARG00000061985
ENSDARG00000012860	ENSDARG00000051971	ENSDARG00000042259
ENSDARG00000013479	ENSDARG00000035389	ENSDARG00000052494
ENSDARG00000013582	ENSDARG00000038980	ENSDARG00000038703
ENSDARG00000014208	ENSDARG00000039892	ENSDARG00000024286
ENSDARG00000014956	ENSDARG00000005458	ENSDARG00000078550
ENSDARG00000015344	ENSDARG00000070329	ENSDARG00000060368
ENSDARG00000015681	ENSDARG00000056609	ENSDARG00000059792
ENSDARG00000015749	ENSDARG00000071040	ENSDARG00000078217
ENSDARG00000016532	ENSDARG00000088073	ENSDARG00000078864
ENSDARG00000016548	ENSDARG00000003973	ENSDARG00000041952
ENSDARG00000018174	ENSDARG00000028937	ENSDARG00000051887
ENSDARG00000019208	ENSDARG00000040890	ENSDARG00000035415
ENSDARG00000020076	ENSDARG00000042902	ENSDARG00000060435
ENSDARG00000020608	ENSDARG00000052379	ENSDARG00000075694
ENSDARG00000021794	ENSDARG00000043536	ENSDARG00000073723
ENSDARG00000023584	ENSDARG00000038243	ENSDARG00000037916
ENSDARG00000024488	ENSDARG00000041402	ENSDARG00000061432
ENSDARG00000024904	ENSDARG00000045249	ENSDARG00000074776
ENSDARG00000025513	ENSDARG00000054032	ENSDARG00000073799
ENSDARG00000025846	ENSDARG00000038300	ENSDARG00000040431
ENSDARG00000027075	ENSDARG00000076754	ENSDARG00000029463
ENSDARG00000028201	ENSDARG00000006235	ENSDARG00000079784
ENSDARG00000030278	ENSDARG00000009735	ENSDARG00000019742
ENSDARG00000030636	ENSDARG00000005789	ENSDARG00000056525
ENSDARG00000030824	ENSDARG00000052833	ENSDARG00000090022
ENSDARG00000030933	ENSDARG00000028391	ENSDARG00000062402
ENSDARG00000031637	ENSDARG00000014775	ENSDARG00000019541
ENSDARG00000031886	ENSDARG00000058679	ENSDARG00000074052
ENSDARG00000032951	ENSDARG00000007443	ENSDARG00000074635
ENSDARG00000033647	ENSDARG00000027082	ENSDARG00000023181
ENSDARG00000033768	ENSDARG00000059308	ENSDARG00000010144
ENSDARG00000034777	ENSDARG00000052482	ENSDARG00000061248
ENSDARG00000035660	ENSDARG00000006044	ENSDARG00000001889
ENSDARG00000036462	ENSDARG00000021539	ENSDARG00000042151
ENSDARG00000036956	ENSDARG00000046081	ENSDARG00000034894
ENSDARG00000038154	ENSDARG00000052290	ENSDARG00000018383
ENSDARG00000038271	ENSDARG00000051746	ENSDARG00000003411
ENSDARG00000038361	ENSDARG00000042128	ENSDARG00000004232
ENSDARG00000038664	ENSDARG00000068840	ENSDARG00000036194
ENSDARG00000038938	ENSDARG00000029556	ENSDARG00000055026
ENSDARG00000039208	ENSDARG00000017316	ENSDARG00000025465
ENSDARG00000039217	ENSDARG00000076724	ENSDARG00000037429
ENSDARG00000040705	ENSDARG00000045065	ENSDARG00000020164
ENSDARG00000040990	ENSDARG00000040149	ENSDARG00000006120
ENSDARG00000041243	ENSDARG00000037551	ENSDARG00000006939
ENSDARG00000042056	ENSDARG00000057494	ENSDARG00000028306
ENSDARG00000042929	ENSDARG00000038615	ENSDARG00000031548
ENSDARG00000043287	ENSDARG00000033273	ENSDARG00000011166
ENSDARG00000043510	ENSDARG00000010385	ENSDARG00000039673
ENSDARG00000043873	ENSDARG00000010021	ENSDARG00000056012
ENSDARG00000043963	ENSDARG00000055470	ENSDARG00000087697
ENSDARG00000044061	ENSDARG00000058050	ENSDARG00000012076
ENSDARG00000045199	ENSDARG00000074071	ENSDARG00000068213
ENSDARG00000045298	ENSDARG00000029729	ENSDARG00000054438
ENSDARG00000045308	ENSDARG00000018325	ENSDARG00000007944
ENSDARG00000045681	ENSDARG00000004696	ENSDARG00000006467
ENSDARG00000045790	ENSDARG00000041723	ENSDARG00000057936
ENSDARG00000045815	ENSDARG00000058114	ENSDARG00000015790
ENSDARG00000045976	ENSDARG00000056509	ENSDARG00000017821
ENSDARG00000046124	ENSDARG00000040192	ENSDARG00000053650
ENSDARG00000051923	ENSDARG00000035997	ENSDARG00000068094
ENSDARG00000052104	ENSDARG00000006094	ENSDARG00000023188
ENSDARG00000052167	ENSDARG00000016263	ENSDARG00000014626
ENSDARG00000053713	ENSDARG00000057671	ENSDARG00000019995
ENSDARG00000053992	ENSDARG00000027689	ENSDARG00000017803
ENSDARG00000054196	ENSDARG00000054264	ENSDARG00000028663
ENSDARG00000054255	ENSDARG00000007207	ENSDARG00000014673
ENSDARG00000054937	ENSDARG00000032010	ENSDARG00000036080
ENSDARG00000054978	ENSDARG00000053820	ENSDARG00000017078
ENSDARG00000055086	ENSDARG00000055070	ENSDARG00000068095
ENSDARG00000055504	ENSDARG00000045437	ENSDARG00000013605
ENSDARG00000055973	ENSDARG00000040678	ENSDARG00000013207
ENSDARG00000057042	ENSDARG00000007737	ENSDARG00000091481
ENSDARG00000057328	ENSDARG00000055970	ENSDARG00000069888
ENSDARG00000057716	ENSDARG00000061208	ENSDARG00000009544
ENSDARG00000057986	ENSDARG00000019116	ENSDARG00000015955
ENSDARG00000058038	ENSDARG00000069507	ENSDARG00000043133
ENSDARG00000058068	ENSDARG00000067596	ENSDARG00000002795
ENSDARG00000058088	ENSDARG00000062016	ENSDARG00000007723
ENSDARG00000058322	ENSDARG00000040713	ENSDARG00000053493
ENSDARG00000058946	ENSDARG00000069956	ENSDARG00000041341
ENSDARG00000058962	ENSDARG00000040527	ENSDARG00000006615
ENSDARG00000059003	ENSDARG00000013245	ENSDARG00000036074
ENSDARG00000059116	ENSDARG00000069045	ENSDARG00000031855
ENSDARG00000059406	ENSDARG00000071036	ENSDARG00000040253
ENSDARG00000059503	ENSDARG00000005468	ENSDARG00000004539
ENSDARG00000059879	ENSDARG00000077870	ENSDARG00000008433
ENSDARG00000060102	ENSDARG00000071570	ENSDARG00000034504
ENSDARG00000060112	ENSDARG00000069328	ENSDARG00000042526
ENSDARG00000060298	ENSDARG00000028058	ENSDARG00000089288
ENSDARG00000060725	ENSDARG00000003087	ENSDARG00000025899
ENSDARG00000060751	ENSDARG00000008593	ENSDARG00000058115
ENSDARG00000060805	ENSDARG00000007179	ENSDARG00000018958
ENSDARG00000060978	ENSDARG00000069009	ENSDARG00000011168
ENSDARG00000061570	ENSDARG00000071450	ENSDARG00000037677
ENSDARG00000061778	ENSDARG00000015053	ENSDARG00000070546
ENSDARG00000061786	ENSDARG00000053876	ENSDARG00000028275
ENSDARG00000061806	ENSDARG00000017188	ENSDARG00000021494
ENSDARG00000061864	ENSDARG00000032859	ENSDARG00000055100
ENSDARG00000061928	ENSDARG00000062206	ENSDARG00000016598
ENSDARG00000062025	ENSDARG00000018542	ENSDARG00000018971
ENSDARG00000062049	ENSDARG00000016811	ENSDARG00000002445
ENSDARG00000062114	ENSDARG00000062472	ENSDARG00000004402
ENSDARG00000062137	ENSDARG00000028475	ENSDARG00000012281
ENSDARG00000063021	ENSDARG00000002549	ENSDARG00000038559
ENSDARG00000063147	ENSDARG00000069780	ENSDARG00000069463
ENSDARG00000063283	ENSDARG00000055250	ENSDARG00000021443
ENSDARG00000063285	ENSDARG00000062951	ENSDARG00000091801
ENSDARG00000067691	ENSDARG00000062080	ENSDARG00000040362
ENSDARG00000067916	ENSDARG00000005834	ENSDARG00000036848
ENSDARG00000068217	ENSDARG00000016038	ENSDARG00000036820
ENSDARG00000069168	ENSDARG00000033757	ENSDARG00000027852
ENSDARG00000069744	ENSDARG00000005547	ENSDARG00000035323
ENSDARG00000070122	ENSDARG00000032856	ENSDARG00000046148
ENSDARG00000070164	ENSDARG00000062269	ENSDARG00000011511
ENSDARG00000070477	ENSDARG00000011281	ENSDARG00000090028
ENSDARG00000071213	ENSDARG00000062266	ENSDARG00000030326
ENSDARG00000071274	ENSDARG00000033804	ENSDARG00000070864
ENSDARG00000071478	ENSDARG00000045704	ENSDARG00000014554
ENSDARG00000071594	ENSDARG00000062909	ENSDARG00000029290
ENSDARG00000071674	ENSDARG00000070971	ENSDARG00000021647
ENSDARG00000073787	ENSDARG00000019383	ENSDARG00000012247
ENSDARG00000073814	ENSDARG00000042877	ENSDARG00000058302
ENSDARG00000073881	ENSDARG00000032079	ENSDARG00000033466
ENSDARG00000073961	ENSDARG00000007892	ENSDARG00000035198
ENSDARG00000074221	ENSDARG00000034956	ENSDARG00000018743
ENSDARG00000074779	ENSDARG00000008235	ENSDARG00000039070
ENSDARG00000075217	ENSDARG00000000542	ENSDARG00000020000
ENSDARG00000075354	ENSDARG00000056886	ENSDARG00000007921
ENSDARG00000075725	ENSDARG00000091418	ENSDARG00000086453
ENSDARG00000075883	ENSDARG00000004581	ENSDARG00000090802
ENSDARG00000075906	ENSDARG00000003750	ENSDARG00000058538
ENSDARG00000076111	ENSDARG00000039754	ENSDARG00000019098
ENSDARG00000076144	ENSDARG00000070892	ENSDARG00000033088
ENSDARG00000076435	ENSDARG00000060885	ENSDARG00000041108
ENSDARG00000076464	ENSDARG00000052388	ENSDARG00000055530
ENSDARG00000076938	ENSDARG00000005590	ENSDARG00000008637
ENSDARG00000076939	ENSDARG00000052471	ENSDARG00000013056
ENSDARG00000076966	ENSDARG00000030964	ENSDARG00000034215
ENSDARG00000077089	ENSDARG00000002894	ENSDARG00000070913
ENSDARG00000077508	ENSDARG00000014875	ENSDARG00000020364
ENSDARG00000077532	ENSDARG00000068182	ENSDARG00000020956
ENSDARG00000077546	ENSDARG00000056162	ENSDARG00000074466
ENSDARG00000077703	ENSDARG00000061235	ENSDARG00000003165
ENSDARG00000077790	ENSDARG00000068305	ENSDARG00000039452
ENSDARG00000078284	ENSDARG00000061505	ENSDARG00000032405
ENSDARG00000078333	ENSDARG00000071673	ENSDARG00000075261
ENSDARG00000078435	ENSDARG00000036592	ENSDARG00000032553
ENSDARG00000079241	ENSDARG00000055538	ENSDARG00000028346
ENSDARG00000079546	ENSDARG00000059613	ENSDARG00000033928
ENSDARG00000079610	ENSDARG00000036144	ENSDARG00000015662
ENSDARG00000086333	ENSDARG00000069147	ENSDARG00000003808
ENSDARG00000086639	ENSDARG00000059006	ENSDARG00000015822
ENSDARG00000086840	ENSDARG00000055426	ENSDARG00000031475
ENSDARG00000087136	ENSDARG00000068708	ENSDARG00000090366
ENSDARG00000087392	ENSDARG00000063636	ENSDARG00000000943
ENSDARG00000087393	ENSDARG00000071044	ENSDARG00000001807
ENSDARG00000087596	ENSDARG00000068102	ENSDARG00000001953
ENSDARG00000087752	ENSDARG00000060983	ENSDARG00000002172
ENSDARG00000088180	ENSDARG00000090402	ENSDARG00000002634
ENSDARG00000088440	ENSDARG00000059857	ENSDARG00000002644
ENSDARG00000088639	ENSDARG00000017813	ENSDARG00000002968
ENSDARG00000088899	ENSDARG00000058995	ENSDARG00000003102
ENSDARG00000088972	ENSDARG00000063177	ENSDARG00000003313
ENSDARG00000089291	ENSDARG00000062085	ENSDARG00000004017
ENSDARG00000089321	ENSDARG00000061174	ENSDARG00000004328
ENSDARG00000089469	ENSDARG00000063446	ENSDARG00000004930
ENSDARG00000089607	ENSDARG00000069420	ENSDARG00000005185
ENSDARG00000089939	ENSDARG00000062423	ENSDARG00000006060
ENSDARG00000090535	ENSDARG00000068939	ENSDARG00000007347
ENSDARG00000090543	ENSDARG00000091851	ENSDARG00000007582
ENSDARG00000090806	ENSDARG00000061024	ENSDARG00000007982
ENSDARG00000091326	ENSDARG00000035747	ENSDARG00000008034
ENSDARG00000091754	ENSDARG00000070589	ENSDARG00000008336
ENSDARG00000004875	ENSDARG00000062977	ENSDARG00000009402
ENSDARG00000033012	ENSDARG00000059870	ENSDARG00000009685
ENSDARG00000035633	ENSDARG00000059911	ENSDARG00000009737
ENSDARG00000055857	ENSDARG00000038905	ENSDARG00000010085
ENSDARG00000062891	ENSDARG00000019595	ENSDARG00000010145
ENSDARG00000063309	ENSDARG00000061216	ENSDARG00000010680
ENSDARG00000067801	ENSDARG00000009046	ENSDARG00000010791
ENSDARG00000074201	ENSDARG00000061385	ENSDARG00000010794
ENSDARG00000074311	ENSDARG00000057727	ENSDARG00000011376
ENSDARG00000074590	ENSDARG00000062834	ENSDARG00000013335
ENSDARG00000075349	ENSDARG00000012625	ENSDARG00000013596
ENSDARG00000075385	ENSDARG00000061789	ENSDARG00000014420
ENSDARG00000075584	ENSDARG00000054458	ENSDARG00000015506
ENSDARG00000076811	ENSDARG00000060394	ENSDARG00000015970
ENSDARG00000077516	ENSDARG00000090203	ENSDARG00000016065
ENSDARG00000077668	ENSDARG00000070430	ENSDARG00000016364
ENSDARG00000079069	ENSDARG00000007722	ENSDARG00000016570
ENSDARG00000079495	ENSDARG00000026804	ENSDARG00000016771
ENSDARG00000086326	ENSDARG00000059037	ENSDARG00000017474
ENSDARG00000086336	ENSDARG00000060411	ENSDARG00000017591
ENSDARG00000086915	ENSDARG00000071152	ENSDARG00000019420
ENSDARG00000087193	ENSDARG00000021739	ENSDARG00000019808
ENSDARG00000087655	ENSDARG00000061553	ENSDARG00000019949
ENSDARG00000087921	ENSDARG00000055585	ENSDARG00000020946
ENSDARG00000088132	ENSDARG00000061413	ENSDARG00000021195
ENSDARG00000088160	ENSDARG00000061690	ENSDARG00000021688
ENSDARG00000088472	ENSDARG00000061066	ENSDARG00000022203
ENSDARG00000088650	ENSDARG00000046053	ENSDARG00000022297
ENSDARG00000089127	ENSDARG00000063003	ENSDARG00000022334
ENSDARG00000089365	ENSDARG00000061372	ENSDARG00000022569
ENSDARG00000089856	ENSDARG00000076068	ENSDARG00000023542
ENSDARG00000089858	ENSDARG00000001940	ENSDARG00000024189
ENSDARG00000089999	ENSDARG00000005448	ENSDARG00000024204
ENSDARG00000090506	ENSDARG00000069672	ENSDARG00000026165
ENSDARG00000090971	ENSDARG00000060796	ENSDARG00000026294
ENSDARG00000091198	ENSDARG00000060320	ENSDARG00000026491
ENSDARG00000091293	ENSDARG00000030913	ENSDARG00000027199
ENSDARG00000091784	ENSDARG00000062146	ENSDARG00000027750
ENSDARG00000002498	ENSDARG00000077300	ENSDARG00000028096
ENSDARG00000042558	ENSDARG00000014008	ENSDARG00000028173
ENSDARG00000078306	ENSDARG00000068521	ENSDARG00000028387
ENSDARG00000086145	ENSDARG00000063218	ENSDARG00000029219
ENSDARG00000087135	ENSDARG00000013279	ENSDARG00000029431
ENSDARG00000087187	ENSDARG00000068926	ENSDARG00000029766
ENSDARG00000089680	ENSDARG00000060430	ENSDARG00000029874
ENSDARG00000090234	ENSDARG00000079103	ENSDARG00000030289
ENSDARG00000090801	ENSDARG00000014311	ENSDARG00000031336
ENSDARG00000090648	ENSDARG00000015922	ENSDARG00000031911
ENSDARG00000091729	ENSDARG00000017220	ENSDARG00000032637
ENSDARG00000038687	ENSDARG00000040650	ENSDARG00000034070
ENSDARG00000038566	ENSDARG00000007413	ENSDARG00000034222
ENSDARG00000038500	ENSDARG00000063190	ENSDARG00000034309
ENSDARG00000043640	ENSDARG00000033437	ENSDARG00000035398
ENSDARG00000045930	ENSDARG00000060987	ENSDARG00000035514
ENSDARG00000055433	ENSDARG00000070312	ENSDARG00000036036
ENSDARG00000041602	ENSDARG00000021975	ENSDARG00000036292
ENSDARG00000016238	ENSDARG00000067630	ENSDARG00000036832
ENSDARG00000017738	ENSDARG00000061451	ENSDARG00000037341
ENSDARG00000042892	ENSDARG00000003974	ENSDARG00000037837
ENSDARG00000011885	ENSDARG00000036065	ENSDARG00000037963
ENSDARG00000054973	ENSDARG00000070907	ENSDARG00000038235
ENSDARG00000009764	ENSDARG00000060109	ENSDARG00000038609
ENSDARG00000035630	ENSDARG00000036147	ENSDARG00000039196
ENSDARG00000045605	ENSDARG00000075007	ENSDARG00000039399
ENSDARG00000057438	ENSDARG00000069338	ENSDARG00000039444
ENSDARG00000026338	ENSDARG00000028431	ENSDARG00000039806
ENSDARG00000007409	ENSDARG00000062002	ENSDARG00000039899
ENSDARG00000039979	ENSDARG00000060748	ENSDARG00000040309
ENSDARG00000016463	ENSDARG00000031434	ENSDARG00000040380
ENSDARG00000071671	ENSDARG00000022493	ENSDARG00000040536
ENSDARG00000037865	ENSDARG00000029291	ENSDARG00000040543
ENSDARG00000036658	ENSDARG00000067918	ENSDARG00000040608
ENSDARG00000020079	ENSDARG00000053636	ENSDARG00000040893
ENSDARG00000004130	ENSDARG00000061761	ENSDARG00000042014
ENSDARG00000020699	ENSDARG00000063212	ENSDARG00000042137
ENSDARG00000041736	ENSDARG00000062361	ENSDARG00000042221
ENSDARG00000073848	ENSDARG00000063250	ENSDARG00000042670
ENSDARG00000033872	ENSDARG00000060646	ENSDARG00000042954
ENSDARG00000045277	ENSDARG00000037665	ENSDARG00000043085
ENSDARG00000016528	ENSDARG00000057456	ENSDARG00000043283
ENSDARG00000012051	ENSDARG00000058692	ENSDARG00000043323
ENSDARG00000056672	ENSDARG00000015905	ENSDARG00000044029
ENSDARG00000023508	ENSDARG00000009252	ENSDARG00000044341
ENSDARG00000026654	ENSDARG00000061213	ENSDARG00000044685
ENSDARG00000037405	ENSDARG00000062986	ENSDARG00000045517
ENSDARG00000053466	ENSDARG00000060901	ENSDARG00000045636
ENSDARG00000052390	ENSDARG00000055292	ENSDARG00000045707
ENSDARG00000021827	ENSDARG00000032627	ENSDARG00000045768
ENSDARG00000086821	ENSDARG00000060785	ENSDARG00000045873
ENSDARG00000071164	ENSDARG00000029848	ENSDARG00000051827
ENSDARG00000058352	ENSDARG00000063195	ENSDARG00000051879
ENSDARG00000003263	ENSDARG00000068344	ENSDARG00000051914
ENSDARG00000057006	ENSDARG00000029100	ENSDARG00000052139
ENSDARG00000019715	ENSDARG00000056270	ENSDARG00000052435
ENSDARG00000025091	ENSDARG00000014134	ENSDARG00000052604
ENSDARG00000040198	ENSDARG00000030737	ENSDARG00000052705
ENSDARG00000042341	ENSDARG00000021974	ENSDARG00000053131
ENSDARG00000007477	ENSDARG00000062655	ENSDARG00000053240
ENSDARG00000029944	ENSDARG00000062971	ENSDARG00000053973
ENSDARG00000057249	ENSDARG00000062943	ENSDARG00000054420
ENSDARG00000045853	ENSDARG00000043687	ENSDARG00000054690
ENSDARG00000035680	ENSDARG00000028228	ENSDARG00000055046
ENSDARG00000031200	ENSDARG00000061004	ENSDARG00000055370
ENSDARG00000035868	ENSDARG00000014113	ENSDARG00000055715
ENSDARG00000017199	ENSDARG00000062594	ENSDARG00000056145
ENSDARG00000004574	ENSDARG00000074356	ENSDARG00000056250
ENSDARG00000038414	ENSDARG00000057927	ENSDARG00000056395
ENSDARG00000059598	ENSDARG00000044551	ENSDARG00000056615
ENSDARG00000022260	ENSDARG00000032318	ENSDARG00000056722
ENSDARG00000052423	ENSDARG00000041140	ENSDARG00000057143
ENSDARG00000069619	ENSDARG00000068140	ENSDARG00000057218
ENSDARG00000068856	ENSDARG00000036698	ENSDARG00000057477
ENSDARG00000063525	ENSDARG00000061804	ENSDARG00000057481
ENSDARG00000058644	ENSDARG00000068709	ENSDARG00000057629
ENSDARG00000032769	ENSDARG00000074727	ENSDARG00000057737
ENSDARG00000060362	ENSDARG00000061508	ENSDARG00000057881
ENSDARG00000063062	ENSDARG00000078109	ENSDARG00000058231
ENSDARG00000058522	ENSDARG00000077698	ENSDARG00000058392
ENSDARG00000057374	ENSDARG00000061274	ENSDARG00000058606
ENSDARG00000063570	ENSDARG00000076437	ENSDARG00000058696
ENSDARG00000068635	ENSDARG00000070798	ENSDARG00000058827
ENSDARG00000043004	ENSDARG00000063686	ENSDARG00000058903
ENSDARG00000070040	ENSDARG00000069855	ENSDARG00000059002
ENSDARG00000079329	ENSDARG00000052408	ENSDARG00000059053
ENSDARG00000075113	ENSDARG00000063213	ENSDARG00000059295
ENSDARG00000089350	ENSDARG00000060922	ENSDARG00000059390
ENSDARG00000063667	ENSDARG00000091092	ENSDARG00000059751
ENSDARG00000032808	ENSDARG00000045262	ENSDARG00000060315
ENSDARG00000039319	ENSDARG00000077883	ENSDARG00000060319
ENSDARG00000090255	ENSDARG00000055569	ENSDARG00000060434
ENSDARG00000070704	ENSDARG00000039328	ENSDARG00000061363
ENSDARG00000019426	ENSDARG00000036251	ENSDARG00000061391
ENSDARG00000071083	ENSDARG00000069681	ENSDARG00000061566
ENSDARG00000022001	ENSDARG00000045773	ENSDARG00000061798
ENSDARG00000074410	ENSDARG00000031956	ENSDARG00000062000
ENSDARG00000063457	ENSDARG00000060259	ENSDARG00000062343
ENSDARG00000071294	ENSDARG00000078077	ENSDARG00000062375
ENSDARG00000076308	ENSDARG00000061061	ENSDARG00000062632
ENSDARG00000090820	ENSDARG00000051748	ENSDARG00000063133
ENSDARG00000045127	ENSDARG00000062748	ENSDARG00000063258
ENSDARG00000055629	ENSDARG00000070165	ENSDARG00000063371
ENSDARG00000016093	ENSDARG00000079571	ENSDARG00000067985
ENSDARG00000013841	ENSDARG00000061802	ENSDARG00000068493
ENSDARG00000035565	ENSDARG00000061610	ENSDARG00000068603
ENSDARG00000061138	ENSDARG00000062898	ENSDARG00000068761
ENSDARG00000040179	ENSDARG00000016336	ENSDARG00000068861
ENSDARG00000063197	ENSDARG00000071583	ENSDARG00000068993
ENSDARG00000079504	ENSDARG00000070156	ENSDARG00000069252
ENSDARG00000079816	ENSDARG00000004877	ENSDARG00000069334
ENSDARG00000070441	ENSDARG00000063295	ENSDARG00000069431
ENSDARG00000061922	ENSDARG00000079716	ENSDARG00000070006
ENSDARG00000070618	ENSDARG00000074730	ENSDARG00000070173
ENSDARG00000003776	ENSDARG00000071339	ENSDARG00000070565
ENSDARG00000020204	ENSDARG00000009209	ENSDARG00000071212
ENSDARG00000068096	ENSDARG00000060937	ENSDARG00000071658
ENSDARG00000078441	ENSDARG00000068940	ENSDARG00000071719
ENSDARG00000024598	ENSDARG00000020895	ENSDARG00000073695
ENSDARG00000006862	ENSDARG00000078500	ENSDARG00000073708
ENSDARG00000039082	ENSDARG00000044556	ENSDARG00000073912
ENSDARG00000040001	ENSDARG00000041199	ENSDARG00000073974
ENSDARG00000078179	ENSDARG00000060554	ENSDARG00000074009
ENSDARG00000077863	ENSDARG00000078212	ENSDARG00000074050
ENSDARG00000075530	ENSDARG00000077037	ENSDARG00000074060
ENSDARG00000007923	ENSDARG00000078186	ENSDARG00000074067
ENSDARG00000037995	ENSDARG00000061684	ENSDARG00000074151
ENSDARG00000002787	ENSDARG00000058229	ENSDARG00000074321
ENSDARG00000043276	ENSDARG00000004055	ENSDARG00000074589
ENSDARG00000006389	ENSDARG00000067713	ENSDARG00000074672
ENSDARG00000041665	ENSDARG00000071467	ENSDARG00000074806
ENSDARG00000011666	ENSDARG00000004866	ENSDARG00000075017
ENSDARG00000041217	ENSDARG00000011783	ENSDARG00000075162
ENSDARG00000036180	ENSDARG00000063249	ENSDARG00000075229
ENSDARG00000035650	ENSDARG00000004396	ENSDARG00000075417
ENSDARG00000013979	ENSDARG00000069378	ENSDARG00000075564
ENSDARG00000078328	ENSDARG00000076376	ENSDARG00000075612
ENSDARG00000056218	ENSDARG00000033548	ENSDARG00000075819
ENSDARG00000019360	ENSDARG00000058605	ENSDARG00000075977
ENSDARG00000014161	ENSDARG00000078754	ENSDARG00000076054
ENSDARG00000042927	ENSDARG00000061916	ENSDARG00000076197
ENSDARG00000020872	ENSDARG00000058319	ENSDARG00000076271
ENSDARG00000039125	ENSDARG00000060620	ENSDARG00000076381
ENSDARG00000017312	ENSDARG00000052315	ENSDARG00000076419
ENSDARG00000008859	ENSDARG00000022893	ENSDARG00000076426
ENSDARG00000069673	ENSDARG00000038133	ENSDARG00000076571
ENSDARG00000037574	ENSDARG00000071868	ENSDARG00000076638
ENSDARG00000016255	ENSDARG00000071396	ENSDARG00000076657
ENSDARG00000015849	ENSDARG00000053966	ENSDARG00000076779
ENSDARG00000008592	ENSDARG00000057635	ENSDARG00000076895
ENSDARG00000042716	ENSDARG00000076888	ENSDARG00000076927
ENSDARG00000029071	ENSDARG00000075619	ENSDARG00000077243
ENSDARG00000026011	ENSDARG00000070048	ENSDARG00000077256
ENSDARG00000014348	ENSDARG00000021021	ENSDARG00000077313
ENSDARG00000043562	ENSDARG00000042054	ENSDARG00000077651
ENSDARG00000038043	ENSDARG00000016908	ENSDARG00000077828
ENSDARG00000009299	ENSDARG00000037844	ENSDARG00000077836
ENSDARG00000056549	ENSDARG00000001968	ENSDARG00000077982
ENSDARG00000054208	ENSDARG00000059669	ENSDARG00000078006
ENSDARG00000029439	ENSDARG00000058480	ENSDARG00000078072
ENSDARG00000023840	ENSDARG00000029473	ENSDARG00000078191
ENSDARG00000033899	ENSDARG00000069909	ENSDARG00000078254
ENSDARG00000004470	ENSDARG00000021149	ENSDARG00000078404
ENSDARG00000020544	ENSDARG00000060596	ENSDARG00000078416
ENSDARG00000016875	ENSDARG00000053138	ENSDARG00000078561
ENSDARG00000088357	ENSDARG00000040064	ENSDARG00000078683
ENSDARG00000008447	ENSDARG00000079015	ENSDARG00000078728
ENSDARG00000031915	ENSDARG00000022845	ENSDARG00000078748
ENSDARG00000052694	ENSDARG00000070570	ENSDARG00000078801
ENSDARG00000026400	ENSDARG00000053200	ENSDARG00000078962
ENSDARG00000005536	ENSDARG00000062460	ENSDARG00000079009
ENSDARG00000075682	ENSDARG00000061654	ENSDARG00000079035
ENSDARG00000058858	ENSDARG00000037910	ENSDARG00000079092
ENSDARG00000029695	ENSDARG00000059846	ENSDARG00000079248
ENSDARG00000037358	ENSDARG00000026185	ENSDARG00000079340
ENSDARG00000043236	ENSDARG00000053792	ENSDARG00000079428
ENSDARG00000068981	ENSDARG00000027639	ENSDARG00000079456
ENSDARG00000078293	ENSDARG00000079973	ENSDARG00000079515
ENSDARG00000078044	ENSDARG00000062272	ENSDARG00000079525
ENSDARG00000033179	ENSDARG00000037645	ENSDARG00000079613
ENSDARG00000005456	ENSDARG00000035730	ENSDARG00000079762
ENSDARG00000071219	ENSDARG00000076949	ENSDARG00000079790
ENSDARG00000014361	ENSDARG00000016464	ENSDARG00000086236
ENSDARG00000003584	ENSDARG00000074471	ENSDARG00000086445
ENSDARG00000015917	ENSDARG00000073801	ENSDARG00000086641
ENSDARG00000009113	ENSDARG00000078415	ENSDARG00000086815
ENSDARG00000038787	ENSDARG00000078894	ENSDARG00000087157
ENSDARG00000025754	ENSDARG00000032862	ENSDARG00000087804
ENSDARG00000036345	ENSDARG00000074734	ENSDARG00000087816
ENSDARG00000018145	ENSDARG00000079065	ENSDARG00000087837
ENSDARG00000089700	ENSDARG00000018000	ENSDARG00000087863
ENSDARG00000038543	ENSDARG00000079916	ENSDARG00000087910
ENSDARG00000052721	ENSDARG00000053456	ENSDARG00000088389
ENSDARG00000002670	ENSDARG00000059759	ENSDARG00000088789
ENSDARG00000028848	ENSDARG00000026972	ENSDARG00000088835
ENSDARG00000001969	ENSDARG00000075693	ENSDARG00000088884
ENSDARG00000002758	ENSDARG00000074428	ENSDARG00000089094
ENSDARG00000003283	ENSDARG00000077769	ENSDARG00000089342
ENSDARG00000003544	ENSDARG00000015482	ENSDARG00000089429
ENSDARG00000003751	ENSDARG00000056462	ENSDARG00000089507
ENSDARG00000004176	ENSDARG00000075314	ENSDARG00000089871
ENSDARG00000004843	ENSDARG00000057974	ENSDARG00000090026
ENSDARG00000005115	ENSDARG00000010280	ENSDARG00000090130
ENSDARG00000006812	ENSDARG00000026540	ENSDARG00000090220
ENSDARG00000007711	ENSDARG00000041991	ENSDARG00000091669
ENSDARG00000009557	ENSDARG00000027079	ENSDARG00000002241
ENSDARG00000010025	ENSDARG00000043553	ENSDARG00000002255
ENSDARG00000010158	ENSDARG00000060510	ENSDARG00000002507
ENSDARG00000010789	ENSDARG00000075110	ENSDARG00000004753
ENSDARG00000011370	ENSDARG00000036929	ENSDARG00000008697
ENSDARG00000011583	ENSDARG00000058963	ENSDARG00000011845
ENSDARG00000012081	ENSDARG00000036481	ENSDARG00000015731
ENSDARG00000013704	ENSDARG00000006124	ENSDARG00000016089
ENSDARG00000013780	ENSDARG00000018907	ENSDARG00000016490
ENSDARG00000015552	ENSDARG00000061204	ENSDARG00000018566
ENSDARG00000016086	ENSDARG00000068602	ENSDARG00000021566
ENSDARG00000016538	ENSDARG00000071442	ENSDARG00000022727
ENSDARG00000017093	ENSDARG00000035607	ENSDARG00000023302
ENSDARG00000020236	ENSDARG00000075033	ENSDARG00000025920
ENSDARG00000021547	ENSDARG00000044436	ENSDARG00000027564
ENSDARG00000021849	ENSDARG00000020573	ENSDARG00000027807
ENSDARG00000025076	ENSDARG00000008906	ENSDARG00000039232
ENSDARG00000025576	ENSDARG00000013025	ENSDARG00000041947
ENSDARG00000026225	ENSDARG00000055753	ENSDARG00000051762
ENSDARG00000026680	ENSDARG00000079252	ENSDARG00000053272
ENSDARG00000028559	ENSDARG00000054777	ENSDARG00000055713
ENSDARG00000030633	ENSDARG00000005540	ENSDARG00000056043
ENSDARG00000031985	ENSDARG00000074098	ENSDARG00000057403
ENSDARG00000032039	ENSDARG00000043246	ENSDARG00000059333
ENSDARG00000032072	ENSDARG00000074384	ENSDARG00000059993
ENSDARG00000032114	ENSDARG00000068830	ENSDARG00000060627
ENSDARG00000032157	ENSDARG00000057093	ENSDARG00000060675
ENSDARG00000033345	ENSDARG00000057855	ENSDARG00000061196
ENSDARG00000035339	ENSDARG00000028295	ENSDARG00000062315
ENSDARG00000035535	ENSDARG00000078593	ENSDARG00000062936
ENSDARG00000037260	ENSDARG00000067850	ENSDARG00000070039
ENSDARG00000037371	ENSDARG00000052897	ENSDARG00000074625
ENSDARG00000037967	ENSDARG00000003829	ENSDARG00000074750
ENSDARG00000038476	ENSDARG00000039459	ENSDARG00000075707
ENSDARG00000040510	ENSDARG00000069482	ENSDARG00000076383
ENSDARG00000042555	ENSDARG00000058638	ENSDARG00000076520
ENSDARG00000042881	ENSDARG00000020621	ENSDARG00000078011
ENSDARG00000043179	ENSDARG00000061688	ENSDARG00000078276
ENSDARG00000043185	ENSDARG00000057016	ENSDARG00000078283
ENSDARG00000043548	ENSDARG00000069758	ENSDARG00000078680
ENSDARG00000043970	ENSDARG00000062511	ENSDARG00000078803
ENSDARG00000044766	ENSDARG00000079263	ENSDARG00000079317
ENSDARG00000045398	ENSDARG00000045129	ENSDARG00000079378
ENSDARG00000045424	ENSDARG00000030133	ENSDARG00000086698
ENSDARG00000046141	ENSDARG00000045075	ENSDARG00000086944
ENSDARG00000052244	ENSDARG00000035963	ENSDARG00000087508
ENSDARG00000052370	ENSDARG00000076379	ENSDARG00000088143
ENSDARG00000052372	ENSDARG00000068822	ENSDARG00000089489
ENSDARG00000052693	ENSDARG00000068194	ENSDARG00000089904
ENSDARG00000052827	ENSDARG00000077537	ENSDARG00000090027
ENSDARG00000053091	ENSDARG00000015902	ENSDARG00000090387
ENSDARG00000053113	ENSDARG00000030641	ENSDARG00000091359
ENSDARG00000053535	ENSDARG00000002947	ENSDARG00000039499
ENSDARG00000054211	ENSDARG00000054805	ENSDARG00000042698
ENSDARG00000054539	ENSDARG00000076552	ENSDARG00000055690
ENSDARG00000055838	ENSDARG00000008407	ENSDARG00000062913
ENSDARG00000056121	ENSDARG00000005374	ENSDARG00000086721
ENSDARG00000057644	ENSDARG00000058562	ENSDARG00000086874
ENSDARG00000058159	ENSDARG00000060729	ENSDARG00000087912
ENSDARG00000058630	ENSDARG00000059809	ENSDARG00000088061
ENSDARG00000059804	ENSDARG00000058868	ENSDARG00000088804
ENSDARG00000059888	ENSDARG00000062469	ENSDARG00000088982
ENSDARG00000059982	ENSDARG00000053939	ENSDARG00000090320
ENSDARG00000060248	ENSDARG00000018162	ENSDARG00000090740
ENSDARG00000060256	ENSDARG00000069386	ENSDARG00000079233
ENSDARG00000060395	ENSDARG00000074909	ENSDARG00000079977
ENSDARG00000060575	ENSDARG00000058180	ENSDARG00000003599
ENSDARG00000061108	ENSDARG00000061110	ENSDARG00000006316
ENSDARG00000061757	ENSDARG00000077614	ENSDARG00000042641
ENSDARG00000062109	ENSDARG00000059843	ENSDARG00000070849
ENSDARG00000062362	ENSDARG00000060500	ENSDARG00000010878
ENSDARG00000062636	ENSDARG00000062164	ENSDARG00000025397
ENSDARG00000063069	ENSDARG00000074588	ENSDARG00000027918
ENSDARG00000063310	ENSDARG00000038686	ENSDARG00000036316
ENSDARG00000068231	ENSDARG00000002403	ENSDARG00000036298
ENSDARG00000068246	ENSDARG00000077846	ENSDARG00000030340
ENSDARG00000069006	ENSDARG00000060089	ENSDARG00000033370
ENSDARG00000069169	ENSDARG00000074034	ENSDARG00000010516
ENSDARG00000069409	ENSDARG00000006639	ENSDARG00000006219
ENSDARG00000069937	ENSDARG00000037955	ENSDARG00000045421
ENSDARG00000070644	ENSDARG00000033889	ENSDARG00000023214
ENSDARG00000071272	ENSDARG00000053479	ENSDARG00000031776
ENSDARG00000071524	ENSDARG00000056228	ENSDARG00000000212
ENSDARG00000071697	ENSDARG00000067677	ENSDARG00000019222
ENSDARG00000073761	ENSDARG00000016724	ENSDARG00000055536
ENSDARG00000073773	ENSDARG00000040085	ENSDARG00000090616
ENSDARG00000073817	ENSDARG00000003811	ENSDARG00000006413
ENSDARG00000073862	ENSDARG00000070178	ENSDARG00000088030
ENSDARG00000073899	ENSDARG00000068983	ENSDARG00000018637
ENSDARG00000074166	ENSDARG00000069706	ENSDARG00000044194
ENSDARG00000074171	ENSDARG00000007465	ENSDARG00000013966
ENSDARG00000074533	ENSDARG00000086471	ENSDARG00000014587
ENSDARG00000074889	ENSDARG00000060150	ENSDARG00000037244
ENSDARG00000075504	ENSDARG00000002690	ENSDARG00000002487
ENSDARG00000075624	ENSDARG00000074611	ENSDARG00000036174
ENSDARG00000075851	ENSDARG00000077075	ENSDARG00000074076
ENSDARG00000075853	ENSDARG00000087074	ENSDARG00000009285
ENSDARG00000075907	ENSDARG00000006074	ENSDARG00000041400
ENSDARG00000076303	ENSDARG00000037532	ENSDARG00000005057
ENSDARG00000076473	ENSDARG00000088515	ENSDARG00000019778
ENSDARG00000076703	ENSDARG00000091342	ENSDARG00000089426
ENSDARG00000077317	ENSDARG00000053405	ENSDARG00000077815
ENSDARG00000077762	ENSDARG00000005643	ENSDARG00000036028
ENSDARG00000077810	ENSDARG00000012709	ENSDARG00000012044
ENSDARG00000077912	ENSDARG00000061411	ENSDARG00000056583
ENSDARG00000078092	ENSDARG00000051816	ENSDARG00000053990
ENSDARG00000078335	ENSDARG00000078959	ENSDARG00000014690
ENSDARG00000078759	ENSDARG00000077288	ENSDARG00000002412
ENSDARG00000078822	ENSDARG00000037068	ENSDARG00000039714
ENSDARG00000078947	ENSDARG00000006921	ENSDARG00000045561
ENSDARG00000078973	ENSDARG00000054835	ENSDARG00000035700
ENSDARG00000079020	ENSDARG00000008279	ENSDARG00000077044
ENSDARG00000079055	ENSDARG00000052427	ENSDARG00000017489
ENSDARG00000079342	ENSDARG00000090716	ENSDARG00000020645
ENSDARG00000079508	ENSDARG00000045968	ENSDARG00000054916
ENSDARG00000079512	ENSDARG00000019588	ENSDARG00000067524
ENSDARG00000079905	ENSDARG00000035326	ENSDARG00000091153
ENSDARG00000086104	ENSDARG00000020298	ENSDARG00000041065
ENSDARG00000086459	ENSDARG00000077092	ENSDARG00000016783
ENSDARG00000086737	ENSDARG00000052910	ENSDARG00000070434
ENSDARG00000087869	ENSDARG00000034823	ENSDARG00000039347
ENSDARG00000088355	ENSDARG00000052866	ENSDARG00000038281
ENSDARG00000089765	ENSDARG00000018882	ENSDARG00000017014
ENSDARG00000090183	ENSDARG00000020080	ENSDARG00000046157
ENSDARG00000090906	ENSDARG00000025420	ENSDARG00000039346
ENSDARG00000090986	ENSDARG00000040884	ENSDARG00000004948
ENSDARG00000091234	ENSDARG00000040856	ENSDARG00000040315
ENSDARG00000004131	ENSDARG00000021833	ENSDARG00000040487
ENSDARG00000004780	ENSDARG00000042291	ENSDARG00000010347
ENSDARG00000006301	ENSDARG00000000151	ENSDARG00000023279
ENSDARG00000007461	ENSDARG00000005600	ENSDARG00000007130
ENSDARG00000010681	ENSDARG00000010266	ENSDARG00000040628
ENSDARG00000014615	ENSDARG00000026534	ENSDARG00000039381
ENSDARG00000019265	ENSDARG00000006786	ENSDARG00000042742
ENSDARG00000020326	ENSDARG00000033551	ENSDARG00000042030
ENSDARG00000023916	ENSDARG00000010519	ENSDARG00000019362
ENSDARG00000025074	ENSDARG00000016138	ENSDARG00000069966
ENSDARG00000027172	ENSDARG00000013441	ENSDARG00000026296
ENSDARG00000036152	ENSDARG00000017874	ENSDARG00000058824
ENSDARG00000040779	ENSDARG00000074020	ENSDARG00000013004
ENSDARG00000041562	ENSDARG00000000018	ENSDARG00000007173
ENSDARG00000052164	ENSDARG00000028386	ENSDARG00000018308
ENSDARG00000056689	ENSDARG00000039828	ENSDARG00000068941
ENSDARG00000056961	ENSDARG00000040266	ENSDARG00000019976
ENSDARG00000059642	ENSDARG00000000857	ENSDARG00000058917
ENSDARG00000071009	ENSDARG00000024049	ENSDARG00000007795
ENSDARG00000071262	ENSDARG00000004672	ENSDARG00000059298
ENSDARG00000074726	ENSDARG00000021225	ENSDARG00000013730
ENSDARG00000074974	ENSDARG00000017905	ENSDARG00000041435
ENSDARG00000075544	ENSDARG00000036073	ENSDARG00000035423
ENSDARG00000075556	ENSDARG00000045626	ENSDARG00000020850
ENSDARG00000076995	ENSDARG00000056695	ENSDARG00000045887
ENSDARG00000077269	ENSDARG00000023290	ENSDARG00000053442
ENSDARG00000077730	ENSDARG00000055349	ENSDARG00000063538
ENSDARG00000078172	ENSDARG00000025012	ENSDARG00000030116
ENSDARG00000078615	ENSDARG00000019137	ENSDARG00000045670
ENSDARG00000079261	ENSDARG00000012399	ENSDARG00000062954
ENSDARG00000086514	ENSDARG00000023002	ENSDARG00000035990
ENSDARG00000088407	ENSDARG00000030694	ENSDARG00000062173
ENSDARG00000088768	ENSDARG00000019300	ENSDARG00000061841
ENSDARG00000089616	ENSDARG00000017500	ENSDARG00000060830
ENSDARG00000089785	ENSDARG00000041361	ENSDARG00000042094
ENSDARG00000076923	ENSDARG00000013853	ENSDARG00000034195
	ENSDARG00000034541	ENSDARG00000057983
	ENSDARG00000000779	ENSDARG00000015966
	ENSDARG00000013443	ENSDARG00000071345
	ENSDARG00000040614	ENSDARG00000010244
	ENSDARG00000027552	ENSDARG00000040557
	ENSDARG00000041699	ENSDARG00000090462
	ENSDARG00000077383	ENSDARG00000069461
	ENSDARG00000037017	ENSDARG00000061527
	ENSDARG00000006010	ENSDARG00000039543
	ENSDARG00000019706	ENSDARG00000035400
	ENSDARG00000069843	ENSDARG00000059680
	ENSDARG00000036587	ENSDARG00000061773
	ENSDARG00000016496	ENSDARG00000039162
	ENSDARG00000015474	ENSDARG00000086076
	ENSDARG00000013375	ENSDARG00000061963
	ENSDARG00000032619	ENSDARG00000016623
	ENSDARG00000056369	ENSDARG00000002509
	ENSDARG00000055162	ENSDARG00000059120
	ENSDARG00000018492	ENSDARG00000043442
	ENSDARG00000008732	ENSDARG00000003846
	ENSDARG00000042440	ENSDARG00000056986
	ENSDARG00000056653	ENSDARG00000067984
	ENSDARG00000041703	ENSDARG00000013489
	ENSDARG00000020887	ENSDARG00000054570
	ENSDARG00000003287	ENSDARG00000058730
	ENSDARG00000004774	ENSDARG00000069379
	ENSDARG00000041997	ENSDARG00000058369
	ENSDARG00000069301	ENSDARG00000070898
	ENSDARG00000041110	ENSDARG00000069192
	ENSDARG00000089260	ENSDARG00000055678
	ENSDARG00000008461	ENSDARG00000015901
	ENSDARG00000015863	ENSDARG00000077587
	ENSDARG00000004726	ENSDARG00000077855
	ENSDARG00000007693	ENSDARG00000042389
	ENSDARG00000015460	ENSDARG00000077360
	ENSDARG00000001557	ENSDARG00000021838
	ENSDARG00000005210	ENSDARG00000077298
	ENSDARG00000009480	ENSDARG00000002402
	ENSDARG00000056923	ENSDARG00000076472
	ENSDARG00000012577	ENSDARG00000074591
	ENSDARG00000001890	ENSDARG00000020258
	ENSDARG00000043213	ENSDARG00000039989
	ENSDARG00000027915	ENSDARG00000077536
	ENSDARG00000053070	ENSDARG00000077473
	ENSDARG00000036061	ENSDARG00000004757
	ENSDARG00000075536	ENSDARG00000019969
	ENSDARG00000058062	ENSDARG00000070485
	ENSDARG00000076290	ENSDARG00000008141
	ENSDARG00000019113	ENSDARG00000077777
	ENSDARG00000016318	ENSDARG00000074796
	ENSDARG00000030591	ENSDARG00000037898
	ENSDARG00000004046	ENSDARG00000070228
	ENSDARG00000043021	ENSDARG00000074319
	ENSDARG00000007271	ENSDARG00000078085
	ENSDARG00000018491	ENSDARG00000090186
	ENSDARG00000017272	ENSDARG00000052856
	ENSDARG00000057491	ENSDARG00000059073
	ENSDARG00000016794	ENSDARG00000035750
	ENSDARG00000014680	ENSDARG00000037746
	ENSDARG00000010255	ENSDARG00000005320
	ENSDARG00000037140	ENSDARG00000007099
	ENSDARG00000075916	ENSDARG00000014722
	ENSDARG00000025953	ENSDARG00000006514
	ENSDARG00000044844	ENSDARG00000018693
	ENSDARG00000030478	ENSDARG00000040295
	ENSDARG00000041429	ENSDARG00000060004
	ENSDARG00000040081	ENSDARG00000002240
	ENSDARG00000019842	ENSDARG00000014018
	ENSDARG00000025808	ENSDARG00000040764
	ENSDARG00000089981	ENSDARG00000041051
	ENSDARG00000015292	ENSDARG00000077811
	ENSDARG00000054963	ENSDARG00000018303
	ENSDARG00000057939	ENSDARG00000017624
	ENSDARG00000038845	ENSDARG00000051783
	ENSDARG00000003167	ENSDARG00000017917
	ENSDARG00000036451	ENSDARG00000055381
	ENSDARG00000015889	ENSDARG00000041959
	ENSDARG00000022944	ENSDARG00000015495
	ENSDARG00000037872	ENSDARG00000015472
	ENSDARG00000016350	ENSDARG00000057633
	ENSDARG00000028321	ENSDARG00000042725
	ENSDARG00000035152	ENSDARG00000054823
	ENSDARG00000020841	ENSDARG00000043453
	ENSDARG00000027078	ENSDARG00000018334
	ENSDARG00000002830	ENSDARG00000011648
	ENSDARG00000059287	ENSDARG00000058105
	ENSDARG00000042644	ENSDARG00000040666
	ENSDARG00000057021	ENSDARG00000091419
	ENSDARG00000005840	ENSDARG00000069054
	ENSDARG00000017119	ENSDARG00000042507
	ENSDARG00000039958	ENSDARG00000021113
	ENSDARG00000029639	ENSDARG00000019335
	ENSDARG00000003511	ENSDARG00000012025
	ENSDARG00000069853	ENSDARG00000030585
	ENSDARG00000009350	ENSDARG00000004452
	ENSDARG00000024026	ENSDARG00000029075
	ENSDARG00000057080	ENSDARG00000044776
	ENSDARG00000026048	ENSDARG00000079772
	ENSDARG00000016513	ENSDARG00000007708
	ENSDARG00000005015	ENSDARG00000020048
	ENSDARG00000034396	ENSDARG00000042905
	ENSDARG00000014994	ENSDARG00000010906
	ENSDARG00000012135	ENSDARG00000043180
	ENSDARG00000006672	ENSDARG00000015128
	ENSDARG00000041839	ENSDARG00000054906
	ENSDARG00000017748	ENSDARG00000020197
	ENSDARG00000044167	ENSDARG00000013478
	ENSDARG00000021110	ENSDARG00000018961
	ENSDARG00000013079	ENSDARG00000022684
	ENSDARG00000031873	ENSDARG00000053382
	ENSDARG00000018738	ENSDARG00000013351
	ENSDARG00000045814	ENSDARG00000027249
	ENSDARG00000044597	ENSDARG00000021864
	ENSDARG00000059212	ENSDARG00000019230
	ENSDARG00000017242	ENSDARG00000035692
	ENSDARG00000038432	ENSDARG00000058358
	ENSDARG00000025386	ENSDARG00000068572
	ENSDARG00000045563	ENSDARG00000036107
	ENSDARG00000015865	ENSDARG00000006260
	ENSDARG00000045411	ENSDARG00000052279
	ENSDARG00000041376	ENSDARG00000056678
	ENSDARG00000007302	ENSDARG00000028957
	ENSDARG00000045858	ENSDARG00000024828
	ENSDARG00000044513	ENSDARG00000026090
	ENSDARG00000056984	ENSDARG00000032725
	ENSDARG00000002967	ENSDARG00000037860
	ENSDARG00000021564	ENSDARG00000037108
	ENSDARG00000012072	ENSDARG00000086411
	ENSDARG00000013302	ENSDARG00000036865
	ENSDARG00000013973	ENSDARG00000068013
	ENSDARG00000004823	ENSDARG00000013475
	ENSDARG00000008022	ENSDARG00000032532
	ENSDARG00000021141	ENSDARG00000014830
	ENSDARG00000003827	ENSDARG00000053656
	ENSDARG00000042087	ENSDARG00000007285
	ENSDARG00000089791	ENSDARG00000018787
	ENSDARG00000079578	ENSDARG00000052575
	ENSDARG00000043301	ENSDARG00000011405
	ENSDARG00000009253	ENSDARG00000005463
	ENSDARG00000035285	ENSDARG00000044488
	ENSDARG00000018061	ENSDARG00000007901
	ENSDARG00000007279	ENSDARG00000038028
	ENSDARG00000020953	ENSDARG00000015546
	ENSDARG00000015471	ENSDARG00000019181
	ENSDARG00000037099	ENSDARG00000029406
	ENSDARG00000005625	ENSDARG00000016999
	ENSDARG00000012336	ENSDARG00000042851
	ENSDARG00000007250	ENSDARG00000029500
	ENSDARG00000013795	ENSDARG00000024940
	ENSDARG00000011723	ENSDARG00000046119
	ENSDARG00000025718	ENSDARG00000025850
	ENSDARG00000015989	ENSDARG00000052641
	ENSDARG00000059247	ENSDARG00000031495
	ENSDARG00000020201	ENSDARG00000037012
	ENSDARG00000024669	ENSDARG00000010250
	ENSDARG00000007362	ENSDARG00000057287
	ENSDARG00000041311	ENSDARG00000003607
	ENSDARG00000026454	ENSDARG00000015722
	ENSDARG00000042031	ENSDARG00000042029
	ENSDARG00000039194	ENSDARG00000074301
	ENSDARG00000016058	ENSDARG00000038068
	ENSDARG00000025346	ENSDARG00000042796
	ENSDARG00000017931	ENSDARG00000089302
	ENSDARG00000044327	ENSDARG00000027183
	ENSDARG00000039265	ENSDARG00000022833
	ENSDARG00000023927	ENSDARG00000013012
	ENSDARG00000007449	ENSDARG00000041232
	ENSDARG00000011301	ENSDARG00000040439
	ENSDARG00000023768	ENSDARG00000020504
	ENSDARG00000016977	ENSDARG00000058454
	ENSDARG00000088574	ENSDARG00000039641
	ENSDARG00000035054	ENSDARG00000006729
	ENSDARG00000043502	ENSDARG00000058226
	ENSDARG00000024717	ENSDARG00000028335
	ENSDARG00000010300	ENSDARG00000017602
	ENSDARG00000056862	ENSDARG00000035715
	ENSDARG00000055610	ENSDARG00000039515
	ENSDARG00000007496	ENSDARG00000040564
	ENSDARG00000042671	ENSDARG00000077291
	ENSDARG00000030790	ENSDARG00000035858
	ENSDARG00000012840	ENSDARG00000053058
	ENSDARG00000000906	ENSDARG00000057484
	ENSDARG00000021891	ENSDARG00000016477
	ENSDARG00000054259	ENSDARG00000028198
	ENSDARG00000005121	ENSDARG00000007320
	ENSDARG00000004078	ENSDARG00000036162
	ENSDARG00000000001	ENSDARG00000018806
	ENSDARG00000042659	ENSDARG00000059109
	ENSDARG00000054446	ENSDARG00000000567
	ENSDARG00000017126	ENSDARG00000002952
	ENSDARG00000055307	ENSDARG00000004049
	ENSDARG00000011186	ENSDARG00000005551
	ENSDARG00000003197	ENSDARG00000005567
	ENSDARG00000018397	ENSDARG00000005908
	ENSDARG00000057624	ENSDARG00000006487
	ENSDARG00000028894	ENSDARG00000008333
	ENSDARG00000009806	ENSDARG00000008377
	ENSDARG00000011272	ENSDARG00000010137
	ENSDARG00000033586	ENSDARG00000010160
	ENSDARG00000054334	ENSDARG00000010962
	ENSDARG00000044255	ENSDARG00000011245
	ENSDARG00000037356	ENSDARG00000011246
	ENSDARG00000052304	ENSDARG00000011564
	ENSDARG00000008979	ENSDARG00000012777
	ENSDARG00000010018	ENSDARG00000013307
	ENSDARG00000012194	ENSDARG00000014329
	ENSDARG00000036076	ENSDARG00000014594
	ENSDARG00000019008	ENSDARG00000018404
	ENSDARG00000040559	ENSDARG00000020863
	ENSDARG00000040277	ENSDARG00000022309
	ENSDARG00000015006	ENSDARG00000023330
	ENSDARG00000006257	ENSDARG00000024602
	ENSDARG00000039490	ENSDARG00000024920
	ENSDARG00000002271	ENSDARG00000025403
	ENSDARG00000039880	ENSDARG00000026726
	ENSDARG00000035558	ENSDARG00000026845
	ENSDARG00000011418	ENSDARG00000028017
	ENSDARG00000056691	ENSDARG00000029524
	ENSDARG00000045482	ENSDARG00000029818
	ENSDARG00000024587	ENSDARG00000030408
	ENSDARG00000037514	ENSDARG00000034291
	ENSDARG00000002016	ENSDARG00000034610
	ENSDARG00000018206	ENSDARG00000035147
	ENSDARG00000012468	ENSDARG00000035521
	ENSDARG00000090585	ENSDARG00000035694
	ENSDARG00000013561	ENSDARG00000035889
	ENSDARG00000039270	ENSDARG00000036175
	ENSDARG00000043797	ENSDARG00000036245
	ENSDARG00000037708	ENSDARG00000036593
	ENSDARG00000003200	ENSDARG00000036700
	ENSDARG00000043727	ENSDARG00000036774
	ENSDARG00000023600	ENSDARG00000036830
	ENSDARG00000055115	ENSDARG00000036864
	ENSDARG00000008727	ENSDARG00000037350
	ENSDARG00000034409	ENSDARG00000039034
	ENSDARG00000016256	ENSDARG00000039677
	ENSDARG00000008840	ENSDARG00000040046
	ENSDARG00000070654	ENSDARG00000040110
	ENSDARG00000007959	ENSDARG00000041169
	ENSDARG00000012929	ENSDARG00000041359
	ENSDARG00000016375	ENSDARG00000041581
	ENSDARG00000007639	ENSDARG00000042004
	ENSDARG00000012295	ENSDARG00000042049
	ENSDARG00000027182	ENSDARG00000042115
	ENSDARG00000035577	ENSDARG00000042520
	ENSDARG00000056601	ENSDARG00000042904
	ENSDARG00000055283	ENSDARG00000043304
	ENSDARG00000002552	ENSDARG00000044093
	ENSDARG00000033604	ENSDARG00000044511
	ENSDARG00000058494	ENSDARG00000044619
	ENSDARG00000023967	ENSDARG00000045066
	ENSDARG00000003035	ENSDARG00000052383
	ENSDARG00000003952	ENSDARG00000052975
	ENSDARG00000032013	ENSDARG00000053684
	ENSDARG00000026595	ENSDARG00000053800
	ENSDARG00000002792	ENSDARG00000054533
	ENSDARG00000022232	ENSDARG00000054804
	ENSDARG00000008310	ENSDARG00000056204
	ENSDARG00000026871	ENSDARG00000056561
	ENSDARG00000013946	ENSDARG00000056725
	ENSDARG00000006031	ENSDARG00000056855
	ENSDARG00000037061	ENSDARG00000056914
	ENSDARG00000042990	ENSDARG00000057726
	ENSDARG00000031214	ENSDARG00000058371
	ENSDARG00000003845	ENSDARG00000058992
	ENSDARG00000044404	ENSDARG00000059048
	ENSDARG00000026834	ENSDARG00000059246
	ENSDARG00000006915	ENSDARG00000059279
	ENSDARG00000033754	ENSDARG00000059327
	ENSDARG00000015153	ENSDARG00000059348
	ENSDARG00000056128	ENSDARG00000059606
	ENSDARG00000032932	ENSDARG00000059718
	ENSDARG00000046071	ENSDARG00000060340
	ENSDARG00000013837	ENSDARG00000060755
	ENSDARG00000002396	ENSDARG00000061120
	ENSDARG00000030839	ENSDARG00000061735
	ENSDARG00000079990	ENSDARG00000063161
	ENSDARG00000015807	ENSDARG00000063572
	ENSDARG00000075172	ENSDARG00000063661
	ENSDARG00000040959	ENSDARG00000068432
	ENSDARG00000010583	ENSDARG00000068892
	ENSDARG00000015628	ENSDARG00000069421
	ENSDARG00000045620	ENSDARG00000070922
	ENSDARG00000055291	ENSDARG00000071005
	ENSDARG00000020948	ENSDARG00000071425
	ENSDARG00000070278	ENSDARG00000073753
	ENSDARG00000053518	ENSDARG00000074641
	ENSDARG00000042628	ENSDARG00000074658
	ENSDARG00000008816	ENSDARG00000074686
	ENSDARG00000055314	ENSDARG00000074789
	ENSDARG00000011127	ENSDARG00000074868
	ENSDARG00000016687	ENSDARG00000074937
	ENSDARG00000052170	ENSDARG00000075041
	ENSDARG00000010445	ENSDARG00000075332
	ENSDARG00000007566	ENSDARG00000075366
	ENSDARG00000031770	ENSDARG00000075616
	ENSDARG00000043031	ENSDARG00000075831
	ENSDARG00000015352	ENSDARG00000076082
	ENSDARG00000035986	ENSDARG00000076104
	ENSDARG00000039363	ENSDARG00000077126
	ENSDARG00000011597	ENSDARG00000077631
	ENSDARG00000004297	ENSDARG00000077726
	ENSDARG00000054749	ENSDARG00000077948
	ENSDARG00000014582	ENSDARG00000078138
	ENSDARG00000012672	ENSDARG00000078308
	ENSDARG00000027154	ENSDARG00000078983
	ENSDARG00000027345	ENSDARG00000078986
	ENSDARG00000033901	ENSDARG00000079222
	ENSDARG00000010169	ENSDARG00000079328
	ENSDARG00000018060	ENSDARG00000079372
	ENSDARG00000043011	ENSDARG00000079391
	ENSDARG00000014731	ENSDARG00000079626
	ENSDARG00000030957	ENSDARG00000079687
	ENSDARG00000043884	ENSDARG00000079725
	ENSDARG00000042833	ENSDARG00000079745
	ENSDARG00000022399	ENSDARG00000086559
	ENSDARG00000014015	ENSDARG00000088091
	ENSDARG00000005218	ENSDARG00000088178
	ENSDARG00000022648	ENSDARG00000089787
	ENSDARG00000036870	ENSDARG00000089886
	ENSDARG00000038910	ENSDARG00000089931
	ENSDARG00000017571	ENSDARG00000090099
	ENSDARG00000006003	ENSDARG00000090152
	ENSDARG00000005350	ENSDARG00000090156
	ENSDARG00000052555	ENSDARG00000090872
	ENSDARG00000056059	ENSDARG00000090941
	ENSDARG00000016399	ENSDARG00000091061
	ENSDARG00000009342	ENSDARG00000091446
	ENSDARG00000090656	ENSDARG00000091600
	ENSDARG00000075323	ENSDARG00000008247
	ENSDARG00000004665	ENSDARG00000012949
	ENSDARG00000009793	ENSDARG00000037838
	ENSDARG00000026964	ENSDARG00000058958
	ENSDARG00000076003	ENSDARG00000062929
	ENSDARG00000030092	ENSDARG00000076053
	ENSDARG00000020529	ENSDARG00000076532
	ENSDARG00000070682	ENSDARG00000076542
	ENSDARG00000037318	ENSDARG00000076747
	ENSDARG00000043542	ENSDARG00000077533
	ENSDARG00000019924
	ENSDARG00000027978
	ENSDARG00000035399
	ENSDARG00000043371
	ENSDARG00000051986
	ENSDARG00000038865
	ENSDARG00000039931
	ENSDARG00000005560
	ENSDARG00000039851
	ENSDARG00000053571
	ENSDARG00000014386
	ENSDARG00000021579
	ENSDARG00000019547
	ENSDARG00000016163
	ENSDARG00000029402
	ENSDARG00000002745
	ENSDARG00000004318
	ENSDARG00000010572
	ENSDARG00000020840
	ENSDARG00000026611
	ENSDARG00000039022
	ENSDARG00000029795
	ENSDARG00000038064
	ENSDARG00000042069
	ENSDARG00000019038
	ENSDARG00000018903
	ENSDARG00000004037
	ENSDARG00000023645
	ENSDARG00000030108
	ENSDARG00000028748
	ENSDARG00000030106
	ENSDARG00000018529
	ENSDARG00000044339
	ENSDARG00000019973
	ENSDARG00000057987
	ENSDARG00000008142
	ENSDARG00000017681
	ENSDARG00000053467
	ENSDARG00000017841
	ENSDARG00000038563
	ENSDARG00000012995
	ENSDARG00000019293
	ENSDARG00000042717
	ENSDARG00000021374
	ENSDARG00000017230
	ENSDARG00000013472
	ENSDARG00000006899
	ENSDARG00000021433
	ENSDARG00000002184
	ENSDARG00000089461
	ENSDARG00000057184
	ENSDARG00000009208
	ENSDARG00000039150
	ENSDARG00000019763
	ENSDARG00000012953
	ENSDARG00000045510
	ENSDARG00000011157
	ENSDARG00000030945
	ENSDARG00000000631
	ENSDARG00000000966
	ENSDARG00000001015
	ENSDARG00000001129
	ENSDARG00000002006
	ENSDARG00000002021
	ENSDARG00000002031
	ENSDARG00000002332
	ENSDARG00000002494
	ENSDARG00000002682
	ENSDARG00000002750
	ENSDARG00000002880
	ENSDARG00000002916
	ENSDARG00000003244
	ENSDARG00000003251
	ENSDARG00000003307
	ENSDARG00000003320
	ENSDARG00000003328
	ENSDARG00000003462
	ENSDARG00000003520
	ENSDARG00000003789
	ENSDARG00000003836
	ENSDARG00000003904
	ENSDARG00000004173
	ENSDARG00000004537
	ENSDARG00000004806
	ENSDARG00000004836
	ENSDARG00000004851
	ENSDARG00000004896
	ENSDARG00000005026
	ENSDARG00000005230
	ENSDARG00000005271
	ENSDARG00000005382
	ENSDARG00000005549
	ENSDARG00000005673
	ENSDARG00000005832
	ENSDARG00000005867
	ENSDARG00000005980
	ENSDARG00000006062
	ENSDARG00000006112
	ENSDARG00000006314
	ENSDARG00000006609
	ENSDARG00000006642
	ENSDARG00000006754
	ENSDARG00000006848
	ENSDARG00000007354
	ENSDARG00000007494
	ENSDARG00000007630
	ENSDARG00000007691
	ENSDARG00000007786
	ENSDARG00000007825
	ENSDARG00000008032
	ENSDARG00000008107
	ENSDARG00000008119
	ENSDARG00000008192
	ENSDARG00000008200
	ENSDARG00000008396
	ENSDARG00000008480
	ENSDARG00000008503
	ENSDARG00000008805
	ENSDARG00000009169
	ENSDARG00000009218
	ENSDARG00000009493
	ENSDARG00000009754
	ENSDARG00000010035
	ENSDARG00000010181
	ENSDARG00000010316
	ENSDARG00000010331
	ENSDARG00000010407
	ENSDARG00000010411
	ENSDARG00000010437
	ENSDARG00000010524
	ENSDARG00000010773
	ENSDARG00000010783
	ENSDARG00000010816
	ENSDARG00000011188
	ENSDARG00000011333
	ENSDARG00000011404
	ENSDARG00000011571
	ENSDARG00000011609
	ENSDARG00000011611
	ENSDARG00000011830
	ENSDARG00000011890
	ENSDARG00000011932
	ENSDARG00000011955
	ENSDARG00000012141
	ENSDARG00000012306
	ENSDARG00000012407
	ENSDARG00000012741
	ENSDARG00000012942
	ENSDARG00000012947
	ENSDARG00000013128
	ENSDARG00000013269
	ENSDARG00000013434
	ENSDARG00000013461
	ENSDARG00000013528
	ENSDARG00000013542
	ENSDARG00000013708
	ENSDARG00000013776
	ENSDARG00000013965
	ENSDARG00000013990
	ENSDARG00000014039
	ENSDARG00000014599
	ENSDARG00000014651
	ENSDARG00000014692
	ENSDARG00000014836
	ENSDARG00000014995
	ENSDARG00000015199
	ENSDARG00000015563
	ENSDARG00000015915
	ENSDARG00000015971
	ENSDARG00000016454
	ENSDARG00000016743
	ENSDARG00000016753
	ENSDARG00000016774
	ENSDARG00000016945
	ENSDARG00000016964
	ENSDARG00000016968
	ENSDARG00000017037
	ENSDARG00000017311
	ENSDARG00000017473
	ENSDARG00000017812
	ENSDARG00000017886
	ENSDARG00000018047
	ENSDARG00000018111
	ENSDARG00000018192
	ENSDARG00000018399
	ENSDARG00000019033
	ENSDARG00000019103
	ENSDARG00000019233
	ENSDARG00000019258
	ENSDARG00000019301
	ENSDARG00000019311
	ENSDARG00000019549
	ENSDARG00000019581
	ENSDARG00000019699
	ENSDARG00000019774
	ENSDARG00000019834
	ENSDARG00000019950
	ENSDARG00000019962
	ENSDARG00000020039
	ENSDARG00000020218
	ENSDARG00000020301
	ENSDARG00000020345
	ENSDARG00000020488
	ENSDARG00000020494
	ENSDARG00000020642
	ENSDARG00000020871
	ENSDARG00000021163
	ENSDARG00000021483
	ENSDARG00000021808
	ENSDARG00000021859
	ENSDARG00000021895
	ENSDARG00000021896
	ENSDARG00000021985
	ENSDARG00000022000
	ENSDARG00000022350
	ENSDARG00000022599
	ENSDARG00000022712
	ENSDARG00000022918
	ENSDARG00000023036
	ENSDARG00000023053
	ENSDARG00000023479
	ENSDARG00000023815
	ENSDARG00000023900
	ENSDARG00000024219
	ENSDARG00000024314
	ENSDARG00000024785
	ENSDARG00000024966
	ENSDARG00000025032
	ENSDARG00000025218
	ENSDARG00000025518
	ENSDARG00000025667
	ENSDARG00000025902
	ENSDARG00000026028
	ENSDARG00000026170
	ENSDARG00000026630
	ENSDARG00000026634
	ENSDARG00000026806
	ENSDARG00000026986
	ENSDARG00000027070
	ENSDARG00000027461
	ENSDARG00000027495
	ENSDARG00000027676
	ENSDARG00000027738
	ENSDARG00000028056
	ENSDARG00000028086
	ENSDARG00000028322
	ENSDARG00000028401
	ENSDARG00000028448
	ENSDARG00000028533
	ENSDARG00000028793
	ENSDARG00000028850
	ENSDARG00000029146
	ENSDARG00000029215
	ENSDARG00000029432
	ENSDARG00000029692
	ENSDARG00000030022
	ENSDARG00000030107
	ENSDARG00000030236
	ENSDARG00000030638
	ENSDARG00000031049
	ENSDARG00000031064
	ENSDARG00000031651
	ENSDARG00000031814
	ENSDARG00000032237
	ENSDARG00000032340
	ENSDARG00000032704
	ENSDARG00000032802
	ENSDARG00000032933
	ENSDARG00000032990
	ENSDARG00000033251
	ENSDARG00000033446
	ENSDARG00000033451
	ENSDARG00000033713
	ENSDARG00000034001
	ENSDARG00000034056
	ENSDARG00000034062
	ENSDARG00000034160
	ENSDARG00000034434
	ENSDARG00000034785
	ENSDARG00000034941
	ENSDARG00000035149
	ENSDARG00000035391
	ENSDARG00000035468
	ENSDARG00000035507
	ENSDARG00000035732
	ENSDARG00000035751
	ENSDARG00000035771
	ENSDARG00000035873
	ENSDARG00000035905
	ENSDARG00000035978
	ENSDARG00000036043
	ENSDARG00000036257
	ENSDARG00000036305
	ENSDARG00000036442
	ENSDARG00000036473
	ENSDARG00000036493
	ENSDARG00000036500
	ENSDARG00000036772
	ENSDARG00000036863
	ENSDARG00000037073
	ENSDARG00000037154
	ENSDARG00000037177
	ENSDARG00000037276
	ENSDARG00000037406
	ENSDARG00000037433
	ENSDARG00000037647
	ENSDARG00000037810
	ENSDARG00000037929
	ENSDARG00000037943
	ENSDARG00000038012
	ENSDARG00000038024
	ENSDARG00000038215
	ENSDARG00000038428
	ENSDARG00000038524
	ENSDARG00000038618
	ENSDARG00000038669
	ENSDARG00000038720
	ENSDARG00000038843
	ENSDARG00000038917
	ENSDARG00000038985
	ENSDARG00000039263
	ENSDARG00000039343
	ENSDARG00000039384
	ENSDARG00000039392
	ENSDARG00000039400
	ENSDARG00000039430
	ENSDARG00000039661
	ENSDARG00000039684
	ENSDARG00000039729
	ENSDARG00000039752
	ENSDARG00000039937
	ENSDARG00000040022
	ENSDARG00000040099
	ENSDARG00000040123
	ENSDARG00000040238
	ENSDARG00000040249
	ENSDARG00000040326
	ENSDARG00000040445
	ENSDARG00000040674
	ENSDARG00000041223
	ENSDARG00000041493
	ENSDARG00000041533
	ENSDARG00000041586
	ENSDARG00000041621
	ENSDARG00000041728
	ENSDARG00000041729
	ENSDARG00000042063
	ENSDARG00000042111
	ENSDARG00000042129
	ENSDARG00000042232
	ENSDARG00000042261
	ENSDARG00000042308
	ENSDARG00000042458
	ENSDARG00000042496
	ENSDARG00000042518
	ENSDARG00000042563
	ENSDARG00000042728
	ENSDARG00000042729
	ENSDARG00000042791
	ENSDARG00000042835
	ENSDARG00000043026
	ENSDARG00000043090
	ENSDARG00000043170
	ENSDARG00000043275
	ENSDARG00000043285
	ENSDARG00000043302
	ENSDARG00000043571
	ENSDARG00000043593
	ENSDARG00000043627
	ENSDARG00000043638
	ENSDARG00000043799
	ENSDARG00000043982
	ENSDARG00000044047
	ENSDARG00000044062
	ENSDARG00000044136
	ENSDARG00000044143
	ENSDARG00000044144
	ENSDARG00000044265
	ENSDARG00000044282
	ENSDARG00000044357
	ENSDARG00000044381
	ENSDARG00000044422
	ENSDARG00000044525
	ENSDARG00000044692
	ENSDARG00000044752
	ENSDARG00000044812
	ENSDARG00000044874
	ENSDARG00000044968
	ENSDARG00000045097
	ENSDARG00000045105
	ENSDARG00000045172
	ENSDARG00000045297
	ENSDARG00000045343
	ENSDARG00000045360
	ENSDARG00000045541
	ENSDARG00000045641
	ENSDARG00000051763
	ENSDARG00000051902
	ENSDARG00000051959
	ENSDARG00000052046
	ENSDARG00000052086
	ENSDARG00000052565
	ENSDARG00000052701
	ENSDARG00000052766
	ENSDARG00000052818
	ENSDARG00000052855
	ENSDARG00000052879
	ENSDARG00000053194
	ENSDARG00000053263
	ENSDARG00000053303
	ENSDARG00000053381
	ENSDARG00000053386
	ENSDARG00000053425
	ENSDARG00000053453
	ENSDARG00000053504
	ENSDARG00000053575
	ENSDARG00000053695
	ENSDARG00000053890
	ENSDARG00000053934
	ENSDARG00000054010
	ENSDARG00000054251
	ENSDARG00000054337
	ENSDARG00000054363
	ENSDARG00000054778
	ENSDARG00000054799
	ENSDARG00000054844
	ENSDARG00000054893
	ENSDARG00000054957
	ENSDARG00000055027
	ENSDARG00000055052
	ENSDARG00000055300
	ENSDARG00000055443
	ENSDARG00000055490
	ENSDARG00000055502
	ENSDARG00000055570
	ENSDARG00000055720
	ENSDARG00000055784
	ENSDARG00000055899
	ENSDARG00000055934
	ENSDARG00000056156
	ENSDARG00000056165
	ENSDARG00000056213
	ENSDARG00000056267
	ENSDARG00000056279
	ENSDARG00000056414
	ENSDARG00000056491
	ENSDARG00000056664
	ENSDARG00000057010
	ENSDARG00000057100
	ENSDARG00000057121
	ENSDARG00000057245
	ENSDARG00000057303
	ENSDARG00000057419
	ENSDARG00000057542
	ENSDARG00000057593
	ENSDARG00000057660
	ENSDARG00000057680
	ENSDARG00000057736
	ENSDARG00000057995
	ENSDARG00000058148
	ENSDARG00000058225
	ENSDARG00000058356
	ENSDARG00000058563
	ENSDARG00000058569
	ENSDARG00000058578
	ENSDARG00000058710
	ENSDARG00000058801
	ENSDARG00000058950
	ENSDARG00000059329
	ENSDARG00000059475
	ENSDARG00000059535
	ENSDARG00000059549
	ENSDARG00000059571
	ENSDARG00000059711
	ENSDARG00000059712
	ENSDARG00000059919
	ENSDARG00000059933
	ENSDARG00000059961
	ENSDARG00000059973
	ENSDARG00000060058
	ENSDARG00000060168
	ENSDARG00000060175
	ENSDARG00000060297
	ENSDARG00000060323
	ENSDARG00000060341
	ENSDARG00000060361
	ENSDARG00000060398
	ENSDARG00000060469
	ENSDARG00000060506
	ENSDARG00000060559
	ENSDARG00000060594
	ENSDARG00000060645
	ENSDARG00000060687
	ENSDARG00000060835
	ENSDARG00000060841
	ENSDARG00000060861
	ENSDARG00000060865
	ENSDARG00000060868
	ENSDARG00000060921
	ENSDARG00000060944
	ENSDARG00000060962
	ENSDARG00000060991
	ENSDARG00000060992
	ENSDARG00000060994
	ENSDARG00000061020
	ENSDARG00000061021
	ENSDARG00000061091
	ENSDARG00000061114
	ENSDARG00000061147
	ENSDARG00000061159
	ENSDARG00000061214
	ENSDARG00000061221
	ENSDARG00000061272
	ENSDARG00000061373
	ENSDARG00000061378
	ENSDARG00000061454
	ENSDARG00000061458
	ENSDARG00000061459
	ENSDARG00000061541
	ENSDARG00000061579
	ENSDARG00000061590
	ENSDARG00000061658
	ENSDARG00000061719
	ENSDARG00000061862
	ENSDARG00000061936
	ENSDARG00000062008
	ENSDARG00000062019
	ENSDARG00000062023
	ENSDARG00000062045
	ENSDARG00000062058
	ENSDARG00000062060
	ENSDARG00000062148
	ENSDARG00000062248
	ENSDARG00000062268
	ENSDARG00000062421
	ENSDARG00000062445
	ENSDARG00000062532
	ENSDARG00000062538
	ENSDARG00000062577
	ENSDARG00000062601
	ENSDARG00000062612
	ENSDARG00000062846
	ENSDARG00000062868
	ENSDARG00000062884
	ENSDARG00000062933
	ENSDARG00000062965
	ENSDARG00000062973
	ENSDARG00000063101
	ENSDARG00000063102
	ENSDARG00000063159
	ENSDARG00000063387
	ENSDARG00000063416
	ENSDARG00000063474
	ENSDARG00000063573
	ENSDARG00000063574
	ENSDARG00000063588
	ENSDARG00000063611
	ENSDARG00000067613
	ENSDARG00000067634
	ENSDARG00000067658
	ENSDARG00000067824
	ENSDARG00000068064
	ENSDARG00000068099
	ENSDARG00000068152
	ENSDARG00000068192
	ENSDARG00000068199
	ENSDARG00000068219
	ENSDARG00000068386
	ENSDARG00000068458
	ENSDARG00000068465
	ENSDARG00000068650
	ENSDARG00000068714
	ENSDARG00000068763
	ENSDARG00000068779
	ENSDARG00000068828
	ENSDARG00000068846
	ENSDARG00000068894
	ENSDARG00000068920
	ENSDARG00000069092
	ENSDARG00000069106
	ENSDARG00000069157
	ENSDARG00000069538
	ENSDARG00000069603
	ENSDARG00000069807
	ENSDARG00000069808
	ENSDARG00000069957
	ENSDARG00000070059
	ENSDARG00000070271
	ENSDARG00000070318
	ENSDARG00000070358
	ENSDARG00000070513
	ENSDARG00000070543
	ENSDARG00000070568
	ENSDARG00000070604
	ENSDARG00000070870
	ENSDARG00000070939
	ENSDARG00000070958
	ENSDARG00000070986
	ENSDARG00000071032
	ENSDARG00000071062
	ENSDARG00000071097
	ENSDARG00000071271
	ENSDARG00000071319
	ENSDARG00000071541
	ENSDARG00000071547
	ENSDARG00000071589
	ENSDARG00000071724
	ENSDARG00000073665
	ENSDARG00000073709
	ENSDARG00000073724
	ENSDARG00000073728
	ENSDARG00000073737
	ENSDARG00000073738
	ENSDARG00000073771
	ENSDARG00000073789
	ENSDARG00000073797
	ENSDARG00000073811
	ENSDARG00000073843
	ENSDARG00000073847
	ENSDARG00000073856
	ENSDARG00000073866
	ENSDARG00000073923
	ENSDARG00000073957
	ENSDARG00000074017
	ENSDARG00000074040
	ENSDARG00000074074
	ENSDARG00000074137
	ENSDARG00000074149
	ENSDARG00000074168
	ENSDARG00000074225
	ENSDARG00000074238
	ENSDARG00000074245
	ENSDARG00000074282
	ENSDARG00000074307
	ENSDARG00000074310
	ENSDARG00000074314
	ENSDARG00000074318
	ENSDARG00000074346
	ENSDARG00000074435
	ENSDARG00000074535
	ENSDARG00000074577
	ENSDARG00000074640
	ENSDARG00000074675
	ENSDARG00000074676
	ENSDARG00000074702
	ENSDARG00000074735
	ENSDARG00000074760
	ENSDARG00000074858
	ENSDARG00000074895
	ENSDARG00000074899
	ENSDARG00000074996
	ENSDARG00000075083
	ENSDARG00000075111
	ENSDARG00000075119
	ENSDARG00000075139
	ENSDARG00000075156
	ENSDARG00000075252
	ENSDARG00000075269
	ENSDARG00000075281
	ENSDARG00000075347
	ENSDARG00000075397
	ENSDARG00000075405
	ENSDARG00000075422
	ENSDARG00000075435
	ENSDARG00000075437
	ENSDARG00000075456
	ENSDARG00000075526
	ENSDARG00000075571
	ENSDARG00000075625
	ENSDARG00000075639
	ENSDARG00000075673
	ENSDARG00000075687
	ENSDARG00000075732
	ENSDARG00000075743
	ENSDARG00000075793
	ENSDARG00000075821
	ENSDARG00000075837
	ENSDARG00000075899
	ENSDARG00000075915
	ENSDARG00000075986
	ENSDARG00000076002
	ENSDARG00000076017
	ENSDARG00000076058
	ENSDARG00000076066
	ENSDARG00000076074
	ENSDARG00000076121
	ENSDARG00000076143
	ENSDARG00000076155
	ENSDARG00000076176
	ENSDARG00000076210
	ENSDARG00000076318
	ENSDARG00000076338
	ENSDARG00000076391
	ENSDARG00000076425
	ENSDARG00000076430
	ENSDARG00000076442
	ENSDARG00000076451
	ENSDARG00000076546
	ENSDARG00000076585
	ENSDARG00000076611
	ENSDARG00000076662
	ENSDARG00000076689
	ENSDARG00000076716
	ENSDARG00000076733
	ENSDARG00000076783
	ENSDARG00000076829
	ENSDARG00000076884
	ENSDARG00000076891
	ENSDARG00000076913
	ENSDARG00000076916
	ENSDARG00000076980
	ENSDARG00000076988
	ENSDARG00000077004
	ENSDARG00000077009
	ENSDARG00000077029
	ENSDARG00000077057
	ENSDARG00000077076
	ENSDARG00000077078
	ENSDARG00000077081
	ENSDARG00000077113
	ENSDARG00000077114
	ENSDARG00000077143
	ENSDARG00000077207
	ENSDARG00000077227
	ENSDARG00000077252
	ENSDARG00000077297
	ENSDARG00000077323
	ENSDARG00000077364
	ENSDARG00000077494
	ENSDARG00000077526
	ENSDARG00000077588
	ENSDARG00000077650
	ENSDARG00000077653
	ENSDARG00000077751
	ENSDARG00000077804
	ENSDARG00000077818
	ENSDARG00000077859
	ENSDARG00000077955
	ENSDARG00000077962
	ENSDARG00000077987
	ENSDARG00000078063
	ENSDARG00000078095
	ENSDARG00000078111
	ENSDARG00000078123
	ENSDARG00000078127
	ENSDARG00000078161
[truncated: 1,042 more rows]

## Sheet: GO decreasMBT
Category	Term	Count	%	PValue	Genes	List Total	Pop Hits	Pop Total	Fold Enrichment	Bonferroni	Benjamini	FDR		29 common with 2 only	57 common with 2 enriched	55 common with 4 enriched
GOTERM_BP_FAT	GO:0046907~intracellular transport	50	9.652509652509652	5.94349319018379E-10	ENSG00000028528, ENSG00000196465, ENSG00000090889, ENSG00000125447, ENSG00000095066, ENSG00000130734, ENSG00000135604, ENSG00000122958, ENSG00000198954, ENSG00000166971, ENSG00000102078, ENSG00000143952, ENSG00000170540, ENSG00000121542, ENSG00000116688, ENSG00000051128, ENSG00000169371, ENSG00000133794, ENSG00000140416, ENSG00000149930, ENSG00000111450, ENSG00000092841, ENSG00000129354, ENSG0000…	387	657	13528	2.660279478799177	1.1595749049853055E-6	1.1595749049853055E-6	1.0189173171859522E-6		GO:0000087~M	GO:0000087~M	GO:0000087~M
GOTERM_MF_FAT	GO:0030554~adenyl nucleotide binding	83	16.023166023166024	7.141767126545473E-9	ENSG00000154310, ENSG00000176715, ENSG00000090889, ENSG00000076242, ENSG00000071539, ENSG00000156873, ENSG00000119723, ENSG00000168038, ENSG00000141140, ENSG00000150867, ENSG00000159363, ENSG00000198276, ENSG00000184182, ENSG00000145725, ENSG00000072518, ENSG00000123453, ENSG00000124217, ENSG00000174953, ENSG00000070770, ENSG00000197150, ENSG00000004478, ENSG00000086015, ENSG00000119383, ENSG0000…	360	1577	12983	1.8980994152046786	4.649279641277815E-6	4.649279641277815E-6	1.0665571037460353E-5		GO:0000278~mitotic	GO:0000166~nucleotide	GO:0000278~mitotic
GOTERM_MF_FAT	GO:0001882~nucleoside binding	84	16.216216216216218	8.863691010208874E-9	ENSG00000154310, ENSG00000176715, ENSG00000090889, ENSG00000076242, ENSG00000071539, ENSG00000156873, ENSG00000119723, ENSG00000168038, ENSG00000141140, ENSG00000150867, ENSG00000159363, ENSG00000198276, ENSG00000184182, ENSG00000101868, ENSG00000145725, ENSG00000072518, ENSG00000123453, ENSG00000124217, ENSG00000174953, ENSG00000070770, ENSG00000197150, ENSG00000004478, ENSG00000086015, ENSG0000…	360	1612	12983	1.8792597187758477	5.770246220837549E-6	2.8851272724228494E-6	1.3237105411789685E-5		GO:0000279~M	GO:0000278~mitotic	GO:0000279~M
GOTERM_MF_FAT	GO:0001883~purine nucleoside binding	83	16.023166023166024	1.3971723749432309E-8	ENSG00000154310, ENSG00000176715, ENSG00000090889, ENSG00000076242, ENSG00000071539, ENSG00000156873, ENSG00000119723, ENSG00000168038, ENSG00000141140, ENSG00000150867, ENSG00000159363, ENSG00000198276, ENSG00000184182, ENSG00000145725, ENSG00000072518, ENSG00000123453, ENSG00000124217, ENSG00000174953, ENSG00000070770, ENSG00000197150, ENSG00000004478, ENSG00000086015, ENSG00000119383, ENSG0000…	360	1601	12983	1.8696457075438964	9.095550878246428E-6	3.0318594849143565E-6	2.0865480732101815E-5		GO:0000280~nuclear	GO:0000279~M	GO:0000280~nuclear
GOTERM_MF_FAT	GO:0000166~nucleotide binding	105	20.27027027027027	2.0200838122187836E-8	ENSG00000154310, ENSG00000184640, ENSG00000090889, ENSG00000076242, ENSG00000176890, ENSG00000156873, ENSG00000071539, ENSG00000119723, ENSG00000198276, ENSG00000184182, ENSG00000101868, ENSG00000145725, ENSG00000166831, ENSG00000123453, ENSG00000124217, ENSG00000174953, ENSG00000114353, ENSG00000130038, ENSG00000197150, ENSG00000152782, ENSG00000177302, ENSG00000122966, ENSG00000131023, ENSG0000…	360	2245	12983	1.6867297698589458	1.3150659273986065E-5	3.2876810317494787E-6	3.016808711731045E-5		GO:0000819~sister	GO:0000280~nuclear	GO:0000922~spindle
GOTERM_MF_FAT	GO:0017076~purine nucleotide binding	92	17.760617760617762	7.378082228967723E-8	ENSG00000154310, ENSG00000111231, ENSG00000184640, ENSG00000176715, ENSG00000090889, ENSG00000076242, ENSG00000071539, ENSG00000156873, ENSG00000119723, ENSG00000168038, ENSG00000141140, ENSG00000150867, ENSG00000184182, ENSG00000159363, ENSG00000198276, ENSG00000158417, ENSG00000145725, ENSG00000072518, ENSG00000123453, ENSG00000124217, ENSG00000174953, ENSG00000070770, ENSG00000116688, ENSG0000…	360	1918	12983	1.7298632835129182	4.803016363030821E-5	9.606217283075758E-6	1.1018480683411269E-4		GO:0001882~nucleoside	GO:0000922~spindle	GO:0004674~protein
GOTERM_MF_FAT	GO:0005524~ATP binding	76	14.671814671814673	1.0130906480756953E-7	ENSG00000154310, ENSG00000176715, ENSG00000090889, ENSG00000076242, ENSG00000156873, ENSG00000071539, ENSG00000168038, ENSG00000141140, ENSG00000150867, ENSG00000159363, ENSG00000198276, ENSG00000184182, ENSG00000145725, ENSG00000072518, ENSG00000124217, ENSG00000174953, ENSG00000070770, ENSG00000197150, ENSG00000004478, ENSG00000086015, ENSG00000119383, ENSG00000116874, ENSG00000152782, ENSG0000…	360	1477	12983	1.8556909651696383	6.595002972931141E-5	1.0991973675822386E-5	1.5129565165139525E-4		GO:0001883~purine	GO:0003743~translation	GO:0004842~ubiquitin-protein
GOTERM_MF_FAT	GO:0032559~adenyl ribonucleotide binding	76	14.671814671814673	1.7461526647016972E-7	ENSG00000154310, ENSG00000176715, ENSG00000090889, ENSG00000076242, ENSG00000156873, ENSG00000071539, ENSG00000168038, ENSG00000141140, ENSG00000150867, ENSG00000159363, ENSG00000198276, ENSG00000184182, ENSG00000145725, ENSG00000072518, ENSG00000124217, ENSG00000174953, ENSG00000070770, ENSG00000197150, ENSG00000004478, ENSG00000086015, ENSG00000119383, ENSG00000116874, ENSG00000152782, ENSG0000…	360	1497	12983	1.8308988347064499	1.1366808768886738E-4	1.623908934389462E-5	2.60771502402779E-4		GO:0005524~ATP	GO:0005739~mitochondrion	GO:0005739~mitochondrion
GOTERM_BP_FAT	GO:0022403~cell cycle phase	33	6.370656370656371	3.129968287125032E-7	ENSG00000182185, ENSG00000154473, ENSG00000076242, ENSG00000097046, ENSG00000071539, ENSG00000186625, ENSG00000134057, ENSG00000118007, ENSG00000101868, ENSG00000129933, ENSG00000144554, ENSG00000101367, ENSG00000140830, ENSG00000024048, ENSG00000168944, ENSG00000133101, ENSG00000140854, ENSG00000166851, ENSG00000157456, ENSG00000116062, ENSG00000129055, ENSG00000013573, ENSG00000165416, ENSG0000…	387	414	13528	2.786353593229225	6.104704953334705E-4	3.052818461695139E-4	5.365818685376667E-4		GO:0005815~microtubule	GO:0005759~mitochondrial	GO:0005829~cytosol
GOTERM_BP_FAT	GO:0016310~phosphorylation	50	9.652509652509652	3.197113665408084E-7	ENSG00000138193, ENSG00000185344, ENSG00000154310, ENSG00000156873, ENSG00000168038, ENSG00000150867, ENSG00000115415, ENSG00000072518, ENSG00000070770, ENSG00000114353, ENSG00000086015, ENSG00000012983, ENSG00000010810, ENSG00000139132, ENSG00000141551, ENSG00000122966, ENSG00000131023, ENSG00000105723, ENSG00000198055, ENSG00000175387, ENSG00000095015, ENSG00000149930, ENSG00000169020, ENSG0000…	387	800	13528	2.184754521963824	6.235624797963357E-4	2.0789737825677168E-4	5.480928156775811E-4		GO:0007010~cytoskeleton	GO:0005813~centrosome	GO:0006091~generation
GOTERM_BP_FAT	GO:0006796~phosphate metabolic process	56	10.81081081081081	7.544503887227321E-7	ENSG00000138193, ENSG00000185344, ENSG00000154310, ENSG00000156873, ENSG00000168038, ENSG00000150867, ENSG00000115415, ENSG00000184545, ENSG00000072518, ENSG00000070770, ENSG00000114353, ENSG00000086015, ENSG00000102043, ENSG00000012983, ENSG00000141551, ENSG00000010810, ENSG00000139132, ENSG00000122966, ENSG00000131023, ENSG00000105723, ENSG00000198055, ENSG00000175387, ENSG00000095015, ENSG0000…	387	973	13528	2.011860279218485	0.0014708505011894468	3.6791561835347597E-4	0.001293377183742006		GO:0007049~cell	GO:0005815~microtubule	GO:0006259~DNA
GOTERM_BP_FAT	GO:0006793~phosphorus metabolic process	56	10.81081081081081	7.544503887227321E-7	ENSG00000138193, ENSG00000185344, ENSG00000154310, ENSG00000156873, ENSG00000168038, ENSG00000150867, ENSG00000115415, ENSG00000184545, ENSG00000072518, ENSG00000070770, ENSG00000114353, ENSG00000086015, ENSG00000102043, ENSG00000012983, ENSG00000141551, ENSG00000010810, ENSG00000139132, ENSG00000122966, ENSG00000131023, ENSG00000105723, ENSG00000198055, ENSG00000175387, ENSG00000095015, ENSG0000…	387	973	13528	2.011860279218485	0.0014708505011894468	3.6791561835347597E-4	0.001293377183742006		GO:0007059~chromosome	GO:0005829~cytosol	GO:0006281~DNA
GOTERM_BP_FAT	GO:0000279~M phase	28	5.405405405405405	8.508324177998807E-7	ENSG00000182185, ENSG00000154473, ENSG00000076242, ENSG00000071539, ENSG00000186625, ENSG00000134057, ENSG00000118007, ENSG00000129933, ENSG00000144554, ENSG00000101367, ENSG00000140830, ENSG00000024048, ENSG00000168944, ENSG00000133101, ENSG00000140854, ENSG00000166851, ENSG00000157456, ENSG00000116062, ENSG00000129055, ENSG00000013573, ENSG00000165416, ENSG00000185379, ENSG00000117650, ENSG0000…	387	329	13528	2.974984880972016	0.0016585977573532196	3.3193984645718544E-4	0.0014586066847899204		GO:0007067~mitosis	GO:0005856~cytoskeleton	GO:0006605~protein
GOTERM_BP_FAT	GO:0006468~protein amino acid phosphorylation	43	8.301158301158301	1.1728667512052863E-6	ENSG00000138193, ENSG00000171105, ENSG00000185189, ENSG00000132155, ENSG00000154310, ENSG00000100749, ENSG00000097046, ENSG00000156873, ENSG00000169118, ENSG00000105851, ENSG00000168038, ENSG00000143322, ENSG00000102225, ENSG00000115415, ENSG00000140992, ENSG00000105397, ENSG00000072518, ENSG00000109270, ENSG00000079277, ENSG00000141068, ENSG00000166851, ENSG00000070770, ENSG00000135090, ENSG0000…	387	667	13528	2.253539896718307	0.0022856482923244714	3.81304680458161E-4	0.0020106742536718514		GO:0009057~macromolecule	GO:0006091~generation	GO:0006793~phosphorus
GOTERM_MF_FAT	GO:0032553~ribonucleotide binding	85	16.409266409266408	1.3061465637792077E-6	ENSG00000154310, ENSG00000111231, ENSG00000184640, ENSG00000176715, ENSG00000090889, ENSG00000076242, ENSG00000071539, ENSG00000156873, ENSG00000168038, ENSG00000141140, ENSG00000150867, ENSG00000184182, ENSG00000159363, ENSG00000198276, ENSG00000158417, ENSG00000145725, ENSG00000072518, ENSG00000124217, ENSG00000174953, ENSG00000070770, ENSG00000116688, ENSG00000114353, ENSG00000130038, ENSG0000…	360	1836	12983	1.6696244855967077	8.499405640631785E-4	1.0628209770013886E-4	0.0019505918557816138		GO:0015630~microtubule	GO:0006281~DNA	GO:0006796~phosphate
GOTERM_MF_FAT	GO:0032555~purine ribonucleotide binding	85	16.409266409266408	1.3061465637792077E-6	ENSG00000154310, ENSG00000111231, ENSG00000184640, ENSG00000176715, ENSG00000090889, ENSG00000076242, ENSG00000071539, ENSG00000156873, ENSG00000168038, ENSG00000141140, ENSG00000150867, ENSG00000184182, ENSG00000159363, ENSG00000198276, ENSG00000158417, ENSG00000145725, ENSG00000072518, ENSG00000124217, ENSG00000174953, ENSG00000070770, ENSG00000116688, ENSG00000114353, ENSG00000130038, ENSG0000…	360	1836	12983	1.6696244855967077	8.499405640631785E-4	1.0628209770013886E-4	0.0019505918557816138		GO:0017076~purine	GO:0006886~intracellular	GO:0006886~intracellular
GOTERM_BP_FAT	GO:0045184~establishment of protein localization	47	9.073359073359073	1.480404300376335E-6	ENSG00000129354, ENSG00000028528, ENSG00000103496, ENSG00000140497, ENSG00000124207, ENSG00000125447, ENSG00000173726, ENSG00000185467, ENSG00000095066, ENSG00000142197, ENSG00000157823, ENSG00000075336, ENSG00000101310, ENSG00000130734, ENSG00000184708, ENSG00000135604, ENSG00000122958, ENSG00000166971, ENSG00000158411, ENSG00000090581, ENSG00000143952, ENSG00000140854, ENSG00000076944, ENSG0000…	387	769	13528	2.1364569577591626	0.002884103886262368	4.1252502070632247E-4	0.002537887121323301		GO:0019898~extrinsic	GO:0006974~response	GO:0006974~response
GOTERM_BP_FAT	GO:0044265~cellular macromolecule catabolic process	45	8.687258687258687	1.7608887031849627E-6	ENSG00000126070, ENSG00000109046, ENSG00000113360, ENSG00000154473, ENSG00000076242, ENSG00000072803, ENSG00000135913, ENSG00000169018, ENSG00000134057, ENSG00000130734, ENSG00000184182, ENSG00000167986, ENSG00000143207, ENSG00000102226, ENSG00000156709, ENSG00000140543, ENSG00000114125, ENSG00000128973, ENSG00000177688, ENSG00000024048, ENSG00000132017, ENSG00000171621, ENSG00000043093, ENSG0000…	387	725	13528	2.1696872493985566	0.0034296023174421597	4.2934491566637423E-4	0.003018720388214824		GO:0019941~modification-dependent	GO:0007010~cytoskeleton	GO:0007049~cell
GOTERM_BP_FAT	GO:0009057~macromolecule catabolic process	47	9.073359073359073	2.2468226303496933E-6	ENSG00000126070, ENSG00000109046, ENSG00000113360, ENSG00000177830, ENSG00000154473, ENSG00000076242, ENSG00000072803, ENSG00000135913, ENSG00000169018, ENSG00000134057, ENSG00000130734, ENSG00000184182, ENSG00000167986, ENSG00000143207, ENSG00000102226, ENSG00000156709, ENSG00000140543, ENSG00000114125, ENSG00000128973, ENSG00000177688, ENSG00000024048, ENSG00000132017, ENSG00000171621, ENSG0000…	387	781	13528	2.103630474413311	0.00437396211874852	4.869431687222203E-4	0.0038517497828016722		GO:0022402~cell	GO:0007049~cell	GO:0007067~mitosis
GOTERM_BP_FAT	GO:0008104~protein localization	51	9.845559845559846	2.3518026387584194E-6	ENSG00000028528, ENSG00000125447, ENSG00000095066, ENSG00000130734, ENSG00000135604, ENSG00000122958, ENSG00000172915, ENSG00000166971, ENSG00000158411, ENSG00000143952, ENSG00000076944, ENSG00000092820, ENSG00000168397, ENSG00000170540, ENSG00000121542, ENSG00000116688, ENSG00000130038, ENSG00000139722, ENSG00000051128, ENSG00000169371, ENSG00000133794, ENSG00000101421, ENSG00000111450, ENSG0000…	387	882	13528	2.021269489708028	0.00457786184478981	4.587319846609539E-4	0.0040317146109081214		GO:0022403~cell	GO:0007067~mitosis	GO:0008104~protein
GOTERM_BP_FAT	GO:0015031~protein transport	46	8.880308880308881	2.7209703094614107E-6	ENSG00000129354, ENSG00000028528, ENSG00000103496, ENSG00000140497, ENSG00000124207, ENSG00000125447, ENSG00000173726, ENSG00000185467, ENSG00000095066, ENSG00000142197, ENSG00000157823, ENSG00000075336, ENSG00000101310, ENSG00000130734, ENSG00000184708, ENSG00000135604, ENSG00000122958, ENSG00000166971, ENSG00000158411, ENSG00000090581, ENSG00000143952, ENSG00000140854, ENSG00000076944, ENSG0000…	387	762	13528	2.1102090920805443	0.005294554472480062	4.8248541156592495E-4	0.004664567886414339		GO:0030163~protein	GO:0008017~microtubule	GO:0009057~macromolecule
GOTERM_MF_FAT	GO:0004674~protein serine/threonine kinase activity	31	5.984555984555985	3.160236214311095E-6	ENSG00000154310, ENSG00000132155, ENSG00000100749, ENSG00000097046, ENSG00000169118, ENSG00000156873, ENSG00000168038, ENSG00000102225, ENSG00000140992, ENSG00000072518, ENSG00000079277, ENSG00000166851, ENSG00000141068, ENSG00000070770, ENSG00000135090, ENSG00000086015, ENSG00000117650, ENSG00000081320, ENSG00000012983, ENSG00000141551, ENSG00000122966, ENSG00000131023, ENSG00000102893, ENSG0000…	360	430	12983	2.599954780361757	0.002055202200161421	2.2856465581777563E-4	0.004719417840026718		GO:0030554~adenyl	GO:0008092~cytoskeletal	GO:0015031~protein
GOTERM_BP_FAT	GO:0022402~cell cycle process	37	7.142857142857142	5.527553828940082E-6	ENSG00000182185, ENSG00000154473, ENSG00000076242, ENSG00000097046, ENSG00000071539, ENSG00000186625, ENSG00000156876, ENSG00000134057, ENSG00000118007, ENSG00000101868, ENSG00000129933, ENSG00000144554, ENSG00000101367, ENSG00000140830, ENSG00000024048, ENSG00000168944, ENSG00000133101, ENSG00000140854, ENSG00000166851, ENSG00000157456, ENSG00000116062, ENSG00000148935, ENSG00000129055, ENSG0000…	387	565	13528	2.2891587203585555	0.010726345373789026	8.982869090154999E-4	0.009475688103599555		GO:0032559~adenyl	GO:0008104~protein	GO:0015630~microtubule
GOTERM_BP_FAT	GO:0007049~cell cycle	45	8.687258687258687	9.975114991487432E-6	ENSG00000182185, ENSG00000101945, ENSG00000184640, ENSG00000154473, ENSG00000076242, ENSG00000097046, ENSG00000071539, ENSG00000186625, ENSG00000156876, ENSG00000134057, ENSG00000118007, ENSG00000101868, ENSG00000015171, ENSG00000129933, ENSG00000144554, ENSG00000101367, ENSG00000140830, ENSG00000136144, ENSG00000024048, ENSG00000168944, ENSG00000133101, ENSG00000140854, ENSG00000166851, ENSG0000…	387	776	13528	2.0270918245025173	0.01927339308156517	0.0014959220233988768	0.017099369494222305		GO:0043632~modification-dependent	GO:0008565~protein	GO:0016310~phosphorylation
GOTERM_MF_FAT	GO:0004672~protein kinase activity	37	7.142857142857142	1.2577435252431961E-5	ENSG00000171105, ENSG00000185189, ENSG00000154310, ENSG00000132155, ENSG00000100749, ENSG00000097046, ENSG00000156873, ENSG00000169118, ENSG00000168038, ENSG00000143322, ENSG00000102225, ENSG00000140992, ENSG00000105397, ENSG00000072518, ENSG00000079277, ENSG00000166851, ENSG00000141068, ENSG00000070770, ENSG00000135090, ENSG00000086015, ENSG00000081320, ENSG00000117650, ENSG00000012983, ENSG0000…	360	606	12983	2.2019206087275394	0.00815453178520964	8.184610619964561E-4	0.018781595417705077		GO:0044257~cellular	GO:0009057~macromolecule	GO:0016879~ligase
GOTERM_BP_FAT	GO:0006259~DNA metabolic process	33	6.370656370656371	2.170180076251736E-5	ENSG00000182185, ENSG00000176890, ENSG00000076242, ENSG00000097046, ENSG00000071539, ENSG00000107614, ENSG00000076248, ENSG00000167986, ENSG00000101868, ENSG00000114861, ENSG00000156709, ENSG00000144554, ENSG00000131153, ENSG00000122547, ENSG00000100479, ENSG00000116062, ENSG00000109674, ENSG00000073050, ENSG00000185379, ENSG00000099956, ENSG00000093009, ENSG00000115392, ENSG00000105821, ENSG0000…	387	506	13528	2.2797438490057296	0.0414568245715643	0.0030197650755321437	0.03719776544245379		GO:0044265~cellular	GO:0015630~microtubule	GO:0016881~acid-amino
GOTERM_BP_FAT	GO:0007034~vacuolar transport	8	1.5444015444015444	2.648561552819379E-5	ENSG00000147457, ENSG00000028528, ENSG00000151502, ENSG00000122958, ENSG00000166971, ENSG00000095066, ENSG00000090581, ENSG00000130734	387	32	13528	8.739018087855296	0.05036171565066416	0.0034390143448348454	0.04539566486253532		GO:0048285~organelle	GO:0019899~enzyme	GO:0016887~ATPase
GOTERM_BP_FAT	GO:0006886~intracellular protein transport	27	5.212355212355212	2.6860212897703146E-5	ENSG00000129354, ENSG00000028528, ENSG00000103496, ENSG00000124207, ENSG00000173726, ENSG00000125447, ENSG00000185467, ENSG00000157823, ENSG00000101310, ENSG00000130734, ENSG00000135604, ENSG00000090581, ENSG00000140854, ENSG00000170540, ENSG00000116688, ENSG00000051128, ENSG00000133704, ENSG00000169371, ENSG00000169180, ENSG00000116237, ENSG00000109466, ENSG00000176986, ENSG00000133794, ENSG0000…	387	374	13528	2.523566720557145	0.05105551373623329	0.0032699532177418167	0.046037575940383046		GO:0051301~cell	GO:0019941~modification-dependent	GO:0018130~heterocycle
GOTERM_BP_FAT	GO:0043632~modification-dependent macromolecule catabolic process	35	6.756756756756757	4.567708186564869E-5	ENSG00000109046, ENSG00000154473, ENSG00000072803, ENSG00000135913, ENSG00000169018, ENSG00000134057, ENSG00000130734, ENSG00000184182, ENSG00000167986, ENSG00000143207, ENSG00000102226, ENSG00000114125, ENSG00000140543, ENSG00000177688, ENSG00000024048, ENSG00000132017, ENSG00000171621, ENSG00000043093, ENSG00000114742, ENSG00000168397, ENSG00000129055, ENSG00000077152, ENSG00000012963, ENSG0000…	387	574	13528	2.1314678263061704	0.08526239201432195	0.005228520048501384	0.07827721951847444		GO:0051603~proteolysis	GO:0022402~cell	GO:0019787~small
GOTERM_BP_FAT	GO:0019941~modification-dependent protein catabolic process	35	6.756756756756757	4.567708186564869E-5	ENSG00000109046, ENSG00000154473, ENSG00000072803, ENSG00000135913, ENSG00000169018, ENSG00000134057, ENSG00000130734, ENSG00000184182, ENSG00000167986, ENSG00000143207, ENSG00000102226, ENSG00000114125, ENSG00000140543, ENSG00000177688, ENSG00000024048, ENSG00000132017, ENSG00000171621, ENSG00000043093, ENSG00000114742, ENSG00000168397, ENSG00000129055, ENSG00000077152, ENSG00000012963, ENSG0000…	387	574	13528	2.1314678263061704	0.08526239201432195	0.005228520048501384	0.07827721951847444			GO:0022403~cell	GO:0019941~modification-dependent
GOTERM_BP_FAT	GO:0034613~cellular protein localization	28	5.405405405405405	5.0950139568563655E-5	ENSG00000129354, ENSG00000028528, ENSG00000103496, ENSG00000124207, ENSG00000173726, ENSG00000125447, ENSG00000185467, ENSG00000157823, ENSG00000101310, ENSG00000130734, ENSG00000135604, ENSG00000090581, ENSG00000140854, ENSG00000170540, ENSG00000116688, ENSG00000051128, ENSG00000133704, ENSG00000169371, ENSG00000169180, ENSG00000116237, ENSG00000109466, ENSG00000176986, ENSG00000133794, ENSG0000…	387	411	13528	2.381435585984898	0.09462517947646942	0.005507348350759722	0.08730998932779954			GO:0030029~actin	GO:0022402~cell
GOTERM_BP_FAT	GO:0070727~cellular macromolecule localization	28	5.405405405405405	5.753494260926143E-5	ENSG00000129354, ENSG00000028528, ENSG00000103496, ENSG00000124207, ENSG00000173726, ENSG00000125447, ENSG00000185467, ENSG00000157823, ENSG00000101310, ENSG00000130734, ENSG00000135604, ENSG00000090581, ENSG00000140854, ENSG00000170540, ENSG00000116688, ENSG00000051128, ENSG00000133704, ENSG00000169371, ENSG00000169180, ENSG00000116237, ENSG00000109466, ENSG00000176986, ENSG00000133794, ENSG0000…	387	414	13528	2.364178806376312	0.10618271359767761	0.00589068161901829	0.09858870473815617			GO:0030163~protein	GO:0022403~cell
GOTERM_BP_FAT	GO:0000280~nuclear division	19	3.667953667953668	6.0780969088054253E-5	ENSG00000129055, ENSG00000013573, ENSG00000154473, ENSG00000165416, ENSG00000186625, ENSG00000134057, ENSG00000118007, ENSG00000117650, ENSG00000122966, ENSG00000129933, ENSG00000131023, ENSG00000101367, ENSG00000140830, ENSG00000175216, ENSG00000133101, ENSG00000166851, ENSG00000140854, ENSG00000157456, ENSG00000087586	387	220	13528	3.0189335212591026	0.11182570282851412	0.005911819747477676	0.10414818820938532			GO:0031252~cell	GO:0030163~protein
GOTERM_BP_FAT	GO:0007067~mitosis	19	3.667953667953668	6.0780969088054253E-5	ENSG00000129055, ENSG00000013573, ENSG00000154473, ENSG00000165416, ENSG00000186625, ENSG00000134057, ENSG00000118007, ENSG00000117650, ENSG00000122966, ENSG00000129933, ENSG00000131023, ENSG00000101367, ENSG00000140830, ENSG00000175216, ENSG00000133101, ENSG00000166851, ENSG00000140854, ENSG00000157456, ENSG00000087586	387	220	13528	3.0189335212591026	0.11182570282851412	0.005911819747477676	0.10414818820938532			GO:0031967~organelle	GO:0031967~organelle
GOTERM_BP_FAT	GO:0000087~M phase of mitotic cell cycle	19	3.667953667953668	7.670659087300445E-5	ENSG00000129055, ENSG00000013573, ENSG00000154473, ENSG00000165416, ENSG00000186625, ENSG00000134057, ENSG00000118007, ENSG00000117650, ENSG00000122966, ENSG00000129933, ENSG00000131023, ENSG00000101367, ENSG00000140830, ENSG00000175216, ENSG00000133101, ENSG00000166851, ENSG00000140854, ENSG00000157456, ENSG00000087586	387	224	13528	2.9650239940937615	0.13899959040313692	0.007101346325998237	0.1314198481800255			GO:0031974~membrane-enclosed	GO:0031974~membrane-enclosed
GOTERM_BP_FAT	GO:0030163~protein catabolic process	36	6.94980694980695	9.8020662933131E-5	ENSG00000109046, ENSG00000154473, ENSG00000072803, ENSG00000135913, ENSG00000169018, ENSG00000134057, ENSG00000130734, ENSG00000184182, ENSG00000167986, ENSG00000143207, ENSG00000102226, ENSG00000114125, ENSG00000140543, ENSG00000128973, ENSG00000177688, ENSG00000024048, ENSG00000132017, ENSG00000171621, ENSG00000043093, ENSG00000114742, ENSG00000168397, ENSG00000129055, ENSG00000077152, ENSG0000…	387	622	13528	2.0231810364166605	0.1740720085216323	0.008655401126032025	0.16790793164541684			GO:0031975~envelope	GO:0031975~envelope
GOTERM_BP_FAT	GO:0048285~organelle fission	19	3.667953667953668	1.0181982918301341E-4	ENSG00000129055, ENSG00000013573, ENSG00000154473, ENSG00000165416, ENSG00000186625, ENSG00000134057, ENSG00000118007, ENSG00000117650, ENSG00000122966, ENSG00000129933, ENSG00000131023, ENSG00000101367, ENSG00000140830, ENSG00000175216, ENSG00000133101, ENSG00000166851, ENSG00000140854, ENSG00000157456, ENSG00000087586	387	229	13528	2.9002854789388763	0.1801719048004249	0.00860022209950806	0.17441049926196772			GO:0031980~mitochondrial	GO:0032446~protein
GOTERM_BP_FAT	GO:0051603~proteolysis involved in cellular protein catabolic process	35	6.756756756756757	1.0939986910478254E-4	ENSG00000109046, ENSG00000154473, ENSG00000072803, ENSG00000135913, ENSG00000169018, ENSG00000134057, ENSG00000130734, ENSG00000184182, ENSG00000167986, ENSG00000143207, ENSG00000102226, ENSG00000114125, ENSG00000140543, ENSG00000177688, ENSG00000024048, ENSG00000132017, ENSG00000171621, ENSG00000043093, ENSG00000114742, ENSG00000168397, ENSG00000129055, ENSG00000077152, ENSG00000012963, ENSG0000…	387	600	13528	2.0391042204995693	0.19220811409161165	0.008854351480900968	0.1873831336270615			GO:0032268~regulation	GO:0033043~regulation
GOTERM_BP_FAT	GO:0044257~cellular protein catabolic process	35	6.756756756756757	1.1978252794806008E-4	ENSG00000109046, ENSG00000154473, ENSG00000072803, ENSG00000135913, ENSG00000169018, ENSG00000134057, ENSG00000130734, ENSG00000184182, ENSG00000167986, ENSG00000143207, ENSG00000102226, ENSG00000114125, ENSG00000140543, ENSG00000177688, ENSG00000024048, ENSG00000132017, ENSG00000171621, ENSG00000043093, ENSG00000114742, ENSG00000168397, ENSG00000129055, ENSG00000077152, ENSG00000012963, ENSG0000…	387	603	13528	2.028959423382656	0.2084084259215664	0.009304828041730273	0.20514965054873047			GO:0033043~regulation	GO:0033554~cellular
GOTERM_MF_FAT	GO:0008565~protein transporter activity	11	2.1235521235521233	1.3899866550879452E-4	ENSG00000147457, ENSG00000028528, ENSG00000122958, ENSG00000124207, ENSG00000133704, ENSG00000173726, ENSG00000169371, ENSG00000185467, ENSG00000169180, ENSG00000157823, ENSG00000184708	360	87	12983	4.559802043422732	0.08652056953182052	0.008193018289099463	0.2073808025291224			GO:0033554~cellular	GO:0034613~cellular
GOTERM_CC_FAT	GO:0005829~cytosol	61	11.776061776061777	1.508497580549246E-4	ENSG00000138193, ENSG00000176890, ENSG00000147010, ENSG00000145725, ENSG00000122958, ENSG00000172915, ENSG00000101367, ENSG00000124217, ENSG00000076944, ENSG00000092820, ENSG00000170540, ENSG00000116688, ENSG00000114353, ENSG00000169371, ENSG00000152782, ENSG00000131473, ENSG00000141551, ENSG00000010810, ENSG00000139132, ENSG00000105723, ENSG00000176101, ENSG00000101421, ENSG00000175387, ENSG0000…	361	1330	12782	1.62393934975944	0.051002215129607564	0.051002215129607564	0.20585336675817967			GO:0034470~ncRNA	GO:0043233~organelle
GOTERM_CC_FAT	GO:0015630~microtubule cytoskeleton	32	6.177606177606178	1.8177460944277072E-4	ENSG00000114446, ENSG00000184640, ENSG00000090889, ENSG00000186625, ENSG00000095066, ENSG00000125746, ENSG00000156876, ENSG00000134057, ENSG00000130734, ENSG00000101367, ENSG00000168944, ENSG00000133101, ENSG00000166851, ENSG00000140854, ENSG00000102781, ENSG00000157456, ENSG00000168397, ENSG00000092820, ENSG00000106477, ENSG00000116688, ENSG00000101350, ENSG00000093009, ENSG00000117650, ENSG0000…	361	549	12782	2.0638077794428553	0.06113306864205692	0.03104854024675563	0.24800565676614816			GO:0034613~cellular	GO:0043632~modification-dependent
GOTERM_CC_FAT	GO:0005739~mitochondrion	52	10.038610038610038	1.9770476632548803E-4	ENSG00000176715, ENSG00000119723, ENSG00000076248, ENSG00000123130, ENSG00000198954, ENSG00000214114, ENSG00000102078, ENSG00000123453, ENSG00000115419, ENSG00000164830, ENSG00000151576, ENSG00000116688, ENSG00000197150, ENSG00000116874, ENSG00000010810, ENSG00000100348, ENSG00000117305, ENSG00000168288, ENSG00000122140, ENSG00000169020, ENSG00000115364, ENSG00000115361, ENSG00000132155, ENSG0000…	361	1087	12782	1.6938128015045606	0.06630956565285073	0.02261057345453521	0.2697129053256253			GO:0034660~ncRNA	GO:0044257~cellular
GOTERM_BP_FAT	GO:0016197~endosome transport	9	1.7374517374517375	2.2483310745371565E-4	ENSG00000147457, ENSG00000028528, ENSG00000122958, ENSG00000166971, ENSG00000108587, ENSG00000095066, ENSG00000142197, ENSG00000196924, ENSG00000143952	387	58	13528	5.424218123496391	0.35512495619384876	0.016731475095298376	0.3847418634656208			GO:0043228~non-membrane-bounded	GO:0044265~cellular
GOTERM_BP_FAT	GO:0033554~cellular response to stress	32	6.177606177606178	3.956874645097471E-4	ENSG00000182185, ENSG00000154310, ENSG00000176890, ENSG00000076242, ENSG00000071539, ENSG00000076248, ENSG00000167986, ENSG00000101868, ENSG00000156709, ENSG00000144554, ENSG00000122547, ENSG00000123395, ENSG00000100479, ENSG00000116062, ENSG00000135090, ENSG00000109674, ENSG00000073050, ENSG00000185379, ENSG00000115392, ENSG00000175595, ENSG00000183010, ENSG00000012983, ENSG00000141551, ENSG0000…	387	566	13528	1.9763150446033182	0.5379762656646853	0.02819269624483478	0.6761809325158574			GO:0043232~intracellular	GO:0044271~nitrogen
GOTERM_BP_FAT	GO:0000278~mitotic cell cycle	24	4.633204633204633	4.0187294390982666E-4	ENSG00000129055, ENSG00000013573, ENSG00000154473, ENSG00000165416, ENSG00000097046, ENSG00000186625, ENSG00000105821, ENSG00000134057, ENSG00000118007, ENSG00000117650, ENSG00000101868, ENSG00000177084, ENSG00000122966, ENSG00000129933, ENSG00000131023, ENSG00000101367, ENSG00000140830, ENSG00000175216, ENSG00000079805, ENSG00000133101, ENSG00000166851, ENSG00000140854, ENSG00000157456, ENSG0000…	387	370	13528	2.267420909281374	0.5435205976871098	0.027618985151334652	0.6867168925777767			GO:0043233~organelle	GO:0045184~establishment
GOTERM_BP_FAT	GO:0006605~protein targeting	17	3.2818532818532815	4.522119949537653E-4	ENSG00000129354, ENSG00000170540, ENSG00000116688, ENSG00000124207, ENSG00000173726, ENSG00000051128, ENSG00000133704, ENSG00000169371, ENSG00000185467, ENSG00000169180, ENSG00000116237, ENSG00000130734, ENSG00000133794, ENSG00000198742, ENSG00000090581, ENSG00000140854, ENSG00000149930	387	215	13528	2.7639685115077217	0.5862383302517251	0.029971506025579853	0.7724221685651012			GO:0043632~modification-dependent	GO:0046907~intracellular
GOTERM_BP_FAT	GO:0051327~M phase of meiotic cell cycle	11	2.1235521235521233	4.7751275156978794E-4	ENSG00000116062, ENSG00000182185, ENSG00000177302, ENSG00000144554, ENSG00000076242, ENSG00000185379, ENSG00000071539, ENSG00000024048, ENSG00000133101, ENSG00000117650, ENSG00000166851	387	98	13528	3.923640774139113	0.6061754924124065	0.03058420556632324	0.815471931141587			GO:0044257~cellular	GO:0048193~Golgi
GOTERM_BP_FAT	GO:0007126~meiosis	11	2.1235521235521233	4.7751275156978794E-4	ENSG00000116062, ENSG00000182185, ENSG00000177302, ENSG00000144554, ENSG00000076242, ENSG00000185379, ENSG00000071539, ENSG00000024048, ENSG00000133101, ENSG00000117650, ENSG00000166851	387	98	13528	3.923640774139113	0.6061754924124065	0.03058420556632324	0.815471931141587			GO:0044265~cellular	GO:0048285~organelle
GOTERM_MF_FAT	GO:0050662~coenzyme binding	15	2.8957528957528957	5.071597904826859E-4	ENSG00000171105, ENSG00000138413, ENSG00000115361, ENSG00000119723, ENSG00000166411, ENSG00000151376, ENSG00000105607, ENSG00000156709, ENSG00000124275, ENSG00000117305, ENSG00000123453, ENSG00000122971, ENSG00000104325, ENSG00000121691, ENSG00000127948	360	181	12983	2.988720073664825	0.2812522189569411	0.027145161789494443	0.754726097689673			GO:0044429~mitochondrial	GO:0051186~cofactor
GOTERM_BP_FAT	GO:0006281~DNA repair	20	3.861003861003861	5.234321916210007E-4	ENSG00000116062, ENSG00000182185, ENSG00000109674, ENSG00000076242, ENSG00000176890, ENSG00000073050, ENSG00000185379, ENSG00000071539, ENSG00000115392, ENSG00000076248, ENSG00000175595, ENSG00000167986, ENSG00000141551, ENSG00000101868, ENSG00000177084, ENSG00000126215, ENSG00000144554, ENSG00000100601, ENSG00000122547, ENSG00000100479	387	284	13528	2.4616952360155766	0.6399396302612493	0.03241411000958161	0.8935598878670237			GO:0044430~cytoskeletal	GO:0051301~cell
GOTERM_BP_FAT	GO:0051321~meiotic cell cycle	11	2.1235521235521233	5.612065997676279E-4	ENSG00000116062, ENSG00000182185, ENSG00000177302, ENSG00000144554, ENSG00000076242, ENSG00000185379, ENSG00000071539, ENSG00000024048, ENSG00000133101, ENSG00000117650, ENSG00000166851	387	100	13528	3.845167958656331	0.6655344611686316	0.03364659657047675	0.9577534683118394			GO:0046907~intracellular	GO:0051603~proteolysis
GOTERM_CC_FAT	GO:0005856~cytoskeleton	60	11.583011583011583	6.952601112797025E-4	ENSG00000184640, ENSG00000196465, ENSG00000090889, ENSG00000095066, ENSG00000125746, ENSG00000156876, ENSG00000141140, ENSG00000186575, ENSG00000130734, ENSG00000147010, ENSG00000101367, ENSG00000179387, ENSG00000168397, ENSG00000092820, ENSG00000116688, ENSG00000051128, ENSG00000086015, ENSG00000152503, ENSG00000139132, ENSG00000007944, ENSG00000162704, ENSG00000131023, ENSG00000130559, ENSG0000…	361	1381	12782	1.5383288435655242	0.21442485846112203	0.05855070818848318	0.9455076328287682			GO:0048285~organelle	GO:0070013~intracellular
GOTERM_MF_FAT	GO:0019787~small conjugating protein ligase activity	14	2.7027027027027026	7.099276928643585E-4	ENSG00000077152, ENSG00000012963, ENSG00000072803, ENSG00000188612, ENSG00000169018, ENSG00000184182, ENSG00000007944, ENSG00000115760, ENSG00000136153, ENSG00000114125, ENSG00000166971, ENSG00000198742, ENSG00000024048, ENSG00000095015	360	166	12983	3.0415327978580993	0.3701836795005279	0.03493866469284068	1.0549837396379158			GO:0051301~cell	GO:0070647~protein
GOTERM_MF_FAT	GO:0000287~magnesium ion binding	26	5.019305019305019	7.937914726786727E-4	ENSG00000113360, ENSG00000097046, ENSG00000166411, ENSG00000159363, ENSG00000156136, ENSG00000143322, ENSG00000164951, ENSG00000072518, ENSG00000159322, ENSG00000116062, ENSG00000138413, ENSG00000174437, ENSG00000086015, ENSG00000136052, ENSG00000175595, ENSG00000131473, ENSG00000117650, ENSG00000196368, ENSG00000074370, ENSG00000131023, ENSG00000072133, ENSG00000122824, ENSG00000173598, ENSG0000…	360	452	12983	2.0744714847590955	0.40367142080780083	0.03625251256160977	1.1789208360076242			GO:0051603~proteolysis	GO:0070727~cellular
GOTERM_CC_FAT	GO:0005815~microtubule organizing center	18	3.474903474903475	8.326190764860146E-4	ENSG00000092820, ENSG00000106477, ENSG00000114446, ENSG00000095066, ENSG00000186625, ENSG00000156876, ENSG00000093009, ENSG00000134057, ENSG00000117650, ENSG00000131023, ENSG00000101367, ENSG00000175216, ENSG00000048342, ENSG00000176101, ENSG00000168944, ENSG00000166851, ENSG00000140854, ENSG00000087586	361	253	12782	2.5190894857280504	0.25101712984049485	0.05616869694918847	1.131323762906511			GO:0070013~intracellular
GOTERM_CC_FAT	GO:0043232~intracellular non-membrane-bounded organelle	99	19.111969111969113	8.46493718071939E-4	ENSG00000184640, ENSG00000090889, ENSG00000076242, ENSG00000156876, ENSG00000125746, ENSG00000130734, ENSG00000101868, ENSG00000147010, ENSG00000115415, ENSG00000164830, ENSG00000168397, ENSG00000099956, ENSG00000051128, ENSG00000075914, ENSG00000152503, ENSG00000100348, ENSG00000177302, ENSG00000131023, ENSG00000130559, ENSG00000140451, ENSG00000095015, ENSG00000087586, ENSG00000122140, ENSG0000…	361	2596	12782	1.3502746607821963	0.2546174571694618	0.04779628938819225	1.1500750921616065			GO:0070727~cellular
GOTERM_CC_FAT	GO:0043228~non-membrane-bounded organelle	99	19.111969111969113	8.46493718071939E-4	ENSG00000184640, ENSG00000090889, ENSG00000076242, ENSG00000156876, ENSG00000125746, ENSG00000130734, ENSG00000101868, ENSG00000147010, ENSG00000115415, ENSG00000164830, ENSG00000168397, ENSG00000099956, ENSG00000051128, ENSG00000075914, ENSG00000152503, ENSG00000100348, ENSG00000177302, ENSG00000131023, ENSG00000130559, ENSG00000140451, ENSG00000095015, ENSG00000087586, ENSG00000122140, ENSG0000…	361	2596	12782	1.3502746607821963	0.2546174571694618	0.04779628938819225	1.1500750921616065
GOTERM_MF_FAT	GO:0048037~cofactor binding	17	3.2818532818532815	0.001548685124337651	ENSG00000171105, ENSG00000138413, ENSG00000115361, ENSG00000176890, ENSG00000119723, ENSG00000166411, ENSG00000151376, ENSG00000105607, ENSG00000166224, ENSG00000156709, ENSG00000124275, ENSG00000117305, ENSG00000123453, ENSG00000122971, ENSG00000104325, ENSG00000121691, ENSG00000127948	360	249	12983	2.462193217313699	0.6354076906845423	0.06505262437337234	2.2880297284907924
GOTERM_MF_FAT	GO:0030695~GTPase regulator activity	23	4.440154440154441	0.0019703200776574796	ENSG00000167994, ENSG00000138193, ENSG00000071205, ENSG00000103496, ENSG00000154310, ENSG00000102606, ENSG00000152061, ENSG00000114346, ENSG00000131584, ENSG00000180448, ENSG00000012983, ENSG00000183856, ENSG00000104093, ENSG00000139132, ENSG00000145715, ENSG00000088387, ENSG00000165219, ENSG00000122966, ENSG00000198399, ENSG00000196935, ENSG00000170471, ENSG00000164117, ENSG00000038382	360	404	12983	2.0531421892189217	0.723057029410493	0.07711115508084221	2.9024402407729077
GOTERM_BP_FAT	GO:0009116~nucleoside metabolic process	8	1.5444015444015444	0.0022353847866072403	ENSG00000028839, ENSG00000213339, ENSG00000116237, ENSG00000131473, ENSG00000168393, ENSG00000152782, ENSG00000151576, ENSG00000156136	387	64	13528	4.369509043927648	0.9872995457081399	0.12392764232210429	3.763839389867707
GOTERM_BP_FAT	GO:0009221~pyrimidine deoxyribonucleotide biosynthetic process	3	0.5791505791505791	0.002390208266528696	ENSG00000028839, ENSG00000176890, ENSG00000168393	387	3	13528	34.956072351421184	0.9906172121623291	0.12830871737909966	4.019521478163746
GOTERM_MF_FAT	GO:0060589~nucleoside-triphosphatase regulator activity	23	4.440154440154441	0.0025845528793154867	ENSG00000167994, ENSG00000138193, ENSG00000071205, ENSG00000103496, ENSG00000154310, ENSG00000102606, ENSG00000152061, ENSG00000114346, ENSG00000131584, ENSG00000180448, ENSG00000012983, ENSG00000183856, ENSG00000104093, ENSG00000139132, ENSG00000145715, ENSG00000088387, ENSG00000165219, ENSG00000122966, ENSG00000198399, ENSG00000196935, ENSG00000170471, ENSG00000164117, ENSG00000038382	360	413	12983	2.008400591875168	0.814504005470335	0.09434903320559906	3.7910581826464007
GOTERM_MF_FAT	GO:0051020~GTPase binding	10	1.9305019305019304	0.003212001101122591	ENSG00000145715, ENSG00000104093, ENSG00000139132, ENSG00000138193, ENSG00000088387, ENSG00000103496, ENSG00000133704, ENSG00000125447, ENSG00000114346, ENSG00000196924	360	109	12983	3.30861365953109	0.8768531942621874	0.10984025044861356	4.69095612827064
GOTERM_MF_FAT	GO:0016881~acid-amino acid ligase activity	14	2.7027027027027026	0.003931682057153146	ENSG00000077152, ENSG00000012963, ENSG00000072803, ENSG00000188612, ENSG00000169018, ENSG00000184182, ENSG00000007944, ENSG00000115760, ENSG00000136153, ENSG00000114125, ENSG00000166971, ENSG00000198742, ENSG00000024048, ENSG00000095015	360	201	12983	2.511912658927584	0.9230477258863737	0.12626430835545932	5.713463592352063
GOTERM_MF_FAT	GO:0005083~small GTPase regulator activity	17	3.2818532818532815	0.004027410832719392	ENSG00000071205, ENSG00000103496, ENSG00000154310, ENSG00000102606, ENSG00000152061, ENSG00000114346, ENSG00000131584, ENSG00000012983, ENSG00000183856, ENSG00000139132, ENSG00000145715, ENSG00000104093, ENSG00000088387, ENSG00000122966, ENSG00000198399, ENSG00000164117, ENSG00000038382	360	274	12983	2.2375405515004054	0.9277149748940513	0.12309526161272633	5.848699099784915
GOTERM_BP_FAT	GO:0016192~vesicle-mediated transport	29	5.598455598455598	0.004183319454415605	ENSG00000129354, ENSG00000134569, ENSG00000028528, ENSG00000103496, ENSG00000140497, ENSG00000125447, ENSG00000142197, ENSG00000095066, ENSG00000157823, ENSG00000101310, ENSG00000182400, ENSG00000147010, ENSG00000135604, ENSG00000165219, ENSG00000198399, ENSG00000122958, ENSG00000166971, ENSG00000179387, ENSG00000047249, ENSG00000143952, ENSG00000076944, ENSG00000147457, ENSG00000121542, ENSG0000…	387	576	13528	1.7599411426930807	0.9997194547209081	0.20838435193442317	6.9345127627073015
GOTERM_BP_FAT	GO:0008360~regulation of cell shape	7	1.3513513513513513	0.00422053708604342	ENSG00000092820, ENSG00000145715, ENSG00000148935, ENSG00000139132, ENSG00000010810, ENSG00000115414, ENSG00000149930	387	54	13528	4.5313427122212655	0.9997391834884459	0.20484141487491925	6.994123450909706
GOTERM_MF_FAT	GO:0008486~diphosphoinositol-polyphosphate diphosphatase activity	3	0.5791505791505791	0.004409177698771111	ENSG00000196368, ENSG00000122824, ENSG00000173598	360	4	12983	27.04791666666667	0.943680888348223	0.1280182031815894	6.386221027497485
GOTERM_CC_FAT	GO:0005813~centrosome	15	2.8957528957528957	0.00445686556737959	ENSG00000106477, ENSG00000095066, ENSG00000186625, ENSG00000156876, ENSG00000093009, ENSG00000134057, ENSG00000117650, ENSG00000131023, ENSG00000101367, ENSG00000176101, ENSG00000175216, ENSG00000168944, ENSG00000140854, ENSG00000166851, ENSG00000087586	361	224	12782	2.3710180055401664	0.7877496849700619	0.19862557616881638	5.91896172848444
GOTERM_BP_FAT	GO:0051053~negative regulation of DNA metabolic process	6	1.1583011583011582	0.004776336129894861	ENSG00000116062, ENSG00000076242, ENSG00000093009, ENSG00000186575, ENSG00000175595, ENSG00000131507	387	39	13528	5.377857284834029	0.9999122446181856	0.2231113971722637	7.880068264772289
GOTERM_BP_FAT	GO:0051301~cell division	18	3.474903474903475	0.004819272408464462	ENSG00000129055, ENSG00000184640, ENSG00000097046, ENSG00000186625, ENSG00000134057, ENSG00000118007, ENSG00000117650, ENSG00000145715, ENSG00000122966, ENSG00000129933, ENSG00000131023, ENSG00000101367, ENSG00000175216, ENSG00000133101, ENSG00000140854, ENSG00000166851, ENSG00000111450, ENSG00000157456	387	295	13528	2.132912889239259	0.999919328877877	0.21966325953944188	7.948177066295847
GOTERM_BP_FAT	GO:0006974~response to DNA damage stimulus	21	4.054054054054054	0.005311654765689015	ENSG00000116062, ENSG00000182185, ENSG00000109674, ENSG00000076242, ENSG00000176890, ENSG00000073050, ENSG00000185379, ENSG00000071539, ENSG00000115392, ENSG00000076248, ENSG00000175595, ENSG00000167986, ENSG00000141551, ENSG00000101868, ENSG00000177084, ENSG00000126215, ENSG00000156709, ENSG00000144554, ENSG00000100601, ENSG00000122547, ENSG00000100479	387	373	13528	1.9680362449861795	0.99996928190732	0.2338881848777823	8.725849202745351
GOTERM_MF_FAT	GO:0016887~ATPase activity	19	3.667953667953668	0.0054510263780093385	ENSG00000116062, ENSG00000182185, ENSG00000013573, ENSG00000174437, ENSG00000185379, ENSG00000186625, ENSG00000197150, ENSG00000119383, ENSG00000159363, ENSG00000074370, ENSG00000126215, ENSG00000047249, ENSG00000140451, ENSG00000102781, ENSG00000196365, ENSG00000140854, ENSG00000174953, ENSG00000092841, ENSG00000169020	360	334	12983	2.0515385894876914	0.9715135080162906	0.14933940241103905	7.838594806890686
GOTERM_CC_FAT	GO:0044429~mitochondrial part	29	5.598455598455598	0.005474123586677511	ENSG00000115361, ENSG00000132155, ENSG00000173726, ENSG00000183048, ENSG00000166411, ENSG00000144659, ENSG00000156709, ENSG00000164951, ENSG00000105755, ENSG00000102078, ENSG00000123453, ENSG00000109919, ENSG00000122971, ENSG00000115419, ENSG00000116688, ENSG00000197150, ENSG00000108179, ENSG00000151376, ENSG00000116874, ENSG00000143374, ENSG00000080819, ENSG00000138495, ENSG00000010810, ENSG0000…	361	595	12782	1.725729183640215	0.8511385159337067	0.2118701199594819	7.223612614310005
GOTERM_MF_FAT	GO:0019899~enzyme binding	26	5.019305019305019	0.00558122478854017	ENSG00000171105, ENSG00000138193, ENSG00000103496, ENSG00000114346, ENSG00000125447, ENSG00000156873, ENSG00000130175, ENSG00000172915, ENSG00000140992, ENSG00000133704, ENSG00000123836, ENSG00000086015, ENSG00000119383, ENSG00000117650, ENSG00000139132, ENSG00000145715, ENSG00000104093, ENSG00000088387, ENSG00000131023, ENSG00000105723, ENSG00000079805, ENSG00000175387, ENSG00000196924, ENSG0000…	360	523	12983	1.792851072870193	0.9738408061880067	0.14650484731912705	8.018610753880818
GOTERM_CC_FAT	GO:0031974~membrane-enclosed lumen	71	13.706563706563706	0.005723718650410858	ENSG00000028839, ENSG00000138795, ENSG00000090889, ENSG00000105171, ENSG00000186575, ENSG00000167986, ENSG00000147010, ENSG00000101868, ENSG00000115415, ENSG00000132664, ENSG00000115414, ENSG00000156603, ENSG00000143207, ENSG00000129933, ENSG00000128973, ENSG00000123453, ENSG00000140307, ENSG00000115419, ENSG00000164830, ENSG00000100479, ENSG00000198791, ENSG00000099956, ENSG00000004478, ENSG0000…	361	1856	12782	1.3544781020154744	0.8635553416811881	0.1985359257854742	7.541150521338857
GOTERM_BP_FAT	GO:0007127~meiosis I	6	1.1583011583011582	0.006582840229304429	ENSG00000116062, ENSG00000182185, ENSG00000144554, ENSG00000076242, ENSG00000185379, ENSG00000071539	387	42	13528	4.993724621631599	0.9999974656663858	0.27540289492899117	10.705063016187966
GOTERM_MF_FAT	GO:0031267~small GTPase binding	9	1.7374517374517375	0.0068550595536200215	ENSG00000104093, ENSG00000139132, ENSG00000138193, ENSG00000088387, ENSG00000103496, ENSG00000133704, ENSG00000125447, ENSG00000114346, ENSG00000196924	360	101	12983	3.213613861386139	0.9886440095098116	0.17021093156787803	9.762626395129404
GOTERM_BP_FAT	GO:0007010~cytoskeleton organization	23	4.440154440154441	0.007002756032001276	ENSG00000092820, ENSG00000138193, ENSG00000071205, ENSG00000132155, ENSG00000076242, ENSG00000186625, ENSG00000095066, ENSG00000156876, ENSG00000186575, ENSG00000117650, ENSG00000143322, ENSG00000139132, ENSG00000162704, ENSG00000136153, ENSG00000140992, ENSG00000175216, ENSG00000140416, ENSG00000168944, ENSG00000196924, ENSG00000143952, ENSG00000196405, ENSG00000149930, ENSG00000087586	387	436	13528	1.8440129910153376	0.9999988892095427	0.28423325714194614	11.349934861548427
GOTERM_MF_FAT	GO:0008568~microtubule-severing ATPase activity	3	0.5791505791505791	0.007214511042807395	ENSG00000186625, ENSG00000102781, ENSG00000140854	360	5	12983	21.638333333333335	0.9910282149686324	0.17183827606106505	10.249143101166968
GOTERM_BP_FAT	GO:0009265~2'-deoxyribonucleotide biosynthetic process	3	0.5791505791505791	0.007669673548118607	ENSG00000028839, ENSG00000176890, ENSG00000168393	387	5	13528	20.973643410852713	0.9999997005178145	0.3006807230718326	12.365125328120008
GOTERM_MF_FAT	GO:0042623~ATPase activity, coupled	16	3.088803088803089	0.00878982458653704	ENSG00000182185, ENSG00000013573, ENSG00000174437, ENSG00000185379, ENSG00000197150, ENSG00000186625, ENSG00000159363, ENSG00000074370, ENSG00000126215, ENSG00000047249, ENSG00000140451, ENSG00000102781, ENSG00000196365, ENSG00000140854, ENSG00000174953, ENSG00000092841	360	272	12983	2.12140522875817	0.9968091649077734	0.19832872679474955	12.352600967396866
GOTERM_BP_FAT	GO:0042278~purine nucleoside metabolic process	5	0.9652509652509652	0.008814468768147586	ENSG00000213339, ENSG00000116237, ENSG00000131473, ENSG00000152782, ENSG00000151576	387	29	13528	6.026909026107101	0.9999999684996834	0.33082114820137776	14.08226768795906
GOTERM_BP_FAT	GO:0046128~purine ribonucleoside metabolic process	5	0.9652509652509652	0.008814468768147586	ENSG00000213339, ENSG00000116237, ENSG00000131473, ENSG00000152782, ENSG00000151576	387	29	13528	6.026909026107101	0.9999999684996834	0.33082114820137776	14.08226768795906
GOTERM_BP_FAT	GO:0051329~interphase of mitotic cell cycle	9	1.7374517374517375	0.009219540523954569	ENSG00000101868, ENSG00000177084, ENSG00000013573, ENSG00000131023, ENSG00000097046, ENSG00000186625, ENSG00000079805, ENSG00000105821, ENSG00000134057	387	103	13528	3.054414088959133	0.9999999858103666	0.33681345189552847	14.682231361229858
GOTERM_CC_FAT	GO:0031967~organelle envelope	29	5.598455598455598	0.009366387033418003	ENSG00000115364, ENSG00000213719, ENSG00000132155, ENSG00000124207, ENSG00000173726, ENSG00000183048, ENSG00000185467, ENSG00000101868, ENSG00000144659, ENSG00000156709, ENSG00000102078, ENSG00000109919, ENSG00000116688, ENSG00000133704, ENSG00000169371, ENSG00000197150, ENSG00000169180, ENSG00000108179, ENSG00000102043, ENSG00000080819, ENSG00000138495, ENSG00000010810, ENSG00000105607, ENSG0000…	361	620	12782	1.656143329461174	0.9618203655270061	0.2785883081311338	12.06225655090737
GOTERM_BP_FAT	GO:0032268~regulation of cellular protein metabolic process	24	4.633204633204633	0.00949807133938219	ENSG00000171105, ENSG00000126070, ENSG00000109618, ENSG00000154473, ENSG00000134698, ENSG00000169018, ENSG00000186575, ENSG00000134057, ENSG00000119383, ENSG00000163412, ENSG00000131507, ENSG00000012983, ENSG00000139132, ENSG00000158417, ENSG00000214575, ENSG00000172239, ENSG00000015133, ENSG00000130816, ENSG00000128973, ENSG00000198742, ENSG00000079277, ENSG00000166851, ENSG00000095015, ENSG0000…	387	474	13528	1.7699277139960095	0.9999999918013929	0.3388418815553532	15.092480110783036
GOTERM_BP_FAT	GO:0006400~tRNA modification	4	0.7722007722007722	0.009790442507485161	ENSG00000213339, ENSG00000167118, ENSG00000124217, ENSG00000151576	387	16	13528	8.739018087855296	0.9999999953910811	0.3411692019385275	15.521115575803158
GOTERM_CC_FAT	GO:0031975~envelope	29	5.598455598455598	0.009861050106822325	ENSG00000115364, ENSG00000213719, ENSG00000132155, ENSG00000124207, ENSG00000173726, ENSG00000183048, ENSG00000185467, ENSG00000101868, ENSG00000144659, ENSG00000156709, ENSG00000102078, ENSG00000109919, ENSG00000116688, ENSG00000133704, ENSG00000169371, ENSG00000197150, ENSG00000169180, ENSG00000108179, ENSG00000102043, ENSG00000080819, ENSG00000138495, ENSG00000010810, ENSG00000105607, ENSG0000…	361	622	12782	1.6508181097522958	0.9678957647825366	0.2684686562538383	12.660155210414404
GOTERM_BP_FAT	GO:0006310~DNA recombination	9	1.7374517374517375	0.010297334376814926	ENSG00000116062, ENSG00000182185, ENSG00000114861, ENSG00000126215, ENSG00000076242, ENSG00000185379, ENSG00000071539, ENSG00000076248, ENSG00000175595	387	105	13528	2.996234772978959	0.9999999983027427	0.34927290972545255	16.259427680337023
GOTERM_BP_FAT	GO:0006401~RNA catabolic process	7	1.3513513513513513	0.010400060478617556	ENSG00000126070, ENSG00000113360, ENSG00000076242, ENSG00000152520, ENSG00000134698, ENSG00000075914, ENSG00000152518	387	65	13528	3.7645000993838202	0.9999999986138928	0.3461861738775076	16.408310755925047
GOTERM_CC_FAT	GO:0070013~intracellular organelle lumen	67	12.934362934362934	0.01073165017576951	ENSG00000028839, ENSG00000138795, ENSG00000090889, ENSG00000105171, ENSG00000186575, ENSG00000167986, ENSG00000147010, ENSG00000101868, ENSG00000115415, ENSG00000132664, ENSG00000143207, ENSG00000156603, ENSG00000129933, ENSG00000128973, ENSG00000123453, ENSG00000140307, ENSG00000115419, ENSG00000164830, ENSG00000100479, ENSG00000198791, ENSG00000099956, ENSG00000004478, ENSG00000198554, ENSG0000…	361	1779	12782	1.3334921576596146	0.9763409229978289	0.2680189861160227	13.703306831559791
GOTERM_BP_FAT	GO:0051325~interphase	9	1.7374517374517375	0.01086999875387382	ENSG00000101868, ENSG00000177084, ENSG00000013573, ENSG00000131023, ENSG00000097046, ENSG00000186625, ENSG00000079805, ENSG00000105821, ENSG00000134057	387	106	13528	2.9679684071961385	0.9999999994513014	0.3528472304616166	17.08622933182725
GOTERM_BP_FAT	GO:0046125~pyrimidine deoxyribonucleoside metabolic process	3	0.5791505791505791	0.01128831574281756	ENSG00000028839, ENSG00000168393, ENSG00000156136	387	6	13528	17.478036175710592	0.9999999997596083	0.3578767605276074	17.685322074481736
GOTERM_CC_FAT	GO:0043233~organelle lumen	68	13.127413127413126	0.011756405440177396	ENSG00000028839, ENSG00000138795, ENSG00000090889, ENSG00000105171, ENSG00000186575, ENSG00000167986, ENSG00000147010, ENSG00000101868, ENSG00000115415, ENSG00000132664, ENSG00000115414, ENSG00000143207, ENSG00000156603, ENSG00000129933, ENSG00000128973, ENSG00000123453, ENSG00000140307, ENSG00000115419, ENSG00000164830, ENSG00000100479, ENSG00000198791, ENSG00000099956, ENSG00000004478, ENSG0000…	361	1820	12782	1.322906456424462	0.9834875770215501	0.2706961210498977	14.916368213420972
GOTERM_MF_FAT	GO:0016879~ligase activity, forming carbon-nitrogen bonds	14	2.7027027027027026	0.012118180304669511	ENSG00000077152, ENSG00000012963, ENSG00000072803, ENSG00000188612, ENSG00000169018, ENSG00000184182, ENSG00000007944, ENSG00000115760, ENSG00000136153, ENSG00000114125, ENSG00000166971, ENSG00000198742, ENSG00000024048, ENSG00000095015	360	231	12983	2.185690235690236	0.999642767903523	0.25469935174575387	16.64647947280775
GOTERM_CC_FAT	GO:0031980~mitochondrial lumen	14	2.7027027027027026	0.012125617489214783	ENSG00000115361, ENSG00000166411, ENSG00000108179, ENSG00000151376, ENSG00000116874, ENSG00000143374, ENSG00000105607, ENSG00000164951, ENSG00000117305, ENSG00000105755, ENSG00000123453, ENSG00000122971, ENSG00000115419, ENSG00000196365	361	227	12782	2.1837041014314127	0.9854956574226439	0.2609421537687203	15.349538969105502
GOTERM_CC_FAT	GO:0005759~mitochondrial matrix	14	2.7027027027027026	0.012125617489214783	ENSG00000115361, ENSG00000166411, ENSG00000108179, ENSG00000151376, ENSG00000116874, ENSG00000143374, ENSG00000105607, ENSG00000164951, ENSG00000117305, ENSG00000105755, ENSG00000123453, ENSG00000122971, ENSG00000115419, ENSG00000196365	361	227	12782	2.1837041014314127	0.9854956574226439	0.2609421537687203	15.349538969105502
GOTERM_BP_FAT	GO:0044271~nitrogen compound biosynthetic process	18	3.474903474903475	0.012135102267062055	ENSG00000028839, ENSG00000143811, ENSG00000185344, ENSG00000174437, ENSG00000176890, ENSG00000080819, ENSG00000183010, ENSG00000159363, ENSG00000074370, ENSG00000144659, ENSG00000213339, ENSG00000047249, ENSG00000124275, ENSG00000168393, ENSG00000124217, ENSG00000014919, ENSG00000151576, ENSG00000169020	387	325	13528	1.9360286225402503	0.9999999999548219	0.37316182538137654	18.885592250006212
GOTERM_BP_FAT	GO:0009141~nucleoside triphosphate metabolic process	10	1.9305019305019304	0.012748469914369176	ENSG00000074370, ENSG00000028839, ENSG00000185344, ENSG00000174437, ENSG00000047249, ENSG00000131473, ENSG00000168393, ENSG00000196365, ENSG00000159363, ENSG00000169020	387	131	13528	2.668402469574136	0.9999999999865516	0.38207477587649474	19.74469134949549
GOTERM_CC_FAT	GO:0019898~extrinsic to membrane	24	4.633204633204633	0.012771371000390733	ENSG00000092820, ENSG00000148935, ENSG00000135090, ENSG00000107679, ENSG00000137269, ENSG00000151502, ENSG00000139722, ENSG00000125447, ENSG00000162517, ENSG00000149782, ENSG00000186575, ENSG00000135604, ENSG00000147010, ENSG00000104093, ENSG00000007944, ENSG00000165219, ENSG00000172915, ENSG00000140992, ENSG00000122958, ENSG00000166971, ENSG00000101421, ENSG00000072518, ENSG00000141068, ENSG0000…	361	494	12782	1.7201879619141611	0.9884400441981196	0.2572139395787618	16.10224656035426
GOTERM_BP_FAT	GO:0032869~cellular response to insulin stimulus	7	1.3513513513513513	0.01283945178423782	ENSG00000171105, ENSG00000115415, ENSG00000140992, ENSG00000105723, ENSG00000106070, ENSG00000117461, ENSG00000196396	387	68	13528	3.5984192126462986	0.9999999999887649	0.3785486213913489	19.87139086103533
GOTERM_MF_FAT	GO:0008092~cytoskeletal protein binding	24	4.633204633204633	0.012956291447426691	ENSG00000092820, ENSG00000103496, ENSG00000186625, ENSG00000095066, ENSG00000186575, ENSG00000141140, ENSG00000130734, ENSG00000109466, ENSG00000010810, ENSG00000075945, ENSG00000139132, ENSG00000007944, ENSG00000134278, ENSG00000162704, ENSG00000136153, ENSG00000198954, ENSG00000101367, ENSG00000079805, ENSG00000140416, ENSG00000014216, ENSG00000196924, ENSG00000196405, ENSG00000140854, ENSG0000…	360	504	12983	1.7173280423280424	0.9997944173755076	0.261550258038199	17.69634530174473
GOTERM_CC_FAT	GO:0012505~endomembrane system	34	6.563706563706563	0.013044216549718567	ENSG00000129354, ENSG00000115364, ENSG00000138193, ENSG00000213719, ENSG00000140497, ENSG00000124207, ENSG00000090863, ENSG00000142197, ENSG00000185467, ENSG00000101310, ENSG00000101464, ENSG00000101868, ENSG00000122958, ENSG00000172915, ENSG00000090581, ENSG00000197563, ENSG00000170540, ENSG00000121542, ENSG00000135845, ENSG00000174437, ENSG00000151502, ENSG00000107242, ENSG00000133704, ENSG0000…	361	782	12782	1.5394435746115862	0.9894973083006353	0.24780353416656042	16.41841452737478
GOTERM_BP_FAT	GO:0051056~regulation of small GTPase mediated signal transduction	15	2.8957528957528957	0.013513162186560667	ENSG00000138193, ENSG00000116688, ENSG00000102606, ENSG00000152061, ENSG00000114346, ENSG00000131584, ENSG00000116237, ENSG00000183856, ENSG00000139132, ENSG00000145715, ENSG00000165219, ENSG00000198399, ENSG00000170471, ENSG00000038382, ENSG00000164117	387	252	13528	2.0807185923464995	0.9999999999970344	0.3883250728977825	20.803741917711392
GOTERM_BP_FAT	GO:0016447~somatic recombination of immunoglobulin gene segments	4	0.7722007722007722	0.01367801220579029	ENSG00000116062, ENSG00000114861, ENSG00000076242, ENSG00000076248	387	18	13528	7.768016078093598	0.9999999999978595	0.3864817265558851	21.03031787559637
GOTERM_MF_FAT	GO:0050660~FAD binding	7	1.3513513513513513	0.014484460490222204	ENSG00000105607, ENSG00000156709, ENSG00000115361, ENSG00000124275, ENSG00000119723, ENSG00000123453, ENSG00000122971	360	72	12983	3.506211419753087	0.9999250238295395	0.27929759006479316	19.578927935745337
GOTERM_CC_FAT	GO:0000922~spindle pole	5	0.9652509652509652	0.014736232951120573	ENSG00000131023, ENSG00000186625, ENSG00000117650, ENSG00000166851, ENSG00000140854	361	34	12782	5.206941502362717	0.9942094255523481	0.26142365988909355	18.354562740822267
GOTERM_BP_FAT	GO:0045910~negative regulation of DNA recombination	3	0.5791505791505791	0.015507371014529451	ENSG00000116062, ENSG00000076242, ENSG00000131507	387	7	13528	14.981173864894794	0.9999999999999428	0.41986740962274927	23.50402461374548
GOTERM_BP_FAT	GO:0051052~regulation of DNA metabolic process	9	1.7374517374517375	0.016331543143411342	ENSG00000171105, ENSG00000116062, ENSG00000076242, ENSG00000163104, ENSG00000140451, ENSG00000093009, ENSG00000186575, ENSG00000175595, ENSG00000131507	387	114	13528	2.75968992248062	0.9999999999999888	0.43085051468713753	24.594482863700197
GOTERM_CC_FAT	GO:0005768~endosome	17	3.2818532818532815	0.016694612267648998	ENSG00000171105, ENSG00000147457, ENSG00000185344, ENSG00000140497, ENSG00000028528, ENSG00000104154, ENSG00000139722, ENSG00000125447, ENSG00000186575, ENSG00000068400, ENSG00000010810, ENSG00000165219, ENSG00000122958, ENSG00000101421, ENSG00000109270, ENSG00000158411, ENSG00000111450	361	315	12782	1.9108648815020006	0.9970967708964833	0.27714870800019065	20.54357452663319
GOTERM_BP_FAT	GO:0009060~aerobic respiration	5	0.9652509652509652	0.01700450206722038	ENSG00000138413, ENSG00000102078, ENSG00000166411, ENSG00000151376, ENSG00000121691	387	35	13528	4.993724621631598	0.9999999999999971	0.4383718865623286	25.4739984239713
GOTERM_BP_FAT	GO:0006091~generation of precursor metabolites and energy	17	3.2818532818532815	0.017870048496314673	ENSG00000172331, ENSG00000185344, ENSG00000138413, ENSG00000104812, ENSG00000156873, ENSG00000166411, ENSG00000151376, ENSG00000138495, ENSG00000100348, ENSG00000102893, ENSG00000047249, ENSG00000102078, ENSG00000159322, ENSG00000121691, ENSG00000113552, ENSG00000014919, ENSG00000169020	387	313	13528	1.8985726197257513	0.9999999999999994	0.44913571031600363	26.59101575425661
GOTERM_BP_FAT	GO:0010608~posttranscriptional regulation of gene expression	13	2.5096525096525095	0.01803469613448581	ENSG00000126070, ENSG00000109618, ENSG00000134698, ENSG00000163412, ENSG00000152518, ENSG00000158417, ENSG00000214575, ENSG00000172239, ENSG00000015133, ENSG00000196924, ENSG00000175387, ENSG00000079277, ENSG00000087586	387	211	13528	2.153691661461969	0.9999999999999997	0.44665891704919913	26.801706443594874
GOTERM_MF_FAT	GO:0004428~inositol or phosphatidylinositol kinase activity	5	0.9652509652509652	0.01850394358286272	ENSG00000145725, ENSG00000107242, ENSG00000117461, ENSG00000105851, ENSG00000150867	360	37	12983	4.873498498498498	0.9999947585446276	0.33322128196494516	24.340564207642178
GOTERM_MF_FAT	GO:0005484~SNAP receptor activity	4	0.7722007722007722	0.019271362044707377	ENSG00000135604, ENSG00000103496, ENSG00000108587, ENSG00000111450	360	21	12983	6.8693121693121695	0.9999968500328312	0.3354525423324587	25.219224440101073
GOTERM_CC_FAT	GO:0044431~Golgi apparatus part	16	3.088803088803089	0.01956534250195038	ENSG00000138193, ENSG00000129354, ENSG00000176022, ENSG00000103496, ENSG00000002587, ENSG00000140497, ENSG00000090863, ENSG00000125447, ENSG00000142197, ENSG00000101310, ENSG00000176986, ENSG00000172915, ENSG00000108587, ENSG00000169733, ENSG00000196924, ENSG00000090581	361	294	12782	1.9269225695818495	0.9989473761456196	0.30292816225843233	23.654234404702002
GOTERM_BP_FAT	GO:0007243~protein kinase cascade	19	3.667953667953668	0.01965742796548954	ENSG00000171105, ENSG00000138193, ENSG00000135090, ENSG00000154310, ENSG00000114353, ENSG00000081320, ENSG00000130175, ENSG00000012983, ENSG00000139132, ENSG00000010810, ENSG00000115415, ENSG00000184545, ENSG00000105397, ENSG00000072133, ENSG00000072518, ENSG00000109270, ENSG00000079277, ENSG00000095015, ENSG00000149930	387	370	13528	1.795041553181088	1.0	0.4700523764562955	28.8479883942105
GOTERM_BP_FAT	GO:0006399~tRNA metabolic process	9	1.7374517374517375	0.019702651608032192	ENSG00000213339, ENSG00000105171, ENSG00000107614, ENSG00000141642, ENSG00000116874, ENSG00000167118, ENSG00000143374, ENSG00000124217, ENSG00000151576	387	118	13528	2.666141111549074	1.0	0.46537365101995753	28.904236812032515
GOTERM_BP_FAT	GO:0009120~deoxyribonucleoside metabolic process	3	0.5791505791505791	0.020289809489383172	ENSG00000028839, ENSG00000168393, ENSG00000156136	387	8	13528	13.108527131782944	1.0	0.46995956368878544	29.630743415089135
GOTERM_BP_FAT	GO:0009263~deoxyribonucleotide biosynthetic process	3	0.5791505791505791	0.020289809489383172	ENSG00000028839, ENSG00000176890, ENSG00000168393	387	8	13528	13.108527131782944	1.0	0.46995956368878544	29.630743415089135
GOTERM_BP_FAT	GO:0008286~insulin receptor signaling pathway	5	0.9652509652509652	0.020519748164364606	ENSG00000171105, ENSG00000105723, ENSG00000106070, ENSG00000117461, ENSG00000196396	387	37	13528	4.723793561002863	1.0	0.46849291101715496	29.913343292009742
GOTERM_BP_FAT	GO:0000819~sister chromatid segregation	5	0.9652509652509652	0.020519748164364606	ENSG00000129933, ENSG00000013573, ENSG00000154473, ENSG00000131023, ENSG00000117650	387	37	13528	4.723793561002863	1.0	0.46849291101715496	29.913343292009742
GOTERM_BP_FAT	GO:0000086~G2/M transition of mitotic cell cycle	4	0.7722007722007722	0.020934748133739467	ENSG00000013573, ENSG00000131023, ENSG00000079805, ENSG00000134057	387	21	13528	6.658299495508798	1.0	0.4700831151801579	30.420684637833673
GOTERM_BP_FAT	GO:0007140~male meiosis	4	0.7722007722007722	0.020934748133739467	ENSG00000076242, ENSG00000071539, ENSG00000024048, ENSG00000133101	387	21	13528	6.658299495508798	1.0	0.4700831151801579	30.420684637833673
GOTERM_MF_FAT	GO:0004842~ubiquitin-protein ligase activity	10	1.9305019305019304	0.020957915712894487	ENSG00000007944, ENSG00000115760, ENSG00000136153, ENSG00000077152, ENSG00000012963, ENSG00000072803, ENSG00000169018, ENSG00000024048, ENSG00000198742, ENSG00000095015	360	147	12983	2.453325774754346	0.9999989727275604	0.35007210679988354	27.116907944113354
GOTERM_BP_FAT	GO:0008033~tRNA processing	7	1.3513513513513513	0.021247970747839743	ENSG00000213339, ENSG00000105171, ENSG00000107614, ENSG00000141642, ENSG00000167118, ENSG00000124217, ENSG00000151576	387	76	13528	3.2196382428940566	1.0	0.46999662563732014	30.80130994607604
GOTERM_BP_FAT	GO:0033043~regulation of organelle organization	13	2.5096525096525095	0.02196456676494274	ENSG00000171105, ENSG00000186575, ENSG00000175595, ENSG00000117650, ENSG00000145715, ENSG00000162704, ENSG00000131023, ENSG00000130816, ENSG00000101367, ENSG00000140416, ENSG00000140451, ENSG00000140854, ENSG00000095015	387	217	13528	2.094142583264864	1.0	0.4762411266546702	31.664749789751422
GOTERM_BP_FAT	GO:0016445~somatic diversification of immunoglobulins	4	0.7722007722007722	0.023738848199420036	ENSG00000116062, ENSG00000114861, ENSG00000076242, ENSG00000076248	387	22	13528	6.355649518440217	1.0	0.4980777019021496	33.75916190591418
GOTERM_BP_FAT	GO:0051186~cofactor metabolic process	12	2.3166023166023164	0.024267197407995204	ENSG00000123130, ENSG00000144659, ENSG00000138413, ENSG00000117305, ENSG00000119723, ENSG00000124370, ENSG00000166411, ENSG00000131473, ENSG00000124217, ENSG00000080819, ENSG00000152782, ENSG00000014919	387	195	13528	2.1511429139336116	1.0	0.5007391771190508	34.37106394771527
GOTERM_MF_FAT	GO:0005085~guanyl-nucleotide exchange factor activity	10	1.9305019305019304	0.02537353019167509	ENSG00000167994, ENSG00000139132, ENSG00000138193, ENSG00000088387, ENSG00000165219, ENSG00000102606, ENSG00000198399, ENSG00000114346, ENSG00000038382, ENSG00000164117	360	152	12983	2.372624269005848	0.9999999458411272	0.3977065083648411	31.874637101721248
GOTERM_BP_FAT	GO:0002566~somatic diversification of immune receptors via somatic mutation	3	0.5791505791505791	0.02560021623653259	ENSG00000116062, ENSG00000076242, ENSG00000076248	387	9	13528	11.652024117140396	1.0	0.5146119427509509	35.89131536081416
GOTERM_BP_FAT	GO:0030049~muscle filament sliding	3	0.5791505791505791	0.02560021623653259	ENSG00000196465, ENSG00000140416, ENSG00000092841	387	9	13528	11.652024117140396	1.0	0.5146119427509509	35.89131536081416
GOTERM_BP_FAT	GO:0070252~actin-mediated cell contraction	3	0.5791505791505791	0.02560021623653259	ENSG00000196465, ENSG00000140416, ENSG00000092841	387	9	13528	11.652024117140396	1.0	0.5146119427509509	35.89131536081416
GOTERM_BP_FAT	GO:0033275~actin-myosin filament sliding	3	0.5791505791505791	0.02560021623653259	ENSG00000196465, ENSG00000140416, ENSG00000092841	387	9	13528	11.652024117140396	1.0	0.5146119427509509	35.89131536081416
GOTERM_BP_FAT	GO:0007141~male meiosis I	3	0.5791505791505791	0.02560021623653259	ENSG00000071539, ENSG00000024048, ENSG00000133101	387	9	13528	11.652024117140396	1.0	0.5146119427509509	35.89131536081416
GOTERM_BP_FAT	GO:0016446~somatic hypermutation of immunoglobulin genes	3	0.5791505791505791	0.02560021623653259	ENSG00000116062, ENSG00000076242, ENSG00000076248	387	9	13528	11.652024117140396	1.0	0.5146119427509509	35.89131536081416
GOTERM_BP_FAT	GO:0018130~heterocycle biosynthetic process	6	1.1583011583011582	0.026206608393009596	ENSG00000143811, ENSG00000144659, ENSG00000124217, ENSG00000080819, ENSG00000014919, ENSG00000183010	387	59	13528	3.554854815398765	1.0	0.5179619831912706	36.57185000212435
GOTERM_MF_FAT	GO:0003743~translation initiation factor activity	6	1.1583011583011582	0.026443532006306628	ENSG00000158417, ENSG00000104093, ENSG00000126070, ENSG00000134698, ENSG00000184708, ENSG00000163412	360	61	12983	3.5472677595628412	0.9999999735085136	0.4013814286606351	32.983083684422844
GOTERM_BP_FAT	GO:0010627~regulation of protein kinase cascade	14	2.7027027027027026	0.0266123860524876	ENSG00000171105, ENSG00000135090, ENSG00000182220, ENSG00000114346, ENSG00000186908, ENSG00000186575, ENSG00000131507, ENSG00000012983, ENSG00000101464, ENSG00000139132, ENSG00000196924, ENSG00000121691, ENSG00000095015, ENSG00000149930	387	249	13528	1.965401658312838	1.0	0.5185201191666466	37.02343592054871
GOTERM_BP_FAT	GO:0009142~nucleoside triphosphate biosynthetic process	8	1.5444015444015444	0.026645412086290943	ENSG00000074370, ENSG00000028839, ENSG00000185344, ENSG00000174437, ENSG00000047249, ENSG00000168393, ENSG00000159363, ENSG00000169020	387	102	13528	2.7416527334447993	1.0	0.5141160315337889	37.06005671717628
GOTERM_MF_FAT	GO:0030145~manganese ion binding	10	1.9305019305019304	0.027312087042925023	ENSG00000143322, ENSG00000196368, ENSG00000010810, ENSG00000176022, ENSG00000113360, ENSG00000138413, ENSG00000122824, ENSG00000173598, ENSG00000166411, ENSG00000162694	360	154	12983	2.3418109668109666	0.9999999851829761	0.40254189550599107	33.870447407002224
GOTERM_BP_FAT	GO:0007059~chromosome segregation	7	1.3513513513513513	0.028058775658964166	ENSG00000129933, ENSG00000013573, ENSG00000154473, ENSG00000131023, ENSG00000076242, ENSG00000118007, ENSG00000117650	387	81	13528	3.0208951414808434	1.0	0.5277952558836934	38.60860102340815
GOTERM_BP_FAT	GO:0007131~reciprocal meiotic recombination	4	0.7722007722007722	0.02992527062561644	ENSG00000182185, ENSG00000076242, ENSG00000185379, ENSG00000071539	387	24	13528	5.826012058570198	1.0	0.5463101716797362	40.59869110588359
GOTERM_BP_FAT	GO:0016444~somatic cell DNA recombination	4	0.7722007722007722	0.02992527062561644	ENSG00000116062, ENSG00000114861, ENSG00000076242, ENSG00000076248	387	24	13528	5.826012058570198	1.0	0.5463101716797362	40.59869110588359
GOTERM_BP_FAT	GO:0002562~somatic diversification of immune receptors via germline recombination within a single locus	4	0.7722007722007722	0.02992527062561644	ENSG00000116062, ENSG00000114861, ENSG00000076242, ENSG00000076248	387	24	13528	5.826012058570198	1.0	0.5463101716797362	40.59869110588359
GOTERM_BP_FAT	GO:0046034~ATP metabolic process	8	1.5444015444015444	0.030579323643982484	ENSG00000074370, ENSG00000185344, ENSG00000174437, ENSG00000047249, ENSG00000131473, ENSG00000196365, ENSG00000159363, ENSG00000169020	387	105	13528	2.6633197982035193	1.0	0.5494365194224439	41.28156268155714
GOTERM_BP_FAT	GO:0045022~early endosome to late endosome transport	3	0.5791505791505791	0.03140472963897709	ENSG00000166971, ENSG00000095066, ENSG00000196924	387	10	13528	10.486821705426356	1.0	0.5544674966444677	42.1327885800846
GOTERM_BP_FAT	GO:0034660~ncRNA metabolic process	13	2.5096525096525095	0.032493260019946124	ENSG00000113360, ENSG00000105171, ENSG00000107614, ENSG00000127054, ENSG00000116874, ENSG00000075914, ENSG00000143374, ENSG00000164941, ENSG00000213339, ENSG00000141642, ENSG00000167118, ENSG00000124217, ENSG00000151576	387	230	13528	1.9757780024716327	1.0	0.5623105732360183	43.23761193077116
GOTERM_BP_FAT	GO:0007041~lysosomal transport	4	0.7722007722007722	0.033305916103209286	ENSG00000028528, ENSG00000166971, ENSG00000095066, ENSG00000090581	387	25	13528	5.592971576227391	1.0	0.5667928012838122	44.04944861413524
GOTERM_BP_FAT	GO:0000186~activation of MAPKK activity	4	0.7722007722007722	0.033305916103209286	ENSG00000114353, ENSG00000109270, ENSG00000095015, ENSG00000149930	387	25	13528	5.592971576227391	1.0	0.5667928012838122	44.04944861413524
GOTERM_BP_FAT	GO:0006402~mRNA catabolic process	5	0.9652509652509652	0.033592728389944274	ENSG00000126070, ENSG00000076242, ENSG00000152520, ENSG00000134698, ENSG00000152518	387	43	13528	4.064659575746649	1.0	0.5653956075983022	44.33335193227248
GOTERM_BP_FAT	GO:0048193~Golgi vesicle transport	9	1.7374517374517375	0.0340431497140452	ENSG00000129354, ENSG00000121542, ENSG00000103496, ENSG00000140497, ENSG00000108587, ENSG00000142197, ENSG00000079805, ENSG00000101310, ENSG00000176986	387	131	13528	2.4015622226167226	1.0	0.5658043263036489	44.77646842459373
GOTERM_BP_FAT	GO:0032446~protein modification by small protein conjugation	9	1.7374517374517375	0.0353782364632948	ENSG00000007944, ENSG00000136153, ENSG00000114125, ENSG00000072803, ENSG00000188612, ENSG00000198742, ENSG00000095015, ENSG00000184182, ENSG00000167986	387	132	13528	2.383368569415081	1.0	0.5755638206403082	46.070469962704195
GOTERM_BP_FAT	GO:0043408~regulation of MAPKKK cascade	8	1.5444015444015444	0.03640679010772751	ENSG00000171105, ENSG00000139132, ENSG00000135090, ENSG00000182220, ENSG00000186575, ENSG00000095015, ENSG00000149930, ENSG00000012983	387	109	13528	2.5655832918474264	1.0	0.5817791762309227	47.04784195484588
GOTERM_BP_FAT	GO:0000018~regulation of DNA recombination	4	0.7722007722007722	0.03687630373494252	ENSG00000116062, ENSG00000076242, ENSG00000163104, ENSG00000131507	387	26	13528	5.377857284834029	1.0	0.5821728973767647	47.488425291633476
GOTERM_BP_FAT	GO:0000165~MAPKKK cascade	11	2.1235521235521233	0.038385417173568345	ENSG00000171105, ENSG00000139132, ENSG00000138193, ENSG00000135090, ENSG00000154310, ENSG00000114353, ENSG00000184545, ENSG00000109270, ENSG00000095015, ENSG00000149930, ENSG00000012983	387	184	13528	2.089765194921919	1.0	0.5927848862228695	48.881286987033704
GOTERM_BP_FAT	GO:0005976~polysaccharide metabolic process	8	1.5444015444015444	0.03957767079106177	ENSG00000176022, ENSG00000177830, ENSG00000102893, ENSG00000104812, ENSG00000156873, ENSG00000128973, ENSG00000138604, ENSG00000135677	387	111	13528	2.519356565868194	1.0	0.5999283702108453	49.957018421178034
GOTERM_CC_FAT	GO:0005802~trans-Golgi network	5	0.9652509652509652	0.03993990331855761	ENSG00000103496, ENSG00000140497, ENSG00000172915, ENSG00000125447, ENSG00000196924	361	46	12782	3.8486089365289655	0.9999992796368176	0.5069651987230321	42.69281793630253
GOTERM_BP_FAT	GO:0070647~protein modification by small protein conjugation or removal	10	1.9305019305019304	0.039993201602616255	ENSG00000007944, ENSG00000136153, ENSG00000114125, ENSG00000072803, ENSG00000188612, ENSG00000198742, ENSG00000095015, ENSG00000184182, ENSG00000167986, ENSG00000114742	387	160	13528	2.184754521963824	1.0	0.5995979652610522	50.32690222115814
GOTERM_MF_FAT	GO:0017016~Ras GTPase binding	7	1.3513513513513513	0.04018634433294567	ENSG00000104093, ENSG00000138193, ENSG00000088387, ENSG00000103496, ENSG00000133704, ENSG00000114346, ENSG00000196924	360	91	12983	2.774145299145299	0.9999999999974667	0.5237003980674005	45.80264122136928
GOTERM_CC_FAT	GO:0001726~ruffle	6	1.1583011583011582	0.04019168746553144	ENSG00000092820, ENSG00000145715, ENSG00000139132, ENSG00000140416, ENSG00000186575, ENSG00000163719	361	67	12782	3.1707942283044614	0.999999342305993	0.4922847772596025	42.89776712756469
GOTERM_BP_FAT	GO:0002200~somatic diversification of immune receptors	4	0.7722007722007722	0.040634505603399075	ENSG00000116062, ENSG00000114861, ENSG00000076242, ENSG00000076248	387	27	13528	5.178677385395732	1.0	0.6013615578172862	50.892708653785945
GOTERM_CC_FAT	GO:0031252~cell leading edge	9	1.7374517374517375	0.04136674962169562	ENSG00000092820, ENSG00000145715, ENSG00000139132, ENSG00000140416, ENSG00000186575, ENSG00000196405, ENSG00000110436, ENSG00000173166, ENSG00000163719	361	138	12782	2.3091653619173798	0.9999995700543978	0.4864181054198936	43.845301478296015
GOTERM_BP_FAT	GO:0009119~ribonucleoside metabolic process	5	0.9652509652509652	0.04159156136069922	ENSG00000213339, ENSG00000116237, ENSG00000131473, ENSG00000152782, ENSG00000151576	387	46	13528	3.799573081676216	1.0	0.6059376787885914	51.72581943993089
GOTERM_BP_FAT	GO:0018108~peptidyl-tyrosine phosphorylation	5	0.9652509652509652	0.04159156136069922	ENSG00000171105, ENSG00000143322, ENSG00000010810, ENSG00000115415, ENSG00000105397	387	46	13528	3.799573081676216	1.0	0.6059376787885914	51.72581943993089
GOTERM_BP_FAT	GO:0034470~ncRNA processing	11	2.1235521235521233	0.04209709682662563	ENSG00000164941, ENSG00000213339, ENSG00000105171, ENSG00000107614, ENSG00000141642, ENSG00000127054, ENSG00000075914, ENSG00000175387, ENSG00000167118, ENSG00000124217, ENSG00000151576	387	187	13528	2.0562395500835993	1.0	0.606367090534276	52.16049477101099
GOTERM_CC_FAT	GO:0044430~cytoskeletal part	37	7.142857142857142	0.042780871936504795	ENSG00000114446, ENSG00000196465, ENSG00000184640, ENSG00000090889, ENSG00000095066, ENSG00000186625, ENSG00000125746, ENSG00000156876, ENSG00000141140, ENSG00000134057, ENSG00000130734, ENSG00000101367, ENSG00000168944, ENSG00000140854, ENSG00000166851, ENSG00000102781, ENSG00000168397, ENSG00000148935, ENSG00000092820, ENSG00000106477, ENSG00000051128, ENSG00000101350, ENSG00000093009, ENSG0000…	361	952	12782	1.3761202541958613	0.9999997424005839	0.48296571516698017	44.9662813929118
GOTERM_CC_FAT	GO:0030175~filopodium	4	0.7722007722007722	0.04315011051142497	ENSG00000092820, ENSG00000139132, ENSG00000186575, ENSG00000173166	361	28	12782	5.058171745152355	0.9999997746786039	0.4715140636140558	45.255544111801846
GOTERM_BP_FAT	GO:0030029~actin filament-based process	13	2.5096525096525095	0.04393189997729635	ENSG00000092820, ENSG00000196465, ENSG00000186575, ENSG00000139132, ENSG00000143322, ENSG00000162704, ENSG00000140992, ENSG00000136153, ENSG00000140416, ENSG00000196924, ENSG00000196405, ENSG00000149930, ENSG00000092841	387	241	13528	1.885597263769608	1.0	0.6183291030801172	53.707352263039034
GOTERM_BP_FAT	GO:0042147~retrograde transport, endosome to Golgi	3	0.5791505791505791	0.04436804203300202	ENSG00000122958, ENSG00000108587, ENSG00000143952	387	12	13528	8.739018087855296	1.0	0.6180262167811097	54.068055386999184
GOTERM_BP_FAT	GO:0009219~pyrimidine deoxyribonucleotide metabolic process	3	0.5791505791505791	0.04436804203300202	ENSG00000028839, ENSG00000176890, ENSG00000168393	387	12	13528	8.739018087855296	1.0	0.6180262167811097	54.068055386999184
GOTERM_MF_FAT	GO:0001727~lipid kinase activity	4	0.7722007722007722	0.04506384237415236	ENSG00000107242, ENSG00000117461, ENSG00000105851, ENSG00000150867	360	29	12983	4.974329501915709	0.9999999999999081	0.5557201760469195	49.77323854529144
GOTERM_MF_FAT	GO:0032403~protein complex binding	11	2.1235521235521233	0.04558148944686738	ENSG00000100348, ENSG00000171105, ENSG00000116062, ENSG00000140992, ENSG00000076242, ENSG00000164951, ENSG00000106070, ENSG00000141564, ENSG00000196396, ENSG00000123395, ENSG00000198742	360	196	12983	2.0239937641723356	0.9999999999999354	0.5503293183078534	50.178311830480226
GOTERM_BP_FAT	GO:0006839~mitochondrial transport	6	1.1583011583011582	0.04686911890674337	ENSG00000116688, ENSG00000198954, ENSG00000173726, ENSG00000102078, ENSG00000183048, ENSG00000108179	387	69	13528	3.0396584653409726	1.0	0.6346983041369421	56.08594850813399
GOTERM_BP_FAT	GO:0009451~RNA modification	5	0.9652509652509652	0.047471463354905555	ENSG00000213339, ENSG00000197381, ENSG00000167118, ENSG00000124217, ENSG00000151576	387	48	13528	3.6412575366063735	1.0	0.6355767679652351	56.55929493304252
GOTERM_BP_FAT	GO:0018212~peptidyl-tyrosine modification	5	0.9652509652509652	0.047471463354905555	ENSG00000171105, ENSG00000143322, ENSG00000010810, ENSG00000115415, ENSG00000105397	387	48	13528	3.6412575366063735	1.0	0.6355767679652351	56.55929493304252
GOTERM_MF_FAT	GO:0008017~microtubule binding	6	1.1583011583011582	0.048827950819443106	ENSG00000101367, ENSG00000095066, ENSG00000186625, ENSG00000079805, ENSG00000130734, ENSG00000140854	360	72	12983	3.0053240740740743	0.999999999999993	0.5663954108877269	52.6500659790043
GOTERM_MF_FAT	GO:0003684~damaged DNA binding	5	0.9652509652509652	0.04892665893768242	ENSG00000116062, ENSG00000109674, ENSG00000073050, ENSG00000175595, ENSG00000167986	360	50	12983	3.6063888888888886	0.9999999999999934	0.5579890921831935	52.72339529716999

## Sheet: GO peakMBT
Category	Term	Count	%	PValue	Genes	List Total	Pop Hits	Pop Total	Fold Enrichment	Bonferroni	Benjamini	FDR		32 common with 2 only	130 common with 2 enriched	86 common with 4 enriched
GOTERM_CC_FAT	GO:0070013~intracellular organelle lumen	343	17.63496143958869	6.600614898168853E-33	ENSG00000120948, ENSG00000215301, ENSG00000064393, ENSG00000171720, ENSG00000110768, ENSG00000112592, ENSG00000100764, ENSG00000164338, ENSG00000183495, ENSG00000146909, ENSG00000163882, ENSG00000055950, ENSG00000145912, ENSG00000121957, ENSG00000089053, ENSG00000164934, ENSG00000107438, ENSG00000127922, ENSG00000102103, ENSG00000100138, ENSG00000111707, ENSG00000184634, ENSG00000102081, ENSG0000…	1350	1779	12782	1.8255057980971414	4.079180007068351E-30	4.079180007068351E-30	9.78803981854129E-30		GO:0000278~mitotic	GO:0000166~nucleotide	GO:0000151~ubiquitin
GOTERM_CC_FAT	GO:0031974~membrane-enclosed lumen	351	18.046272493573266	5.281448445961615E-32	ENSG00000120948, ENSG00000215301, ENSG00000113384, ENSG00000064393, ENSG00000171720, ENSG00000110768, ENSG00000112592, ENSG00000100764, ENSG00000164338, ENSG00000183495, ENSG00000146909, ENSG00000163882, ENSG00000055950, ENSG00000145912, ENSG00000121957, ENSG00000089053, ENSG00000164934, ENSG00000107438, ENSG00000127922, ENSG00000102103, ENSG00000100138, ENSG00000111707, ENSG00000184634, ENSG0000…	1350	1856	12782	1.7905818965517244	3.2639351396042777E-29	1.6319675698021388E-29	7.831850287612836E-29		GO:0000775~chromosome,	GO:0000278~mitotic	GO:0000209~protein
GOTERM_CC_FAT	GO:0043233~organelle lumen	343	17.63496143958869	7.236887550367432E-31	ENSG00000120948, ENSG00000215301, ENSG00000064393, ENSG00000171720, ENSG00000110768, ENSG00000112592, ENSG00000100764, ENSG00000164338, ENSG00000183495, ENSG00000146909, ENSG00000163882, ENSG00000055950, ENSG00000145912, ENSG00000121957, ENSG00000089053, ENSG00000164934, ENSG00000107438, ENSG00000127922, ENSG00000102103, ENSG00000100138, ENSG00000111707, ENSG00000184634, ENSG00000102081, ENSG0000…	1350	1820	12782	1.7843817663817663	4.472396506127073E-28	1.490798835375691E-28	1.0731567376389924E-27		GO:0000776~kinetochore	GO:0000375~RNA	GO:0000278~mitotic
GOTERM_CC_FAT	GO:0031981~nuclear lumen	271	13.933161953727508	2.9726401210807414E-23	ENSG00000120948, ENSG00000215301, ENSG00000064393, ENSG00000171720, ENSG00000110768, ENSG00000112592, ENSG00000100764, ENSG00000164338, ENSG00000183495, ENSG00000146909, ENSG00000163882, ENSG00000145912, ENSG00000121957, ENSG00000089053, ENSG00000164934, ENSG00000107438, ENSG00000127922, ENSG00000102103, ENSG00000100138, ENSG00000111707, ENSG00000184634, ENSG00000102081, ENSG00000106789, ENSG0000…	1350	1450	12782	1.7695642401021714	1.8370915948278983E-20	4.592728987069746E-21	4.408122624969928E-20		GO:0001882~nucleoside	GO:0000377~RNA	GO:0000375~RNA
GOTERM_CC_FAT	GO:0005829~cytosol	247	12.699228791773779	1.0536264951819865E-20	ENSG00000164331, ENSG00000113384, ENSG00000160688, ENSG00000133275, ENSG00000143416, ENSG00000120438, ENSG00000100764, ENSG00000077380, ENSG00000175115, ENSG00000143149, ENSG00000116266, ENSG00000089053, ENSG00000137822, ENSG00000151247, ENSG00000134318, ENSG00000163681, ENSG00000173898, ENSG00000163468, ENSG00000107263, ENSG00000167996, ENSG00000107262, ENSG00000104833, ENSG00000145675, ENSG0000…	1350	1330	12782	1.7583703703703704	6.511411740224677E-18	1.3022823480449352E-18	1.5624208119719888E-17		GO:0001883~purine	GO:0000398~nuclear	GO:0000377~RNA
GOTERM_BP_FAT	GO:0015031~protein transport	169	8.688946015424165	1.6485112514692102E-19	ENSG00000163479, ENSG00000188419, ENSG00000143416, ENSG00000111481, ENSG00000151445, ENSG00000221838, ENSG00000175115, ENSG00000102910, ENSG00000116266, ENSG00000086827, ENSG00000139197, ENSG00000053770, ENSG00000120253, ENSG00000034693, ENSG00000100280, ENSG00000106266, ENSG00000157796, ENSG00000072756, ENSG00000138768, ENSG00000143486, ENSG00000137177, ENSG00000013364, ENSG00000124222, ENSG0000…	1504	762	13528	1.9948832858658625	5.768140868890767E-16	5.768140868890767E-16	3.0192863661581256E-16		GO:0004721~phosphoprotein	GO:0000502~proteasome	GO:0000398~nuclear
GOTERM_BP_FAT	GO:0045184~establishment of protein localization	170	8.740359897172237	1.7886555227517374E-19	ENSG00000163479, ENSG00000188419, ENSG00000143416, ENSG00000111481, ENSG00000151445, ENSG00000221838, ENSG00000175115, ENSG00000102910, ENSG00000116266, ENSG00000086827, ENSG00000139197, ENSG00000053770, ENSG00000120253, ENSG00000034693, ENSG00000100280, ENSG00000106266, ENSG00000157796, ENSG00000072756, ENSG00000138768, ENSG00000143486, ENSG00000137177, ENSG00000013364, ENSG00000124222, ENSG0000…	1504	769	13528	1.9884209943834215	6.25850567410833E-16	3.129252837054165E-16	3.275963830264838E-16		GO:0005524~ATP	GO:0000776~kinetochore	GO:0003723~RNA
GOTERM_BP_FAT	GO:0008104~protein localization	184	9.460154241645244	2.9332898613199684E-18	ENSG00000163479, ENSG00000152894, ENSG00000188419, ENSG00000143416, ENSG00000111481, ENSG00000151445, ENSG00000221838, ENSG00000175115, ENSG00000102910, ENSG00000116266, ENSG00000086827, ENSG00000139197, ENSG00000053770, ENSG00000108599, ENSG00000034693, ENSG00000120253, ENSG00000100280, ENSG00000106266, ENSG00000157796, ENSG00000072756, ENSG00000138768, ENSG00000129559, ENSG00000143486, ENSG0000…	1504	882	13528	1.8764413566845177	1.0263581224758569E-14	3.4211937415861894E-15	5.372388012747909E-15		GO:0005654~nucleoplasm	GO:0003723~RNA	GO:0004674~protein
GOTERM_CC_FAT	GO:0005739~mitochondrion	201	10.334190231362468	2.5284296025794715E-16	ENSG00000167985, ENSG00000123983, ENSG00000113384, ENSG00000160785, ENSG00000197142, ENSG00000055950, ENSG00000164933, ENSG00000106153, ENSG00000100335, ENSG00000178127, ENSG00000008311, ENSG00000204370, ENSG00000166347, ENSG00000169122, ENSG00000124523, ENSG00000100347, ENSG00000127838, ENSG00000003509, ENSG00000084754, ENSG00000109519, ENSG00000167468, ENSG00000187531, ENSG00000104823, ENSG0000…	1350	1087	12782	1.750779924358581	1.3722356584366935E-13	2.2870594307278225E-14	3.3306690738754696E-13		GO:0005694~chromosome	GO:0003743~translation	GO:0004842~ubiquitin-protein
GOTERM_MF_FAT	GO:0000166~nucleotide binding	352	18.097686375321338	4.409466759372889E-15	ENSG00000120948, ENSG00000164080, ENSG00000215301, ENSG00000141639, ENSG00000123983, ENSG00000176658, ENSG00000160688, ENSG00000064393, ENSG00000161057, ENSG00000133275, ENSG00000113240, ENSG00000197142, ENSG00000120438, ENSG00000100764, ENSG00000183495, ENSG00000080802, ENSG00000115694, ENSG00000187522, ENSG00000134318, ENSG00000166831, ENSG00000078140, ENSG00000120063, ENSG00000163468, ENSG0000…	1402	2245	12983	1.451955685323861	5.7553961596568115E-12	5.7553961596568115E-12	7.249756350802272E-12		GO:0005815~microtubule	GO:0004527~exonuclease	GO:0005654~nucleoplasm
GOTERM_CC_FAT	GO:0005654~nucleoplasm	168	8.637532133676093	8.295358158843933E-15	ENSG00000215301, ENSG00000064393, ENSG00000110768, ENSG00000171720, ENSG00000112592, ENSG00000139436, ENSG00000132424, ENSG00000183495, ENSG00000163882, ENSG00000130177, ENSG00000145912, ENSG00000089053, ENSG00000107438, ENSG00000108590, ENSG00000127922, ENSG00000178028, ENSG00000143493, ENSG00000138442, ENSG00000171953, ENSG00000111707, ENSG00000184634, ENSG00000102081, ENSG00000106789, ENSG0000…	1350	882	12782	1.8034567901234566	5.1458837191376006E-12	7.350786646043161E-13	1.234568003383174E-11		GO:0006508~proteolysis	GO:0005654~nucleoplasm	GO:0005681~spliceosome
GOTERM_CC_FAT	GO:0044429~mitochondrial part	123	6.323907455012853	1.6950246671161525E-13	ENSG00000123983, ENSG00000010256, ENSG00000166136, ENSG00000114054, ENSG00000113384, ENSG00000146701, ENSG00000160785, ENSG00000197142, ENSG00000132423, ENSG00000055950, ENSG00000175198, ENSG00000164933, ENSG00000152256, ENSG00000065427, ENSG00000117862, ENSG00000117593, ENSG00000125454, ENSG00000148339, ENSG00000135940, ENSG00000178127, ENSG00000204370, ENSG00000166347, ENSG00000124523, ENSG0000…	1350	595	12782	1.957281045751634	1.0477019252164155E-10	1.3096301820780809E-11	2.5139890169612045E-10		GO:0006511~ubiquitin-dependent	GO:0005681~spliceosome	GO:0005694~chromosome
GOTERM_CC_FAT	GO:0044451~nucleoplasm part	117	6.015424164524422	1.7870279547514316E-13	ENSG00000215301, ENSG00000064393, ENSG00000110768, ENSG00000171720, ENSG00000112592, ENSG00000183495, ENSG00000132424, ENSG00000163882, ENSG00000145912, ENSG00000107438, ENSG00000178028, ENSG00000127922, ENSG00000108590, ENSG00000143493, ENSG00000171953, ENSG00000111707, ENSG00000184634, ENSG00000095787, ENSG00000106789, ENSG00000163806, ENSG00000005339, ENSG00000153767, ENSG00000196498, ENSG0000…	1350	555	12782	1.995987987987988	1.1046497050415383E-10	1.2273848604138493E-11	2.650657471292561E-10		GO:0007049~cell	GO:0005694~chromosome	GO:0005739~mitochondrion
GOTERM_BP_FAT	GO:0034613~cellular protein localization	97	4.987146529562982	5.787368563642923E-13	ENSG00000163479, ENSG00000152894, ENSG00000188419, ENSG00000151445, ENSG00000111481, ENSG00000221838, ENSG00000175115, ENSG00000102910, ENSG00000086827, ENSG00000139197, ENSG00000053770, ENSG00000034693, ENSG00000100280, ENSG00000157796, ENSG00000072756, ENSG00000138768, ENSG00000143486, ENSG00000124222, ENSG00000136152, ENSG00000106803, ENSG00000109519, ENSG00000118873, ENSG00000157020, ENSG0000…	1504	411	13528	2.122832220324067	2.0250786603170923E-9	5.062696928348487E-10	1.0600076372213607E-9		GO:0008283~cell	GO:0005730~nucleolus	GO:0005743~mitochondrial
GOTERM_BP_FAT	GO:0070727~cellular macromolecule localization	97	4.987146529562982	9.169860268264247E-13	ENSG00000163479, ENSG00000152894, ENSG00000188419, ENSG00000151445, ENSG00000111481, ENSG00000221838, ENSG00000175115, ENSG00000102910, ENSG00000086827, ENSG00000139197, ENSG00000053770, ENSG00000034693, ENSG00000100280, ENSG00000157796, ENSG00000072756, ENSG00000138768, ENSG00000143486, ENSG00000124222, ENSG00000136152, ENSG00000106803, ENSG00000109519, ENSG00000118873, ENSG00000157020, ENSG0000…	1504	414	13528	2.1074493781478054	3.208349252936671E-9	6.416698283828737E-10	1.679378858199243E-9		GO:0009057~macromolecule	GO:0005739~mitochondrion	GO:0005829~cytosol
GOTERM_MF_FAT	GO:0032555~purine ribonucleotide binding	290	14.910025706940875	1.2548378196667666E-12	ENSG00000164080, ENSG00000215301, ENSG00000141639, ENSG00000123983, ENSG00000176658, ENSG00000160688, ENSG00000064393, ENSG00000161057, ENSG00000133275, ENSG00000113240, ENSG00000197142, ENSG00000120438, ENSG00000100764, ENSG00000183495, ENSG00000187522, ENSG00000115694, ENSG00000134318, ENSG00000078140, ENSG00000120063, ENSG00000163468, ENSG00000113595, ENSG00000104833, ENSG00000100852, ENSG0000…	1402	1836	12983	1.462690243318757	1.6263310698150235E-9	8.131655349075118E-10	2.0481616402889813E-9		GO:0010498~proteasomal	GO:0005740~mitochondrial	GO:0006091~generation
GOTERM_MF_FAT	GO:0032553~ribonucleotide binding	290	14.910025706940875	1.2548378196667666E-12	ENSG00000164080, ENSG00000215301, ENSG00000141639, ENSG00000123983, ENSG00000176658, ENSG00000160688, ENSG00000064393, ENSG00000161057, ENSG00000133275, ENSG00000113240, ENSG00000197142, ENSG00000120438, ENSG00000100764, ENSG00000183495, ENSG00000187522, ENSG00000115694, ENSG00000134318, ENSG00000078140, ENSG00000120063, ENSG00000163468, ENSG00000113595, ENSG00000104833, ENSG00000100852, ENSG0000…	1402	1836	12983	1.462690243318757	1.6263310698150235E-9	8.131655349075118E-10	2.0481616402889813E-9		GO:0015630~microtubule	GO:0005743~mitochondrial	GO:0006119~oxidative
GOTERM_BP_FAT	GO:0006886~intracellular protein transport	90	4.627249357326478	1.383562431059481E-12	ENSG00000163479, ENSG00000125703, ENSG00000115145, ENSG00000179218, ENSG00000151532, ENSG00000188419, ENSG00000114423, ENSG00000186432, ENSG00000005243, ENSG00000151445, ENSG00000111481, ENSG00000221838, ENSG00000175115, ENSG00000102910, ENSG00000125695, ENSG00000100030, ENSG00000213983, ENSG00000138297, ENSG00000204569, ENSG00000086200, ENSG00000139197, ENSG00000053770, ENSG00000141232, ENSG0000…	1504	374	13528	2.164495391967232	4.841076206574257E-9	8.068460344290429E-10	2.5340174403254423E-9		GO:0017076~purine	GO:0005759~mitochondrial	GO:0006259~DNA
GOTERM_MF_FAT	GO:0017076~purine nucleotide binding	299	15.372750642673521	2.544933572367457E-12	ENSG00000164080, ENSG00000215301, ENSG00000141639, ENSG00000123983, ENSG00000176658, ENSG00000160688, ENSG00000064393, ENSG00000161057, ENSG00000133275, ENSG00000113240, ENSG00000197142, ENSG00000120438, ENSG00000100764, ENSG00000183495, ENSG00000187522, ENSG00000115694, ENSG00000134318, ENSG00000078140, ENSG00000120063, ENSG00000163468, ENSG00000113595, ENSG00000104833, ENSG00000100852, ENSG0000…	1402	1918	12983	1.4436091595649891	3.2982736541953273E-9	1.0994245513984424E-9	4.153755117641822E-9		GO:0019898~extrinsic	GO:0005783~endoplasmic	GO:0006281~DNA
GOTERM_CC_FAT	GO:0043228~non-membrane-bounded organelle	375	19.28020565552699	2.9216986904831227E-12	ENSG00000120948, ENSG00000176658, ENSG00000164331, ENSG00000083799, ENSG00000064393, ENSG00000171720, ENSG00000120438, ENSG00000100764, ENSG00000164338, ENSG00000183495, ENSG00000077380, ENSG00000146909, ENSG00000163882, ENSG00000197321, ENSG00000055950, ENSG00000168724, ENSG00000143149, ENSG00000145912, ENSG00000121957, ENSG00000131236, ENSG00000134318, ENSG00000137822, ENSG00000163681, ENSG0000…	1350	2596	12782	1.3677024482109228	1.8055876793710013E-9	1.8055879014156062E-10	4.332523229066965E-9		GO:0019941~modification-dependent	GO:0005813~centrosome	GO:0006289~nucleotide-excision
GOTERM_CC_FAT	GO:0043232~intracellular non-membrane-bounded organelle	375	19.28020565552699	2.9216986904831227E-12	ENSG00000120948, ENSG00000176658, ENSG00000164331, ENSG00000083799, ENSG00000064393, ENSG00000171720, ENSG00000120438, ENSG00000100764, ENSG00000164338, ENSG00000183495, ENSG00000077380, ENSG00000146909, ENSG00000163882, ENSG00000197321, ENSG00000055950, ENSG00000168724, ENSG00000143149, ENSG00000145912, ENSG00000121957, ENSG00000131236, ENSG00000134318, ENSG00000137822, ENSG00000163681, ENSG0000…	1350	2596	12782	1.3677024482109228	1.8055876793710013E-9	1.8055879014156062E-10	4.332523229066965E-9		GO:0022402~cell	GO:0005815~microtubule	GO:0006325~chromatin
GOTERM_CC_FAT	GO:0005730~nucleolus	134	6.889460154241646	3.735619808754859E-12	ENSG00000120948, ENSG00000100764, ENSG00000183495, ENSG00000164338, ENSG00000146909, ENSG00000163882, ENSG00000145912, ENSG00000121957, ENSG00000124787, ENSG00000168610, ENSG00000164934, ENSG00000165271, ENSG00000148688, ENSG00000138442, ENSG00000108592, ENSG00000102103, ENSG00000100138, ENSG00000105447, ENSG00000135372, ENSG00000010244, ENSG00000184634, ENSG00000102081, ENSG00000132603, ENSG0000…	1350	698	12782	1.8176674095298737	2.3085806599709713E-9	2.0987100946001647E-10	5.539468883597465E-9		GO:0030135~coated	GO:0005829~cytosol	GO:0006396~RNA
GOTERM_BP_FAT	GO:0046907~intracellular transport	133	6.838046272493574	3.954272063182654E-12	ENSG00000163479, ENSG00000188419, ENSG00000151445, ENSG00000111481, ENSG00000221838, ENSG00000102189, ENSG00000175115, ENSG00000102910, ENSG00000086827, ENSG00000139197, ENSG00000053770, ENSG00000087502, ENSG00000167996, ENSG00000034693, ENSG00000100280, ENSG00000157796, ENSG00000072756, ENSG00000138768, ENSG00000143486, ENSG00000007168, ENSG00000086065, ENSG00000124222, ENSG00000136152, ENSG0000…	1504	657	13528	1.8208410246445805	1.383603032145686E-8	1.9765757919287807E-9	7.242362265458269E-9		GO:0030163~protein	GO:0005852~eukaryotic	GO:0006397~mRNA
GOTERM_MF_FAT	GO:0005524~ATP binding	241	12.390745501285346	6.6651758571471395E-12	ENSG00000164080, ENSG00000215301, ENSG00000141639, ENSG00000123983, ENSG00000176658, ENSG00000160688, ENSG00000064393, ENSG00000161057, ENSG00000133275, ENSG00000113240, ENSG00000197142, ENSG00000120438, ENSG00000100764, ENSG00000183495, ENSG00000187522, ENSG00000115694, ENSG00000134318, ENSG00000078140, ENSG00000163468, ENSG00000136156, ENSG00000070669, ENSG00000149476, ENSG00000117676, ENSG0000…	1402	1477	12983	1.5109969605274216	8.638130211124917E-9	2.1595325527812292E-9	1.0878631329092059E-8		GO:0030554~adenyl	GO:0005856~cytoskeleton	GO:0006412~translation
GOTERM_MF_FAT	GO:0032559~adenyl ribonucleotide binding	243	12.49357326478149	8.828151434063846E-12	ENSG00000164080, ENSG00000215301, ENSG00000141639, ENSG00000123983, ENSG00000176658, ENSG00000160688, ENSG00000064393, ENSG00000161057, ENSG00000133275, ENSG00000113240, ENSG00000197142, ENSG00000120438, ENSG00000100764, ENSG00000183495, ENSG00000187522, ENSG00000115694, ENSG00000134318, ENSG00000078140, ENSG00000163468, ENSG00000136156, ENSG00000070669, ENSG00000149476, ENSG00000117676, ENSG0000…	1402	1497	12983	1.5031818272779511	1.1441295799663465E-8	2.2882591377282324E-9	1.44088629916439E-8		GO:0032559~adenyl	GO:0005881~cytoplasmic	GO:0006605~protein
GOTERM_MF_FAT	GO:0001883~purine nucleoside binding	256	13.161953727506425	1.0926225168721529E-11	ENSG00000164080, ENSG00000215301, ENSG00000141639, ENSG00000123983, ENSG00000176658, ENSG00000160688, ENSG00000064393, ENSG00000161057, ENSG00000133275, ENSG00000113240, ENSG00000197142, ENSG00000120438, ENSG00000100764, ENSG00000183495, ENSG00000187522, ENSG00000115694, ENSG00000134318, ENSG00000078140, ENSG00000163468, ENSG00000113595, ENSG00000136156, ENSG00000070669, ENSG00000149476, ENSG0000…	1402	1601	12983	1.4807293230603913	1.4160432715293325E-8	2.3600721377192713E-9	1.7833279297718718E-8		GO:0043161~proteasomal	GO:0005885~Arp2/3	GO:0006793~phosphorus
GOTERM_BP_FAT	GO:0051603~proteolysis involved in cellular protein catabolic process	123	6.323907455012853	1.2253523937801155E-11	ENSG00000109189, ENSG00000144744, ENSG00000083799, ENSG00000154611, ENSG00000161057, ENSG00000107829, ENSG00000144228, ENSG00000100764, ENSG00000080802, ENSG00000166233, ENSG00000130177, ENSG00000013561, ENSG00000086102, ENSG00000089053, ENSG00000126261, ENSG00000167671, ENSG00000159593, ENSG00000078140, ENSG00000126067, ENSG00000175104, ENSG00000129559, ENSG00000102858, ENSG00000106803, ENSG0000…	1504	600	13528	1.8439095744680851	4.287510591005628E-8	5.359388377534913E-9	2.244262553574572E-8		GO:0043632~modification-dependent	GO:0006091~generation	GO:0006796~phosphate
GOTERM_MF_FAT	GO:0001882~nucleoside binding	257	13.213367609254497	1.3630722683801527E-11	ENSG00000164080, ENSG00000215301, ENSG00000141639, ENSG00000123983, ENSG00000176658, ENSG00000160688, ENSG00000064393, ENSG00000161057, ENSG00000133275, ENSG00000113240, ENSG00000197142, ENSG00000120438, ENSG00000100764, ENSG00000183495, ENSG00000187522, ENSG00000115694, ENSG00000134318, ENSG00000078140, ENSG00000163468, ENSG00000113595, ENSG00000136156, ENSG00000070669, ENSG00000149476, ENSG0000…	1402	1612	12983	1.4763697199675756	1.7665468976524323E-8	2.5236384093574316E-9	2.2247426123556124E-8		GO:0044257~cellular	GO:0006281~DNA	GO:0006886~intracellular
GOTERM_BP_FAT	GO:0030163~protein catabolic process	126	6.478149100257069	1.5372973409987665E-11	ENSG00000109189, ENSG00000144744, ENSG00000083799, ENSG00000154611, ENSG00000161057, ENSG00000107829, ENSG00000144228, ENSG00000100764, ENSG00000103126, ENSG00000080802, ENSG00000166233, ENSG00000130177, ENSG00000013561, ENSG00000086102, ENSG00000089053, ENSG00000126261, ENSG00000167671, ENSG00000159593, ENSG00000078140, ENSG00000126067, ENSG00000175104, ENSG00000129559, ENSG00000102858, ENSG0000…	1504	622	13528	1.8220736129164672	5.3789863674325034E-8	5.976651618055939E-9	2.8155866527157514E-8		GO:0044265~cellular	GO:0006352~transcription	GO:0006974~response
GOTERM_CC_FAT	GO:0031967~organelle envelope	121	6.221079691516709	1.594114874432708E-11	ENSG00000123983, ENSG00000010256, ENSG00000166136, ENSG00000113384, ENSG00000064393, ENSG00000146701, ENSG00000160785, ENSG00000197081, ENSG00000197142, ENSG00000164933, ENSG00000117862, ENSG00000100401, ENSG00000125454, ENSG00000148339, ENSG00000120253, ENSG00000135940, ENSG00000178127, ENSG00000204370, ENSG00000166347, ENSG00000124523, ENSG00000100347, ENSG00000007168, ENSG00000013364, ENSG0000…	1350	620	12782	1.847816009557945	9.851622850831632E-9	8.209685153914847E-10	2.3639079582693512E-8		GO:0044427~chromosomal	GO:0006367~transcription	GO:0007031~peroxisome
GOTERM_BP_FAT	GO:0044257~cellular protein catabolic process	123	6.323907455012853	1.6975067674784635E-11	ENSG00000109189, ENSG00000144744, ENSG00000083799, ENSG00000154611, ENSG00000161057, ENSG00000107829, ENSG00000144228, ENSG00000100764, ENSG00000080802, ENSG00000166233, ENSG00000130177, ENSG00000013561, ENSG00000086102, ENSG00000089053, ENSG00000126261, ENSG00000167671, ENSG00000159593, ENSG00000078140, ENSG00000126067, ENSG00000175104, ENSG00000129559, ENSG00000102858, ENSG00000106803, ENSG0000…	1504	603	13528	1.8347358949931196	5.939583114233926E-8	5.93958326966515E-9	3.1090263696853526E-8		GO:0051276~chromosome	GO:0006396~RNA	GO:0007049~cell
GOTERM_MF_FAT	GO:0030554~adenyl nucleotide binding	252	12.956298200514137	1.7882734717006884E-11	ENSG00000164080, ENSG00000215301, ENSG00000141639, ENSG00000123983, ENSG00000176658, ENSG00000160688, ENSG00000064393, ENSG00000161057, ENSG00000133275, ENSG00000113240, ENSG00000197142, ENSG00000120438, ENSG00000100764, ENSG00000183495, ENSG00000187522, ENSG00000115694, ENSG00000134318, ENSG00000078140, ENSG00000163468, ENSG00000136156, ENSG00000070669, ENSG00000149476, ENSG00000117676, ENSG0000…	1402	1577	12983	1.479775698635069	2.3175972918565435E-8	2.896996642576255E-9	2.9187208205883053E-8		GO:0051603~proteolysis	GO:0006397~mRNA	GO:0008104~protein
GOTERM_CC_FAT	GO:0031975~envelope	121	6.221079691516709	2.0156006685360015E-11	ENSG00000123983, ENSG00000010256, ENSG00000166136, ENSG00000113384, ENSG00000064393, ENSG00000146701, ENSG00000160785, ENSG00000197081, ENSG00000197142, ENSG00000164933, ENSG00000117862, ENSG00000100401, ENSG00000125454, ENSG00000148339, ENSG00000120253, ENSG00000135940, ENSG00000178127, ENSG00000204370, ENSG00000166347, ENSG00000124523, ENSG00000100347, ENSG00000007168, ENSG00000013364, ENSG0000…	1350	622	12782	1.8418744789805883	1.245640046665386E-8	9.58184642740889E-10	2.988927993996526E-8			GO:0006412~translation	GO:0008380~RNA
GOTERM_CC_FAT	GO:0031090~organelle membrane	185	9.511568123393316	2.9194543866340076E-11	ENSG00000163479, ENSG00000010256, ENSG00000123983, ENSG00000166136, ENSG00000064393, ENSG00000146701, ENSG00000160785, ENSG00000197142, ENSG00000111481, ENSG00000103226, ENSG00000151445, ENSG00000124198, ENSG00000185164, ENSG00000136021, ENSG00000164933, ENSG00000139197, ENSG00000125454, ENSG00000113595, ENSG00000148339, ENSG00000178127, ENSG00000135940, ENSG00000034693, ENSG00000166347, ENSG0000…	1350	1096	12782	1.5981819410651528	1.8042222937886265E-8	1.2887302336395123E-9	4.329252512036419E-8			GO:0006413~translational	GO:0009057~macromolecule
GOTERM_BP_FAT	GO:0019941~modification-dependent protein catabolic process	117	6.015424164524422	5.993816474964162E-11	ENSG00000109189, ENSG00000144744, ENSG00000083799, ENSG00000154611, ENSG00000161057, ENSG00000107829, ENSG00000144228, ENSG00000100764, ENSG00000080802, ENSG00000166233, ENSG00000130177, ENSG00000013561, ENSG00000086102, ENSG00000089053, ENSG00000126261, ENSG00000167671, ENSG00000159593, ENSG00000078140, ENSG00000126067, ENSG00000175104, ENSG00000129559, ENSG00000102858, ENSG00000106803, ENSG0000…	1504	574	13528	1.8334105567499446	2.097236192488694E-7	1.906578539490056E-8	1.0977813102996947E-7			GO:0006461~protein	GO:0010498~proteasomal
GOTERM_BP_FAT	GO:0043632~modification-dependent macromolecule catabolic process	117	6.015424164524422	5.993816474964162E-11	ENSG00000109189, ENSG00000144744, ENSG00000083799, ENSG00000154611, ENSG00000161057, ENSG00000107829, ENSG00000144228, ENSG00000100764, ENSG00000080802, ENSG00000166233, ENSG00000130177, ENSG00000013561, ENSG00000086102, ENSG00000089053, ENSG00000126261, ENSG00000167671, ENSG00000159593, ENSG00000078140, ENSG00000126067, ENSG00000175104, ENSG00000129559, ENSG00000102858, ENSG00000106803, ENSG0000…	1504	574	13528	1.8334105567499446	2.097236192488694E-7	1.906578539490056E-8	1.0977813102996947E-7			GO:0006508~proteolysis	GO:0015031~protein
GOTERM_BP_FAT	GO:0044265~cellular macromolecule catabolic process	138	7.095115681233934	1.4306468285885672E-10	ENSG00000109189, ENSG00000144744, ENSG00000105771, ENSG00000083799, ENSG00000154611, ENSG00000161057, ENSG00000110768, ENSG00000107829, ENSG00000144228, ENSG00000100764, ENSG00000080802, ENSG00000166233, ENSG00000013561, ENSG00000086102, ENSG00000130177, ENSG00000089053, ENSG00000126261, ENSG00000167671, ENSG00000159593, ENSG00000078140, ENSG00000117862, ENSG00000126067, ENSG00000168496, ENSG0000…	1504	725	13528	1.7120909757887015	5.005831593685173E-7	4.171527290264265E-8	2.6202624514581885E-7			GO:0006511~ubiquitin-dependent	GO:0015630~microtubule
GOTERM_BP_FAT	GO:0009057~macromolecule catabolic process	145	7.455012853470437	2.801824678453517E-10	ENSG00000109189, ENSG00000144744, ENSG00000105771, ENSG00000154611, ENSG00000083799, ENSG00000161057, ENSG00000110768, ENSG00000107829, ENSG00000144228, ENSG00000100764, ENSG00000080802, ENSG00000103126, ENSG00000166233, ENSG00000013561, ENSG00000086102, ENSG00000130177, ENSG00000089053, ENSG00000126261, ENSG00000167671, ENSG00000159593, ENSG00000078140, ENSG00000117862, ENSG00000104774, ENSG0000…	1504	781	13528	1.6699471490451412	9.803578520095613E-7	7.541217661444222E-8	5.131605806951711E-7			GO:0006886~intracellular	GO:0015980~energy
GOTERM_MF_FAT	GO:0008134~transcription factor binding	103	5.295629820051414	4.380271066373612E-10	ENSG00000164080, ENSG00000169946, ENSG00000064393, ENSG00000171720, ENSG00000112592, ENSG00000113649, ENSG00000013561, ENSG00000126261, ENSG00000107438, ENSG00000168610, ENSG00000178028, ENSG00000127511, ENSG00000102103, ENSG00000184634, ENSG00000005339, ENSG00000196498, ENSG00000146676, ENSG00000143013, ENSG00000103423, ENSG00000125952, ENSG00000100084, ENSG00000110801, ENSG00000100906, ENSG0000…	1402	513	12983	1.859289013467255	5.676829075706991E-7	6.307589450749163E-8	7.149250746962821E-7			GO:0006974~response	GO:0016071~mRNA
GOTERM_MF_FAT	GO:0003712~transcription cofactor activity	80	4.113110539845758	5.99261291252002E-10	ENSG00000164080, ENSG00000169946, ENSG00000064393, ENSG00000171720, ENSG00000064995, ENSG00000122882, ENSG00000113649, ENSG00000005483, ENSG00000168036, ENSG00000013561, ENSG00000132522, ENSG00000172273, ENSG00000114126, ENSG00000107438, ENSG00000178028, ENSG00000127511, ENSG00000187325, ENSG00000102103, ENSG00000119760, ENSG00000198176, ENSG00000141232, ENSG00000158711, ENSG00000131263, ENSG0000…	1402	363	12983	2.040846802875074	7.766423528732247E-7	7.766426246558211E-8	9.780832588290878E-7			GO:0007017~microtubule-based	GO:0016310~phosphorylation
GOTERM_BP_FAT	GO:0006396~RNA processing	109	5.604113110539846	1.1450783974872148E-9	ENSG00000120948, ENSG00000182872, ENSG00000164338, ENSG00000175324, ENSG00000163882, ENSG00000145912, ENSG00000124787, ENSG00000164934, ENSG00000148688, ENSG00000143493, ENSG00000108592, ENSG00000138442, ENSG00000021776, ENSG00000100138, ENSG00000122435, ENSG00000163510, ENSG00000138767, ENSG00000072756, ENSG00000132600, ENSG00000163605, ENSG00000096401, ENSG00000138231, ENSG00000075856, ENSG0000…	1504	547	13528	1.792358707067564	4.006621176499969E-6	2.8618775926858575E-7	2.09723740596246E-6			GO:0007049~cell	GO:0016563~transcription
GOTERM_CC_FAT	GO:0005794~Golgi apparatus	149	7.660668380462725	1.5090117229063183E-9	ENSG00000113384, ENSG00000075651, ENSG00000197081, ENSG00000111481, ENSG00000221838, ENSG00000124198, ENSG00000175115, ENSG00000115694, ENSG00000136021, ENSG00000121957, ENSG00000109586, ENSG00000178950, ENSG00000124786, ENSG00000113595, ENSG00000168282, ENSG00000087502, ENSG00000163466, ENSG00000100280, ENSG00000128268, ENSG00000144730, ENSG00000139629, ENSG00000161395, ENSG00000136156, ENSG0000…	1350	872	12782	1.6178372409106354	9.325687924111037E-7	6.217127990204574E-8	2.237710672314819E-6			GO:0008017~microtubule	GO:0016567~protein
GOTERM_CC_FAT	GO:0005740~mitochondrial envelope	85	4.370179948586118	3.707310412019618E-9	ENSG00000139531, ENSG00000010256, ENSG00000123983, ENSG00000166136, ENSG00000173660, ENSG00000113384, ENSG00000087470, ENSG00000146701, ENSG00000160785, ENSG00000114120, ENSG00000197142, ENSG00000133983, ENSG00000068366, ENSG00000217930, ENSG00000213585, ENSG00000168653, ENSG00000163541, ENSG00000164933, ENSG00000138297, ENSG00000117862, ENSG00000198814, ENSG00000125454, ENSG00000148339, ENSG0000…	1350	419	12782	1.920746044373729	2.291115243080455E-6	1.4319485652780628E-7	5.4975637930887444E-6			GO:0008104~protein	GO:0016568~chromatin
GOTERM_BP_FAT	GO:0048193~Golgi vesicle transport	40	2.056555269922879	4.46327567716225E-9	ENSG00000116675, ENSG00000122218, ENSG00000111481, ENSG00000175115, ENSG00000100151, ENSG00000092108, ENSG00000113282, ENSG00000164597, ENSG00000086827, ENSG00000170310, ENSG00000166685, ENSG00000197969, ENSG00000168434, ENSG00000134644, ENSG00000107295, ENSG00000108433, ENSG00000095139, ENSG00000087502, ENSG00000167996, ENSG00000083097, ENSG00000100280, ENSG00000142186, ENSG00000134243, ENSG0000…	1504	131	13528	2.746467435439337	1.561687954731994E-5	1.0411328907888873E-6	8.174591925591557E-6			GO:0008135~translation	GO:0016569~covalent
GOTERM_CC_FAT	GO:0017119~Golgi transport complex	10	0.5141388174807198	1.4363335556718999E-8	ENSG00000092108, ENSG00000090615, ENSG00000103051, ENSG00000164597, ENSG00000166685, ENSG00000136152, ENSG00000168434, ENSG00000135775, ENSG00000133103, ENSG00000213380	1350	10	12782	9.468148148148147	8.87650201930601E-6	5.2214935875039E-7	2.1299361985249732E-5			GO:0008283~cell	GO:0016570~histone
GOTERM_BP_FAT	GO:0016192~vesicle-mediated transport	109	5.604113110539846	2.2087226063504886E-8	ENSG00000138448, ENSG00000196923, ENSG00000141447, ENSG00000139636, ENSG00000197081, ENSG00000151445, ENSG00000111481, ENSG00000221838, ENSG00000124198, ENSG00000165912, ENSG00000102189, ENSG00000175115, ENSG00000131236, ENSG00000116266, ENSG00000086827, ENSG00000173898, ENSG00000053770, ENSG00000163513, ENSG00000087502, ENSG00000167996, ENSG00000100280, ENSG00000157796, ENSG00000138768, ENSG0000…	1504	576	13528	1.7021184249408983	7.728021852593248E-5	4.8301886343971034E-6	4.04532560227544E-5			GO:0008380~RNA	GO:0016879~ligase
GOTERM_CC_FAT	GO:0031966~mitochondrial membrane	79	4.061696658097686	2.4019998438113077E-8	ENSG00000123983, ENSG00000010256, ENSG00000166136, ENSG00000173660, ENSG00000087470, ENSG00000146701, ENSG00000160785, ENSG00000114120, ENSG00000197142, ENSG00000133983, ENSG00000068366, ENSG00000217930, ENSG00000213585, ENSG00000168653, ENSG00000163541, ENSG00000164933, ENSG00000138297, ENSG00000198814, ENSG00000125454, ENSG00000148339, ENSG00000178127, ENSG00000135940, ENSG00000125166, ENSG0000…	1350	394	12782	1.8984357962022937	1.4844249033973966E-5	8.246862828187318E-7	3.561920604022717E-5			GO:0008565~protein	GO:0016881~acid-amino
GOTERM_BP_FAT	GO:0006511~ubiquitin-dependent protein catabolic process	57	2.930591259640103	5.8765412755458187E-8	ENSG00000109189, ENSG00000184787, ENSG00000154611, ENSG00000083799, ENSG00000161057, ENSG00000143106, ENSG00000107829, ENSG00000100764, ENSG00000166233, ENSG00000130177, ENSG00000089053, ENSG00000108094, ENSG00000108294, ENSG00000078140, ENSG00000123552, ENSG00000185651, ENSG00000036257, ENSG00000126067, ENSG00000108671, ENSG00000116406, ENSG00000129559, ENSG00000106803, ENSG00000106588, ENSG0000…	1504	242	13528	2.1185818533497454	2.0559904690109487E-4	1.2095231868736178E-5	1.0763015363401962E-4			GO:0009057~macromolecule	GO:0016887~ATPase
GOTERM_CC_FAT	GO:0044431~Golgi apparatus part	63	3.2390745501285343	6.428120942933739E-8	ENSG00000144057, ENSG00000106299, ENSG00000075651, ENSG00000113384, ENSG00000087470, ENSG00000005243, ENSG00000197081, ENSG00000111481, ENSG00000221838, ENSG00000124198, ENSG00000117620, ENSG00000175115, ENSG00000140564, ENSG00000172915, ENSG00000213983, ENSG00000113595, ENSG00000175040, ENSG00000168282, ENSG00000100280, ENSG00000142186, ENSG00000105669, ENSG00000143398, ENSG00000138768, ENSG0000…	1350	294	12782	2.028888888888889	3.9724999668422356E-5	2.090828799872213E-6	9.532244614751662E-5			GO:0009100~glycoprotein	GO:0018130~heterocycle
GOTERM_BP_FAT	GO:0016570~histone modification	36	1.8508997429305913	7.695494475373068E-8	ENSG00000136504, ENSG00000101945, ENSG00000198890, ENSG00000066135, ENSG00000083168, ENSG00000087152, ENSG00000171720, ENSG00000004487, ENSG00000086758, ENSG00000183495, ENSG00000005483, ENSG00000178028, ENSG00000136715, ENSG00000119760, ENSG00000172977, ENSG00000166477, ENSG00000128708, ENSG00000005339, ENSG00000110066, ENSG00000136518, ENSG00000096717, ENSG00000132600, ENSG00000100425, ENSG0000…	1504	122	13528	2.654168119986048	2.6922911337656785E-4	1.4959074891907065E-5	1.4094466173064646E-4			GO:0010498~proteasomal	GO:0019787~small
GOTERM_CC_FAT	GO:0016591~DNA-directed RNA polymerase II, holoenzyme	27	1.3881748071979434	1.1542854218228027E-7	ENSG00000005075, ENSG00000110768, ENSG00000064995, ENSG00000112592, ENSG00000102978, ENSG00000163882, ENSG00000127922, ENSG00000143493, ENSG00000102786, ENSG00000187325, ENSG00000183474, ENSG00000143624, ENSG00000166477, ENSG00000137413, ENSG00000155229, ENSG00000138785, ENSG00000134480, ENSG00000188342, ENSG00000104613, ENSG00000153767, ENSG00000196367, ENSG00000145736, ENSG00000134371, ENSG0000…	1350	81	12782	3.1560493827160494	7.133229890798898E-5	3.5667357980440073E-6	1.7116863847421726E-4			GO:0010551~regulation	GO:0019866~organelle
GOTERM_CC_FAT	GO:0005759~mitochondrial matrix	52	2.6735218508997427	1.1906051942572193E-7	ENSG00000136522, ENSG00000114054, ENSG00000120333, ENSG00000140374, ENSG00000146701, ENSG00000213585, ENSG00000132423, ENSG00000055950, ENSG00000175198, ENSG00000163541, ENSG00000152256, ENSG00000065427, ENSG00000117593, ENSG00000131844, ENSG00000112096, ENSG00000125166, ENSG00000067829, ENSG00000132313, ENSG00000124523, ENSG00000148672, ENSG00000106591, ENSG00000108561, ENSG00000103423, ENSG0000…	1350	227	12782	2.1689149942894437	7.357669849816784E-5	3.5037750710786852E-6	1.7655448223408143E-4			GO:0010605~negative	GO:0019941~modification-dependent
GOTERM_CC_FAT	GO:0031980~mitochondrial lumen	52	2.6735218508997427	1.1906051942572193E-7	ENSG00000136522, ENSG00000114054, ENSG00000120333, ENSG00000140374, ENSG00000146701, ENSG00000213585, ENSG00000132423, ENSG00000055950, ENSG00000175198, ENSG00000163541, ENSG00000152256, ENSG00000065427, ENSG00000117593, ENSG00000131844, ENSG00000112096, ENSG00000125166, ENSG00000067829, ENSG00000132313, ENSG00000124523, ENSG00000148672, ENSG00000106591, ENSG00000108561, ENSG00000103423, ENSG0000…	1350	227	12782	2.1689149942894437	7.357669849816784E-5	3.5037750710786852E-6	1.7655448223408143E-4			GO:0015077~monovalent	GO:0022402~cell
GOTERM_BP_FAT	GO:0016568~chromatin modification	61	3.1362467866323906	1.6193057433994226E-7	ENSG00000168556, ENSG00000126012, ENSG00000198890, ENSG00000086758, ENSG00000171720, ENSG00000183495, ENSG00000005483, ENSG00000189079, ENSG00000178028, ENSG00000119760, ENSG00000196235, ENSG00000166477, ENSG00000168283, ENSG00000111707, ENSG00000117139, ENSG00000128708, ENSG00000101189, ENSG00000005339, ENSG00000136518, ENSG00000173473, ENSG00000132600, ENSG00000162227, ENSG00000111653, ENSG0000…	1504	274	13528	2.0024654449448676	5.664346409717247E-4	2.9820351452825022E-5	2.965791647935312E-4			GO:0015078~hydrogen	GO:0022613~ribonucleoprotein
GOTERM_BP_FAT	GO:0016569~covalent chromatin modification	36	1.8508997429305913	1.8469078292594825E-7	ENSG00000136504, ENSG00000101945, ENSG00000198890, ENSG00000066135, ENSG00000083168, ENSG00000087152, ENSG00000171720, ENSG00000004487, ENSG00000086758, ENSG00000183495, ENSG00000005483, ENSG00000178028, ENSG00000136715, ENSG00000119760, ENSG00000172977, ENSG00000166477, ENSG00000128708, ENSG00000005339, ENSG00000110066, ENSG00000136518, ENSG00000096717, ENSG00000132600, ENSG00000100425, ENSG0000…	1504	126	13528	2.569908814589666	6.460243453638714E-4	3.2311133434381745E-5	3.3826488632371365E-4			GO:0015629~actin	GO:0030163~protein
GOTERM_CC_FAT	GO:0030529~ribonucleoprotein complex	93	4.781491002570694	2.2187036475684158E-7	ENSG00000167881, ENSG00000136522, ENSG00000179218, ENSG00000161016, ENSG00000120333, ENSG00000116679, ENSG00000107929, ENSG00000083799, ENSG00000116747, ENSG00000105202, ENSG00000130332, ENSG00000101361, ENSG00000175324, ENSG00000117360, ENSG00000055950, ENSG00000168724, ENSG00000145912, ENSG00000124787, ENSG00000164934, ENSG00000148688, ENSG00000165271, ENSG00000183258, ENSG00000138442, ENSG0000…	1350	515	12782	1.7097820927723841	1.3710650066922625E-4	6.232521515214806E-6	3.290106553088812E-4			GO:0015630~microtubule	GO:0030529~ribonucleoprotein
GOTERM_BP_FAT	GO:0006605~protein targeting	51	2.622107969151671	2.5362137169683486E-7	ENSG00000125703, ENSG00000163479, ENSG00000179218, ENSG00000114423, ENSG00000186432, ENSG00000175115, ENSG00000102910, ENSG00000125695, ENSG00000100030, ENSG00000138297, ENSG00000204569, ENSG00000086200, ENSG00000139197, ENSG00000141232, ENSG00000034693, ENSG00000072756, ENSG00000153037, ENSG00000102898, ENSG00000133794, ENSG00000100300, ENSG00000109519, ENSG00000106803, ENSG00000121671, ENSG0000…	1504	215	13528	2.1336219693221175	8.870276502255248E-4	4.225726390094664E-5	4.645123699242859E-4			GO:0015631~tubulin	GO:0031966~mitochondrial
GOTERM_CC_FAT	GO:0000123~histone acetyltransferase complex	20	1.0282776349614395	3.0194465877713973E-7	ENSG00000136504, ENSG00000083168, ENSG00000087152, ENSG00000005339, ENSG00000101189, ENSG00000136518, ENSG00000183495, ENSG00000100425, ENSG00000162227, ENSG00000111653, ENSG00000196367, ENSG00000178028, ENSG00000136715, ENSG00000187325, ENSG00000119760, ENSG00000085231, ENSG00000148835, ENSG00000172977, ENSG00000100393, ENSG00000096070	1350	50	12782	3.7872592592592595	1.8658441829144667E-4	8.113090016026447E-6	4.4775225018778286E-4			GO:0015980~energy	GO:0031967~organelle
GOTERM_CC_FAT	GO:0019866~organelle inner membrane	66	3.3933161953727504	3.8437529060455094E-7	ENSG00000010256, ENSG00000166136, ENSG00000173660, ENSG00000146701, ENSG00000160785, ENSG00000114120, ENSG00000197142, ENSG00000217930, ENSG00000213585, ENSG00000168653, ENSG00000163541, ENSG00000164933, ENSG00000138297, ENSG00000125454, ENSG00000148339, ENSG00000178127, ENSG00000135940, ENSG00000125166, ENSG00000100372, ENSG00000204370, ENSG00000112096, ENSG00000158042, ENSG00000084754, ENSG0000…	1350	329	12782	1.8993853427895981	2.3751576390529383E-4	9.897616653375962E-6	5.69987903920044E-4			GO:0016071~mRNA	GO:0031974~membrane-enclosed
GOTERM_CC_FAT	GO:0000502~proteasome complex	22	1.1311053984575836	5.078404675260367E-7	ENSG00000013275, ENSG00000009335, ENSG00000154611, ENSG00000143106, ENSG00000161057, ENSG00000126067, ENSG00000163636, ENSG00000130706, ENSG00000100764, ENSG00000101843, ENSG00000175166, ENSG00000108671, ENSG00000100567, ENSG00000099341, ENSG00000041357, ENSG00000185627, ENSG00000008018, ENSG00000127922, ENSG00000108294, ENSG00000106588, ENSG00000110801, ENSG00000087191	1350	61	12782	3.414741955069824	3.1379624430483144E-4	1.2553740747045516E-5	7.530730606331026E-4			GO:0016604~nuclear	GO:0031975~envelope
GOTERM_BP_FAT	GO:0051437~positive regulation of ubiquitin-protein ligase activity during mitotic cell cycle	24	1.2339331619537275	5.373631780002384E-7	ENSG00000013275, ENSG00000143106, ENSG00000161057, ENSG00000126067, ENSG00000053900, ENSG00000163636, ENSG00000153107, ENSG00000100764, ENSG00000101843, ENSG00000100567, ENSG00000175166, ENSG00000108671, ENSG00000099341, ENSG00000130177, ENSG00000089053, ENSG00000041357, ENSG00000185627, ENSG00000008018, ENSG00000055130, ENSG00000108294, ENSG00000106588, ENSG00000110801, ENSG00000087191, ENSG0000…	1504	68	13528	3.1745932415519396	0.0018784677317418286	8.546154181110488E-5	9.84188471464531E-4			GO:0019866~organelle	GO:0031981~nuclear
GOTERM_BP_FAT	GO:0042254~ribosome biogenesis	34	1.7480719794344475	7.987921534422069E-7	ENSG00000104626, ENSG00000120314, ENSG00000183520, ENSG00000147679, ENSG00000105202, ENSG00000164338, ENSG00000101361, ENSG00000136718, ENSG00000145912, ENSG00000164934, ENSG00000114767, ENSG00000108592, ENSG00000138442, ENSG00000083520, ENSG00000123737, ENSG00000100138, ENSG00000109534, ENSG00000119616, ENSG00000178896, ENSG00000100029, ENSG00000112578, ENSG00000132603, ENSG00000117395, ENSG0000…	1504	122	13528	2.506714335542379	0.0027910725553523807	1.2151326280129826E-4	0.001462996128864802			GO:0019899~enzyme	GO:0032446~protein
GOTERM_BP_FAT	GO:0022613~ribonucleoprotein complex biogenesis	44	2.2622107969151672	8.008862310696723E-7	ENSG00000100697, ENSG00000120314, ENSG00000104626, ENSG00000183520, ENSG00000147679, ENSG00000105202, ENSG00000164338, ENSG00000101361, ENSG00000145912, ENSG00000136718, ENSG00000174243, ENSG00000164934, ENSG00000204842, ENSG00000114767, ENSG00000108592, ENSG00000138442, ENSG00000083520, ENSG00000123737, ENSG00000182004, ENSG00000100138, ENSG00000109534, ENSG00000119616, ENSG00000178896, ENSG0000…	1504	180	13528	2.1986997635933805	0.0027983792615767777	1.167557687156151E-4	0.0014668314273214023			GO:0019941~modification-dependent	GO:0033365~protein
GOTERM_BP_FAT	GO:0034660~ncRNA metabolic process	52	2.6735218508997427	9.118904761043734E-7	ENSG00000162623, ENSG00000147679, ENSG00000105202, ENSG00000164338, ENSG00000101361, ENSG00000145912, ENSG00000124787, ENSG00000164934, ENSG00000148688, ENSG00000143493, ENSG00000125207, ENSG00000108592, ENSG00000138442, ENSG00000065427, ENSG00000117593, ENSG00000179115, ENSG00000122435, ENSG00000143624, ENSG00000108825, ENSG00000072756, ENSG00000197223, ENSG00000169718, ENSG00000166986, ENSG0000…	1504	230	13528	2.0335800185013877	0.0031856213372110087	1.2762010509204114E-4	0.0016701352467229924			GO:0022402~cell	GO:0033554~cellular
GOTERM_BP_FAT	GO:0031145~anaphase-promoting complex-dependent proteasomal ubiquitin-dependent protein catabolic process	23	1.1825192802056554	9.330293536707215E-7	ENSG00000013275, ENSG00000143106, ENSG00000161057, ENSG00000126067, ENSG00000053900, ENSG00000163636, ENSG00000153107, ENSG00000100764, ENSG00000101843, ENSG00000100567, ENSG00000175166, ENSG00000108671, ENSG00000099341, ENSG00000130177, ENSG00000089053, ENSG00000041357, ENSG00000185627, ENSG00000008018, ENSG00000108294, ENSG00000106588, ENSG00000110801, ENSG00000087191, ENSG00000176248	1504	65	13528	3.182733224222586	0.003259347986829808	1.2555639527045415E-4	0.0017088509699281218			GO:0030163~protein	GO:0034613~cellular
GOTERM_BP_FAT	GO:0051436~negative regulation of ubiquitin-protein ligase activity during mitotic cell cycle	23	1.1825192802056554	9.330293536707215E-7	ENSG00000013275, ENSG00000143106, ENSG00000161057, ENSG00000126067, ENSG00000053900, ENSG00000163636, ENSG00000153107, ENSG00000100764, ENSG00000101843, ENSG00000100567, ENSG00000175166, ENSG00000108671, ENSG00000099341, ENSG00000130177, ENSG00000089053, ENSG00000041357, ENSG00000185627, ENSG00000008018, ENSG00000108294, ENSG00000106588, ENSG00000110801, ENSG00000087191, ENSG00000176248	1504	65	13528	3.182733224222586	0.003259347986829808	1.2555639527045415E-4	0.0017088509699281218			GO:0030529~ribonucleoprotein	GO:0043161~proteasomal
GOTERM_BP_FAT	GO:0034470~ncRNA processing	45	2.313624678663239	9.340489520413914E-7	ENSG00000162623, ENSG00000100697, ENSG00000120314, ENSG00000104626, ENSG00000183520, ENSG00000147679, ENSG00000105202, ENSG00000164338, ENSG00000101361, ENSG00000145912, ENSG00000136718, ENSG00000124787, ENSG00000164934, ENSG00000148688, ENSG00000143493, ENSG00000114767, ENSG00000108592, ENSG00000102786, ENSG00000138442, ENSG00000083520, ENSG00000123737, ENSG00000162927, ENSG00000143624, ENSG0000…	1504	187	13528	2.164495391967232	0.003262903930660088	1.2103855608169845E-4	0.0017107183577280693			GO:0031090~organelle	GO:0043189~H4/H2A
GOTERM_BP_FAT	GO:0051443~positive regulation of ubiquitin-protein ligase activity	24	1.2339331619537275	9.634498726962202E-7	ENSG00000013275, ENSG00000143106, ENSG00000161057, ENSG00000126067, ENSG00000053900, ENSG00000163636, ENSG00000153107, ENSG00000100764, ENSG00000101843, ENSG00000100567, ENSG00000175166, ENSG00000108671, ENSG00000099341, ENSG00000130177, ENSG00000089053, ENSG00000041357, ENSG00000185627, ENSG00000008018, ENSG00000055130, ENSG00000108294, ENSG00000106588, ENSG00000110801, ENSG00000087191, ENSG0000…	1504	70	13528	3.083890577507599	0.0033654369076068225	1.2038963574279027E-4	0.0017645659370679745			GO:0031145~anaphase-promoting	GO:0043233~organelle
GOTERM_BP_FAT	GO:0010498~proteasomal protein catabolic process	30	1.5424164524421593	1.208947815427492E-6	ENSG00000179262, ENSG00000184787, ENSG00000143106, ENSG00000161057, ENSG00000153107, ENSG00000100764, ENSG00000101843, ENSG00000130177, ENSG00000089053, ENSG00000008018, ENSG00000108294, ENSG00000087191, ENSG00000013275, ENSG00000081154, ENSG00000036257, ENSG00000126067, ENSG00000053900, ENSG00000163636, ENSG00000108671, ENSG00000175166, ENSG00000100567, ENSG00000116406, ENSG00000099341, ENSG0000…	1504	102	13528	2.64549436795995	0.004221176645896052	1.4585525736754423E-4	0.0022141926230068165			GO:0031252~cell	GO:0043632~modification-dependent
GOTERM_BP_FAT	GO:0043161~proteasomal ubiquitin-dependent protein catabolic process	30	1.5424164524421593	1.208947815427492E-6	ENSG00000179262, ENSG00000184787, ENSG00000143106, ENSG00000161057, ENSG00000153107, ENSG00000100764, ENSG00000101843, ENSG00000130177, ENSG00000089053, ENSG00000008018, ENSG00000108294, ENSG00000087191, ENSG00000013275, ENSG00000081154, ENSG00000036257, ENSG00000126067, ENSG00000053900, ENSG00000163636, ENSG00000108671, ENSG00000175166, ENSG00000100567, ENSG00000116406, ENSG00000099341, ENSG0000…	1504	102	13528	2.64549436795995	0.004221176645896052	1.4585525736754423E-4	0.0022141926230068165			GO:0031396~regulation	GO:0043933~macromolecular
GOTERM_MF_FAT	GO:0004527~exonuclease activity	20	1.0282776349614395	1.2200105164597813E-6	ENSG00000135473, ENSG00000178896, ENSG00000104626, ENSG00000062822, ENSG00000113456, ENSG00000166938, ENSG00000168496, ENSG00000138767, ENSG00000042088, ENSG00000113300, ENSG00000152457, ENSG00000172613, ENSG00000171824, ENSG00000197594, ENSG00000107371, ENSG00000076043, ENSG00000083520, ENSG00000113522, ENSG00000123737, ENSG00000088930	1402	53	12983	3.4944688181304335	0.0015798852591255574	1.4372917850680178E-4	0.0019912193602755757			GO:0031397~negative	GO:0044257~cellular
GOTERM_MF_FAT	GO:0004674~protein serine/threonine kinase activity	80	4.113110539845758	1.2591503776860014E-6	ENSG00000141639, ENSG00000138696, ENSG00000064393, ENSG00000126934, ENSG00000113240, ENSG00000007047, ENSG00000133275, ENSG00000110768, ENSG00000176444, ENSG00000107779, ENSG00000115694, ENSG00000124784, ENSG00000076984, ENSG00000134318, ENSG00000178950, ENSG00000173137, ENSG00000050748, ENSG00000100030, ENSG00000149923, ENSG00000075413, ENSG00000067900, ENSG00000169032, ENSG00000073803, ENSG0000…	1402	430	12983	1.7228543940550043	0.0016305291575068326	1.359790804176253E-4	0.00205510020117039			GO:0031398~positive	GO:0044265~cellular
GOTERM_BP_FAT	GO:0051439~regulation of ubiquitin-protein ligase activity during mitotic cell cycle	24	1.2339331619537275	1.2767322855421277E-6	ENSG00000013275, ENSG00000143106, ENSG00000161057, ENSG00000126067, ENSG00000053900, ENSG00000163636, ENSG00000153107, ENSG00000100764, ENSG00000101843, ENSG00000100567, ENSG00000175166, ENSG00000108671, ENSG00000099341, ENSG00000130177, ENSG00000089053, ENSG00000041357, ENSG00000185627, ENSG00000008018, ENSG00000055130, ENSG00000108294, ENSG00000106588, ENSG00000110801, ENSG00000087191, ENSG0000…	1504	71	13528	3.0404554989511534	0.004457325625029429	1.488985508083518E-4	0.002338338771301629			GO:0031399~regulation	GO:0044451~nucleoplasm
GOTERM_CC_FAT	GO:0005743~mitochondrial inner membrane	61	3.1362467866323906	1.4162779663358865E-6	ENSG00000010256, ENSG00000166136, ENSG00000173660, ENSG00000146701, ENSG00000160785, ENSG00000114120, ENSG00000197142, ENSG00000217930, ENSG00000213585, ENSG00000168653, ENSG00000163541, ENSG00000164933, ENSG00000138297, ENSG00000125454, ENSG00000148339, ENSG00000135940, ENSG00000178127, ENSG00000125166, ENSG00000100372, ENSG00000204370, ENSG00000112096, ENSG00000158042, ENSG00000084754, ENSG0000…	1350	306	12782	1.887441297506657	8.748774743518872E-4	3.366329503273757E-5	0.0021001754517357973			GO:0031400~negative	GO:0045184~establishment
GOTERM_BP_FAT	GO:0006364~rRNA processing	28	1.4395886889460154	1.4195073832740168E-6	ENSG00000104626, ENSG00000120314, ENSG00000183520, ENSG00000147679, ENSG00000105202, ENSG00000164338, ENSG00000101361, ENSG00000136718, ENSG00000145912, ENSG00000164934, ENSG00000114767, ENSG00000138442, ENSG00000108592, ENSG00000083520, ENSG00000123737, ENSG00000109534, ENSG00000178896, ENSG00000119616, ENSG00000100029, ENSG00000108651, ENSG00000197223, ENSG00000170515, ENSG00000065183, ENSG0000…	1504	92	13528	2.7375115633672524	0.0049545454074871875	1.6020845104336434E-4	0.002599828550697847			GO:0031401~positive	GO:0045333~cellular
GOTERM_BP_FAT	GO:0051444~negative regulation of ubiquitin-protein ligase activity	23	1.1825192802056554	1.673041519288286E-6	ENSG00000013275, ENSG00000143106, ENSG00000161057, ENSG00000126067, ENSG00000053900, ENSG00000163636, ENSG00000153107, ENSG00000100764, ENSG00000101843, ENSG00000100567, ENSG00000175166, ENSG00000108671, ENSG00000099341, ENSG00000130177, ENSG00000089053, ENSG00000041357, ENSG00000185627, ENSG00000008018, ENSG00000108294, ENSG00000106588, ENSG00000110801, ENSG00000087191, ENSG00000176248	1504	67	13528	3.087726262305494	0.005836876034879146	1.829200547452947E-4	0.0030641697339572893			GO:0031966~mitochondrial	GO:0046907~intracellular
GOTERM_BP_FAT	GO:0051352~negative regulation of ligase activity	23	1.1825192802056554	1.673041519288286E-6	ENSG00000013275, ENSG00000143106, ENSG00000161057, ENSG00000126067, ENSG00000053900, ENSG00000163636, ENSG00000153107, ENSG00000100764, ENSG00000101843, ENSG00000100567, ENSG00000175166, ENSG00000108671, ENSG00000099341, ENSG00000130177, ENSG00000089053, ENSG00000041357, ENSG00000185627, ENSG00000008018, ENSG00000108294, ENSG00000106588, ENSG00000110801, ENSG00000087191, ENSG00000176248	1504	67	13528	3.087726262305494	0.005836876034879146	1.829200547452947E-4	0.0030641697339572893			GO:0031967~organelle	GO:0048193~Golgi
GOTERM_BP_FAT	GO:0051351~positive regulation of ligase activity	24	1.2339331619537275	2.198541082204178E-6	ENSG00000013275, ENSG00000143106, ENSG00000161057, ENSG00000126067, ENSG00000053900, ENSG00000163636, ENSG00000153107, ENSG00000100764, ENSG00000101843, ENSG00000100567, ENSG00000175166, ENSG00000108671, ENSG00000099341, ENSG00000130177, ENSG00000089053, ENSG00000041357, ENSG00000185627, ENSG00000008018, ENSG00000055130, ENSG00000108294, ENSG00000106588, ENSG00000110801, ENSG00000087191, ENSG0000…	1504	73	13528	2.9571553482949575	0.007663190584857427	2.330850648769589E-4	0.0040266020395640645			GO:0031974~membrane-enclosed	GO:0051100~negative
GOTERM_MF_FAT	GO:0019899~enzyme binding	92	4.730077120822622	2.270972486259422E-6	ENSG00000164080, ENSG00000152894, ENSG00000188419, ENSG00000138443, ENSG00000197081, ENSG00000160213, ENSG00000171720, ENSG00000184014, ENSG00000168036, ENSG00000005483, ENSG00000102910, ENSG00000172273, ENSG00000140564, ENSG00000076984, ENSG00000172915, ENSG00000168610, ENSG00000108094, ENSG00000100030, ENSG00000172613, ENSG00000196235, ENSG00000118689, ENSG00000067900, ENSG00000078140, ENSG0000…	1402	523	12983	1.6289703591973226	0.002938856765084763	2.2637311867435006E-4	0.003706499176137079			GO:0031975~envelope	GO:0051186~cofactor
GOTERM_BP_FAT	GO:0031398~positive regulation of protein ubiquitination	26	1.3367609254498714	2.6044521366082715E-6	ENSG00000161057, ENSG00000143106, ENSG00000153107, ENSG00000100764, ENSG00000101843, ENSG00000103126, ENSG00000130177, ENSG00000089053, ENSG00000008018, ENSG00000108294, ENSG00000087191, ENSG00000013275, ENSG00000126067, ENSG00000053900, ENSG00000163636, ENSG00000108671, ENSG00000175166, ENSG00000100567, ENSG00000099341, ENSG00000041357, ENSG00000103423, ENSG00000185627, ENSG00000055130, ENSG0000…	1504	84	13528	2.784067882472138	0.009071592447765675	2.679931979123751E-4	0.004770006581422681			GO:0031980~mitochondrial	GO:0051276~chromosome
GOTERM_BP_FAT	GO:0016072~rRNA metabolic process	28	1.4395886889460154	3.507560258175675E-6	ENSG00000104626, ENSG00000120314, ENSG00000183520, ENSG00000147679, ENSG00000105202, ENSG00000164338, ENSG00000101361, ENSG00000136718, ENSG00000145912, ENSG00000164934, ENSG00000114767, ENSG00000138442, ENSG00000108592, ENSG00000083520, ENSG00000123737, ENSG00000109534, ENSG00000178896, ENSG00000119616, ENSG00000100029, ENSG00000108651, ENSG00000197223, ENSG00000170515, ENSG00000065183, ENSG0000…	1504	96	13528	2.6234485815602837	0.012197969072914594	3.5059495200173707E-4	0.006423982405279194			GO:0031981~nuclear	GO:0051603~proteolysis
GOTERM_BP_FAT	GO:0017038~protein import	34	1.7480719794344475	4.421851215741552E-6	ENSG00000100906, ENSG00000142655, ENSG00000186432, ENSG00000114423, ENSG00000132341, ENSG00000154174, ENSG00000205339, ENSG00000108733, ENSG00000139174, ENSG00000157911, ENSG00000167004, ENSG00000100030, ENSG00000138297, ENSG00000204569, ENSG00000086200, ENSG00000139197, ENSG00000096968, ENSG00000141232, ENSG00000034693, ENSG00000198700, ENSG00000173171, ENSG00000128654, ENSG00000100216, ENSG0000…	1504	131	13528	2.3344973201234365	0.015353013721141617	4.296879802095921E-4	0.008098412421164713			GO:0032268~regulation	GO:0065003~macromolecular
GOTERM_CC_FAT	GO:0012505~endomembrane system	123	6.323907455012853	4.4226345450601724E-6	ENSG00000163479, ENSG00000064393, ENSG00000197081, ENSG00000103226, ENSG00000111481, ENSG00000221838, ENSG00000124198, ENSG00000185164, ENSG00000100401, ENSG00000113595, ENSG00000120253, ENSG00000100280, ENSG00000161395, ENSG00000138768, ENSG00000007168, ENSG00000013364, ENSG00000087111, ENSG00000106803, ENSG00000167468, ENSG00000157020, ENSG00000125450, ENSG00000069248, ENSG00000163590, ENSG0000…	1350	782	12782	1.4892355782892868	0.0027294624182081506	1.0122429102366048E-4	0.006558116165800154			GO:0032269~negative	GO:0070013~intracellular
GOTERM_BP_FAT	GO:0006354~RNA elongation	19	0.9768637532133676	4.581929714939554E-6	ENSG00000134480, ENSG00000005075, ENSG00000188342, ENSG00000064995, ENSG00000110768, ENSG00000112592, ENSG00000130706, ENSG00000153767, ENSG00000102978, ENSG00000163882, ENSG00000187735, ENSG00000145736, ENSG00000100142, ENSG00000197265, ENSG00000137947, ENSG00000196235, ENSG00000104884, ENSG00000183474, ENSG00000085231, ENSG00000148835	1504	51	13528	3.3509595327492696	0.0159043769961984	4.332090784315845E-4	0.008391577029875918			GO:0032270~positive	GO:0070647~protein
GOTERM_BP_FAT	GO:0016071~mRNA metabolic process	71	3.6503856041131106	4.977570396463557E-6	ENSG00000120948, ENSG00000204560, ENSG00000071894, ENSG00000105771, ENSG00000182872, ENSG00000130332, ENSG00000117360, ENSG00000163882, ENSG00000175324, ENSG00000153879, ENSG00000104408, ENSG00000183258, ENSG00000021776, ENSG00000100138, ENSG00000088930, ENSG00000163510, ENSG00000003756, ENSG00000133226, ENSG00000090060, ENSG00000138767, ENSG00000171566, ENSG00000132600, ENSG00000163605, ENSG0000…	1504	370	13528	1.7260063254744107	0.017265770537382097	4.5822556582442164E-4	0.00911614209064826			GO:0032583~regulation	GO:0070727~cellular
GOTERM_BP_FAT	GO:0006352~transcription initiation	25	1.2853470437017995	7.1524147654272235E-6	ENSG00000005075, ENSG00000064995, ENSG00000110768, ENSG00000112282, ENSG00000112592, ENSG00000102978, ENSG00000163882, ENSG00000105085, ENSG00000137947, ENSG00000125484, ENSG00000187325, ENSG00000183474, ENSG00000108510, ENSG00000184634, ENSG00000155868, ENSG00000134480, ENSG00000188342, ENSG00000153767, ENSG00000162227, ENSG00000145736, ENSG00000100142, ENSG00000197265, ENSG00000137815, ENSG0000…	1504	83	13528	2.7092412201999485	0.024715824855167434	6.414964291273639E-4	0.013099001407168576			GO:0032870~cellular
GOTERM_BP_FAT	GO:0033365~protein localization in organelle	36	1.8508997429305913	7.606938714748581E-6	ENSG00000100906, ENSG00000186432, ENSG00000114423, ENSG00000132341, ENSG00000154174, ENSG00000205339, ENSG00000175115, ENSG00000139174, ENSG00000167004, ENSG00000100030, ENSG00000119760, ENSG00000058262, ENSG00000138297, ENSG00000168434, ENSG00000204569, ENSG00000086200, ENSG00000096968, ENSG00000141232, ENSG00000198700, ENSG00000173171, ENSG00000128654, ENSG00000100216, ENSG00000153037, ENSG0000…	1504	146	13528	2.2178665112212186	0.026265675303108527	6.651981525209738E-4	0.013931366132602374			GO:0033554~cellular
GOTERM_BP_FAT	GO:0051438~regulation of ubiquitin-protein ligase activity	24	1.2339331619537275	7.705760436489209E-6	ENSG00000013275, ENSG00000143106, ENSG00000161057, ENSG00000126067, ENSG00000053900, ENSG00000163636, ENSG00000153107, ENSG00000100764, ENSG00000101843, ENSG00000100567, ENSG00000175166, ENSG00000108671, ENSG00000099341, ENSG00000130177, ENSG00000089053, ENSG00000041357, ENSG00000185627, ENSG00000008018, ENSG00000055130, ENSG00000108294, ENSG00000106588, ENSG00000110801, ENSG00000087191, ENSG0000…	1504	78	13528	2.76759410801964	0.026602314808865324	6.574072192426783E-4	0.01411233640140619			GO:0034470~ncRNA
GOTERM_MF_FAT	GO:0004672~protein kinase activity	101	5.19280205655527	7.786383556807366E-6	ENSG00000141639, ENSG00000064393, ENSG00000113240, ENSG00000197081, ENSG00000133275, ENSG00000110768, ENSG00000176444, ENSG00000163882, ENSG00000115694, ENSG00000136021, ENSG00000124784, ENSG00000076984, ENSG00000134318, ENSG00000178950, ENSG00000152256, ENSG00000149923, ENSG00000073803, ENSG00000163513, ENSG00000058729, ENSG00000145736, ENSG00000117676, ENSG00000100600, ENSG00000100142, ENSG0000…	1402	606	12983	1.5433903946742749	0.010040447131617336	7.205397419495219E-4	0.01270777389154043			GO:0034613~cellular
GOTERM_BP_FAT	GO:0006368~RNA elongation from RNA polymerase II promoter	18	0.9254498714652957	7.96699690271857E-6	ENSG00000134480, ENSG00000005075, ENSG00000188342, ENSG00000110768, ENSG00000064995, ENSG00000112592, ENSG00000130706, ENSG00000153767, ENSG00000102978, ENSG00000163882, ENSG00000145736, ENSG00000100142, ENSG00000197265, ENSG00000137947, ENSG00000196235, ENSG00000104884, ENSG00000183474, ENSG00000085231, ENSG00000148835	1504	48	13528	3.373005319148936	0.027491665366858098	6.635091425203354E-4	0.014590732094998948			GO:0034660~ncRNA
GOTERM_BP_FAT	GO:0032268~regulation of cellular protein metabolic process	85	4.370179948586118	8.451398547358464E-6	ENSG00000101052, ENSG00000138448, ENSG00000179218, ENSG00000161057, ENSG00000143106, ENSG00000107779, ENSG00000075151, ENSG00000165912, ENSG00000100764, ENSG00000103126, ENSG00000136770, ENSG00000130177, ENSG00000140564, ENSG00000089053, ENSG00000104408, ENSG00000151247, ENSG00000100030, ENSG00000125207, ENSG00000108294, ENSG00000134001, ENSG00000110422, ENSG00000126067, ENSG00000108671, ENSG0000…	1504	474	13528	1.6129701948110242	0.029138607917276738	6.874744758947893E-4	0.01547779877487665			GO:0035258~steroid
GOTERM_BP_FAT	GO:0031397~negative regulation of protein ubiquitination	23	1.1825192802056554	1.0447676922321185E-5	ENSG00000013275, ENSG00000143106, ENSG00000161057, ENSG00000126067, ENSG00000053900, ENSG00000163636, ENSG00000153107, ENSG00000100764, ENSG00000101843, ENSG00000100567, ENSG00000175166, ENSG00000108671, ENSG00000099341, ENSG00000130177, ENSG00000089053, ENSG00000041357, ENSG00000185627, ENSG00000008018, ENSG00000108294, ENSG00000106588, ENSG00000110801, ENSG00000087191, ENSG00000176248	1504	74	13528	2.7956440483036227	0.03589648797567868	8.304870572454215E-4	0.019133430456774736			GO:0042470~melanosome
GOTERM_MF_FAT	GO:0003723~RNA binding	115	5.912596401028278	1.1545658519010262E-5	ENSG00000120948, ENSG00000215301, ENSG00000107929, ENSG00000116747, ENSG00000182872, ENSG00000080802, ENSG00000175324, ENSG00000145912, ENSG00000151247, ENSG00000165271, ENSG00000021776, ENSG00000100138, ENSG00000102081, ENSG00000163510, ENSG00000099899, ENSG00000132603, ENSG00000106263, ENSG00000072756, ENSG00000113300, ENSG00000146676, ENSG00000143486, ENSG00000096401, ENSG00000122965, ENSG0000…	1402	718	12983	1.4832024684195677	0.014851866543217351	9.970532664932419E-4	0.018842559142195903			GO:0043085~positive
GOTERM_BP_FAT	GO:0051340~regulation of ligase activity	24	1.2339331619537275	1.5333780745286764E-5	ENSG00000013275, ENSG00000143106, ENSG00000161057, ENSG00000126067, ENSG00000053900, ENSG00000163636, ENSG00000153107, ENSG00000100764, ENSG00000101843, ENSG00000100567, ENSG00000175166, ENSG00000108671, ENSG00000099341, ENSG00000130177, ENSG00000089053, ENSG00000041357, ENSG00000185627, ENSG00000008018, ENSG00000055130, ENSG00000108294, ENSG00000106588, ENSG00000110801, ENSG00000087191, ENSG0000…	1504	81	13528	2.665090622537431	0.05223937149000257	0.0011915852796272608	0.028080445005340682			GO:0043086~negative
GOTERM_BP_FAT	GO:0006091~generation of precursor metabolites and energy	61	3.1362467866323906	1.5448571132844785E-5	ENSG00000167985, ENSG00000010256, ENSG00000166136, ENSG00000173660, ENSG00000140374, ENSG00000146701, ENSG00000116747, ENSG00000171989, ENSG00000168653, ENSG00000065615, ENSG00000111640, ENSG00000163541, ENSG00000014641, ENSG00000149925, ENSG00000007202, ENSG00000114573, ENSG00000114395, ENSG00000178127, ENSG00000204370, ENSG00000166347, ENSG00000112096, ENSG00000067829, ENSG00000155097, ENSG0000…	1504	313	13528	1.7529569709741009	0.05261997044963451	0.0011744178294650354	0.02829063022435907			GO:0043161~proteasomal
GOTERM_MF_FAT	GO:0003713~transcription coactivator activity	45	2.313624678663239	1.792545860212318E-5	ENSG00000083168, ENSG00000132341, ENSG00000087152, ENSG00000064995, ENSG00000122882, ENSG00000112282, ENSG00000204231, ENSG00000113649, ENSG00000005483, ENSG00000168036, ENSG00000013561, ENSG00000172273, ENSG00000107438, ENSG00000109854, ENSG00000143164, ENSG00000136715, ENSG00000105085, ENSG00000119760, ENSG00000102103, ENSG00000111727, ENSG00000121022, ENSG00000172977, ENSG00000198176, ENSG0000…	1402	214	12983	1.94726825496287	0.02296382651909934	0.0014509215545367438	0.029252987728056734			GO:0043228~non-membrane-bounded
GOTERM_CC_FAT	GO:0005815~microtubule organizing center	50	2.570694087403599	1.813440130395571E-5	ENSG00000101624, ENSG00000115073, ENSG00000064393, ENSG00000007047, ENSG00000120438, ENSG00000168036, ENSG00000130177, ENSG00000137822, ENSG00000134318, ENSG00000163681, ENSG00000122507, ENSG00000101367, ENSG00000118162, ENSG00000167671, ENSG00000173273, ENSG00000149923, ENSG00000067900, ENSG00000119685, ENSG00000184634, ENSG00000169122, ENSG00000142186, ENSG00000123810, ENSG00000087302, ENSG0000…	1350	253	12782	1.8711755233494363	0.011144595336183505	4.001756806203405E-4	0.02688809902255951			GO:0043232~intracellular
GOTERM_BP_FAT	GO:0006796~phosphate metabolic process	150	7.712082262210797	1.972876209768462E-5	ENSG00000167985, ENSG00000141639, ENSG00000010256, ENSG00000166136, ENSG00000152894, ENSG00000138443, ENSG00000064393, ENSG00000133275, ENSG00000113240, ENSG00000176444, ENSG00000115694, ENSG00000136021, ENSG00000076984, ENSG00000134318, ENSG00000178950, ENSG00000152256, ENSG00000172757, ENSG00000114573, ENSG00000073803, ENSG00000167815, ENSG00000163513, ENSG00000178127, ENSG00000145675, ENSG0000…	1504	973	13528	1.3866414467210424	0.06670283081193462	0.0014676797655276408	0.03612751154381533			GO:0043233~organelle
GOTERM_BP_FAT	GO:0006793~phosphorus metabolic process	150	7.712082262210797	1.972876209768462E-5	ENSG00000167985, ENSG00000141639, ENSG00000010256, ENSG00000166136, ENSG00000152894, ENSG00000138443, ENSG00000064393, ENSG00000133275, ENSG00000113240, ENSG00000176444, ENSG00000115694, ENSG00000136021, ENSG00000076984, ENSG00000134318, ENSG00000178950, ENSG00000152256, ENSG00000172757, ENSG00000114573, ENSG00000073803, ENSG00000167815, ENSG00000163513, ENSG00000178127, ENSG00000145675, ENSG0000…	1504	973	13528	1.3866414467210424	0.06670283081193462	0.0014676797655276408	0.03612751154381533			GO:0043632~modification-dependent
GOTERM_BP_FAT	GO:0031396~regulation of protein ubiquitination	27	1.3881748071979434	2.4565509594813588E-5	ENSG00000170881, ENSG00000161057, ENSG00000143106, ENSG00000153107, ENSG00000100764, ENSG00000103126, ENSG00000101843, ENSG00000130177, ENSG00000089053, ENSG00000008018, ENSG00000108294, ENSG00000087191, ENSG00000013275, ENSG00000126067, ENSG00000053900, ENSG00000163636, ENSG00000108671, ENSG00000175166, ENSG00000100567, ENSG00000099341, ENSG00000041357, ENSG00000103423, ENSG00000185627, ENSG0000…	1504	100	13528	2.4285638297872345	0.08236518622268185	0.0017891428608611815	0.04498272959406746			GO:0043933~macromolecular
GOTERM_BP_FAT	GO:0016310~phosphorylation	127	6.529562982005141	2.4770315927967403E-5	ENSG00000167985, ENSG00000141639, ENSG00000010256, ENSG00000166136, ENSG00000138443, ENSG00000064393, ENSG00000133275, ENSG00000113240, ENSG00000176444, ENSG00000115694, ENSG00000136021, ENSG00000076984, ENSG00000134318, ENSG00000178950, ENSG00000152256, ENSG00000172757, ENSG00000073803, ENSG00000114573, ENSG00000167815, ENSG00000163513, ENSG00000178127, ENSG00000145675, ENSG00000058729, ENSG0000…	1504	800	13528	1.4279055851063829	0.08302255990518725	0.0017672612227794815	0.045357676927648694			GO:0044092~negative
GOTERM_BP_FAT	GO:0008380~RNA splicing	56	2.879177377892031	2.5622669752438378E-5	ENSG00000120948, ENSG00000204560, ENSG00000116679, ENSG00000071894, ENSG00000182872, ENSG00000130332, ENSG00000163882, ENSG00000117360, ENSG00000175324, ENSG00000183258, ENSG00000021776, ENSG00000100138, ENSG00000163510, ENSG00000003756, ENSG00000133226, ENSG00000090060, ENSG00000132600, ENSG00000171566, ENSG00000163605, ENSG00000096401, ENSG00000138231, ENSG00000100142, ENSG00000064703, ENSG0000…	1504	284	13528	1.7735990410548397	0.08575333528282192	0.0017914907626325194	0.04691810166563837			GO:0044093~positive
GOTERM_BP_FAT	GO:0032269~negative regulation of cellular protein metabolic process	40	2.056555269922879	2.96551966742085E-5	ENSG00000138448, ENSG00000179218, ENSG00000143106, ENSG00000161057, ENSG00000153107, ENSG00000100764, ENSG00000101843, ENSG00000163932, ENSG00000187840, ENSG00000136770, ENSG00000130177, ENSG00000140564, ENSG00000089053, ENSG00000166913, ENSG00000104408, ENSG00000008018, ENSG00000108294, ENSG00000087191, ENSG00000013275, ENSG00000124374, ENSG00000136231, ENSG00000053900, ENSG00000126067, ENSG0000…	1504	180	13528	1.9988179669030732	0.09856295443166341	0.002032540835787855	0.05430023390599059			GO:0044257~cellular
GOTERM_BP_FAT	GO:0006367~transcription initiation from RNA polymerase II promoter	21	1.0796915167095116	3.1013360852616196E-5	ENSG00000108510, ENSG00000184634, ENSG00000155868, ENSG00000134480, ENSG00000005075, ENSG00000188342, ENSG00000064995, ENSG00000110768, ENSG00000112282, ENSG00000112592, ENSG00000153767, ENSG00000102978, ENSG00000163882, ENSG00000145736, ENSG00000100142, ENSG00000197265, ENSG00000105085, ENSG00000137947, ENSG00000104884, ENSG00000183474, ENSG00000085231, ENSG00000148835	1504	68	13528	2.777769086357947	0.1028367450076767	0.0020846976925908978	0.05678643668507455			GO:0044265~cellular
GOTERM_BP_FAT	GO:0051248~negative regulation of protein metabolic process	41	2.107969151670951	3.217750190126702E-5	ENSG00000138448, ENSG00000179218, ENSG00000143106, ENSG00000161057, ENSG00000153107, ENSG00000100764, ENSG00000101843, ENSG00000163932, ENSG00000187840, ENSG00000136770, ENSG00000130177, ENSG00000140564, ENSG00000089053, ENSG00000166913, ENSG00000104408, ENSG00000008018, ENSG00000108294, ENSG00000183454, ENSG00000087191, ENSG00000013275, ENSG00000124374, ENSG00000136231, ENSG00000053900, ENSG0000…	1504	187	13528	1.9720958015701446	0.10648386880783423	0.0021221015784587127	0.05891742169559233			GO:0044427~chromosomal
GOTERM_BP_FAT	GO:0006397~mRNA processing	61	3.1362467866323906	3.376129939356198E-5	ENSG00000120948, ENSG00000204560, ENSG00000071894, ENSG00000182872, ENSG00000130332, ENSG00000163882, ENSG00000117360, ENSG00000175324, ENSG00000183258, ENSG00000021776, ENSG00000100138, ENSG00000088930, ENSG00000163510, ENSG00000003756, ENSG00000133226, ENSG00000090060, ENSG00000138767, ENSG00000132600, ENSG00000171566, ENSG00000163605, ENSG00000096401, ENSG00000138231, ENSG00000100142, ENSG0000…	1504	321	13528	1.709269569828329	0.11142194127769034	0.002185252938567528	0.06181652779924107			GO:0044429~mitochondrial
GOTERM_BP_FAT	GO:0016573~histone acetylation	17	0.8740359897172237	3.4975665822386324E-5	ENSG00000136504, ENSG00000083168, ENSG00000128708, ENSG00000005339, ENSG00000183495, ENSG00000136518, ENSG00000100425, ENSG00000162227, ENSG00000111653, ENSG00000196367, ENSG00000178028, ENSG00000136715, ENSG00000119760, ENSG00000172977, ENSG00000085231, ENSG00000100393, ENSG00000096070	1504	48	13528	3.1856161347517733	0.11518968910595351	0.002222653420042575	0.06403934470194939			GO:0044445~cytosolic
GOTERM_BP_FAT	GO:0007049~cell cycle	122	6.272493573264781	5.6715397510192075E-5	ENSG00000120948, ENSG00000141639, ENSG00000144744, ENSG00000083799, ENSG00000161057, ENSG00000171720, ENSG00000053254, ENSG00000100764, ENSG00000130177, ENSG00000089053, ENSG00000178950, ENSG00000086827, ENSG00000159593, ENSG00000135164, ENSG00000166974, ENSG00000120253, ENSG00000126067, ENSG00000136982, ENSG00000113456, ENSG00000163806, ENSG00000096401, ENSG00000007168, ENSG00000106588, ENSG0000…	1504	776	13528	1.4141121956569425	0.18000152920205037	0.003537528215860064	0.10382456894754144			GO:0044451~nucleoplasm
GOTERM_MF_FAT	GO:0016879~ligase activity, forming carbon-nitrogen bonds	46	2.365038560411311	5.831211319286708E-5	ENSG00000135108, ENSG00000049167, ENSG00000144744, ENSG00000184787, ENSG00000072803, ENSG00000104343, ENSG00000076555, ENSG00000072609, ENSG00000086758, ENSG00000166233, ENSG00000013561, ENSG00000159202, ENSG00000089053, ENSG00000107341, ENSG00000112146, ENSG00000089234, ENSG00000137941, ENSG00000132388, ENSG00000126107, ENSG00000078140, ENSG00000171793, ENSG00000119685, ENSG00000113595, ENSG0000…	1402	231	12983	1.8440508611692634	0.0727895366957706	0.004435703793734702	0.0951315069592451			GO:0045333~cellular
GOTERM_BP_FAT	GO:0070647~protein modification by small protein conjugation or removal	36	1.8508997429305913	6.0572101931216996E-5	ENSG00000124486, ENSG00000109189, ENSG00000049167, ENSG00000144744, ENSG00000072803, ENSG00000103342, ENSG00000087152, ENSG00000072609, ENSG00000154277, ENSG00000086758, ENSG00000152484, ENSG00000013561, ENSG00000112146, ENSG00000159593, ENSG00000163113, ENSG00000121022, ENSG00000166477, ENSG00000113595, ENSG00000185651, ENSG00000009335, ENSG00000114374, ENSG00000109670, ENSG00000081154, ENSG0000…	1504	160	13528	2.0238031914893617	0.19099340004801835	0.003711484890608685	0.11088104281337108			GO:0045934~negative
GOTERM_MF_FAT	GO:0051082~unfolded protein binding	28	1.4395886889460154	7.147278363023214E-5	ENSG00000044574, ENSG00000179218, ENSG00000122218, ENSG00000150753, ENSG00000120438, ENSG00000163956, ENSG00000135624, ENSG00000123349, ENSG00000136770, ENSG00000101152, ENSG00000166855, ENSG00000163681, ENSG00000101132, ENSG00000163468, ENSG00000143256, ENSG00000146731, ENSG00000205531, ENSG00000132141, ENSG00000077232, ENSG00000148719, ENSG00000132002, ENSG00000096384, ENSG00000103423, ENSG0000…	1402	115	12983	2.2546920548285057	0.08847115339012368	0.005133005204538077	0.11659032488167131			GO:0046907~intracellular
GOTERM_MF_FAT	GO:0019787~small conjugating protein ligase activity	36	1.8508997429305913	7.341937166851904E-5	ENSG00000135108, ENSG00000049167, ENSG00000184787, ENSG00000072803, ENSG00000104343, ENSG00000072609, ENSG00000086758, ENSG00000166233, ENSG00000013561, ENSG00000159202, ENSG00000089053, ENSG00000107341, ENSG00000112146, ENSG00000089234, ENSG00000132388, ENSG00000126107, ENSG00000078140, ENSG00000113595, ENSG00000185651, ENSG00000131263, ENSG00000009335, ENSG00000033800, ENSG00000140367, ENSG0000…	1402	166	12983	2.0082670195761647	0.09076800635428217	0.0049956379202774626	0.11976392033308247			GO:0047485~protein
GOTERM_MF_FAT	GO:0051287~NAD or NADH binding	16	0.8226221079691516	7.684614876057787E-5	ENSG00000178127, ENSG00000067829, ENSG00000106049, ENSG00000182054, ENSG00000124523, ENSG00000175029, ENSG00000148672, ENSG00000096717, ENSG00000164039, ENSG00000198099, ENSG00000143799, ENSG00000111640, ENSG00000014641, ENSG00000084754, ENSG00000187531, ENSG00000140263	1402	47	12983	3.152456976355966	0.09479734814140794	0.004967443026231533	0.12535049350053118			GO:0048770~pigment
GOTERM_BP_FAT	GO:0009100~glycoprotein metabolic process	42	2.159383033419023	9.070965000385441E-5	ENSG00000144057, ENSG00000161013, ENSG00000196968, ENSG00000120742, ENSG00000107798, ENSG00000169826, ENSG00000131446, ENSG00000033011, ENSG00000129562, ENSG00000120697, ENSG00000109586, ENSG00000214160, ENSG00000132581, ENSG00000070614, ENSG00000168434, ENSG00000166507, ENSG00000104774, ENSG00000163527, ENSG00000112893, ENSG00000198162, ENSG00000023318, ENSG00000168282, ENSG00000169105, ENSG0000…	1504	202	13528	1.8701811670528754	0.27196595119396727	0.005457595358594469	0.16600640768043018			GO:0051247~positive
GOTERM_CC_FAT	GO:0019898~extrinsic to membrane	80	4.113110539845758	9.650787502661886E-5	ENSG00000088179, ENSG00000113384, ENSG00000164331, ENSG00000087470, ENSG00000143416, ENSG00000217930, ENSG00000161217, ENSG00000102189, ENSG00000168036, ENSG00000081026, ENSG00000113282, ENSG00000131236, ENSG00000110047, ENSG00000134318, ENSG00000006607, ENSG00000172915, ENSG00000086827, ENSG00000059769, ENSG00000173273, ENSG00000213983, ENSG00000107863, ENSG00000067900, ENSG00000120063, ENSG0000…	1350	494	12782	1.5333033438296597	0.05790084033303855	0.0020546017518714432	0.14301589301191076			GO:0051248~negative
GOTERM_BP_FAT	GO:0051247~positive regulation of protein metabolic process	48	2.467866323907455	9.986789048996417E-5	ENSG00000100906, ENSG00000101052, ENSG00000118971, ENSG00000114423, ENSG00000121989, ENSG00000143106, ENSG00000161057, ENSG00000106617, ENSG00000107779, ENSG00000153107, ENSG00000167965, ENSG00000100764, ENSG00000165912, ENSG00000103126, ENSG00000101843, ENSG00000130177, ENSG00000140564, ENSG00000089053, ENSG00000008018, ENSG00000100359, ENSG00000100030, ENSG00000023287, ENSG00000108294, ENSG0000…	1504	243	13528	1.7767270816916203	0.2949278907608808	0.005905463267324551	0.1827522823740657			GO:0051276~chromosome
GOTERM_BP_FAT	GO:0006457~protein folding	38	1.9537275064267352	1.0408238810382578E-4	ENSG00000141756, ENSG00000179218, ENSG00000122218, ENSG00000150753, ENSG00000120438, ENSG00000163956, ENSG00000173486, ENSG00000135624, ENSG00000123349, ENSG00000136770, ENSG00000168724, ENSG00000101152, ENSG00000100591, ENSG00000166855, ENSG00000163681, ENSG00000168259, ENSG00000101132, ENSG00000163468, ENSG00000023318, ENSG00000146731, ENSG00000143256, ENSG00000097033, ENSG00000132141, ENSG0000…	1504	177	13528	1.9310614256521215	0.30525001355829406	0.006051668273741928	0.19045761373239767			GO:0051340~regulation
GOTERM_BP_FAT	GO:0006473~protein amino acid acetylation	17	0.8740359897172237	1.0447925149790066E-4	ENSG00000136504, ENSG00000083168, ENSG00000128708, ENSG00000005339, ENSG00000183495, ENSG00000136518, ENSG00000100425, ENSG00000162227, ENSG00000111653, ENSG00000196367, ENSG00000178028, ENSG00000136715, ENSG00000119760, ENSG00000172977, ENSG00000085231, ENSG00000100393, ENSG00000096070	1504	52	13528	2.9405687397708675	0.30621419171879993	0.005975387405558807	0.1911831668447772			GO:0051351~positive
GOTERM_BP_FAT	GO:0010605~negative regulation of macromolecule metabolic process	115	5.912596401028278	1.0921779683120799E-4	ENSG00000178585, ENSG00000169946, ENSG00000138448, ENSG00000144744, ENSG00000152894, ENSG00000064393, ENSG00000161057, ENSG00000171720, ENSG00000053254, ENSG00000100764, ENSG00000136770, ENSG00000130177, ENSG00000086102, ENSG00000089053, ENSG00000168610, ENSG00000168310, ENSG00000178028, ENSG00000127511, ENSG00000135547, ENSG00000111707, ENSG00000117139, ENSG00000128708, ENSG00000126067, ENSG0000…	1504	734	13528	1.409248362223897	0.31762365074556864	0.006145136768554105	0.19984587924372077			GO:0051352~negative
GOTERM_BP_FAT	GO:0016197~endosome transport	18	0.9254498714652957	1.2574508472300476E-4	ENSG00000083097, ENSG00000151532, ENSG00000134243, ENSG00000131381, ENSG00000151445, ENSG00000102189, ENSG00000003393, ENSG00000124333, ENSG00000115234, ENSG00000110047, ENSG00000124222, ENSG00000086065, ENSG00000111737, ENSG00000196961, ENSG00000197969, ENSG00000162236, ENSG00000177951, ENSG00000197386	1504	58	13528	2.791452677916361	0.35596983670176496	0.006959947806525313	0.23005447114763378			GO:0051436~negative
GOTERM_MF_FAT	GO:0003714~transcription corepressor activity	32	1.6452442159383032	1.4198197034293841E-4	ENSG00000102974, ENSG00000142655, ENSG00000119950, ENSG00000169946, ENSG00000064393, ENSG00000171720, ENSG00000141027, ENSG00000123349, ENSG00000132522, ENSG00000166913, ENSG00000178028, ENSG00000127511, ENSG00000151090, ENSG00000187325, ENSG00000104964, ENSG00000141232, ENSG00000142684, ENSG00000173611, ENSG00000131263, ENSG00000153560, ENSG00000033800, ENSG00000096717, ENSG00000175029, ENSG0000…	1402	145	12983	2.043661763982488	0.1680822471169814	0.008724655351653898	0.2314837324986163			GO:0051437~positive
GOTERM_CC_FAT	GO:0005813~centrosome	43	2.210796915167095	1.496977876978868E-4	ENSG00000101624, ENSG00000153575, ENSG00000137100, ENSG00000115073, ENSG00000213465, ENSG00000064393, ENSG00000079335, ENSG00000007047, ENSG00000120438, ENSG00000168036, ENSG00000130177, ENSG00000134318, ENSG00000137822, ENSG00000167005, ENSG00000163681, ENSG00000122507, ENSG00000101367, ENSG00000175203, ENSG00000068796, ENSG00000167671, ENSG00000173273, ENSG00000149923, ENSG00000067900, ENSG0000…	1350	224	12782	1.8175462962962965	0.08836916587655619	0.0030792546074178695	0.22175694918319389			GO:0051438~regulation
GOTERM_CC_FAT	GO:0005798~Golgi-associated vesicle	16	0.8226221079691516	1.6787228166822914E-4	ENSG00000095139, ENSG00000124507, ENSG00000142186, ENSG00000005243, ENSG00000197081, ENSG00000122218, ENSG00000111481, ENSG00000105669, ENSG00000175115, ENSG00000124333, ENSG00000092108, ENSG00000140564, ENSG00000006715, ENSG00000213983, ENSG00000196961, ENSG00000141367	1350	51	12782	2.9703994190268697	0.09855277467013446	0.0033413014835113053	0.24864875372418993			GO:0051439~regulation
GOTERM_MF_FAT	GO:0004842~ubiquitin-protein ligase activity	32	1.6452442159383032	1.8450559016542278E-4	ENSG00000135108, ENSG00000049167, ENSG00000184787, ENSG00000072803, ENSG00000104343, ENSG00000072609, ENSG00000086758, ENSG00000159202, ENSG00000089053, ENSG00000107341, ENSG00000112146, ENSG00000089234, ENSG00000132388, ENSG00000126107, ENSG00000078140, ENSG00000113595, ENSG00000185651, ENSG00000131263, ENSG00000009335, ENSG00000140367, ENSG00000053900, ENSG00000104517, ENSG00000100023, ENSG0000…	1402	147	12983	2.0158568420235428	0.21269637699074506	0.010811193796690155	0.3007151950285114			GO:0051443~positive
GOTERM_BP_FAT	GO:0005996~monosaccharide metabolic process	44	2.2622107969151672	1.8740478343743484E-4	ENSG00000158571, ENSG00000169764, ENSG00000111669, ENSG00000120742, ENSG00000146701, ENSG00000168291, ENSG00000106617, ENSG00000108479, ENSG00000116747, ENSG00000185950, ENSG00000117620, ENSG00000171989, ENSG00000134333, ENSG00000196547, ENSG00000111640, ENSG00000014641, ENSG00000162688, ENSG00000149925, ENSG00000152256, ENSG00000100417, ENSG00000136856, ENSG00000104774, ENSG00000140263, ENSG0000…	1504	222	13528	1.7827295380486872	0.4809685437627442	0.010194412170618339	0.3426798556245392			GO:0051444~negative
GOTERM_BP_FAT	GO:0044092~negative regulation of molecular function	60	3.0848329048843186	1.9761794136519817E-4	ENSG00000161057, ENSG00000143106, ENSG00000160213, ENSG00000100764, ENSG00000163956, ENSG00000153879, ENSG00000130177, ENSG00000132522, ENSG00000089053, ENSG00000065135, ENSG00000173273, ENSG00000108294, ENSG00000167815, ENSG00000130382, ENSG00000110422, ENSG00000126067, ENSG00000108671, ENSG00000126351, ENSG00000148143, ENSG00000103423, ENSG00000134982, ENSG00000180370, ENSG00000106588, ENSG0000…	1504	334	13528	1.6158109313288318	0.4991925127864688	0.010582583309844407	0.3613232347365991			GO:0051603~proteolysis
GOTERM_BP_FAT	GO:0043543~protein amino acid acylation	18	0.9254498714652957	1.9867320038517619E-4	ENSG00000136504, ENSG00000083168, ENSG00000128708, ENSG00000005339, ENSG00000183495, ENSG00000136518, ENSG00000100425, ENSG00000162227, ENSG00000152465, ENSG00000111653, ENSG00000196367, ENSG00000178028, ENSG00000136715, ENSG00000119760, ENSG00000172977, ENSG00000085231, ENSG00000100393, ENSG00000096070	1504	60	13528	2.698404255319149	0.5010386254213475	0.010478450732291034	0.36324934559234245			GO:0065003~macromolecular
GOTERM_BP_FAT	GO:0006351~transcription, DNA-dependent	54	2.776349614395887	2.0637226152589314E-4	ENSG00000120948, ENSG00000151014, ENSG00000116679, ENSG00000116747, ENSG00000064995, ENSG00000110768, ENSG00000122882, ENSG00000112592, ENSG00000113649, ENSG00000163882, ENSG00000086102, ENSG00000143799, ENSG00000125484, ENSG00000187325, ENSG00000196235, ENSG00000088930, ENSG00000162613, ENSG00000130382, ENSG00000184634, ENSG00000155868, ENSG00000153767, ENSG00000126351, ENSG00000187735, ENSG0000…	1504	292	13528	1.663399883415914	0.5143033678562727	0.010720790850260342	0.37730098680864854			GO:0070013~intracellular
GOTERM_BP_FAT	GO:0006325~chromatin organization	66	3.3933161953727504	2.1265578200201156E-4	ENSG00000168556, ENSG00000126012, ENSG00000198890, ENSG00000086758, ENSG00000171720, ENSG00000183495, ENSG00000005483, ENSG00000189079, ENSG00000178028, ENSG00000196235, ENSG00000119760, ENSG00000166477, ENSG00000111707, ENSG00000168283, ENSG00000117139, ENSG00000205531, ENSG00000128708, ENSG00000101189, ENSG00000005339, ENSG00000136518, ENSG00000173473, ENSG00000054267, ENSG00000132600, ENSG0000…	1504	378	13528	1.570499831138129	0.5248675678000858	0.01088389169319759	0.38876772069242893			GO:0070271~protein
GOTERM_BP_FAT	GO:0006890~retrograde vesicle-mediated transport, Golgi to ER	10	0.5141388174807198	2.1284562508660924E-4	ENSG00000095139, ENSG00000092108, ENSG00000103051, ENSG00000142186, ENSG00000136152, ENSG00000122218, ENSG00000111481, ENSG00000168434, ENSG00000105669, ENSG00000100151	1504	21	13528	4.283181357649443	0.525183142037497	0.010736528904423226	0.38911414402544864			GO:0070727~cellular
GOTERM_BP_FAT	GO:0016051~carbohydrate biosynthetic process	26	1.3367609254498714	2.250496253064912E-4	ENSG00000158571, ENSG00000111669, ENSG00000169764, ENSG00000169826, ENSG00000033011, ENSG00000070614, ENSG00000162688, ENSG00000100417, ENSG00000149541, ENSG00000140263, ENSG00000117143, ENSG00000112699, ENSG00000168282, ENSG00000038274, ENSG00000169105, ENSG00000197943, ENSG00000162630, ENSG00000013375, ENSG00000135775, ENSG00000196636, ENSG00000182197, ENSG00000100504, ENSG00000153936, ENSG0000…	1504	107	13528	2.18562338437065	0.5450361254397517	0.011187481716211645	0.4113814640753555
GOTERM_MF_FAT	GO:0031072~heat shock protein binding	20	1.0282776349614395	2.402012177785201E-4	ENSG00000100906, ENSG00000116675, ENSG00000167508, ENSG00000136770, ENSG00000179407, ENSG00000102580, ENSG00000101152, ENSG00000168724, ENSG00000077232, ENSG00000148719, ENSG00000132002, ENSG00000103423, ENSG00000133794, ENSG00000178950, ENSG00000059769, ENSG00000171497, ENSG00000168259, ENSG00000025772, ENSG00000120675, ENSG00000100644	1402	74	12983	2.5027952346069324	0.26753386529339496	0.013445236608064848	0.39132340450999115
GOTERM_BP_FAT	GO:0006461~protein complex assembly	83	4.267352185089974	2.441552704100492E-4	ENSG00000106299, ENSG00000179218, ENSG00000173660, ENSG00000110768, ENSG00000064995, ENSG00000120438, ENSG00000112592, ENSG00000168036, ENSG00000163882, ENSG00000168653, ENSG00000135124, ENSG00000116266, ENSG00000137822, ENSG00000086827, ENSG00000125484, ENSG00000187325, ENSG00000171953, ENSG00000086200, ENSG00000139197, ENSG00000151276, ENSG00000169032, ENSG00000008311, ENSG00000184634, ENSG0000…	1504	505	13528	1.478333684432273	0.5744630939385068	0.011961736264297307	0.4462320193681202
GOTERM_BP_FAT	GO:0070271~protein complex biogenesis	83	4.267352185089974	2.441552704100492E-4	ENSG00000106299, ENSG00000179218, ENSG00000173660, ENSG00000110768, ENSG00000064995, ENSG00000120438, ENSG00000112592, ENSG00000168036, ENSG00000163882, ENSG00000168653, ENSG00000135124, ENSG00000116266, ENSG00000137822, ENSG00000086827, ENSG00000125484, ENSG00000187325, ENSG00000171953, ENSG00000086200, ENSG00000139197, ENSG00000151276, ENSG00000169032, ENSG00000008311, ENSG00000184634, ENSG0000…	1504	505	13528	1.478333684432273	0.5744630939385068	0.011961736264297307	0.4462320193681202
GOTERM_BP_FAT	GO:0009101~glycoprotein biosynthetic process	34	1.7480719794344475	2.4449530030272665E-4	ENSG00000144057, ENSG00000161013, ENSG00000196968, ENSG00000120742, ENSG00000107798, ENSG00000169826, ENSG00000131446, ENSG00000033011, ENSG00000129562, ENSG00000120697, ENSG00000109586, ENSG00000214160, ENSG00000132581, ENSG00000070614, ENSG00000168434, ENSG00000166507, ENSG00000163527, ENSG00000112893, ENSG00000198162, ENSG00000168282, ENSG00000128268, ENSG00000139629, ENSG00000162630, ENSG0000…	1504	158	13528	1.9355642337732293	0.5749692052024282	0.011812918287160468	0.44685216253143034
GOTERM_BP_FAT	GO:0016044~membrane organization	66	3.3933161953727504	2.658963058153225E-4	ENSG00000116675, ENSG00000196923, ENSG00000138448, ENSG00000188313, ENSG00000087470, ENSG00000139636, ENSG00000197081, ENSG00000111481, ENSG00000165912, ENSG00000102189, ENSG00000163746, ENSG00000113282, ENSG00000131236, ENSG00000110047, ENSG00000065135, ENSG00000139197, ENSG00000183155, ENSG00000163513, ENSG00000167996, ENSG00000100280, ENSG00000105669, ENSG00000143393, ENSG00000138768, ENSG0000…	1504	381	13528	1.5581336907354666	0.6056415008650309	0.012665612668356085	0.4858757576753914
GOTERM_BP_FAT	GO:0019318~hexose metabolic process	39	2.005141388174807	2.760775338931842E-4	ENSG00000158571, ENSG00000169764, ENSG00000111669, ENSG00000120742, ENSG00000146701, ENSG00000168291, ENSG00000106617, ENSG00000108479, ENSG00000116747, ENSG00000185950, ENSG00000171989, ENSG00000134333, ENSG00000196547, ENSG00000111640, ENSG00000014641, ENSG00000152256, ENSG00000162688, ENSG00000149925, ENSG00000100417, ENSG00000136856, ENSG00000104774, ENSG00000140263, ENSG00000156958, ENSG0000…	1504	192	13528	1.8270445478723403	0.6194465583547895	0.01297093554096529	0.5044356086251978
GOTERM_BP_FAT	GO:0032270~positive regulation of cellular protein metabolic process	45	2.313624678663239	2.856202945735485E-4	ENSG00000100906, ENSG00000101052, ENSG00000118971, ENSG00000121989, ENSG00000143106, ENSG00000161057, ENSG00000106617, ENSG00000107779, ENSG00000153107, ENSG00000167965, ENSG00000100764, ENSG00000165912, ENSG00000103126, ENSG00000101843, ENSG00000130177, ENSG00000140564, ENSG00000089053, ENSG00000008018, ENSG00000100030, ENSG00000023287, ENSG00000108294, ENSG00000156466, ENSG00000151694, ENSG0000…	1504	233	13528	1.7371701214500959	0.631946937735924	0.013238630302791043	0.5218285954607382
GOTERM_BP_FAT	GO:0032774~RNA biosynthetic process	54	2.776349614395887	2.923271881926292E-4	ENSG00000120948, ENSG00000151014, ENSG00000116679, ENSG00000116747, ENSG00000064995, ENSG00000110768, ENSG00000122882, ENSG00000112592, ENSG00000113649, ENSG00000163882, ENSG00000086102, ENSG00000143799, ENSG00000125484, ENSG00000187325, ENSG00000196235, ENSG00000088930, ENSG00000162613, ENSG00000130382, ENSG00000184634, ENSG00000155868, ENSG00000153767, ENSG00000126351, ENSG00000187735, ENSG0000…	1504	296	13528	1.640921506612996	0.6404860736541647	0.013370369238771329	0.5340511064963027
GOTERM_MF_FAT	GO:0008565~protein transporter activity	22	1.1311053984575836	2.929063949803585E-4	ENSG00000124571, ENSG00000198700, ENSG00000151532, ENSG00000100280, ENSG00000186432, ENSG00000154174, ENSG00000132141, ENSG00000205339, ENSG00000100216, ENSG00000006125, ENSG00000135775, ENSG00000138768, ENSG00000102898, ENSG00000204152, ENSG00000042753, ENSG00000136152, ENSG00000106803, ENSG00000213983, ENSG00000058262, ENSG00000138297, ENSG00000196961, ENSG00000086200, ENSG00000130227	1402	87	12983	2.341695771229934	0.31590760725299827	0.015694794886393804	0.4769954201651605
GOTERM_BP_FAT	GO:0000278~mitotic cell cycle	64	3.2904884318766063	3.4931497483460733E-4	ENSG00000120948, ENSG00000144744, ENSG00000161057, ENSG00000143106, ENSG00000007047, ENSG00000053254, ENSG00000100764, ENSG00000130177, ENSG00000172273, ENSG00000089053, ENSG00000086827, ENSG00000101367, ENSG00000108094, ENSG00000173273, ENSG00000108294, ENSG00000166974, ENSG00000169032, ENSG00000120253, ENSG00000062822, ENSG00000205250, ENSG00000036257, ENSG00000126067, ENSG00000136982, ENSG0000…	1504	370	13528	1.5558366877515812	0.7054971570120222	0.01575082750003365	0.6378472610637065
GOTERM_CC_FAT	GO:0005741~mitochondrial outer membrane	22	1.1311053984575836	3.545823053927885E-4	ENSG00000123983, ENSG00000166347, ENSG00000213463, ENSG00000196475, ENSG00000097033, ENSG00000087470, ENSG00000154174, ENSG00000197142, ENSG00000173171, ENSG00000128654, ENSG00000068366, ENSG00000143393, ENSG00000100216, ENSG00000213585, ENSG00000089220, ENSG00000165637, ENSG00000100347, ENSG00000078668, ENSG00000100300, ENSG00000025772, ENSG00000198814, ENSG00000171109	1350	90	12782	2.3144362139917694	0.19681541648497702	0.006825683600159449	0.5245222514432046
GOTERM_CC_FAT	GO:0000151~ubiquitin ligase complex	22	1.1311053984575836	3.545823053927885E-4	ENSG00000185651, ENSG00000135108, ENSG00000072803, ENSG00000036257, ENSG00000111530, ENSG00000053900, ENSG00000107829, ENSG00000100023, ENSG00000166233, ENSG00000110429, ENSG00000089053, ENSG00000147364, ENSG00000108094, ENSG00000055130, ENSG00000103549, ENSG00000112146, ENSG00000144848, ENSG00000130939, ENSG00000126107, ENSG00000158290, ENSG00000077254, ENSG00000176248	1350	90	12782	2.3144362139917694	0.19681541648497702	0.006825683600159449	0.5245222514432046
GOTERM_MF_FAT	GO:0016881~acid-amino acid ligase activity	39	2.005141388174807	3.97581131359009E-4	ENSG00000135108, ENSG00000049167, ENSG00000144744, ENSG00000184787, ENSG00000072803, ENSG00000104343, ENSG00000072609, ENSG00000086758, ENSG00000166233, ENSG00000013561, ENSG00000159202, ENSG00000089053, ENSG00000107341, ENSG00000112146, ENSG00000089234, ENSG00000132388, ENSG00000137941, ENSG00000126107, ENSG00000078140, ENSG00000119685, ENSG00000113595, ENSG00000185651, ENSG00000131263, ENSG0000…	1402	201	12983	1.7967828475312453	0.402719008175638	0.020403673714329273	0.6469386427671697
GOTERM_BP_FAT	GO:0030258~lipid modification	19	0.9768637532133676	4.02692758743511E-4	ENSG00000145675, ENSG00000104823, ENSG00000112033, ENSG00000072778, ENSG00000143393, ENSG00000087008, ENSG00000133835, ENSG00000121879, ENSG00000164039, ENSG00000127884, ENSG00000068745, ENSG00000067113, ENSG00000159346, ENSG00000131373, ENSG00000084754, ENSG00000011405, ENSG00000139197, ENSG00000132356, ENSG00000157184	1504	69	13528	2.476796176379895	0.7556871592012265	0.017905774235748684	0.7349753619970478
GOTERM_BP_FAT	GO:0033554~cellular response to stress	90	4.627249357326478	4.044928569958368E-4	ENSG00000136319, ENSG00000125703, ENSG00000198890, ENSG00000049167, ENSG00000152894, ENSG00000064393, ENSG00000110768, ENSG00000185068, ENSG00000053254, ENSG00000132522, ENSG00000172273, ENSG00000117450, ENSG00000076984, ENSG00000143799, ENSG00000050748, ENSG00000127922, ENSG00000100030, ENSG00000113163, ENSG00000172613, ENSG00000159593, ENSG00000123415, ENSG00000134001, ENSG00000118689, ENSG0000…	1504	566	13528	1.430249605292835	0.7572217557412263	0.017759481830035284	0.7382493192654271
GOTERM_MF_FAT	GO:0016564~transcription repressor activity	55	2.827763496143959	4.0801435473662923E-4	ENSG00000169946, ENSG00000179218, ENSG00000144744, ENSG00000064393, ENSG00000171720, ENSG00000053254, ENSG00000132522, ENSG00000172273, ENSG00000123411, ENSG00000178028, ENSG00000127511, ENSG00000187325, ENSG00000141232, ENSG00000131263, ENSG00000117139, ENSG00000143190, ENSG00000126351, ENSG00000146676, ENSG00000196498, ENSG00000171566, ENSG00000197223, ENSG00000166200, ENSG00000169375, ENSG0000…	1402	316	12983	1.6117684501345273	0.4107439732306849	0.020136591892214395	0.6638624210432598
GOTERM_BP_FAT	GO:0006892~post-Golgi vesicle-mediated transport	17	0.8740359897172237	4.232259791204844E-4	ENSG00000116675, ENSG00000167996, ENSG00000083097, ENSG00000100280, ENSG00000134243, ENSG00000100568, ENSG00000124333, ENSG00000021762, ENSG00000092108, ENSG00000113282, ENSG00000170310, ENSG00000070367, ENSG00000196961, ENSG00000197969, ENSG00000141367, ENSG00000107295, ENSG00000134644	1504	58	13528	2.6363719735876745	0.7726310294698374	0.01834441917184726	0.7723144238841684
GOTERM_CC_FAT	GO:0030137~COPI-coated vesicle	8	0.4113110539845758	4.2987946276807764E-4	ENSG00000095139, ENSG00000124507, ENSG00000142186, ENSG00000005243, ENSG00000122218, ENSG00000111481, ENSG00000105669, ENSG00000175115	1350	15	12782	5.0496790123456785	0.23334825305856977	0.008019868671945596	0.6355761449055253
GOTERM_MF_FAT	GO:0008408~3'-5' exonuclease activity	11	0.5655526992287918	4.374908833980506E-4	ENSG00000135473, ENSG00000178896, ENSG00000104626, ENSG00000062822, ENSG00000172613, ENSG00000113456, ENSG00000171824, ENSG00000076043, ENSG00000107371, ENSG00000113522, ENSG00000123737	1402	28	12983	3.6379916445893623	0.43283910334056674	0.02078510633090125	0.7116618079013315
GOTERM_MF_FAT	GO:0004402~histone acetyltransferase activity	13	0.6683804627249357	4.425792988727975E-4	ENSG00000136504, ENSG00000083168, ENSG00000128708, ENSG00000005339, ENSG00000162227, ENSG00000136715, ENSG00000125484, ENSG00000119760, ENSG00000148835, ENSG00000172977, ENSG00000085231, ENSG00000100393, ENSG00000153046	1402	38	12983	3.168011862752459	0.43656862517912565	0.02028114727828645	0.7199110396077346
GOTERM_MF_FAT	GO:0004468~lysine N-acetyltransferase activity	13	0.6683804627249357	4.425792988727975E-4	ENSG00000136504, ENSG00000083168, ENSG00000128708, ENSG00000005339, ENSG00000162227, ENSG00000136715, ENSG00000125484, ENSG00000119760, ENSG00000148835, ENSG00000172977, ENSG00000085231, ENSG00000100393, ENSG00000153046	1402	38	12983	3.168011862752459	0.43656862517912565	0.02028114727828645	0.7199110396077346
GOTERM_CC_FAT	GO:0000139~Golgi membrane	36	1.8508997429305913	4.8024518414101154E-4	ENSG00000144057, ENSG00000106299, ENSG00000196968, ENSG00000005243, ENSG00000122218, ENSG00000169826, ENSG00000111481, ENSG00000124198, ENSG00000131446, ENSG00000117620, ENSG00000140564, ENSG00000196547, ENSG00000145431, ENSG00000213983, ENSG00000162236, ENSG00000149541, ENSG00000112893, ENSG00000108433, ENSG00000198162, ENSG00000095139, ENSG00000113595, ENSG00000175040, ENSG00000083097, ENSG0000…	1350	186	12782	1.8325448028673836	0.25685404464753914	0.008693252457497525	0.7097947419404171
GOTERM_BP_FAT	GO:0007005~mitochondrion organization	30	1.5424164524421593	5.090483143564133E-4	ENSG00000102096, ENSG00000048392, ENSG00000087470, ENSG00000154174, ENSG00000168653, ENSG00000113163, ENSG00000138297, ENSG00000139197, ENSG00000112893, ENSG00000074582, ENSG00000112096, ENSG00000097033, ENSG00000106459, ENSG00000164305, ENSG00000173171, ENSG00000128654, ENSG00000100216, ENSG00000072756, ENSG00000100347, ENSG00000132676, ENSG00000204152, ENSG00000110717, ENSG00000103423, ENSG0000…	1504	138	13528	1.9553654024051803	0.8316337400944708	0.021755097815131075	0.9282361483375579
GOTERM_BP_FAT	GO:0006631~fatty acid metabolic process	39	2.005141388174807	5.200660218956124E-4	ENSG00000066322, ENSG00000168350, ENSG00000111669, ENSG00000130304, ENSG00000123983, ENSG00000104823, ENSG00000107798, ENSG00000106617, ENSG00000076555, ENSG00000197142, ENSG00000197601, ENSG00000135241, ENSG00000068366, ENSG00000087008, ENSG00000133835, ENSG00000103066, ENSG00000121769, ENSG00000159346, ENSG00000131373, ENSG00000081760, ENSG00000173757, ENSG00000139197, ENSG00000118402, ENSG0000…	1504	198	13528	1.7716795615731784	0.838004117326445	0.021952821406191037	0.948236296451832
GOTERM_BP_FAT	GO:0031400~negative regulation of protein modification process	27	1.3881748071979434	5.22154322883492E-4	ENSG00000161057, ENSG00000143106, ENSG00000153107, ENSG00000100764, ENSG00000101843, ENSG00000163932, ENSG00000130177, ENSG00000089053, ENSG00000166913, ENSG00000008018, ENSG00000108294, ENSG00000087191, ENSG00000013275, ENSG00000126067, ENSG00000053900, ENSG00000163636, ENSG00000108671, ENSG00000175166, ENSG00000100567, ENSG00000099341, ENSG00000089220, ENSG00000041357, ENSG00000185627, ENSG0000…	1504	119	13528	2.0408099409976757	0.839184114154262	0.021777386486071526	0.9520267027212093
GOTERM_BP_FAT	GO:0006891~intra-Golgi vesicle-mediated transport	9	0.46272493573264784	5.575917475172113E-4	ENSG00000090615, ENSG00000164597, ENSG00000124222, ENSG00000166685, ENSG00000136152, ENSG00000111481, ENSG00000105669, ENSG00000135775, ENSG00000175115	1504	19	13528	4.26063829787234	0.8579473707269554	0.022965025082244295	1.0163271000978802
GOTERM_MF_FAT	GO:0003743~translation initiation factor activity	17	0.8740359897172237	5.635880279997744E-4	ENSG00000184110, ENSG00000067248, ENSG00000130811, ENSG00000173674, ENSG00000075151, ENSG00000106263, ENSG00000130741, ENSG00000173812, ENSG00000143486, ENSG00000151247, ENSG00000104408, ENSG00000085760, ENSG00000137947, ENSG00000134001, ENSG00000121022, ENSG00000100353, ENSG00000205609	1402	61	12983	2.5807511517504267	0.5183877680986195	0.024878943051446	0.9158983578018809
GOTERM_CC_FAT	GO:0005667~transcription factor complex	39	2.005141388174807	6.234249591171301E-4	ENSG00000168556, ENSG00000116679, ENSG00000064995, ENSG00000004487, ENSG00000110768, ENSG00000112592, ENSG00000112282, ENSG00000168036, ENSG00000183434, ENSG00000143799, ENSG00000114126, ENSG00000107438, ENSG00000064489, ENSG00000125484, ENSG00000137947, ENSG00000187325, ENSG00000183474, ENSG00000172977, ENSG00000198176, ENSG00000137413, ENSG00000155229, ENSG00000155868, ENSG00000205250, ENSG0000…	1350	210	12782	1.7583703703703701	0.3198192927793583	0.010950933436737365	0.9205012354539188
GOTERM_MF_FAT	GO:0008135~translation factor activity, nucleic acid binding	23	1.1825192802056554	6.266737755731403E-4	ENSG00000184110, ENSG00000103342, ENSG00000067248, ENSG00000059691, ENSG00000130811, ENSG00000173674, ENSG00000075151, ENSG00000106263, ENSG00000130741, ENSG00000173812, ENSG00000187735, ENSG00000120705, ENSG00000132394, ENSG00000143486, ENSG00000145736, ENSG00000151247, ENSG00000104408, ENSG00000085760, ENSG00000137947, ENSG00000134001, ENSG00000121022, ENSG00000100353, ENSG00000183474, ENSG0000…	1402	98	12983	2.173345657806632	0.5562188760107319	0.026717396465785415	1.017928774376864
GOTERM_MF_FAT	GO:0005096~GTPase activator activity	41	2.107969151670951	6.430150419453251E-4	ENSG00000142459, ENSG00000161800, ENSG00000188419, ENSG00000074696, ENSG00000066777, ENSG00000036054, ENSG00000139436, ENSG00000132405, ENSG00000121957, ENSG00000141522, ENSG00000203668, ENSG00000149798, ENSG00000100359, ENSG00000151693, ENSG00000108239, ENSG00000107863, ENSG00000138639, ENSG00000196914, ENSG00000188559, ENSG00000100401, ENSG00000072818, ENSG00000100852, ENSG00000180448, ENSG0000…	1402	220	12983	1.7257910776812349	0.5655244192918338	0.02653248476018688	1.0443418930606518
GOTERM_CC_FAT	GO:0015629~actin cytoskeleton	47	2.416452442159383	6.499501331690751E-4	ENSG00000118680, ENSG00000106299, ENSG00000119729, ENSG00000196923, ENSG00000176658, ENSG00000165495, ENSG00000137100, ENSG00000115073, ENSG00000168386, ENSG00000138071, ENSG00000077380, ENSG00000197321, ENSG00000130402, ENSG00000131236, ENSG00000136717, ENSG00000118162, ENSG00000175203, ENSG00000149925, ENSG00000172757, ENSG00000197879, ENSG00000173898, ENSG00000151694, ENSG00000101608, ENSG0000…	1350	269	12782	1.6542861076690072	0.3308852917903239	0.011099050708619052	0.959490452015177
GOTERM_MF_FAT	GO:0060589~nucleoside-triphosphatase regulator activity	67	3.444730077120823	6.740731128408266E-4	ENSG00000106299, ENSG00000188419, ENSG00000036054, ENSG00000139436, ENSG00000184014, ENSG00000124198, ENSG00000136770, ENSG00000132522, ENSG00000121957, ENSG00000006607, ENSG00000107863, ENSG00000196914, ENSG00000188559, ENSG00000183155, ENSG00000100401, ENSG00000107263, ENSG00000072818, ENSG00000100852, ENSG00000109756, ENSG00000136111, ENSG00000139132, ENSG00000103423, ENSG00000100485, ENSG0000…	1402	413	12983	1.5022831444529263	0.5826763926518839	0.026939642447316947	1.0945242035031333
GOTERM_BP_FAT	GO:0031401~positive regulation of protein modification process	37	1.9023136246786632	6.782647563888953E-4	ENSG00000118971, ENSG00000121989, ENSG00000143106, ENSG00000161057, ENSG00000106617, ENSG00000107779, ENSG00000153107, ENSG00000167965, ENSG00000100764, ENSG00000103126, ENSG00000101843, ENSG00000130177, ENSG00000089053, ENSG00000008018, ENSG00000023287, ENSG00000108294, ENSG00000156466, ENSG00000151694, ENSG00000096968, ENSG00000087191, ENSG00000013275, ENSG00000033800, ENSG00000126067, ENSG0000…	1504	187	13528	1.7796962111730574	0.9068974394718927	0.02754360472656514	1.2349896487876322
GOTERM_BP_FAT	GO:0006289~nucleotide-excision repair	16	0.8226221079691516	7.237470264072756E-4	ENSG00000179262, ENSG00000117748, ENSG00000155229, ENSG00000049167, ENSG00000062822, ENSG00000134480, ENSG00000110768, ENSG00000185068, ENSG00000049541, ENSG00000145736, ENSG00000163918, ENSG00000035928, ENSG00000076924, ENSG00000104884, ENSG00000132646, ENSG00000183474, ENSG00000174405	1504	55	13528	2.6166344294003867	0.9206040320079556	0.029027435709274907	1.3172861143925685
GOTERM_BP_FAT	GO:0006486~protein amino acid glycosylation	28	1.4395886889460154	7.351337496821956E-4	ENSG00000144057, ENSG00000161013, ENSG00000196968, ENSG00000120742, ENSG00000107798, ENSG00000131446, ENSG00000033011, ENSG00000129562, ENSG00000120697, ENSG00000109586, ENSG00000214160, ENSG00000132581, ENSG00000168434, ENSG00000163527, ENSG00000112893, ENSG00000198162, ENSG00000168282, ENSG00000128268, ENSG00000139629, ENSG00000162630, ENSG00000102158, ENSG00000135775, ENSG00000143641, ENSG0000…	1504	128	13528	1.9675864361702124	0.9237073687520785	0.02914365709565736	1.337879314058199
GOTERM_BP_FAT	GO:0070085~glycosylation	28	1.4395886889460154	7.351337496821956E-4	ENSG00000144057, ENSG00000161013, ENSG00000196968, ENSG00000120742, ENSG00000107798, ENSG00000131446, ENSG00000033011, ENSG00000129562, ENSG00000120697, ENSG00000109586, ENSG00000214160, ENSG00000132581, ENSG00000168434, ENSG00000163527, ENSG00000112893, ENSG00000198162, ENSG00000168282, ENSG00000128268, ENSG00000139629, ENSG00000162630, ENSG00000102158, ENSG00000135775, ENSG00000143641, ENSG0000…	1504	128	13528	1.9675864361702124	0.9237073687520785	0.02914365709565736	1.337879314058199
GOTERM_BP_FAT	GO:0043413~biopolymer glycosylation	28	1.4395886889460154	7.351337496821956E-4	ENSG00000144057, ENSG00000161013, ENSG00000196968, ENSG00000120742, ENSG00000107798, ENSG00000131446, ENSG00000033011, ENSG00000129562, ENSG00000120697, ENSG00000109586, ENSG00000214160, ENSG00000132581, ENSG00000168434, ENSG00000163527, ENSG00000112893, ENSG00000198162, ENSG00000168282, ENSG00000128268, ENSG00000139629, ENSG00000162630, ENSG00000102158, ENSG00000135775, ENSG00000143641, ENSG0000…	1504	128	13528	1.9675864361702124	0.9237073687520785	0.02914365709565736	1.337879314058199
GOTERM_CC_FAT	GO:0009898~internal side of plasma membrane	53	2.7249357326478147	7.428419333989622E-4	ENSG00000115145, ENSG00000088179, ENSG00000075651, ENSG00000005243, ENSG00000111481, ENSG00000165912, ENSG00000197321, ENSG00000110047, ENSG00000059769, ENSG00000182551, ENSG00000197562, ENSG00000198814, ENSG00000100401, ENSG00000044115, ENSG00000166347, ENSG00000100280, ENSG00000169756, ENSG00000105669, ENSG00000116586, ENSG00000089220, ENSG00000032444, ENSG00000171723, ENSG00000196961, ENSG0000…	1350	316	12782	1.5880121894045944	0.3682407619684567	0.012335366511426638	1.0959188664900088
GOTERM_BP_FAT	GO:0034440~lipid oxidation	13	0.6683804627249357	7.527963144780669E-4	ENSG00000104823, ENSG00000112033, ENSG00000072778, ENSG00000087008, ENSG00000133835, ENSG00000164039, ENSG00000127884, ENSG00000159346, ENSG00000084754, ENSG00000131373, ENSG00000139197, ENSG00000132356, ENSG00000157184	1504	39	13528	2.9982269503546104	0.9282829130368437	0.02949961540664381	1.369814505829059
GOTERM_BP_FAT	GO:0019395~fatty acid oxidation	13	0.6683804627249357	7.527963144780669E-4	ENSG00000104823, ENSG00000112033, ENSG00000072778, ENSG00000087008, ENSG00000133835, ENSG00000164039, ENSG00000127884, ENSG00000159346, ENSG00000084754, ENSG00000131373, ENSG00000139197, ENSG00000132356, ENSG00000157184	1504	39	13528	2.9982269503546104	0.9282829130368437	0.02949961540664381	1.369814505829059
GOTERM_CC_FAT	GO:0019867~outer membrane	24	1.2339331619537275	7.627044041977239E-4	ENSG00000123983, ENSG00000166347, ENSG00000213463, ENSG00000196475, ENSG00000097033, ENSG00000087470, ENSG00000154174, ENSG00000197142, ENSG00000173171, ENSG00000128654, ENSG00000068366, ENSG00000143393, ENSG00000100216, ENSG00000213585, ENSG00000147955, ENSG00000089220, ENSG00000165637, ENSG00000100347, ENSG00000078668, ENSG00000100300, ENSG00000154122, ENSG00000025772, ENSG00000198814, ENSG0000…	1350	108	12782	2.1040329218106995	0.3759539804847286	0.012332044198638203	1.1250677456290714
GOTERM_BP_FAT	GO:0055114~oxidation reduction	98	5.038560411311054	7.717086569182578E-4	ENSG00000167985, ENSG00000010256, ENSG00000166136, ENSG00000139988, ENSG00000144908, ENSG00000146701, ENSG00000065615, ENSG00000143149, ENSG00000117450, ENSG00000087263, ENSG00000154814, ENSG00000007202, ENSG00000182551, ENSG00000117592, ENSG00000117862, ENSG00000196616, ENSG00000167815, ENSG00000106605, ENSG00000178127, ENSG00000167996, ENSG00000008311, ENSG00000204370, ENSG00000166347, ENSG0000…	1504	639	13528	1.379465920820431	0.9328785097341212	0.02989516401476766	1.4039985514860631
GOTERM_BP_FAT	GO:0006412~translation	57	2.930591259640103	8.474041171884024E-4	ENSG00000184110, ENSG00000136522, ENSG00000161016, ENSG00000106305, ENSG00000120333, ENSG00000067248, ENSG00000083799, ENSG00000075151, ENSG00000055950, ENSG00000124802, ENSG00000151247, ENSG00000104408, ENSG00000134001, ENSG00000065427, ENSG00000179115, ENSG00000117593, ENSG00000205609, ENSG00000130348, ENSG00000059691, ENSG00000152684, ENSG00000173674, ENSG00000132313, ENSG00000108825, ENSG0000…	1504	331	13528	1.5489329562254937	0.9485077527366381	0.032421921257088426	1.5407059433198644
GOTERM_MF_FAT	GO:0046332~SMAD binding	14	0.7197943444730077	8.52044965574304E-4	ENSG00000124486, ENSG00000163513, ENSG00000125931, ENSG00000138696, ENSG00000114374, ENSG00000064393, ENSG00000107779, ENSG00000135966, ENSG00000005339, ENSG00000103126, ENSG00000168036, ENSG00000146676, ENSG00000115170, ENSG00000141232	1402	46	12983	2.8183650685356323	0.6686966898141926	0.032922259504053364	1.3816232027182962
GOTERM_MF_FAT	GO:0008047~enzyme activator activity	56	2.879177377892031	9.672688025090179E-4	ENSG00000188419, ENSG00000036054, ENSG00000139436, ENSG00000136770, ENSG00000121957, ENSG00000126261, ENSG00000125484, ENSG00000107863, ENSG00000196914, ENSG00000188559, ENSG00000100401, ENSG00000113595, ENSG00000072818, ENSG00000100852, ENSG00000109756, ENSG00000136111, ENSG00000140750, ENSG00000136848, ENSG00000118873, ENSG00000124126, ENSG00000197226, ENSG00000142459, ENSG00000173542, ENSG0000…	1402	335	12983	1.5479975301807651	0.7146923005384371	0.03621578610680121	1.56708152778805
GOTERM_CC_FAT	GO:0005783~endoplasmic reticulum	132	6.786632390745501	9.92079199115419E-4	ENSG00000071537, ENSG00000163479, ENSG00000123983, ENSG00000166136, ENSG00000075651, ENSG00000197142, ENSG00000103226, ENSG00000185164, ENSG00000033011, ENSG00000136770, ENSG00000065615, ENSG00000163681, ENSG00000086827, ENSG00000171714, ENSG00000122643, ENSG00000117862, ENSG00000118402, ENSG00000087502, ENSG00000171135, ENSG00000166347, ENSG00000134716, ENSG00000161395, ENSG00000087111, ENSG0000…	1350	960	12782	1.3018703703703705	0.45849840697886124	0.01560539683285711	1.4611034292747682
GOTERM_BP_FAT	GO:0009060~aerobic respiration	12	0.6169665809768637	0.00101927441754946	ENSG00000163541, ENSG00000010256, ENSG00000173660, ENSG00000204370, ENSG00000067829, ENSG00000014641, ENSG00000146701, ENSG00000156467, ENSG00000168291, ENSG00000182054, ENSG00000007202, ENSG00000140740	1504	35	13528	3.083890577507599	0.9717951128867566	0.03845282241629122	1.8504417922418859
GOTERM_CC_FAT	GO:0031968~organelle outer membrane	23	1.1825192802056554	0.0010797901594811047	ENSG00000123983, ENSG00000166347, ENSG00000213463, ENSG00000196475, ENSG00000097033, ENSG00000087470, ENSG00000154174, ENSG00000197142, ENSG00000173171, ENSG00000128654, ENSG00000068366, ENSG00000143393, ENSG00000100216, ENSG00000213585, ENSG00000147955, ENSG00000089220, ENSG00000165637, ENSG00000100347, ENSG00000078668, ENSG00000100300, ENSG00000025772, ENSG00000198814, ENSG00000171109	1350	104	12782	2.0939173789173786	0.48709819001872523	0.01655323564910871	1.5893188699727778
GOTERM_BP_FAT	GO:0006366~transcription from RNA polymerase II promoter	43	2.210796915167095	0.0011305674168387717	ENSG00000120948, ENSG00000151014, ENSG00000005075, ENSG00000110768, ENSG00000064995, ENSG00000130706, ENSG00000112592, ENSG00000122882, ENSG00000112282, ENSG00000113649, ENSG00000141027, ENSG00000102978, ENSG00000163882, ENSG00000086102, ENSG00000143799, ENSG00000137947, ENSG00000105085, ENSG00000196235, ENSG00000183474, ENSG00000121022, ENSG00000087191, ENSG00000105717, ENSG00000162613, ENSG0000…	1504	234	13528	1.6528687034006182	0.980900502611049	0.04211040486577322	2.0505167091298793
GOTERM_BP_FAT	GO:0034637~cellular carbohydrate biosynthetic process	18	0.9254498714652957	0.0011634407264213423	ENSG00000158571, ENSG00000112699, ENSG00000038274, ENSG00000111669, ENSG00000197943, ENSG00000169826, ENSG00000013375, ENSG00000033011, ENSG00000182197, ENSG00000196636, ENSG00000153936, ENSG00000100504, ENSG00000100417, ENSG00000162688, ENSG00000111713, ENSG00000140263, ENSG00000117143, ENSG00000095380	1504	69	13528	2.3464384828862164	0.9829780067997409	0.04285307906864433	2.1095402838527066
GOTERM_BP_FAT	GO:0043414~biopolymer methylation	18	0.9254498714652957	0.0011634407264213423	ENSG00000102974, ENSG00000101945, ENSG00000198890, ENSG00000103342, ENSG00000166166, ENSG00000160310, ENSG00000110066, ENSG00000005483, ENSG00000159388, ENSG00000100151, ENSG00000132600, ENSG00000120705, ENSG00000100462, ENSG00000181090, ENSG00000178028, ENSG00000108592, ENSG00000145388, ENSG00000185238	1504	69	13528	2.3464384828862164	0.9829780067997409	0.04285307906864433	2.1095402838527066
GOTERM_CC_FAT	GO:0005681~spliceosome	27	1.3881748071979434	0.001229641248571868	ENSG00000116679, ENSG00000100056, ENSG00000134748, ENSG00000105298, ENSG00000117360, ENSG00000153187, ENSG00000063244, ENSG00000174243, ENSG00000183258, ENSG00000076924, ENSG00000021776, ENSG00000182004, ENSG00000100138, ENSG00000163510, ENSG00000095787, ENSG00000003756, ENSG00000133226, ENSG00000092208, ENSG00000171566, ENSG00000117614, ENSG00000096401, ENSG00000166181, ENSG00000064703, ENSG0000…	1350	132	12782	1.9366666666666665	0.5325140052296856	0.01837507852141751	1.8080105450469786
GOTERM_CC_FAT	GO:0044439~peroxisomal part	13	0.6683804627249357	0.001240177678189591	ENSG00000142655, ENSG00000034693, ENSG00000100372, ENSG00000131779, ENSG00000197601, ENSG00000167508, ENSG00000135241, ENSG00000108733, ENSG00000164751, ENSG00000133835, ENSG00000102910, ENSG00000157911, ENSG00000139197	1350	43	12782	2.8624633936261845	0.5355518967355843	0.018093956225565533	1.823370273510494
GOTERM_CC_FAT	GO:0044438~microbody part	13	0.6683804627249357	0.001240177678189591	ENSG00000142655, ENSG00000034693, ENSG00000100372, ENSG00000131779, ENSG00000197601, ENSG00000167508, ENSG00000135241, ENSG00000108733, ENSG00000164751, ENSG00000133835, ENSG00000102910, ENSG00000157911, ENSG00000139197	1350	43	12782	2.8624633936261845	0.5355518967355843	0.018093956225565533	1.823370273510494
GOTERM_BP_FAT	GO:0009062~fatty acid catabolic process	12	0.6169665809768637	0.00132235746601833	ENSG00000103066, ENSG00000104823, ENSG00000112033, ENSG00000131373, ENSG00000084754, ENSG00000072778, ENSG00000087008, ENSG00000133835, ENSG00000139197, ENSG00000164039, ENSG00000157184, ENSG00000127884	1504	36	13528	2.9982269503546095	0.9902451501790237	0.048061855164453604	2.394399230880262
GOTERM_BP_FAT	GO:0051170~nuclear import	21	1.0796915167095116	0.0013265975134275766	ENSG00000100906, ENSG00000198700, ENSG00000132341, ENSG00000114423, ENSG00000186432, ENSG00000205339, ENSG00000102898, ENSG00000139174, ENSG00000133794, ENSG00000109854, ENSG00000167004, ENSG00000100030, ENSG00000106803, ENSG00000103197, ENSG00000121671, ENSG00000204569, ENSG00000086200, ENSG00000130227, ENSG00000197386, ENSG00000096968, ENSG00000141232	1504	88	13528	2.1464579303675047	0.9903889932603969	0.047717094760287515	2.4019887900463277
GOTERM_BP_FAT	GO:0051187~cofactor catabolic process	11	0.5655526992287918	0.0013720468149351706	ENSG00000106605, ENSG00000163541, ENSG00000204370, ENSG00000067829, ENSG00000144908, ENSG00000103415, ENSG00000014641, ENSG00000146701, ENSG00000168291, ENSG00000182054, ENSG00000007202	1504	31	13528	3.1916609471516817	0.9918038297511318	0.04881108389743061	2.483306657750184
GOTERM_BP_FAT	GO:0010604~positive regulation of macromolecule metabolic process	124	6.375321336760925	0.0014695887051866924	ENSG00000101052, ENSG00000119729, ENSG00000169946, ENSG00000064393, ENSG00000161057, ENSG00000110768, ENSG00000112592, ENSG00000165912, ENSG00000100764, ENSG00000103126, ENSG00000130177, ENSG00000013561, ENSG00000089053, ENSG00000168610, ENSG00000118689, ENSG00000184634, ENSG00000126067, ENSG00000070476, ENSG00000005339, ENSG00000175104, ENSG00000187735, ENSG00000148143, ENSG00000103423, ENSG0000…	1504	857	13528	1.3014474043546265	0.9941766114678621	0.051667629849583174	2.6576123574880595
GOTERM_MF_FAT	GO:0016563~transcription activator activity	65	3.3419023136246784	0.0014770714500228807	ENSG00000168556, ENSG00000064995, ENSG00000122882, ENSG00000113649, ENSG00000005483, ENSG00000168036, ENSG00000013561, ENSG00000172273, ENSG00000126746, ENSG00000168610, ENSG00000107438, ENSG00000102103, ENSG00000119760, ENSG00000118689, ENSG00000198176, ENSG00000184634, ENSG00000155868, ENSG00000005889, ENSG00000133997, ENSG00000153487, ENSG00000143190, ENSG00000070476, ENSG00000005339, ENSG0000…	1402	410	12983	1.4681030583487005	0.8527612353419315	0.053263317527157295	2.3837116125630553
GOTERM_CC_FAT	GO:0005635~nuclear envelope	37	1.9023136246786632	0.0014883103365714268	ENSG00000128340, ENSG00000087338, ENSG00000064393, ENSG00000186432, ENSG00000132341, ENSG00000197081, ENSG00000205339, ENSG00000139174, ENSG00000143799, ENSG00000109854, ENSG00000141562, ENSG00000173273, ENSG00000197879, ENSG00000150995, ENSG00000132646, ENSG00000086200, ENSG00000122359, ENSG00000100401, ENSG00000138119, ENSG00000120253, ENSG00000095319, ENSG00000198700, ENSG00000094914, ENSG0000…	1350	205	12782	1.708885275519422	0.6016646034952605	0.021178584190846284	2.1844444414897746
GOTERM_BP_FAT	GO:0051100~negative regulation of binding	16	0.8226221079691516	0.001584944328923186	ENSG00000100906, ENSG00000167815, ENSG00000142655, ENSG00000004487, ENSG00000163956, ENSG00000163932, ENSG00000126351, ENSG00000135766, ENSG00000153879, ENSG00000096717, ENSG00000148143, ENSG00000103423, ENSG00000173273, ENSG00000104964, ENSG00000115738, ENSG00000096968	1504	59	13528	2.439235485034259	0.9961130079991237	0.05506002718541392	2.863370744033833
GOTERM_CC_FAT	GO:0015630~microtubule cytoskeleton	81	4.16452442159383	0.0016069740193954153	ENSG00000125703, ENSG00000101624, ENSG00000115073, ENSG00000064393, ENSG00000007047, ENSG00000171720, ENSG00000120438, ENSG00000077380, ENSG00000168036, ENSG00000130177, ENSG00000134318, ENSG00000137822, ENSG00000163681, ENSG00000086827, ENSG00000101367, ENSG00000122507, ENSG00000167671, ENSG00000118162, ENSG00000173273, ENSG00000149923, ENSG00000067900, ENSG00000166974, ENSG00000131966, ENSG0000…	1350	549	12782	1.3969398907103825	0.6298728748303302	0.022335617720196987	2.356681695470486
GOTERM_MF_FAT	GO:0016765~transferase activity, transferring alkyl or aryl (other than methyl) groups	14	0.7197943444730077	0.0016177398857994386	ENSG00000213366, ENSG00000100949, ENSG00000134201, ENSG00000188419, ENSG00000134202, ENSG00000117682, ENSG00000168765, ENSG00000139428, ENSG00000134184, ENSG00000160752, ENSG00000153989, ENSG00000203668, ENSG00000168522, ENSG00000095380	1402	49	12983	2.6458121051559	0.8773338194696234	0.056619703746360495	2.607920003322539
GOTERM_MF_FAT	GO:0030695~GTPase regulator activity	64	3.2904884318766063	0.0016390210427521493	ENSG00000106299, ENSG00000188419, ENSG00000036054, ENSG00000139436, ENSG00000184014, ENSG00000124198, ENSG00000132522, ENSG00000121957, ENSG00000006607, ENSG00000107863, ENSG00000196914, ENSG00000188559, ENSG00000183155, ENSG00000100401, ENSG00000107263, ENSG00000072818, ENSG00000100852, ENSG00000109756, ENSG00000136111, ENSG00000139132, ENSG00000103423, ENSG00000100485, ENSG00000102302, ENSG0000…	1402	404	12983	1.46698492959139	0.8806761384125229	0.055837637980754806	2.641797451925887
GOTERM_MF_FAT	GO:0004457~lactate dehydrogenase activity	5	0.2570694087403599	0.0016928960960393494	ENSG00000134333, ENSG00000166816, ENSG00000166800, ENSG00000171989, ENSG00000166796	1402	6	12983	7.716951973371374	0.888736335713613	0.056147705877165666	2.727511641695135
GOTERM_BP_FAT	GO:0043933~macromolecular complex subunit organization	105	5.3984575835475574	0.0017443288211905909	ENSG00000138443, ENSG00000110768, ENSG00000112592, ENSG00000120438, ENSG00000163882, ENSG00000116266, ENSG00000137822, ENSG00000086827, ENSG00000171953, ENSG00000139197, ENSG00000151276, ENSG00000008311, ENSG00000104833, ENSG00000184634, ENSG00000205531, ENSG00000132141, ENSG00000132603, ENSG00000005339, ENSG00000153767, ENSG00000130640, ENSG00000132600, ENSG00000100347, ENSG00000145736, ENSG0000…	1504	710	13528	1.3301992807911296	0.9977766404532985	0.059839245777138395	3.146986424077225
GOTERM_BP_FAT	GO:0051276~chromosome organization	76	3.9074550128534704	0.0017973610094044246	ENSG00000168556, ENSG00000126012, ENSG00000198890, ENSG00000171720, ENSG00000086758, ENSG00000183495, ENSG00000005483, ENSG00000189079, ENSG00000143799, ENSG00000086827, ENSG00000178028, ENSG00000196235, ENSG00000119760, ENSG00000166477, ENSG00000111707, ENSG00000168283, ENSG00000117139, ENSG00000205531, ENSG00000128708, ENSG00000136982, ENSG00000152684, ENSG00000101189, ENSG00000005339, ENSG0000…	1504	485	13528	1.409475762228559	0.9981537980026242	0.061006054156094724	3.241180492327389
GOTERM_CC_FAT	GO:0046930~pore complex	21	1.0796915167095116	0.0018950276262223644	ENSG00000100401, ENSG00000120253, ENSG00000095319, ENSG00000198700, ENSG00000143815, ENSG00000094914, ENSG00000132341, ENSG00000186432, ENSG00000205339, ENSG00000213585, ENSG00000165637, ENSG00000102898, ENSG00000078668, ENSG00000013364, ENSG00000173273, ENSG00000197879, ENSG00000086200, ENSG00000125450, ENSG00000130227, ENSG00000157020, ENSG00000069248	1350	95	12782	2.0929590643274856	0.6903269253758388	0.025713369061943214	2.7736081476578245
GOTERM_BP_FAT	GO:0006974~response to DNA damage stimulus	61	3.1362467866323906	0.00198303761206766	ENSG00000136319, ENSG00000198890, ENSG00000049167, ENSG00000064393, ENSG00000110768, ENSG00000053254, ENSG00000185068, ENSG00000172273, ENSG00000143799, ENSG00000127922, ENSG00000100030, ENSG00000172613, ENSG00000159593, ENSG00000118689, ENSG00000123415, ENSG00000117862, ENSG00000143624, ENSG00000112096, ENSG00000062822, ENSG00000113456, ENSG00000166896, ENSG00000163806, ENSG00000168496, ENSG0000…	1504	373	13528	1.4709799783241115	0.9990370773911355	0.06645648123038272	3.5702913199766817
GOTERM_CC_FAT	GO:0005768~endosome	51	2.622107969151671	0.0020495185393322925	ENSG00000115145, ENSG00000075651, ENSG00000113384, ENSG00000197081, ENSG00000151445, ENSG00000102189, ENSG00000136021, ENSG00000110047, ENSG00000213983, ENSG00000125304, ENSG00000107263, ENSG00000112367, ENSG00000139722, ENSG00000143393, ENSG00000116586, ENSG00000131475, ENSG00000086065, ENSG00000100600, ENSG00000101421, ENSG00000163558, ENSG00000176108, ENSG00000166887, ENSG00000124209, ENSG0000…	1350	315	12782	1.5329382716049382	0.7185786301821766	0.027186695360795876	2.9965324804649085
GOTERM_CC_FAT	GO:0030660~Golgi-associated vesicle membrane	10	0.5141388174807198	0.002233056904178458	ENSG00000095139, ENSG00000142186, ENSG00000005243, ENSG00000213983, ENSG00000122218, ENSG00000196961, ENSG00000111481, ENSG00000105669, ENSG00000141367, ENSG00000124333	1350	29	12782	3.264878671775224	0.7488166946821615	0.028967320214735137	3.260751609494561
GOTERM_MF_FAT	GO:0008080~N-acetyltransferase activity	17	0.8740359897172237	0.0023228069740882733	ENSG00000136504, ENSG00000135372, ENSG00000173418, ENSG00000083168, ENSG00000128708, ENSG00000005339, ENSG00000165102, ENSG00000162227, ENSG00000136715, ENSG00000125484, ENSG00000100522, ENSG00000119760, ENSG00000148835, ENSG00000172977, ENSG00000085231, ENSG00000100393, ENSG00000153046	1402	69	12983	2.281533626909798	0.9508981959266797	0.07436792339363019	3.7244459356301385
GOTERM_BP_FAT	GO:0006487~protein amino acid N-linked glycosylation	13	0.6683804627249357	0.002402950779669321	ENSG00000198162, ENSG00000168282, ENSG00000161013, ENSG00000128268, ENSG00000107798, ENSG00000131446, ENSG00000102158, ENSG00000129562, ENSG00000172269, ENSG00000163527, ENSG00000112893, ENSG00000156298, ENSG00000182858	1504	44	13528	2.657519342359768	0.9997791535523435	0.07921603174967873	4.310686466398628
GOTERM_BP_FAT	GO:0007031~peroxisome organization	9	0.46272493573264784	0.0024102021227756665	ENSG00000102910, ENSG00000034693, ENSG00000142655, ENSG00000157911, ENSG00000131779, ENSG00000116171, ENSG00000108733, ENSG00000164751, ENSG00000139197	1504	23	13528	3.519657724329325	0.9997846996574353	0.07870547042312226	4.3234247759390225
GOTERM_BP_FAT	GO:0006635~fatty acid beta-oxidation	10	0.5141388174807198	0.0024356930938813073	ENSG00000104823, ENSG00000112033, ENSG00000084754, ENSG00000072778, ENSG00000087008, ENSG00000133835, ENSG00000139197, ENSG00000164039, ENSG00000157184, ENSG00000127884	1504	28	13528	3.2123860182370816	0.9998031140842873	0.07877132328261238	4.368191603555561
GOTERM_BP_FAT	GO:0006606~protein import into nucleus	20	1.0282776349614395	0.0024489220175837887	ENSG00000100906, ENSG00000198700, ENSG00000132341, ENSG00000114423, ENSG00000186432, ENSG00000205339, ENSG00000102898, ENSG00000139174, ENSG00000133794, ENSG00000167004, ENSG00000100030, ENSG00000106803, ENSG00000103197, ENSG00000121671, ENSG00000204569, ENSG00000086200, ENSG00000130227, ENSG00000197386, ENSG00000096968, ENSG00000141232	1504	86	13528	2.0917862444334485	0.9998120411374661	0.07845852927452523	4.391416217728472
GOTERM_MF_FAT	GO:0016407~acetyltransferase activity	19	0.9768637532133676	0.0024581275218891604	ENSG00000136504, ENSG00000135372, ENSG00000173418, ENSG00000083168, ENSG00000100116, ENSG00000128708, ENSG00000005339, ENSG00000165102, ENSG00000162227, ENSG00000084754, ENSG00000136715, ENSG00000125484, ENSG00000100522, ENSG00000119760, ENSG00000148835, ENSG00000172977, ENSG00000085231, ENSG00000100393, ENSG00000153046	1402	82	12983	2.14568908527887	0.9588139291524462	0.07664488560569993	3.9373569436685796
GOTERM_BP_FAT	GO:0006730~one-carbon metabolic process	24	1.2339331619537275	0.0025330402227408287	ENSG00000158467, ENSG00000102974, ENSG00000038274, ENSG00000101945, ENSG00000198890, ENSG00000066135, ENSG00000144908, ENSG00000103342, ENSG00000004487, ENSG00000166166, ENSG00000160310, ENSG00000110066, ENSG00000005483, ENSG00000159388, ENSG00000100151, ENSG00000132600, ENSG00000120705, ENSG00000101444, ENSG00000100462, ENSG00000181090, ENSG00000178028, ENSG00000108592, ENSG00000145388, ENSG0000…	1504	112	13528	1.927431610942249	0.9998600677296674	0.08031154506015903	4.538968898162277
GOTERM_BP_FAT	GO:0008213~protein amino acid alkylation	12	0.6169665809768637	0.002699630569543741	ENSG00000120705, ENSG00000100462, ENSG00000198890, ENSG00000101945, ENSG00000181090, ENSG00000103342, ENSG00000160310, ENSG00000110066, ENSG00000185238, ENSG00000005483, ENSG00000132600, ENSG00000159388	1504	39	13528	2.76759410801964	0.9999219983612618	0.08460518945148943	4.8305517492718275
GOTERM_BP_FAT	GO:0006479~protein amino acid methylation	12	0.6169665809768637	0.002699630569543741	ENSG00000120705, ENSG00000100462, ENSG00000198890, ENSG00000101945, ENSG00000181090, ENSG00000103342, ENSG00000160310, ENSG00000110066, ENSG00000185238, ENSG00000005483, ENSG00000132600, ENSG00000159388	1504	39	13528	2.76759410801964	0.9999219983612618	0.08460518945148943	4.8305517492718275
GOTERM_CC_FAT	GO:0016604~nuclear body	31	1.5938303341902313	0.002729982496739517	ENSG00000215301, ENSG00000064393, ENSG00000072609, ENSG00000132424, ENSG00000005483, ENSG00000117360, ENSG00000145912, ENSG00000172273, ENSG00000104408, ENSG00000167005, ENSG00000131051, ENSG00000163660, ENSG00000154832, ENSG00000171953, ENSG00000041802, ENSG00000109534, ENSG00000033800, ENSG00000095787, ENSG00000133226, ENSG00000092208, ENSG00000096717, ENSG00000196498, ENSG00000171566, ENSG0000…	1350	168	12782	1.7470987654320989	0.8153764329255089	0.034584393039664985	3.9727538074560087
GOTERM_BP_FAT	GO:0006006~glucose metabolic process	30	1.5424164524421593	0.0027382499055709176	ENSG00000158571, ENSG00000111669, ENSG00000169764, ENSG00000146701, ENSG00000120742, ENSG00000106617, ENSG00000168291, ENSG00000116747, ENSG00000185950, ENSG00000171989, ENSG00000134333, ENSG00000111640, ENSG00000014641, ENSG00000152256, ENSG00000162688, ENSG00000149925, ENSG00000136856, ENSG00000140263, ENSG00000112033, ENSG00000106049, ENSG00000163806, ENSG00000121879, ENSG00000013375, ENSG0000…	1504	153	13528	1.7636629119733003	0.9999318826216261	0.08500429632163553	4.898026792406329
GOTERM_BP_FAT	GO:0032870~cellular response to hormone stimulus	27	1.3881748071979434	0.0028526319639345325	ENSG00000119729, ENSG00000118971, ENSG00000185950, ENSG00000187840, ENSG00000072062, ENSG00000175354, ENSG00000143799, ENSG00000059769, ENSG00000168610, ENSG00000159346, ENSG00000136856, ENSG00000140443, ENSG00000173757, ENSG00000096968, ENSG00000160691, ENSG00000145675, ENSG00000126561, ENSG00000173175, ENSG00000126351, ENSG00000108840, ENSG00000147852, ENSG00000117461, ENSG00000174233, ENSG0000…	1504	133	13528	1.825987841945289	0.9999544009167831	0.08762388106439578	5.097607917469338
GOTERM_CC_FAT	GO:0005852~eukaryotic translation initiation factor 3 complex	7	0.35989717223650386	0.0029493011735319706	ENSG00000184110, ENSG00000104408, ENSG00000130811, ENSG00000100353, ENSG00000121022, ENSG00000106263, ENSG00000205609	1350	15	12782	4.418469135802469	0.8388405804446215	0.03656694037785535	4.285439766455934
GOTERM_BP_FAT	GO:0006413~translational initiation	13	0.6683804627249357	0.0029514461107672963	ENSG00000184110, ENSG00000130811, ENSG00000173674, ENSG00000106263, ENSG00000130741, ENSG00000173812, ENSG00000143486, ENSG00000151247, ENSG00000104408, ENSG00000085760, ENSG00000137947, ENSG00000100353, ENSG00000205609	1504	45	13528	2.5984633569739954	0.9999677624923337	0.0897369323325653	5.269706292191234
GOTERM_MF_FAT	GO:0015078~hydrogen ion transmembrane transporter activity	20	1.0282776349614395	0.0030271039199902027	ENSG00000164919, ENSG00000010256, ENSG00000135940, ENSG00000166347, ENSG00000173660, ENSG00000131100, ENSG00000155097, ENSG00000166260, ENSG00000110719, ENSG00000147416, ENSG00000125375, ENSG00000065923, ENSG00000156467, ENSG00000131143, ENSG00000198689, ENSG00000154518, ENSG00000115944, ENSG00000114573, ENSG00000185883, ENSG00000169020	1402	90	12983	2.0578538595657	0.980338179053596	0.09138256346028861	4.827747617201561
GOTERM_BP_FAT	GO:0034504~protein localization in nucleus	21	1.0796915167095116	0.0030540872148577727	ENSG00000100906, ENSG00000198700, ENSG00000132341, ENSG00000114423, ENSG00000186432, ENSG00000205339, ENSG00000102898, ENSG00000139174, ENSG00000133794, ENSG00000167004, ENSG00000100030, ENSG00000106803, ENSG00000103197, ENSG00000119760, ENSG00000121671, ENSG00000204569, ENSG00000086200, ENSG00000130227, ENSG00000197386, ENSG00000096968, ENSG00000141232	1504	94	13528	2.0094499773653234	0.9999775136666004	0.09191731829974448	5.448157403586884
GOTERM_BP_FAT	GO:0006508~proteolysis	146	7.5064267352185094	0.003121992083958471	ENSG00000010256, ENSG00000109189, ENSG00000144744, ENSG00000154611, ENSG00000083799, ENSG00000161057, ENSG00000107829, ENSG00000144228, ENSG00000100764, ENSG00000080802, ENSG00000166233, ENSG00000013561, ENSG00000086102, ENSG00000130177, ENSG00000102910, ENSG00000089053, ENSG00000126261, ENSG00000127922, ENSG00000167671, ENSG00000159593, ENSG00000078140, ENSG00000123992, ENSG00000126067, ENSG0000…	1504	1054	13528	1.2459425087811375	0.999982282150198	0.09306722183876448	5.5660416099609815
GOTERM_CC_FAT	GO:0005643~nuclear pore	18	0.9254498714652957	0.0031586726929089303	ENSG00000100401, ENSG00000120253, ENSG00000198700, ENSG00000095319, ENSG00000143815, ENSG00000094914, ENSG00000132341, ENSG00000186432, ENSG00000205339, ENSG00000102898, ENSG00000013364, ENSG00000173273, ENSG00000197879, ENSG00000086200, ENSG00000125450, ENSG00000157020, ENSG00000130227, ENSG00000069248	1350	79	12782	2.157299578059072	0.8584566418123312	0.03834833050702524	4.58305778745316
GOTERM_BP_FAT	GO:0070646~protein modification by small protein removal	10	0.5141388174807198	0.003188718146666095	ENSG00000124486, ENSG00000196367, ENSG00000109189, ENSG00000114374, ENSG00000087152, ENSG00000154277, ENSG00000163113, ENSG00000121022, ENSG00000152484, ENSG00000077254	1504	29	13528	3.1016140865737345	0.9999859817637049	0.09416231613496584	5.681744022545654
GOTERM_CC_FAT	GO:0005839~proteasome core complex	8	0.4113110539845758	0.003224872137106699	ENSG00000041357, ENSG00000008018, ENSG00000154611, ENSG00000143106, ENSG00000126067, ENSG00000108294, ENSG00000106588, ENSG00000100567	1350	20	12782	3.7872592592592587	0.8641483020684015	0.03838489652702781	4.676979439762119
GOTERM_CC_FAT	GO:0005832~chaperonin-containing T-complex	5	0.2570694087403599	0.003325347055332821	ENSG00000163468, ENSG00000146731, ENSG00000150753, ENSG00000120438, ENSG00000135624	1350	7	12782	6.7629629629629635	0.8723532984428358	0.038813025449730976	4.819365320741465
GOTERM_CC_FAT	GO:0005869~dynactin complex	5	0.2570694087403599	0.003325347055332821	ENSG00000137100, ENSG00000115073, ENSG00000175203, ENSG00000077380, ENSG00000131966	1350	7	12782	6.7629629629629635	0.8723532984428358	0.038813025449730976	4.819365320741465
GOTERM_CC_FAT	GO:0000313~organellar ribosome	13	0.6683804627249357	0.003432359648714901	ENSG00000136522, ENSG00000120333, ENSG00000214026, ENSG00000135972, ENSG00000187145, ENSG00000147586, ENSG00000132313, ENSG00000055950, ENSG00000106591, ENSG00000132676, ENSG00000114686, ENSG00000111639, ENSG00000062582	1350	48	12782	2.5642901234567903	0.8805487537563197	0.0392984232373319	4.970797791863724
GOTERM_CC_FAT	GO:0005761~mitochondrial ribosome	13	0.6683804627249357	0.003432359648714901	ENSG00000136522, ENSG00000120333, ENSG00000214026, ENSG00000135972, ENSG00000187145, ENSG00000147586, ENSG00000132313, ENSG00000055950, ENSG00000106591, ENSG00000132676, ENSG00000114686, ENSG00000111639, ENSG00000062582	1350	48	12782	2.5642901234567903	0.8805487537563197	0.0392984232373319	4.970797791863724
GOTERM_CC_FAT	GO:0030126~COPI vesicle coat	6	0.30848329048843187	0.0034793025811251837	ENSG00000095139, ENSG00000142186, ENSG00000005243, ENSG00000122218, ENSG00000111481, ENSG00000105669	1350	11	12782	5.164444444444444	0.8839760110749286	0.03910305865436703	5.037155351128087
GOTERM_BP_FAT	GO:0044242~cellular lipid catabolic process	18	0.9254498714652957	0.00352740877562198	ENSG00000172594, ENSG00000104823, ENSG00000075651, ENSG00000112033, ENSG00000102393, ENSG00000161048, ENSG00000197943, ENSG00000072778, ENSG00000087008, ENSG00000133835, ENSG00000164039, ENSG00000127884, ENSG00000103066, ENSG00000131373, ENSG00000084754, ENSG00000117592, ENSG00000139197, ENSG00000157184	1504	76	13528	2.13031914893617	0.9999957313928707	0.10278350931911384	6.266966953171993
GOTERM_BP_FAT	GO:0032259~methylation	18	0.9254498714652957	0.00352740877562198	ENSG00000102974, ENSG00000101945, ENSG00000198890, ENSG00000103342, ENSG00000166166, ENSG00000160310, ENSG00000110066, ENSG00000005483, ENSG00000159388, ENSG00000100151, ENSG00000132600, ENSG00000120705, ENSG00000100462, ENSG00000181090, ENSG00000178028, ENSG00000108592, ENSG00000145388, ENSG00000185238	1504	76	13528	2.13031914893617	0.9999957313928707	0.10278350931911384	6.266966953171993
GOTERM_MF_FAT	GO:0008026~ATP-dependent helicase activity	21	1.0796915167095116	0.003610969088061961	ENSG00000165732, ENSG00000108406, ENSG00000215301, ENSG00000163312, ENSG00000067048, ENSG00000204560, ENSG00000100697, ENSG00000067248, ENSG00000131778, ENSG00000188342, ENSG00000125485, ENSG00000204351, ENSG00000174243, ENSG00000064703, ENSG00000163214, ENSG00000112249, ENSG00000183258, ENSG00000104884, ENSG00000088205, ENSG00000173575, ENSG00000073146	1402	98	12983	1.9843590788669248	0.9907975513148402	0.10562117259303705	5.733379708564557
GOTERM_MF_FAT	GO:0070035~purine NTP-dependent helicase activity	21	1.0796915167095116	0.003610969088061961	ENSG00000165732, ENSG00000108406, ENSG00000215301, ENSG00000163312, ENSG00000067048, ENSG00000204560, ENSG00000100697, ENSG00000067248, ENSG00000131778, ENSG00000188342, ENSG00000125485, ENSG00000204351, ENSG00000174243, ENSG00000064703, ENSG00000163214, ENSG00000112249, ENSG00000183258, ENSG00000104884, ENSG00000088205, ENSG00000173575, ENSG00000073146	1402	98	12983	1.9843590788669248	0.9907975513148402	0.10562117259303705	5.733379708564557
GOTERM_MF_FAT	GO:0070003~threonine-type peptidase activity	8	0.4113110539845758	0.0036613734245724257	ENSG00000041357, ENSG00000008018, ENSG00000154611, ENSG00000143106, ENSG00000126067, ENSG00000108294, ENSG00000106588, ENSG00000100567	1402	20	12983	3.70413694721826	0.9913815332832621	0.10466256250824468	5.811181249076746
GOTERM_MF_FAT	GO:0016796~exonuclease activity, active with either ribo- or deoxyribonucleic acids and producing 5'-phosphomonoesters	8	0.4113110539845758	0.0036613734245724257	ENSG00000135473, ENSG00000178896, ENSG00000172613, ENSG00000113456, ENSG00000107371, ENSG00000168496, ENSG00000123737, ENSG00000088930	1402	20	12983	3.70413694721826	0.9913815332832621	0.10466256250824468	5.811181249076746
GOTERM_MF_FAT	GO:0004298~threonine-type endopeptidase activity	8	0.4113110539845758	0.0036613734245724257	ENSG00000041357, ENSG00000008018, ENSG00000154611, ENSG00000143106, ENSG00000126067, ENSG00000108294, ENSG00000106588, ENSG00000100567	1402	20	12983	3.70413694721826	0.9913815332832621	0.10466256250824468	5.811181249076746
GOTERM_BP_FAT	GO:0006913~nucleocytoplasmic transport	30	1.5424164524421593	0.003673711658413731	ENSG00000100906, ENSG00000179218, ENSG00000186432, ENSG00000114423, ENSG00000132341, ENSG00000205339, ENSG00000139174, ENSG00000125695, ENSG00000126746, ENSG00000109854, ENSG00000167004, ENSG00000100030, ENSG00000204569, ENSG00000086200, ENSG00000096968, ENSG00000141232, ENSG00000051596, ENSG00000041802, ENSG00000124571, ENSG00000198700, ENSG00000094914, ENSG00000102898, ENSG00000133794, ENSG0000…	1504	156	13528	1.7297463175122751	0.9999974463493824	0.10594008965216517	6.518700234673879
GOTERM_MF_FAT	GO:0048037~cofactor binding	42	2.159383033419023	0.003843435979388379	ENSG00000139531, ENSG00000183044, ENSG00000140374, ENSG00000144908, ENSG00000171097, ENSG00000004487, ENSG00000087008, ENSG00000081307, ENSG00000111640, ENSG00000143799, ENSG00000014641, ENSG00000131373, ENSG00000105135, ENSG00000117862, ENSG00000166816, ENSG00000140263, ENSG00000159231, ENSG00000112699, ENSG00000178445, ENSG00000178127, ENSG00000205758, ENSG00000155368, ENSG00000125166, ENSG0000…	1402	249	12983	1.5619854596703502	0.9931990290021397	0.10722864299065171	6.0917018495741715
GOTERM_MF_FAT	GO:0004386~helicase activity	27	1.3881748071979434	0.003954628762158029	ENSG00000164080, ENSG00000165732, ENSG00000163312, ENSG00000215301, ENSG00000108406, ENSG00000204560, ENSG00000049167, ENSG00000100697, ENSG00000067248, ENSG00000131778, ENSG00000125485, ENSG00000183495, ENSG00000100888, ENSG00000204351, ENSG00000150990, ENSG00000174243, ENSG00000183258, ENSG00000112249, ENSG00000163214, ENSG00000088205, ENSG00000067048, ENSG00000188342, ENSG00000095564, ENSG0000…	1402	140	12983	1.7859231709802321	0.9941150662896721	0.10784831170954834	6.262640877791026
GOTERM_BP_FAT	GO:0065003~macromolecular complex assembly	97	4.987146529562982	0.004001683289425935	ENSG00000110768, ENSG00000120438, ENSG00000112592, ENSG00000163882, ENSG00000116266, ENSG00000137822, ENSG00000086827, ENSG00000171953, ENSG00000139197, ENSG00000151276, ENSG00000104833, ENSG00000184634, ENSG00000008311, ENSG00000205531, ENSG00000132141, ENSG00000132603, ENSG00000005339, ENSG00000153767, ENSG00000130640, ENSG00000132600, ENSG00000100347, ENSG00000145736, ENSG00000100142, ENSG0000…	1504	665	13528	1.3120060790273556	0.9999991930308187	0.11392005984610631	7.080697975145867
GOTERM_BP_FAT	GO:0010553~negative regulation of specific transcription from RNA polymerase II promoter	12	0.6169665809768637	0.004135238258217932	ENSG00000132522, ENSG00000111424, ENSG00000162775, ENSG00000108840, ENSG00000004487, ENSG00000171720, ENSG00000187325, ENSG00000104964, ENSG00000141027, ENSG00000135547, ENSG00000172977, ENSG00000196498	1504	41	13528	2.6325895173845355	0.999999495247784	0.11655370070302384	7.308635417986864
GOTERM_BP_FAT	GO:0031399~regulation of protein modification process	49	2.519280205655527	0.004258429764046405	ENSG00000143106, ENSG00000161057, ENSG00000107779, ENSG00000100764, ENSG00000103126, ENSG00000130177, ENSG00000089053, ENSG00000108294, ENSG00000110422, ENSG00000126067, ENSG00000108671, ENSG00000139132, ENSG00000089220, ENSG00000103423, ENSG00000106588, ENSG00000168522, ENSG00000110801, ENSG00000176248, ENSG00000170881, ENSG00000118971, ENSG00000169967, ENSG00000121989, ENSG00000106617, ENSG0000…	1504	295	13528	1.4940317345834837	0.999999672593044	0.11886364997181675	7.51841683306157
GOTERM_BP_FAT	GO:0019637~organophosphate metabolic process	36	1.8508997429305913	0.0042740661976383865	ENSG00000111669, ENSG00000075651, ENSG00000145337, ENSG00000162407, ENSG00000163624, ENSG00000161217, ENSG00000087157, ENSG00000103066, ENSG00000121769, ENSG00000117592, ENSG00000198814, ENSG00000172594, ENSG00000145675, ENSG00000112367, ENSG00000196475, ENSG00000097033, ENSG00000101290, ENSG00000161048, ENSG00000197943, ENSG00000161395, ENSG00000123684, ENSG00000143393, ENSG00000121879, ENSG0000…	1504	200	13528	1.6190425531914894	0.9999996900975362	0.11833335290958114	7.545011813155222
GOTERM_BP_FAT	GO:0051169~nuclear transport	30	1.5424164524421593	0.004437161537724188	ENSG00000100906, ENSG00000179218, ENSG00000186432, ENSG00000114423, ENSG00000132341, ENSG00000205339, ENSG00000139174, ENSG00000125695, ENSG00000126746, ENSG00000109854, ENSG00000167004, ENSG00000100030, ENSG00000204569, ENSG00000086200, ENSG00000096968, ENSG00000141232, ENSG00000051596, ENSG00000041802, ENSG00000124571, ENSG00000198700, ENSG00000094914, ENSG00000102898, ENSG00000133794, ENSG0000…	1504	158	13528	1.7078507945057906	0.9999998252964523	0.12161310508389844	7.821979255478606
GOTERM_CC_FAT	GO:0030120~vesicle coat	11	0.5655526992287918	0.004941887124844583	ENSG00000095139, ENSG00000042753, ENSG00000089818, ENSG00000142186, ENSG00000005243, ENSG00000213983, ENSG00000122218, ENSG00000196961, ENSG00000111481, ENSG00000105669, ENSG00000141367	1350	38	12782	2.7407797270955165	0.9531899648593949	0.05414547719395313	7.083117736847888
GOTERM_CC_FAT	GO:0005905~coated pit	12	0.6169665809768637	0.004996951618817722	ENSG00000063245, ENSG00000147852, ENSG00000042753, ENSG00000089818, ENSG00000111737, ENSG00000123384, ENSG00000134243, ENSG00000196961, ENSG00000147650, ENSG00000221838, ENSG00000006125, ENSG00000141367	1350	44	12782	2.582222222222222	0.9547637934734401	0.05378282968476178	7.159336693679485
GOTERM_BP_FAT	GO:0060397~JAK-STAT cascade involved in growth hormone signaling pathway	4	0.2056555269922879	0.005020529699390938	ENSG00000168610, ENSG00000126561, ENSG00000173757, ENSG00000096968	1504	4	13528	8.994680851063828	0.9999999775298702	0.13544997285675686	8.806244238155013
GOTERM_CC_FAT	GO:0042579~microbody	21	1.0796915167095116	0.005059438928596024	ENSG00000123983, ENSG00000034693, ENSG00000142655, ENSG00000104823, ENSG00000100372, ENSG00000131779, ENSG00000197601, ENSG00000197142, ENSG00000167508, ENSG00000135241, ENSG00000068366, ENSG00000087008, ENSG00000116171, ENSG00000133835, ENSG00000164751, ENSG00000108733, ENSG00000102910, ENSG00000157911, ENSG00000103150, ENSG00000131373, ENSG00000139197	1350	103	12782	1.9303991370010787	0.9564858800407946	0.05350936900554648	7.245759508194927
GOTERM_CC_FAT	GO:0005777~peroxisome	21	1.0796915167095116	0.005059438928596024	ENSG00000123983, ENSG00000034693, ENSG00000142655, ENSG00000104823, ENSG00000100372, ENSG00000131779, ENSG00000197601, ENSG00000197142, ENSG00000167508, ENSG00000135241, ENSG00000068366, ENSG00000087008, ENSG00000116171, ENSG00000133835, ENSG00000164751, ENSG00000108733, ENSG00000102910, ENSG00000157911, ENSG00000103150, ENSG00000131373, ENSG00000139197	1350	103	12782	1.9303991370010787	0.9564858800407946	0.05350936900554648	7.245759508194927
GOTERM_BP_FAT	GO:0051186~cofactor metabolic process	35	1.7994858611825193	0.005102297828560052	ENSG00000111669, ENSG00000144908, ENSG00000160688, ENSG00000146701, ENSG00000136003, ENSG00000168291, ENSG00000132423, ENSG00000163541, ENSG00000014641, ENSG00000103415, ENSG00000124767, ENSG00000157881, ENSG00000144021, ENSG00000159228, ENSG00000148218, ENSG00000007202, ENSG00000136444, ENSG00000167186, ENSG00000106605, ENSG00000205758, ENSG00000204370, ENSG00000112096, ENSG00000067829, ENSG0000…	1504	195	13528	1.6144298963447898	0.9999999831453816	0.13645578059301822	8.94340770905605
GOTERM_CC_FAT	GO:0048475~coated membrane	15	0.7712082262210797	0.005221081862964354	ENSG00000095139, ENSG00000100280, ENSG00000089818, ENSG00000142186, ENSG00000005243, ENSG00000122218, ENSG00000111481, ENSG00000221838, ENSG00000105669, ENSG00000006125, ENSG00000042753, ENSG00000213983, ENSG00000196961, ENSG00000053770, ENSG00000141367	1350	63	12782	2.254320987654321	0.9606429937959837	0.05425023438908827	7.468971174819172
GOTERM_CC_FAT	GO:0030117~membrane coat	15	0.7712082262210797	0.005221081862964354	ENSG00000095139, ENSG00000100280, ENSG00000089818, ENSG00000142186, ENSG00000005243, ENSG00000122218, ENSG00000111481, ENSG00000221838, ENSG00000105669, ENSG00000006125, ENSG00000042753, ENSG00000213983, ENSG00000196961, ENSG00000053770, ENSG00000141367	1350	63	12782	2.254320987654321	0.9606429937959837	0.05425023438908827	7.468971174819172
GOTERM_BP_FAT	GO:0032446~protein modification by small protein conjugation	26	1.3367609254498714	0.0052217054788843776	ENSG00000049167, ENSG00000144744, ENSG00000072803, ENSG00000103342, ENSG00000086758, ENSG00000072609, ENSG00000013561, ENSG00000112146, ENSG00000159593, ENSG00000166477, ENSG00000185651, ENSG00000113595, ENSG00000009335, ENSG00000109670, ENSG00000081154, ENSG00000111530, ENSG00000100023, ENSG00000175104, ENSG00000129559, ENSG00000110429, ENSG00000159461, ENSG00000147364, ENSG00000134371, ENSG0000…	1504	132	13528	1.7716795615731786	0.9999999889254528	0.13837215919858958	9.143359960399543
GOTERM_BP_FAT	GO:0032582~negative regulation of gene-specific transcription	13	0.6683804627249357	0.005228251464881622	ENSG00000142655, ENSG00000162775, ENSG00000171720, ENSG00000004487, ENSG00000141027, ENSG00000196498, ENSG00000111424, ENSG00000132522, ENSG00000108840, ENSG00000187325, ENSG00000104964, ENSG00000135547, ENSG00000172977	1504	48	13528	2.436059397163121	0.999999989177528	0.1374968351191006	9.154309430250906
GOTERM_BP_FAT	GO:0009311~oligosaccharide metabolic process	10	0.5141388174807198	0.00523503176950718	ENSG00000144057, ENSG00000198162, ENSG00000168282, ENSG00000161013, ENSG00000175229, ENSG00000102393, ENSG00000172269, ENSG00000162630, ENSG00000112893, ENSG00000135775	1504	31	13528	2.9015099519560743	0.9999999894325803	0.1366403419016704	9.165649529534914
GOTERM_BP_FAT	GO:0000375~RNA splicing, via transesterification reactions	29	1.4910025706940875	0.00533349725468436	ENSG00000071894, ENSG00000005075, ENSG00000104824, ENSG00000130332, ENSG00000102978, ENSG00000117360, ENSG00000163882, ENSG00000165934, ENSG00000153187, ENSG00000063244, ENSG00000167005, ENSG00000174243, ENSG00000164548, ENSG00000182004, ENSG00000100138, ENSG00000011304, ENSG00000003756, ENSG00000188342, ENSG00000133226, ENSG00000092208, ENSG00000090060, ENSG00000132600, ENSG00000138231, ENSG0000…	1504	153	13528	1.7048741482408567	0.999999992526117	0.13800581591408767	9.330182869785519
GOTERM_BP_FAT	GO:0000398~nuclear mRNA splicing, via spliceosome	29	1.4910025706940875	0.00533349725468436	ENSG00000071894, ENSG00000005075, ENSG00000104824, ENSG00000130332, ENSG00000102978, ENSG00000117360, ENSG00000163882, ENSG00000165934, ENSG00000153187, ENSG00000063244, ENSG00000167005, ENSG00000174243, ENSG00000164548, ENSG00000182004, ENSG00000100138, ENSG00000011304, ENSG00000003756, ENSG00000188342, ENSG00000133226, ENSG00000092208, ENSG00000090060, ENSG00000132600, ENSG00000138231, ENSG0000…	1504	153	13528	1.7048741482408567	0.999999992526117	0.13800581591408767	9.330182869785519
GOTERM_BP_FAT	GO:0000377~RNA splicing, via transesterification reactions with bulged adenosine as nucleophile	29	1.4910025706940875	0.00533349725468436	ENSG00000071894, ENSG00000005075, ENSG00000104824, ENSG00000130332, ENSG00000102978, ENSG00000117360, ENSG00000163882, ENSG00000165934, ENSG00000153187, ENSG00000063244, ENSG00000167005, ENSG00000174243, ENSG00000164548, ENSG00000182004, ENSG00000100138, ENSG00000011304, ENSG00000003756, ENSG00000188342, ENSG00000133226, ENSG00000092208, ENSG00000090060, ENSG00000132600, ENSG00000138231, ENSG0000…	1504	153	13528	1.7048741482408567	0.999999992526117	0.13800581591408767	9.330182869785519
GOTERM_BP_FAT	GO:0016481~negative regulation of transcription	70	3.5989717223650386	0.005338779520563245	ENSG00000178585, ENSG00000169946, ENSG00000198890, ENSG00000179218, ENSG00000152894, ENSG00000144744, ENSG00000064393, ENSG00000171720, ENSG00000053254, ENSG00000168036, ENSG00000086102, ENSG00000132522, ENSG00000172273, ENSG00000168610, ENSG00000168310, ENSG00000178028, ENSG00000127511, ENSG00000196235, ENSG00000187325, ENSG00000135547, ENSG00000111707, ENSG00000131263, ENSG00000117139, ENSG0000…	1504	459	13528	1.3717378204236779	0.999999992663713	0.13712351780817444	9.339001434928928
GOTERM_CC_FAT	GO:0044452~nucleolar part	9	0.46272493573264784	0.005340100552212174	ENSG00000171453, ENSG00000124787, ENSG00000100029, ENSG00000148688, ENSG00000138442, ENSG00000105202, ENSG00000187531, ENSG00000100138, ENSG00000101361	1350	27	12782	3.1560493827160494	0.9634482162057095	0.05454139641098388	7.6330029815382066
GOTERM_CC_FAT	GO:0000178~exosome (RNase complex)	6	0.30848329048843187	0.005450507102442934	ENSG00000197223, ENSG00000178896, ENSG00000171824, ENSG00000107371, ENSG00000083520, ENSG00000123737	1350	12	12782	4.734074074074074	0.9658716432195076	0.05473860164132205	7.784923031627633
GOTERM_CC_FAT	GO:0030663~COPI coated vesicle membrane	6	0.30848329048843187	0.005450507102442934	ENSG00000095139, ENSG00000142186, ENSG00000005243, ENSG00000122218, ENSG00000111481, ENSG00000105669	1350	12	12782	4.734074074074074	0.9658716432195076	0.05473860164132205	7.784923031627633
GOTERM_CC_FAT	GO:0005856~cytoskeleton	175	8.997429305912597	0.005551970332739474	ENSG00000118680, ENSG00000119729, ENSG00000176658, ENSG00000196923, ENSG00000164331, ENSG00000115073, ENSG00000138443, ENSG00000064393, ENSG00000083799, ENSG00000171720, ENSG00000120438, ENSG00000077380, ENSG00000197321, ENSG00000130177, ENSG00000143149, ENSG00000131236, ENSG00000137822, ENSG00000134318, ENSG00000163681, ENSG00000086827, ENSG00000107438, ENSG00000149925, ENSG00000118162, ENSG0000…	1350	1381	12782	1.1998015394105184	0.9679570407151266	0.054843308459398	7.9243315203234355
GOTERM_BP_FAT	GO:0009109~coenzyme catabolic process	9	0.46272493573264784	0.005674426037937311	ENSG00000163541, ENSG00000204370, ENSG00000067829, ENSG00000144908, ENSG00000014641, ENSG00000146701, ENSG00000168291, ENSG00000182054, ENSG00000007202	1504	26	13528	3.113543371522095	0.9999999977478107	0.14406216140690187	9.897692252469415
GOTERM_BP_FAT	GO:0016579~protein deubiquitination	9	0.46272493573264784	0.005674426037937311	ENSG00000124486, ENSG00000196367, ENSG00000109189, ENSG00000114374, ENSG00000087152, ENSG00000154277, ENSG00000163113, ENSG00000152484, ENSG00000077254	1504	26	13528	3.113543371522095	0.9999999977478107	0.14406216140690187	9.897692252469415
GOTERM_BP_FAT	GO:0043966~histone H3 acetylation	9	0.46272493573264784	0.005674426037937311	ENSG00000136504, ENSG00000100425, ENSG00000162227, ENSG00000111653, ENSG00000083168, ENSG00000136715, ENSG00000119760, ENSG00000085231, ENSG00000096070	1504	26	13528	3.113543371522095	0.9999999977478107	0.14406216140690187	9.897692252469415
GOTERM_BP_FAT	GO:0043086~negative regulation of catalytic activity	46	2.365038560411311	0.005684945895723475	ENSG00000044574, ENSG00000143106, ENSG00000161057, ENSG00000106617, ENSG00000160213, ENSG00000153107, ENSG00000100764, ENSG00000101843, ENSG00000130177, ENSG00000132522, ENSG00000089053, ENSG00000168297, ENSG00000065135, ENSG00000008018, ENSG00000169727, ENSG00000108294, ENSG00000114388, ENSG00000087191, ENSG00000130382, ENSG00000013275, ENSG00000102393, ENSG00000110422, ENSG00000111530, ENSG0000…	1504	277	13528	1.4937015131730547	0.9999999978296606	0.14327527742783275	9.915150063351907
GOTERM_MF_FAT	GO:0035258~steroid hormone receptor binding	11	0.5655526992287918	0.005789970373878392	ENSG00000155229, ENSG00000033800, ENSG00000179218, ENSG00000132341, ENSG00000155974, ENSG00000128245, ENSG00000215021, ENSG00000172977, ENSG00000168036, ENSG00000173757, ENSG00000013561	1402	38	12983	2.680625422329004	0.9994608998604939	0.15091858352774545	9.042292172925636
GOTERM_MF_FAT	GO:0016251~general RNA polymerase II transcription factor activity	13	0.6683804627249357	0.005870013685945341	ENSG00000108510, ENSG00000184634, ENSG00000155868, ENSG00000133997, ENSG00000188342, ENSG00000110768, ENSG00000064995, ENSG00000112592, ENSG00000187735, ENSG00000108590, ENSG00000105085, ENSG00000137947, ENSG00000111596	1402	50	12983	2.407689015691869	0.9995143166436737	0.14984742017247366	9.161739977798412
GOTERM_BP_FAT	GO:0010558~negative regulation of macromolecule biosynthetic process	81	4.16452442159383	0.005871975372114238	ENSG00000178585, ENSG00000169946, ENSG00000138448, ENSG00000198890, ENSG00000179218, ENSG00000152894, ENSG00000144744, ENSG00000064393, ENSG00000171720, ENSG00000053254, ENSG00000168036, ENSG00000086102, ENSG00000132522, ENSG00000172273, ENSG00000104408, ENSG00000168610, ENSG00000168310, ENSG00000178028, ENSG00000127511, ENSG00000172613, ENSG00000196235, ENSG00000187325, ENSG00000135547, ENSG0000…	1504	547	13528	1.331936286903419	0.9999999988762583	0.14658755255289369	10.22499406833962
GOTERM_CC_FAT	GO:0005838~proteasome regulatory particle	5	0.2570694087403599	0.006097112356780104	ENSG00000185627, ENSG00000101843, ENSG00000175166, ENSG00000099341, ENSG00000110801	1350	8	12782	5.917592592592593	0.9771670211998503	0.05913957192548591	8.669987255974531
GOTERM_BP_FAT	GO:0032868~response to insulin stimulus	21	1.0796915167095116	0.006359892518398417	ENSG00000065675, ENSG00000158571, ENSG00000160691, ENSG00000119729, ENSG00000118971, ENSG00000145675, ENSG00000134243, ENSG00000185950, ENSG00000187840, ENSG00000175354, ENSG00000143799, ENSG00000184557, ENSG00000121769, ENSG00000108840, ENSG00000147852, ENSG00000117461, ENSG00000136856, ENSG00000140443, ENSG00000163558, ENSG00000197594, ENSG00000108443	1504	100	13528	1.8888829787234043	0.9999999997983181	0.15668500363765192	11.028570553170802
GOTERM_BP_FAT	GO:0022402~cell cycle process	83	4.267352185089974	0.006482356412296053	ENSG00000120948, ENSG00000179218, ENSG00000161057, ENSG00000007047, ENSG00000143106, ENSG00000171720, ENSG00000053254, ENSG00000100764, ENSG00000005483, ENSG00000168036, ENSG00000130177, ENSG00000172273, ENSG00000089053, ENSG00000086827, ENSG00000101367, ENSG00000108094, ENSG00000173273, ENSG00000125207, ENSG00000108294, ENSG00000166974, ENSG00000169032, ENSG00000120253, ENSG00000062822, ENSG0000…	1504	565	13528	1.3213424967049519	0.9999999998689707	0.15834989972610913	11.229192558474544
GOTERM_MF_FAT	GO:0016410~N-acyltransferase activity	18	0.9254498714652957	0.006714085430164123	ENSG00000136504, ENSG00000135372, ENSG00000173418, ENSG00000083168, ENSG00000128708, ENSG00000005339, ENSG00000165102, ENSG00000162227, ENSG00000152465, ENSG00000136715, ENSG00000125484, ENSG00000100522, ENSG00000119760, ENSG00000148835, ENSG00000172977, ENSG00000085231, ENSG00000100393, ENSG00000153046	1402	83	12983	2.0082670195761647	0.9998384663835255	0.16630830073215352	10.412407949095236
GOTERM_MF_FAT	GO:0016776~phosphotransferase activity, phosphate group as acceptor	10	0.5141388174807198	0.0067620658496107666	ENSG00000168781, ENSG00000162368, ENSG00000162433, ENSG00000004455, ENSG00000147044, ENSG00000108852, ENSG00000085231, ENSG00000081026, ENSG00000102218, ENSG00000172113	1402	33	12983	2.806164353953227	0.9998482690608147	0.16427626281253338	10.483013120960226
GOTERM_BP_FAT	GO:0060396~growth hormone receptor signaling pathway	5	0.2570694087403599	0.007348221118483251	ENSG00000145675, ENSG00000168610, ENSG00000126561, ENSG00000173757, ENSG00000096968	1504	8	13528	5.621675531914893	0.9999999999937993	0.17636908187781009	12.635509900496068
GOTERM_CC_FAT	GO:0070461~SAGA-type complex	8	0.4113110539845758	0.007693359580376307	ENSG00000162227, ENSG00000196367, ENSG00000136715, ENSG00000087152, ENSG00000119760, ENSG00000187325, ENSG00000085231, ENSG00000148835	1350	23	12782	3.293268921095008	0.9915440047528941	0.07296132486010198	10.821107032826472
GOTERM_BP_FAT	GO:0006297~nucleotide-excision repair, DNA gap filling	7	0.35989717223650386	0.007805630850253723	ENSG00000117748, ENSG00000035928, ENSG00000163918, ENSG00000062822, ENSG00000132646, ENSG00000049541, ENSG00000174405	1504	17	13528	3.7036921151439297	0.9999999999987639	0.18504289829663756	13.369895457551827
GOTERM_BP_FAT	GO:0007264~small GTPase mediated signal transduction	49	2.519280205655527	0.008037932955177577	ENSG00000119729, ENSG00000128340, ENSG00000075651, ENSG00000126934, ENSG00000006607, ENSG00000152256, ENSG00000172757, ENSG00000100030, ENSG00000067900, ENSG00000120063, ENSG00000169228, ENSG00000197562, ENSG00000169032, ENSG00000183155, ENSG00000172007, ENSG00000107263, ENSG00000113595, ENSG00000197885, ENSG00000100852, ENSG00000109756, ENSG00000103423, ENSG00000100485, ENSG00000156299, ENSG0000…	1504	305	13528	1.4450470875479597	0.9999999999994552	0.18874520843879639	13.740625283887265
GOTERM_CC_FAT	GO:0030684~preribosome	6	0.30848329048843187	0.008096119811313451	ENSG00000100029, ENSG00000138442, ENSG00000183520, ENSG00000065183, ENSG00000134987, ENSG00000102309	1350	13	12782	4.36991452991453	0.9934202998350097	0.07549456132957422	11.356355783377802
GOTERM_CC_FAT	GO:0032039~integrator complex	6	0.30848329048843187	0.008096119811313451	ENSG00000138785, ENSG00000127922, ENSG00000143493, ENSG00000102786, ENSG00000104613, ENSG00000143624	1350	13	12782	4.36991452991453	0.9934202998350097	0.07549456132957422	11.356355783377802
GOTERM_BP_FAT	GO:0043069~negative regulation of programmed cell death	56	2.879177377892031	0.008302581332520398	ENSG00000064393, ENSG00000171720, ENSG00000101152, ENSG00000140564, ENSG00000005194, ENSG00000172757, ENSG00000187325, ENSG00000067900, ENSG00000173757, ENSG00000167815, ENSG00000107262, ENSG00000112096, ENSG00000110422, ENSG00000197943, ENSG00000175104, ENSG00000121879, ENSG00000070669, ENSG00000166181, ENSG00000103423, ENSG00000134982, ENSG00000163558, ENSG00000104884, ENSG00000168522, ENSG0000…	1504	359	13528	1.4030699934807087	0.9999999999997858	0.19305519904595303	14.161148555635549
GOTERM_BP_FAT	GO:0043087~regulation of GTPase activity	24	1.2339331619537275	0.008397391259241094	ENSG00000142459, ENSG00000072818, ENSG00000188419, ENSG00000036054, ENSG00000139436, ENSG00000167965, ENSG00000132405, ENSG00000153317, ENSG00000057608, ENSG00000003393, ENSG00000136111, ENSG00000139132, ENSG00000007168, ENSG00000203668, ENSG00000100359, ENSG00000054611, ENSG00000102302, ENSG00000103197, ENSG00000175220, ENSG00000151693, ENSG00000108239, ENSG00000118873, ENSG00000169032, ENSG0000…	1504	123	13528	1.7550596782563568	0.9999999999998467	0.19376189833284774	14.31132834434974
GOTERM_BP_FAT	GO:0015980~energy derivation by oxidation of organic compounds	27	1.3881748071979434	0.008444433545812903	ENSG00000167985, ENSG00000010256, ENSG00000166136, ENSG00000173660, ENSG00000146701, ENSG00000106617, ENSG00000168291, ENSG00000168653, ENSG00000163541, ENSG00000162688, ENSG00000014641, ENSG00000156467, ENSG00000007202, ENSG00000140740, ENSG00000178127, ENSG00000112096, ENSG00000204370, ENSG00000067829, ENSG00000072778, ENSG00000182054, ENSG00000163806, ENSG00000100504, ENSG00000110717, ENSG0000…	1504	144	13528	1.686502659574468	0.9999999999998702	0.19347336919563018	14.385751520073942
GOTERM_MF_FAT	GO:0008022~protein C-terminus binding	26	1.3367609254498714	0.008512989247948972	ENSG00000161800, ENSG00000053254, ENSG00000197122, ENSG00000168036, ENSG00000163932, ENSG00000108733, ENSG00000100151, ENSG00000136717, ENSG00000166913, ENSG00000168297, ENSG00000157911, ENSG00000101367, ENSG00000204842, ENSG00000197879, ENSG00000139197, ENSG00000174405, ENSG00000151276, ENSG00000125775, ENSG00000120509, ENSG00000173473, ENSG00000096717, ENSG00000115234, ENSG00000104884, ENSG0000…	1402	141	12983	1.7075808621928148	0.9999845833659396	0.19876522296951726	13.024124243047098
GOTERM_BP_FAT	GO:0006468~protein amino acid phosphorylation	95	4.884318766066838	0.008544605303378267	ENSG00000141639, ENSG00000138696, ENSG00000138443, ENSG00000064393, ENSG00000126934, ENSG00000113240, ENSG00000007047, ENSG00000133275, ENSG00000107779, ENSG00000176444, ENSG00000115694, ENSG00000136021, ENSG00000125695, ENSG00000076984, ENSG00000134318, ENSG00000178950, ENSG00000050748, ENSG00000152256, ENSG00000100030, ENSG00000173273, ENSG00000113163, ENSG00000172757, ENSG00000075413, ENSG0000…	1504	667	13528	1.281101470541325	0.9999999999999089	0.19427651015454583	14.544024532937483
GOTERM_BP_FAT	GO:0060548~negative regulation of cell death	56	2.879177377892031	0.008717032617617325	ENSG00000064393, ENSG00000171720, ENSG00000101152, ENSG00000140564, ENSG00000005194, ENSG00000172757, ENSG00000187325, ENSG00000067900, ENSG00000173757, ENSG00000167815, ENSG00000107262, ENSG00000112096, ENSG00000110422, ENSG00000197943, ENSG00000175104, ENSG00000121879, ENSG00000070669, ENSG00000166181, ENSG00000103423, ENSG00000134982, ENSG00000163558, ENSG00000104884, ENSG00000168522, ENSG0000…	1504	360	13528	1.3991725768321512	0.9999999999999504	0.19653260016872776	14.815814818281847
GOTERM_BP_FAT	GO:0043392~negative regulation of DNA binding	13	0.6683804627249357	0.008721352845835077	ENSG00000167815, ENSG00000100906, ENSG00000142655, ENSG00000004487, ENSG00000126351, ENSG00000135766, ENSG00000153879, ENSG00000096717, ENSG00000148143, ENSG00000103423, ENSG00000173273, ENSG00000115738, ENSG00000096968	1504	51	13528	2.2927617855652898	0.9999999999999512	0.19537175361148862	14.822614115444443
GOTERM_CC_FAT	GO:0017053~transcriptional repressor complex	11	0.5655526992287918	0.008759468603795954	ENSG00000132522, ENSG00000197223, ENSG00000131263, ENSG00000166913, ENSG00000106789, ENSG00000064703, ENSG00000171720, ENSG00000102054, ENSG00000141027, ENSG00000175029, ENSG00000196498	1350	41	12782	2.5402348690153564	0.9956483491808867	0.0802461792430913	12.231388201365334
GOTERM_BP_FAT	GO:0006281~DNA repair	46	2.365038560411311	0.008912978896241147	ENSG00000136319, ENSG00000179262, ENSG00000198890, ENSG00000117748, ENSG00000049167, ENSG00000124535, ENSG00000048392, ENSG00000131778, ENSG00000110768, ENSG00000185068, ENSG00000049541, ENSG00000159388, ENSG00000172273, ENSG00000143799, ENSG00000152457, ENSG00000127922, ENSG00000035928, ENSG00000172613, ENSG00000076924, ENSG00000123415, ENSG00000132646, ENSG00000183474, ENSG00000172977, ENSG0000…	1504	284	13528	1.456884926580761	0.9999999999999751	0.19796893385902736	15.123685033208567
GOTERM_BP_FAT	GO:0009890~negative regulation of biosynthetic process	83	4.267352185089974	0.009210932398423513	ENSG00000178585, ENSG00000169946, ENSG00000198890, ENSG00000138448, ENSG00000179218, ENSG00000152894, ENSG00000144744, ENSG00000064393, ENSG00000171720, ENSG00000053254, ENSG00000168036, ENSG00000086102, ENSG00000132522, ENSG00000172273, ENSG00000104408, ENSG00000168610, ENSG00000168310, ENSG00000178028, ENSG00000127511, ENSG00000172613, ENSG00000196235, ENSG00000187325, ENSG00000135547, ENSG0000…	1504	573	13528	1.3028944339237312	0.9999999999999913	0.20261876584316318	15.589813495680161
GOTERM_MF_FAT	GO:0019900~kinase binding	31	1.5938303341902313	0.00953845568219079	ENSG00000164080, ENSG00000158571, ENSG00000118971, ENSG00000173542, ENSG00000152894, ENSG00000138443, ENSG00000106617, ENSG00000185950, ENSG00000168036, ENSG00000072062, ENSG00000100151, ENSG00000076984, ENSG00000172915, ENSG00000168610, ENSG00000100030, ENSG00000008294, ENSG00000172613, ENSG00000118689, ENSG00000140443, ENSG00000169032, ENSG00000096968, ENSG00000073803, ENSG00000163513, ENSG0000…	1402	179	12983	1.6037464436280175	0.9999959676958401	0.2161616011508497	14.48077401510317
GOTERM_BP_FAT	GO:0045333~cellular respiration	20	1.0282776349614395	0.009643935097313063	ENSG00000167985, ENSG00000010256, ENSG00000178127, ENSG00000166136, ENSG00000112096, ENSG00000204370, ENSG00000173660, ENSG00000067829, ENSG00000146701, ENSG00000168291, ENSG00000182054, ENSG00000168653, ENSG00000163541, ENSG00000110717, ENSG00000014641, ENSG00000156467, ENSG00000130414, ENSG00000007202, ENSG00000140740, ENSG00000004779	1504	97	13528	1.8545733713533672	0.9999999999999981	0.20980181532041486	16.26290520121241
GOTERM_BP_FAT	GO:0030518~steroid hormone receptor signaling pathway	14	0.7197943444730077	0.009877434092514823	ENSG00000108510, ENSG00000184634, ENSG00000033800, ENSG00000179218, ENSG00000132341, ENSG00000104517, ENSG00000168036, ENSG00000013561, ENSG00000067113, ENSG00000140009, ENSG00000128245, ENSG00000155974, ENSG00000172977, ENSG00000096968	1504	58	13528	2.171129860601614	0.9999999999999992	0.21300837212781587	16.62376430577035
GOTERM_BP_FAT	GO:0016054~organic acid catabolic process	22	1.1311053984575836	0.010037514660801775	ENSG00000178445, ENSG00000182890, ENSG00000008311, ENSG00000125166, ENSG00000131844, ENSG00000104823, ENSG00000129480, ENSG00000112033, ENSG00000198130, ENSG00000072778, ENSG00000087008, ENSG00000133835, ENSG00000164039, ENSG00000148672, ENSG00000127884, ENSG00000162174, ENSG00000103066, ENSG00000131373, ENSG00000084754, ENSG00000139197, ENSG00000140905, ENSG00000157184	1504	111	13528	1.7827295380486872	0.9999999999999996	0.21476483805384117	16.87030949997913
GOTERM_BP_FAT	GO:0046395~carboxylic acid catabolic process	22	1.1311053984575836	0.010037514660801775	ENSG00000178445, ENSG00000182890, ENSG00000008311, ENSG00000125166, ENSG00000131844, ENSG00000104823, ENSG00000129480, ENSG00000112033, ENSG00000198130, ENSG00000072778, ENSG00000087008, ENSG00000133835, ENSG00000164039, ENSG00000148672, ENSG00000127884, ENSG00000162174, ENSG00000103066, ENSG00000131373, ENSG00000084754, ENSG00000139197, ENSG00000140905, ENSG00000157184	1504	111	13528	1.7827295380486872	0.9999999999999996	0.21476483805384117	16.87030949997913
GOTERM_BP_FAT	GO:0042375~quinone cofactor metabolic process	6	0.30848329048843187	0.010064413582841752	ENSG00000198099, ENSG00000167186, ENSG00000167113, ENSG00000205758, ENSG00000159228, ENSG00000132423	1504	13	13528	4.1513911620294595	0.9999999999999996	0.21398082969832177	16.911669690598895
GOTERM_BP_FAT	GO:0006099~tricarboxylic acid cycle	8	0.4113110539845758	0.010152323513196277	ENSG00000163541, ENSG00000204370, ENSG00000067829, ENSG00000014641, ENSG00000146701, ENSG00000168291, ENSG00000182054, ENSG00000007202	1504	23	13528	3.1285846438482885	0.9999999999999997	0.21435231546687605	17.046705687962515
GOTERM_BP_FAT	GO:0046356~acetyl-CoA catabolic process	8	0.4113110539845758	0.010152323513196277	ENSG00000163541, ENSG00000204370, ENSG00000067829, ENSG00000014641, ENSG00000146701, ENSG00000168291, ENSG00000182054, ENSG00000007202	1504	23	13528	3.1285846438482885	0.9999999999999997	0.21435231546687605	17.046705687962515
GOTERM_BP_FAT	GO:0016050~vesicle organization	13	0.6683804627249357	0.010220729423565035	ENSG00000095139, ENSG00000122218, ENSG00000134243, ENSG00000111481, ENSG00000105669, ENSG00000102189, ENSG00000138768, ENSG00000003393, ENSG00000124333, ENSG00000065135, ENSG00000042753, ENSG00000105649, ENSG00000196072	1504	52	13528	2.2486702127659575	0.9999999999999998	0.21435531418521447	17.151638537318025
GOTERM_BP_FAT	GO:0010629~negative regulation of gene expression	74	3.8046272493573263	0.010303854448850323	ENSG00000178585, ENSG00000169946, ENSG00000198890, ENSG00000179218, ENSG00000152894, ENSG00000144744, ENSG00000064393, ENSG00000171720, ENSG00000053254, ENSG00000168036, ENSG00000086102, ENSG00000132522, ENSG00000172273, ENSG00000168610, ENSG00000168310, ENSG00000178028, ENSG00000127511, ENSG00000125207, ENSG00000196235, ENSG00000187325, ENSG00000135547, ENSG00000111707, ENSG00000131263, ENSG0000…	1504	504	13528	1.3206475852752448	0.9999999999999998	0.2146308679295228	17.278981223295464
GOTERM_MF_FAT	GO:0004518~nuclease activity	28	1.4395886889460154	0.01048039584476708	ENSG00000135473, ENSG00000100697, ENSG00000104626, ENSG00000102053, ENSG00000152457, ENSG00000124787, ENSG00000148688, ENSG00000132541, ENSG00000172613, ENSG00000083520, ENSG00000123737, ENSG00000088930, ENSG00000178896, ENSG00000062822, ENSG00000113456, ENSG00000152684, ENSG00000166938, ENSG00000168496, ENSG00000138767, ENSG00000154743, ENSG00000113300, ENSG00000042088, ENSG00000138231, ENSG0000…	1402	158	12983	1.6410733310460641	0.9999988250321008	0.23093678616122515	15.798569027676834
GOTERM_MF_FAT	GO:0004652~polynucleotide adenylyltransferase activity	4	0.2056555269922879	0.010602811088120058	ENSG00000115421, ENSG00000107951, ENSG00000090060, ENSG00000218823	1402	5	12983	7.40827389443652	0.9999989990991677	0.22945176297079772	15.9684241378379
GOTERM_MF_FAT	GO:0004459~L-lactate dehydrogenase activity	4	0.2056555269922879	0.010602811088120058	ENSG00000134333, ENSG00000166800, ENSG00000171989, ENSG00000166796	1402	5	12983	7.40827389443652	0.9999989990991677	0.22945176297079772	15.9684241378379
GOTERM_BP_FAT	GO:0006644~phospholipid metabolic process	33	1.6966580976863752	0.01070761294861137	ENSG00000075651, ENSG00000145337, ENSG00000162407, ENSG00000163624, ENSG00000161217, ENSG00000087157, ENSG00000103066, ENSG00000121769, ENSG00000117592, ENSG00000172594, ENSG00000145675, ENSG00000112367, ENSG00000097033, ENSG00000101290, ENSG00000161048, ENSG00000197943, ENSG00000161395, ENSG00000123684, ENSG00000143393, ENSG00000086848, ENSG00000121879, ENSG00000143398, ENSG00000068745, ENSG0000…	1504	190	13528	1.5622340425531915	1.0	0.22077600450699997	17.894887797382108
GOTERM_BP_FAT	GO:0006119~oxidative phosphorylation	20	1.0282776349614395	0.010753207010022046	ENSG00000167985, ENSG00000010256, ENSG00000178127, ENSG00000166136, ENSG00000173660, ENSG00000131100, ENSG00000155097, ENSG00000168653, ENSG00000110719, ENSG00000147416, ENSG00000075399, ENSG00000110717, ENSG00000156467, ENSG00000130414, ENSG00000140740, ENSG00000154518, ENSG00000004779, ENSG00000114573, ENSG00000169020, ENSG00000185883	1504	98	13528	1.8356491532783326	1.0	0.22032375585912556	17.96416541171675
GOTERM_BP_FAT	GO:0031327~negative regulation of cellular biosynthetic process	81	4.16452442159383	0.010867975535572033	ENSG00000178585, ENSG00000169946, ENSG00000198890, ENSG00000179218, ENSG00000152894, ENSG00000144744, ENSG00000064393, ENSG00000171720, ENSG00000053254, ENSG00000168036, ENSG00000086102, ENSG00000132522, ENSG00000172273, ENSG00000104408, ENSG00000168610, ENSG00000168310, ENSG00000178028, ENSG00000127511, ENSG00000172613, ENSG00000196235, ENSG00000187325, ENSG00000135547, ENSG00000111707, ENSG0000…	1504	561	13528	1.2986972351803392	1.0	0.2211238496761776	18.138305188413895
GOTERM_CC_FAT	GO:0048770~pigment granule	18	0.9254498714652957	0.010949099543012082	ENSG00000089597, ENSG00000150093, ENSG00000044574, ENSG00000132341, ENSG00000101152, ENSG00000089220, ENSG00000155660, ENSG00000096384, ENSG00000117450, ENSG00000147416, ENSG00000101444, ENSG00000128595, ENSG00000166913, ENSG00000167004, ENSG00000111737, ENSG00000120063, ENSG00000141367, ENSG00000122359	1350	89	12782	1.9149063670411988	0.9988905156645796	0.09795312000494638	15.062917510388152
GOTERM_CC_FAT	GO:0042470~melanosome	18	0.9254498714652957	0.010949099543012082	ENSG00000089597, ENSG00000150093, ENSG00000044574, ENSG00000132341, ENSG00000101152, ENSG00000089220, ENSG00000155660, ENSG00000096384, ENSG00000117450, ENSG00000147416, ENSG00000101444, ENSG00000128595, ENSG00000166913, ENSG00000167004, ENSG00000111737, ENSG00000120063, ENSG00000141367, ENSG00000122359	1350	89	12782	1.9149063670411988	0.9988905156645796	0.09795312000494638	15.062917510388152
GOTERM_BP_FAT	GO:0007265~Ras protein signal transduction	21	1.0796915167095116	0.010962494135285474	ENSG00000160691, ENSG00000075651, ENSG00000100852, ENSG00000155849, ENSG00000126934, ENSG00000074696, ENSG00000197122, ENSG00000116288, ENSG00000166913, ENSG00000141522, ENSG00000006607, ENSG00000100359, ENSG00000100030, ENSG00000172757, ENSG00000175220, ENSG00000067900, ENSG00000120063, ENSG00000141068, ENSG00000162889, ENSG00000169032, ENSG00000129946	1504	105	13528	1.7989361702127658	1.0	0.22155093639689438	18.281457012310632
GOTERM_CC_FAT	GO:0031201~SNARE complex	7	0.35989717223650386	0.011058902928940132	ENSG00000124222, ENSG00000151532, ENSG00000113734, ENSG00000162236, ENSG00000177951, ENSG00000100568, ENSG00000124333	1350	19	12782	3.4882651072124755	0.9989640883824931	0.09748884667631352	15.202641960726304
GOTERM_MF_FAT	GO:0050662~coenzyme binding	31	1.5938303341902313	0.011112352325810681	ENSG00000139531, ENSG00000140374, ENSG00000004487, ENSG00000087008, ENSG00000143799, ENSG00000111640, ENSG00000014641, ENSG00000131373, ENSG00000105135, ENSG00000117862, ENSG00000166816, ENSG00000140263, ENSG00000112699, ENSG00000159231, ENSG00000178127, ENSG00000205758, ENSG00000155368, ENSG00000067829, ENSG00000072778, ENSG00000124523, ENSG00000106049, ENSG00000182054, ENSG00000096717, ENSG0000…	1402	181	12983	1.5860254884498073	0.9999994866070316	0.235237031477616	16.671979338657472
GOTERM_BP_FAT	GO:0016567~protein ubiquitination	23	1.1825192802056554	0.01117139582831272	ENSG00000113595, ENSG00000185651, ENSG00000009335, ENSG00000049167, ENSG00000109670, ENSG00000072803, ENSG00000103342, ENSG00000081154, ENSG00000111530, ENSG00000072609, ENSG00000086758, ENSG00000100023, ENSG00000175104, ENSG00000013561, ENSG00000110429, ENSG00000159461, ENSG00000147364, ENSG00000134371, ENSG00000103549, ENSG00000112146, ENSG00000144848, ENSG00000130939, ENSG00000166477	1504	119	13528	1.7384677275165383	1.0	0.22400132158448327	18.597007040196758
GOTERM_BP_FAT	GO:0044093~positive regulation of molecular function	84	4.318766066838046	0.011362667550346931	ENSG00000181867, ENSG00000064393, ENSG00000161057, ENSG00000143106, ENSG00000100764, ENSG00000153879, ENSG00000130177, ENSG00000131236, ENSG00000125695, ENSG00000089053, ENSG00000108294, ENSG00000120063, ENSG00000169032, ENSG00000073803, ENSG00000167815, ENSG00000163513, ENSG00000197943, ENSG00000126067, ENSG00000163806, ENSG00000108671, ENSG00000116586, ENSG00000175104, ENSG00000205155, ENSG0000…	1504	586	13528	1.2893399172173408	1.0	0.22610401962929705	18.884916124619778
GOTERM_BP_FAT	GO:0044264~cellular polysaccharide metabolic process	13	0.6683804627249357	0.011911977226036007	ENSG00000038274, ENSG00000106617, ENSG00000169826, ENSG00000163806, ENSG00000033011, ENSG00000182197, ENSG00000100504, ENSG00000153936, ENSG00000175229, ENSG00000162688, ENSG00000100994, ENSG00000111713, ENSG00000095380	1504	53	13528	2.206242472902449	1.0	0.23438175826585883	19.70641396511299
GOTERM_MF_FAT	GO:0005083~small GTPase regulator activity	43	2.210796915167095	0.012068750713947168	ENSG00000142459, ENSG00000106299, ENSG00000166887, ENSG00000104728, ENSG00000188419, ENSG00000066777, ENSG00000036054, ENSG00000139436, ENSG00000184014, ENSG00000205339, ENSG00000124198, ENSG00000132405, ENSG00000141522, ENSG00000006607, ENSG00000149798, ENSG00000100359, ENSG00000151693, ENSG00000108239, ENSG00000083520, ENSG00000196914, ENSG00000100401, ENSG00000072818, ENSG00000100852, ENSG0000…	1402	274	12983	1.4532654081239522	0.9999998535016308	0.24882277099069638	17.977632332752837
GOTERM_BP_FAT	GO:0060416~response to growth hormone stimulus	5	0.2570694087403599	0.012073274556100654	ENSG00000145675, ENSG00000168610, ENSG00000126561, ENSG00000173757, ENSG00000096968	1504	9	13528	4.997044917257683	1.0	0.23585419585335898	19.946137745464632
GOTERM_BP_FAT	GO:0006013~mannose metabolic process	5	0.2570694087403599	0.012073274556100654	ENSG00000112699, ENSG00000196547, ENSG00000100417, ENSG00000104774, ENSG00000112893	1504	9	13528	4.997044917257683	1.0	0.23585419585335898	19.946137745464632
GOTERM_CC_FAT	GO:0044427~chromosomal part	56	2.879177377892031	0.012211182176347417	ENSG00000168556, ENSG00000062650, ENSG00000135336, ENSG00000171720, ENSG00000120438, ENSG00000104408, ENSG00000086827, ENSG00000178028, ENSG00000127511, ENSG00000173273, ENSG00000130522, ENSG00000204569, ENSG00000111707, ENSG00000100401, ENSG00000120253, ENSG00000136982, ENSG00000101972, ENSG00000005339, ENSG00000054267, ENSG00000173473, ENSG00000146676, ENSG00000163939, ENSG00000007168, ENSG0000…	1350	386	12782	1.373617347917866	0.9994960155059406	0.10565283444325169	16.656042812207218
GOTERM_BP_FAT	GO:0006096~glycolysis	12	0.6169665809768637	0.012270462789283136	ENSG00000158571, ENSG00000134333, ENSG00000111640, ENSG00000111669, ENSG00000014641, ENSG00000149925, ENSG00000146701, ENSG00000168291, ENSG00000116747, ENSG00000166800, ENSG00000171989, ENSG00000166796	1504	47	13528	2.296514259846084	1.0	0.2379154050767056	20.238284205402145
GOTERM_MF_FAT	GO:0031625~ubiquitin protein ligase binding	10	0.5141388174807198	0.012293832781913868	ENSG00000100906, ENSG00000087095, ENSG00000108094, ENSG00000055130, ENSG00000170515, ENSG00000103549, ENSG00000036257, ENSG00000078140, ENSG00000158290, ENSG00000176248	1402	36	12983	2.572317324457125	0.9999998909604395	0.2489460327560029	18.282104942026066
GOTERM_CC_FAT	GO:0005694~chromosome	65	3.3419023136246784	0.01233127946488623	ENSG00000168556, ENSG00000062650, ENSG00000135336, ENSG00000171720, ENSG00000120438, ENSG00000104408, ENSG00000086827, ENSG00000178028, ENSG00000165271, ENSG00000173273, ENSG00000127511, ENSG00000130522, ENSG00000204569, ENSG00000111707, ENSG00000100401, ENSG00000120253, ENSG00000136982, ENSG00000101972, ENSG00000005339, ENSG00000054267, ENSG00000173473, ENSG00000146676, ENSG00000007168, ENSG0000…	1350	460	12782	1.337890499194847	0.999532498157448	0.10517936569600861	16.80618041623142
GOTERM_BP_FAT	GO:0000910~cytokinesis	11	0.5655526992287918	0.01241097781136828	ENSG00000145715, ENSG00000108387, ENSG00000134318, ENSG00000161800, ENSG00000137100, ENSG00000172757, ENSG00000134982, ENSG00000111737, ENSG00000067900, ENSG00000122359, ENSG00000100345	1504	41	13528	2.413207057602491	1.0	0.23899160159299193	20.445850476704997
GOTERM_CC_FAT	GO:0031903~microbody membrane	9	0.46272493573264784	0.012981264447473528	ENSG00000034693, ENSG00000142655, ENSG00000157911, ENSG00000100372, ENSG00000131779, ENSG00000135241, ENSG00000108733, ENSG00000164751, ENSG00000139197	1350	31	12782	2.7488172043010755	0.9996887602607417	0.10895147063295973	17.614381185313466
GOTERM_CC_FAT	GO:0005778~peroxisomal membrane	9	0.46272493573264784	0.012981264447473528	ENSG00000034693, ENSG00000142655, ENSG00000157911, ENSG00000100372, ENSG00000131779, ENSG00000135241, ENSG00000108733, ENSG00000164751, ENSG00000139197	1350	31	12782	2.7488172043010755	0.9996887602607417	0.10895147063295973	17.614381185313466
GOTERM_CC_FAT	GO:0000776~kinetochore	16	0.8226221079691516	0.01364447597002202	ENSG00000100401, ENSG00000120253, ENSG00000137100, ENSG00000074054, ENSG00000005339, ENSG00000163939, ENSG00000007168, ENSG00000086827, ENSG00000169375, ENSG00000175203, ENSG00000134982, ENSG00000141200, ENSG00000125450, ENSG00000115942, ENSG00000157020, ENSG00000069248	1350	77	12782	1.9674074074074073	0.9997945569950851	0.11270900187330568	18.431476556665814
GOTERM_MF_FAT	GO:0030145~manganese ion binding	27	1.3881748071979434	0.013767287129905485	ENSG00000138696, ENSG00000100697, ENSG00000121989, ENSG00000170836, ENSG00000076555, ENSG00000107779, ENSG00000178234, ENSG00000109586, ENSG00000170502, ENSG00000149923, ENSG00000149541, ENSG00000011485, ENSG00000163513, ENSG00000112096, ENSG00000067829, ENSG00000139629, ENSG00000182054, ENSG00000162630, ENSG00000163806, ENSG00000168496, ENSG00000143641, ENSG00000149476, ENSG00000114739, ENSG0000…	1402	154	12983	1.6235665190729383	0.9999999842490304	0.2703566069613266	20.24921859850597
GOTERM_BP_FAT	GO:0009225~nucleotide-sugar metabolic process	6	0.30848329048843187	0.014245853672546606	ENSG00000112699, ENSG00000169764, ENSG00000172269, ENSG00000117620, ENSG00000013375, ENSG00000117143	1504	14	13528	3.854863221884498	1.0	0.2678943498382047	23.10985123115006
GOTERM_BP_FAT	GO:0006625~protein targeting to peroxisome	6	0.30848329048843187	0.014245853672546606	ENSG00000102910, ENSG00000034693, ENSG00000142655, ENSG00000157911, ENSG00000108733, ENSG00000139197	1504	14	13528	3.854863221884498	1.0	0.2678943498382047	23.10985123115006
GOTERM_CC_FAT	GO:0005732~small nucleolar ribonucleoprotein complex	7	0.35989717223650386	0.014416344696677592	ENSG00000145912, ENSG00000109534, ENSG00000165271, ENSG00000114767, ENSG00000105202, ENSG00000100138, ENSG00000101361	1350	20	12782	3.3138518518518514	0.9998733577987738	0.1171861353897875	19.372922692015425
GOTERM_BP_FAT	GO:0043066~negative regulation of apoptosis	54	2.776349614395887	0.01445335841760039	ENSG00000064393, ENSG00000171720, ENSG00000101152, ENSG00000140564, ENSG00000005194, ENSG00000172757, ENSG00000187325, ENSG00000067900, ENSG00000173757, ENSG00000167815, ENSG00000107262, ENSG00000112096, ENSG00000110422, ENSG00000175104, ENSG00000121879, ENSG00000070669, ENSG00000103423, ENSG00000166181, ENSG00000134982, ENSG00000163558, ENSG00000104884, ENSG00000168522, ENSG00000197386, ENSG0000…	1504	354	13528	1.3720699603317708	1.0	0.26981157425232327	23.405755487617753
GOTERM_BP_FAT	GO:0010551~regulation of specific transcription from RNA polymerase II promoter	19	0.9768637532133676	0.014502402912146283	ENSG00000100906, ENSG00000119729, ENSG00000162775, ENSG00000004487, ENSG00000171720, ENSG00000141027, ENSG00000168036, ENSG00000126351, ENSG00000096717, ENSG00000025434, ENSG00000196498, ENSG00000111424, ENSG00000132522, ENSG00000108840, ENSG00000187325, ENSG00000104964, ENSG00000135547, ENSG00000172977, ENSG00000085231	1504	94	13528	1.8180737890448164	1.0	0.2691826921067264	23.47553605698751
GOTERM_BP_FAT	GO:0043085~positive regulation of catalytic activity	75	3.8560411311053984	0.01460165805955577	ENSG00000181867, ENSG00000161057, ENSG00000143106, ENSG00000100764, ENSG00000130177, ENSG00000131236, ENSG00000125695, ENSG00000089053, ENSG00000108294, ENSG00000120063, ENSG00000169032, ENSG00000073803, ENSG00000167815, ENSG00000163513, ENSG00000126067, ENSG00000163806, ENSG00000108671, ENSG00000116586, ENSG00000175104, ENSG00000205155, ENSG00000064989, ENSG00000025434, ENSG00000139132, ENSG0000…	1504	520	13528	1.2973097381342062	1.0	0.2693557079890859	23.616572553435788
GOTERM_BP_FAT	GO:0007243~protein kinase cascade	56	2.879177377892031	0.014791433288464677	ENSG00000132522, ENSG00000076984, ENSG00000050748, ENSG00000168610, ENSG00000070614, ENSG00000100030, ENSG00000120063, ENSG00000173757, ENSG00000169032, ENSG00000073803, ENSG00000167815, ENSG00000145675, ENSG00000197885, ENSG00000211455, ENSG00000116586, ENSG00000175104, ENSG00000121879, ENSG00000109756, ENSG00000139132, ENSG00000117676, ENSG00000165059, ENSG00000132356, ENSG00000149930, ENSG0000…	1504	370	13528	1.3613571017826336	1.0	0.2709485423913677	23.88554962698898
GOTERM_MF_FAT	GO:0015077~monovalent inorganic cation transmembrane transporter activity	20	1.0282776349614395	0.014860595115966827	ENSG00000164919, ENSG00000010256, ENSG00000135940, ENSG00000166347, ENSG00000173660, ENSG00000131100, ENSG00000155097, ENSG00000166260, ENSG00000110719, ENSG00000147416, ENSG00000125375, ENSG00000065923, ENSG00000156467, ENSG00000131143, ENSG00000198689, ENSG00000154518, ENSG00000115944, ENSG00000114573, ENSG00000185883, ENSG00000169020	1402	104	12983	1.7808350707780094	0.9999999962588304	0.28433953866960604	21.67999999673048
GOTERM_BP_FAT	GO:0008064~regulation of actin polymerization or depolymerization	14	0.7197943444730077	0.015040109441387863	ENSG00000163466, ENSG00000111229, ENSG00000167965, ENSG00000136950, ENSG00000145715, ENSG00000162704, ENSG00000071051, ENSG00000149798, ENSG00000197694, ENSG00000172757, ENSG00000173898, ENSG00000116489, ENSG00000163554, ENSG00000070087	1504	61	13528	2.0643529822113704	1.0	0.2734357220583006	24.23665435970912
GOTERM_CC_FAT	GO:0016272~prefoldin complex	5	0.2570694087403599	0.015390067744735787	ENSG00000143256, ENSG00000163681, ENSG00000155959, ENSG00000101132, ENSG00000123349	1350	10	12782	4.734074074074074	0.999931248327649	0.1230466668606679	20.5461166627523
GOTERM_BP_FAT	GO:0051347~positive regulation of transferase activity	39	2.005141388174807	0.015465060026965523	ENSG00000181867, ENSG00000158571, ENSG00000118971, ENSG00000169967, ENSG00000074696, ENSG00000106617, ENSG00000085511, ENSG00000072062, ENSG00000100151, ENSG00000067113, ENSG00000125695, ENSG00000145431, ENSG00000008294, ENSG00000151694, ENSG00000169032, ENSG00000096968, ENSG00000073803, ENSG00000127191, ENSG00000167815, ENSG00000163513, ENSG00000160691, ENSG00000123143, ENSG00000163806, ENSG0000…	1504	240	13528	1.4616356382978724	1.0	0.2785968119040898	24.833098814606323
GOTERM_BP_FAT	GO:0006259~DNA metabolic process	73	3.7532133676092547	0.015758835960681433	ENSG00000136319, ENSG00000198890, ENSG00000049167, ENSG00000135336, ENSG00000110768, ENSG00000185068, ENSG00000005483, ENSG00000172273, ENSG00000143799, ENSG00000178028, ENSG00000127922, ENSG00000172613, ENSG00000159593, ENSG00000123415, ENSG00000117862, ENSG00000088930, ENSG00000143624, ENSG00000112096, ENSG00000062822, ENSG00000136982, ENSG00000113456, ENSG00000166896, ENSG00000168496, ENSG0000…	1504	506	13528	1.2976515852325288	1.0	0.281671950111374	25.24283333523187
GOTERM_CC_FAT	GO:0043189~H4/H2A histone acetyltransferase complex	6	0.30848329048843187	0.015798351898654493	ENSG00000196367, ENSG00000178028, ENSG00000101189, ENSG00000136518, ENSG00000183495, ENSG00000172977	1350	15	12782	3.787259259259259	0.9999467932964634	0.12452693595531039	21.033286044323063
GOTERM_BP_FAT	GO:0006417~regulation of translation	25	1.2853470437017995	0.015827078773504297	ENSG00000179218, ENSG00000075151, ENSG00000136770, ENSG00000187840, ENSG00000151247, ENSG00000104408, ENSG00000204842, ENSG00000100030, ENSG00000125207, ENSG00000132541, ENSG00000134001, ENSG00000134644, ENSG00000112531, ENSG00000124374, ENSG00000105887, ENSG00000136231, ENSG00000106263, ENSG00000173812, ENSG00000120705, ENSG00000131503, ENSG00000132394, ENSG00000085760, ENSG00000071051, ENSG0000…	1504	137	13528	1.6413651188072682	1.0	0.2812968946033618	25.337710115869562
GOTERM_BP_FAT	GO:0032869~cellular response to insulin stimulus	15	0.7712082262210797	0.01599799576653759	ENSG00000160691, ENSG00000119729, ENSG00000118971, ENSG00000145675, ENSG00000185950, ENSG00000187840, ENSG00000175354, ENSG00000143799, ENSG00000108840, ENSG00000147852, ENSG00000117461, ENSG00000136856, ENSG00000163558, ENSG00000197594, ENSG00000140443	1504	68	13528	1.9841207759699626	1.0	0.2824687003142735	25.57483366078457
GOTERM_BP_FAT	GO:0045669~positive regulation of osteoblast differentiation	8	0.4113110539845758	0.01634811516037855	ENSG00000196923, ENSG00000138696, ENSG00000114739, ENSG00000121989, ENSG00000107779, ENSG00000130522, ENSG00000115170, ENSG00000168036	1504	25	13528	2.8782978723404256	1.0	0.28629063886798445	26.058354372407845
GOTERM_MF_FAT	GO:0015924~mannosyl-oligosaccharide mannosidase activity	5	0.2570694087403599	0.016619301192914	ENSG00000198162, ENSG00000196547, ENSG00000116406, ENSG00000112893, ENSG00000088298	1402	10	12983	4.630171184022825	0.9999999996307698	0.3079719754752397	23.931118497328175
GOTERM_MF_FAT	GO:0005099~Ras GTPase activator activity	18	0.9254498714652957	0.016648866812722714	ENSG00000100401, ENSG00000142459, ENSG00000100852, ENSG00000036054, ENSG00000132405, ENSG00000057608, ENSG00000109756, ENSG00000136111, ENSG00000145715, ENSG00000149798, ENSG00000100359, ENSG00000054611, ENSG00000175220, ENSG00000108239, ENSG00000075391, ENSG00000160007, ENSG00000124126, ENSG00000197226	1402	91	12983	1.8317160728002382	0.9999999996448802	0.3041650348280529	23.968437661161957
GOTERM_BP_FAT	GO:0007163~establishment or maintenance of cell polarity	12	0.6169665809768637	0.01671596959962872	ENSG00000131236, ENSG00000007168, ENSG00000086827, ENSG00000074054, ENSG00000148498, ENSG00000172757, ENSG00000134982, ENSG00000169756, ENSG00000140443, ENSG00000163558, ENSG00000174672, ENSG00000100345	1504	49	13528	2.202778983933999	1.0	0.29031040491232873	26.56316740191822
GOTERM_BP_FAT	GO:0030522~intracellular receptor-mediated signaling pathway	16	0.8226221079691516	0.016721440296276986	ENSG00000108510, ENSG00000184634, ENSG00000033800, ENSG00000179218, ENSG00000132341, ENSG00000104517, ENSG00000005483, ENSG00000168036, ENSG00000013561, ENSG00000111424, ENSG00000067113, ENSG00000140009, ENSG00000155974, ENSG00000128245, ENSG00000172977, ENSG00000096968	1504	75	13528	1.9188652482269501	1.0	0.28898224859163735	26.570650286663454
GOTERM_MF_FAT	GO:0070566~adenylyltransferase activity	6	0.30848329048843187	0.01729067023111664	ENSG00000160688, ENSG00000115421, ENSG00000107951, ENSG00000090060, ENSG00000218823, ENSG00000072756	1402	15	12983	3.7041369472182595	0.9999999998476289	0.3096585054797538	24.77432958530674
GOTERM_MF_FAT	GO:0015923~mannosidase activity	6	0.30848329048843187	0.01729067023111664	ENSG00000198162, ENSG00000196547, ENSG00000116406, ENSG00000104774, ENSG00000112893, ENSG00000088298	1402	15	12983	3.7041369472182595	0.9999999998476289	0.3096585054797538	24.77432958530674
GOTERM_MF_FAT	GO:0004697~protein kinase C activity	6	0.30848329048843187	0.01729067023111664	ENSG00000065675, ENSG00000123143, ENSG00000115825, ENSG00000163558, ENSG00000105287, ENSG00000163932	1402	15	12983	3.7041369472182595	0.9999999998476289	0.3096585054797538	24.77432958530674
GOTERM_BP_FAT	GO:0006084~acetyl-CoA metabolic process	9	0.46272493573264784	0.01737133177508836	ENSG00000163541, ENSG00000103150, ENSG00000204370, ENSG00000067829, ENSG00000014641, ENSG00000146701, ENSG00000168291, ENSG00000182054, ENSG00000007202	1504	31	13528	2.611358956760467	1.0	0.29699636340375024	27.454468714195045
GOTERM_CC_FAT	GO:0031252~cell leading edge	24	1.2339331619537275	0.01785721926754462	ENSG00000106299, ENSG00000150093, ENSG00000163466, ENSG00000196923, ENSG00000075651, ENSG00000152894, ENSG00000138443, ENSG00000132254, ENSG00000088992, ENSG00000102981, ENSG00000111229, ENSG00000104635, ENSG00000168036, ENSG00000121879, ENSG00000003393, ENSG00000139132, ENSG00000145715, ENSG00000007168, ENSG00000102302, ENSG00000175220, ENSG00000169398, ENSG00000151694, ENSG00000066032, ENSG0000…	1350	138	12782	1.646634460547504	0.9999854145263621	0.13797682748473084	23.447793793025628
GOTERM_MF_FAT	GO:0004721~phosphoprotein phosphatase activity	28	1.4395886889460154	0.018034189749492467	ENSG00000116675, ENSG00000081377, ENSG00000160075, ENSG00000088179, ENSG00000144579, ENSG00000070778, ENSG00000152894, ENSG00000162407, ENSG00000171100, ENSG00000079335, ENSG00000120910, ENSG00000170836, ENSG00000106278, ENSG00000175354, ENSG00000144677, ENSG00000149923, ENSG00000120875, ENSG00000112245, ENSG00000169032, ENSG00000011485, ENSG00000134575, ENSG00000163806, ENSG00000054148, ENSG0000…	1402	165	12983	1.571452038213807	0.9999999999428664	0.3164212189723017	25.697915973693153
GOTERM_CC_FAT	GO:0030118~clathrin coat	10	0.5141388174807198	0.01807453730621806	ENSG00000095139, ENSG00000042753, ENSG00000089818, ENSG00000100280, ENSG00000213983, ENSG00000196961, ENSG00000221838, ENSG00000006125, ENSG00000141367, ENSG00000053770	1350	39	12782	2.4277302943969614	0.9999872788428695	0.13784395710224517	23.69859282562444
GOTERM_BP_FAT	GO:0030010~establishment of cell polarity	7	0.35989717223650386	0.0182888572618949	ENSG00000007168, ENSG00000086827, ENSG00000172757, ENSG00000140443, ENSG00000163558, ENSG00000174672, ENSG00000100345	1504	20	13528	3.14813829787234	1.0	0.30861458230600314	28.685147066651307
GOTERM_CC_FAT	GO:0045275~respiratory chain complex III	4	0.2056555269922879	0.018357952331063326	ENSG00000074582, ENSG00000010256, ENSG00000173660, ENSG00000140740	1350	6	12782	6.312098765432099	0.9999893573846892	0.13818070622797307	24.024520841224284
GOTERM_CC_FAT	GO:0005750~mitochondrial respiratory chain complex III	4	0.2056555269922879	0.018357952331063326	ENSG00000074582, ENSG00000010256, ENSG00000173660, ENSG00000140740	1350	6	12782	6.312098765432099	0.9999893573846892	0.13818070622797307	24.024520841224284
GOTERM_CC_FAT	GO:0005663~DNA replication factor C complex	4	0.2056555269922879	0.018357952331063326	ENSG00000035928, ENSG00000163918, ENSG00000132646, ENSG00000049541	1350	6	12782	6.312098765432099	0.9999893573846892	0.13818070622797307	24.024520841224284
GOTERM_BP_FAT	GO:0006107~oxaloacetate metabolic process	5	0.2570694087403599	0.01837497686215777	ENSG00000125166, ENSG00000014641, ENSG00000146701, ENSG00000126561, ENSG00000173757	1504	10	13528	4.497340425531915	1.0	0.3083705972675955	28.799640574130315
GOTERM_BP_FAT	GO:0043434~response to peptide hormone stimulus	27	1.3881748071979434	0.019385952543231062	ENSG00000065675, ENSG00000158571, ENSG00000119729, ENSG00000118971, ENSG00000075651, ENSG00000185950, ENSG00000187840, ENSG00000159388, ENSG00000175354, ENSG00000143799, ENSG00000121769, ENSG00000168610, ENSG00000136856, ENSG00000140443, ENSG00000173757, ENSG00000096968, ENSG00000160691, ENSG00000145675, ENSG00000126561, ENSG00000134243, ENSG00000184557, ENSG00000108840, ENSG00000147852, ENSG0000…	1504	154	13528	1.5769894998618403	1.0	0.320903378020144	30.13077439341265
GOTERM_BP_FAT	GO:0043574~peroxisomal transport	6	0.30848329048843187	0.019450963762949143	ENSG00000102910, ENSG00000034693, ENSG00000142655, ENSG00000157911, ENSG00000108733, ENSG00000139197	1504	15	13528	3.5978723404255315	1.0	0.32031172292110566	30.21556334606268
GOTERM_BP_FAT	GO:0030832~regulation of actin filament length	14	0.7197943444730077	0.019483167589277515	ENSG00000163466, ENSG00000111229, ENSG00000167965, ENSG00000136950, ENSG00000145715, ENSG00000162704, ENSG00000071051, ENSG00000149798, ENSG00000197694, ENSG00000172757, ENSG00000173898, ENSG00000116489, ENSG00000163554, ENSG00000070087	1504	63	13528	1.9988179669030732	1.0	0.3192811474901256	30.257528193014338
GOTERM_CC_FAT	GO:0000228~nuclear chromosome	27	1.3881748071979434	0.01948500860432392	ENSG00000168556, ENSG00000117748, ENSG00000101945, ENSG00000062650, ENSG00000135336, ENSG00000120438, ENSG00000111424, ENSG00000165271, ENSG00000173273, ENSG00000127511, ENSG00000204569, ENSG00000105717, ENSG00000164815, ENSG00000111707, ENSG00000198604, ENSG00000110066, ENSG00000173473, ENSG00000146676, ENSG00000163939, ENSG00000169375, ENSG00000104472, ENSG00000179456, ENSG00000113522, ENSG0000…	1350	162	12782	1.5780246913580247	0.9999947673804909	0.14435962136076763	25.307834199929236
GOTERM_BP_FAT	GO:0006650~glycerophospholipid metabolic process	22	1.1311053984575836	0.019485868197172906	ENSG00000145675, ENSG00000112367, ENSG00000075651, ENSG00000145337, ENSG00000097033, ENSG00000161395, ENSG00000143393, ENSG00000161217, ENSG00000086848, ENSG00000121879, ENSG00000143398, ENSG00000068745, ENSG00000103066, ENSG00000121769, ENSG00000007168, ENSG00000168528, ENSG00000032444, ENSG00000087111, ENSG00000101126, ENSG00000184381, ENSG00000011405, ENSG00000182858	1504	118	13528	1.6769743959610532	1.0	0.31786162355004033	30.261046274135705
GOTERM_MF_FAT	GO:0004661~protein geranylgeranyltransferase activity	4	0.2056555269922879	0.019512726079868488	ENSG00000203668, ENSG00000188419, ENSG00000100949, ENSG00000168522	1402	6	12983	6.173561578697099	0.9999999999918945	0.333271659831172	27.502985316852534
GOTERM_CC_FAT	GO:0005795~Golgi stack	11	0.5655526992287918	0.019659575351661705	ENSG00000143641, ENSG00000168282, ENSG00000140564, ENSG00000075651, ENSG00000165861, ENSG00000033100, ENSG00000169826, ENSG00000137573, ENSG00000221838, ENSG00000143398, ENSG00000135775	1350	46	12782	2.264122383252818	0.9999953126091304	0.1438626727564063	25.50478561990108
GOTERM_MF_FAT	GO:0015631~tubulin binding	19	0.9768637532133676	0.020094609302595226	ENSG00000120948, ENSG00000125703, ENSG00000161800, ENSG00000153575, ENSG00000074054, ENSG00000007047, ENSG00000134108, ENSG00000101844, ENSG00000117632, ENSG00000007168, ENSG00000101367, ENSG00000149925, ENSG00000134982, ENSG00000006715, ENSG00000166974, ENSG00000168522, ENSG00000117519, ENSG00000197386, ENSG00000196072	1402	100	12983	1.7594650499286733	0.9999999999962447	0.3370527500761711	28.20202242698262
GOTERM_BP_FAT	GO:0046165~alcohol biosynthetic process	11	0.5655526992287918	0.020241554985502327	ENSG00000112699, ENSG00000158571, ENSG00000100504, ENSG00000111669, ENSG00000100417, ENSG00000172269, ENSG00000197943, ENSG00000013375, ENSG00000140263, ENSG00000196636, ENSG00000117143	1504	44	13528	2.2486702127659575	1.0	0.326531444858444	31.238914772693626
GOTERM_BP_FAT	GO:0033692~cellular polysaccharide biosynthetic process	8	0.4113110539845758	0.02028052694207165	ENSG00000153936, ENSG00000038274, ENSG00000162688, ENSG00000111713, ENSG00000169826, ENSG00000033011, ENSG00000095380, ENSG00000182197	1504	26	13528	2.76759410801964	1.0	0.3255829960573968	31.288991824589154
GOTERM_BP_FAT	GO:0000209~protein polyubiquitination	8	0.4113110539845758	0.02028052694207165	ENSG00000159461, ENSG00000009335, ENSG00000049167, ENSG00000072609, ENSG00000086758, ENSG00000130939, ENSG00000100023, ENSG00000175104	1504	26	13528	2.76759410801964	1.0	0.3255829960573968	31.288991824589154
GOTERM_MF_FAT	GO:0004004~ATP-dependent RNA helicase activity	7	0.35989717223650386	0.02038520951031779	ENSG00000165732, ENSG00000215301, ENSG00000204351, ENSG00000174243, ENSG00000064703, ENSG00000088205, ENSG00000073146	1402	21	12983	3.0867807893485497	0.9999999999974432	0.33678076556622205	28.548757036484428
GOTERM_BP_FAT	GO:0006047~UDP-N-acetylglucosamine metabolic process	4	0.2056555269922879	0.0211349305689774	ENSG00000172269, ENSG00000117620, ENSG00000013375, ENSG00000117143	1504	6	13528	5.99645390070922	1.0	0.3353109832388418	32.37823340417585
GOTERM_BP_FAT	GO:0045860~positive regulation of protein kinase activity	36	1.8508997429305913	0.02203414318613517	ENSG00000118971, ENSG00000169967, ENSG00000074696, ENSG00000106617, ENSG00000085511, ENSG00000072062, ENSG00000100151, ENSG00000067113, ENSG00000125695, ENSG00000145431, ENSG00000008294, ENSG00000151694, ENSG00000169032, ENSG00000096968, ENSG00000127191, ENSG00000073803, ENSG00000163513, ENSG00000167815, ENSG00000160691, ENSG00000123143, ENSG00000163806, ENSG00000116586, ENSG00000175104, ENSG0000…	1504	223	13528	1.452056101517031	1.0	0.34537528671795226	33.506958001570894
GOTERM_CC_FAT	GO:0031902~late endosome membrane	5	0.2570694087403599	0.02219621926679149	ENSG00000115561, ENSG00000159210, ENSG00000134108, ENSG00000124333, ENSG00000176108	1350	11	12782	4.303703703703704	0.9999990547251312	0.15919656670987448	28.3126020551135
GOTERM_CC_FAT	GO:0005675~holo TFIIH complex	5	0.2570694087403599	0.02219621926679149	ENSG00000155229, ENSG00000145736, ENSG00000134480, ENSG00000110768, ENSG00000104884, ENSG00000183474	1350	11	12782	4.303703703703704	0.9999990547251312	0.15919656670987448	28.3126020551135
GOTERM_CC_FAT	GO:0022624~proteasome accessory complex	5	0.2570694087403599	0.02219621926679149	ENSG00000185627, ENSG00000101843, ENSG00000175166, ENSG00000099341, ENSG00000110801	1350	11	12782	4.303703703703704	0.9999990547251312	0.15919656670987448	28.3126020551135
GOTERM_BP_FAT	GO:0032583~regulation of gene-specific transcription	24	1.2339331619537275	0.022378607662227358	ENSG00000100906, ENSG00000142655, ENSG00000119729, ENSG00000162775, ENSG00000088992, ENSG00000004487, ENSG00000171720, ENSG00000141027, ENSG00000168036, ENSG00000126351, ENSG00000096717, ENSG00000025434, ENSG00000196498, ENSG00000132522, ENSG00000111424, ENSG00000108840, ENSG00000140009, ENSG00000187325, ENSG00000104964, ENSG00000135547, ENSG00000085231, ENSG00000172977, ENSG00000087191, ENSG0000…	1504	134	13528	1.6109876151159097	1.0	0.3482315548428292	33.93460507689642
GOTERM_BP_FAT	GO:0033674~positive regulation of kinase activity	37	1.9023136246786632	0.02257108945221272	ENSG00000158571, ENSG00000118971, ENSG00000169967, ENSG00000074696, ENSG00000106617, ENSG00000085511, ENSG00000072062, ENSG00000100151, ENSG00000067113, ENSG00000125695, ENSG00000145431, ENSG00000008294, ENSG00000151694, ENSG00000169032, ENSG00000096968, ENSG00000073803, ENSG00000127191, ENSG00000163513, ENSG00000167815, ENSG00000160691, ENSG00000123143, ENSG00000163806, ENSG00000116586, ENSG0000…	1504	231	13528	1.4407064566639034	1.0	0.34914518574628683	34.17243431825743
GOTERM_MF_FAT	GO:0000030~mannosyltransferase activity	6	0.30848329048843187	0.02296338710716428	ENSG00000009830, ENSG00000214160, ENSG00000132581, ENSG00000101126, ENSG00000033011, ENSG00000182858	1402	16	12983	3.4726283880171187	0.999999999999916	0.36629730168019825	31.55685895406466
GOTERM_BP_FAT	GO:0001702~gastrulation with mouth forming second	7	0.35989717223650386	0.023256842256121714	ENSG00000166225, ENSG00000114739, ENSG00000162407, ENSG00000121989, ENSG00000162337, ENSG00000115170, ENSG00000168036	1504	21	13528	2.99822695035461	1.0	0.3561594950870872	35.013183999916706
GOTERM_MF_FAT	GO:0016887~ATPase activity	49	2.519280205655527	0.023271280983851488	ENSG00000108406, ENSG00000215301, ENSG00000204560, ENSG00000049167, ENSG00000067248, ENSG00000161057, ENSG00000125485, ENSG00000110768, ENSG00000100764, ENSG00000102910, ENSG00000204351, ENSG00000183258, ENSG00000088205, ENSG00000102763, ENSG00000114573, ENSG00000067048, ENSG00000155097, ENSG00000101974, ENSG00000145736, ENSG00000064703, ENSG00000104884, ENSG00000173575, ENSG00000169020, ENSG0000…	1402	334	12983	1.3585532216593916	0.9999999999999442	0.36584596283129	31.908040433590866
GOTERM_MF_FAT	GO:0051020~GTPase binding	20	1.0282776349614395	0.023615046171647253	ENSG00000198700, ENSG00000112685, ENSG00000132254, ENSG00000188419, ENSG00000102981, ENSG00000031823, ENSG00000184014, ENSG00000205339, ENSG00000003393, ENSG00000139132, ENSG00000145715, ENSG00000136717, ENSG00000149798, ENSG00000100359, ENSG00000099901, ENSG00000102302, ENSG00000119487, ENSG00000067900, ENSG00000169032, ENSG00000130158	1402	109	12983	1.699145388632229	0.9999999999999646	0.3658529703167934	32.2981375921511
GOTERM_BP_FAT	GO:0051338~regulation of transferase activity	55	2.827763496143959	0.023621837857482363	ENSG00000181867, ENSG00000110768, ENSG00000132522, ENSG00000125695, ENSG00000169032, ENSG00000073803, ENSG00000163513, ENSG00000167815, ENSG00000130382, ENSG00000110422, ENSG00000163806, ENSG00000116586, ENSG00000175104, ENSG00000139132, ENSG00000103423, ENSG00000108465, ENSG00000114739, ENSG00000168528, ENSG00000134982, ENSG00000165059, ENSG00000180370, ENSG00000115825, ENSG00000132356, ENSG0000…	1504	372	13528	1.3298587279798673	1.0	0.35912345749568786	35.456527598304596
GOTERM_BP_FAT	GO:0006007~glucose catabolic process	13	0.6683804627249357	0.0237684321534099	ENSG00000158571, ENSG00000111669, ENSG00000146701, ENSG00000168291, ENSG00000116747, ENSG00000106049, ENSG00000166796, ENSG00000171989, ENSG00000134333, ENSG00000111640, ENSG00000149925, ENSG00000014641, ENSG00000166800	1504	58	13528	2.0160491562729272	1.0	0.3593962433161326	35.63378292804866
GOTERM_MF_FAT	GO:0043560~insulin receptor substrate binding	5	0.2570694087403599	0.023922015468351814	ENSG00000145675, ENSG00000140443, ENSG00000163932, ENSG00000121879, ENSG00000096968	1402	11	12983	4.20924653092984	0.9999999999999765	0.3654120746427867	32.64470553188599
GOTERM_BP_FAT	GO:0008283~cell proliferation	63	3.2390745501285343	0.024035139499129346	ENSG00000178585, ENSG00000104290, ENSG00000113384, ENSG00000163956, ENSG00000168036, ENSG00000130177, ENSG00000117450, ENSG00000140564, ENSG00000101367, ENSG00000168310, ENSG00000113163, ENSG00000138442, ENSG00000166974, ENSG00000169032, ENSG00000198176, ENSG00000167815, ENSG00000167996, ENSG00000152684, ENSG00000005339, ENSG00000101003, ENSG00000007168, ENSG00000166200, ENSG00000100300, ENSG0000…	1504	436	13528	1.2996901229748195	1.0	0.36111586184212197	35.95509392862808
GOTERM_MF_FAT	GO:0016790~thiolester hydrolase activity	19	0.9768637532133676	0.024190639926631292	ENSG00000139684, ENSG00000124486, ENSG00000135473, ENSG00000109189, ENSG00000114374, ENSG00000198130, ENSG00000083799, ENSG00000154277, ENSG00000163930, ENSG00000152484, ENSG00000127838, ENSG00000103404, ENSG00000109775, ENSG00000163113, ENSG00000068308, ENSG00000123552, ENSG00000077254, ENSG00000103194, ENSG00000162390	1402	102	12983	1.7249657352241894	0.9999999999999836	0.36452247752559563	32.946615172617
GOTERM_MF_FAT	GO:0005543~phospholipid binding	29	1.4910025706940875	0.024560106560604027	ENSG00000141447, ENSG00000075651, ENSG00000116095, ENSG00000102189, ENSG00000178996, ENSG00000103066, ENSG00000140563, ENSG00000168297, ENSG00000150995, ENSG00000138772, ENSG00000070087, ENSG00000122359, ENSG00000147164, ENSG00000160691, ENSG00000145675, ENSG00000104205, ENSG00000165861, ENSG00000106266, ENSG00000143376, ENSG00000159733, ENSG00000089220, ENSG00000115234, ENSG00000111737, ENSG0000…	1402	177	12983	1.5172312354425075	0.9999999999999899	0.3648572541283439	33.35978756644252
GOTERM_CC_FAT	GO:0005793~ER-Golgi intermediate compartment	10	0.5141388174807198	0.024703381304508033	ENSG00000090615, ENSG00000023318, ENSG00000196535, ENSG00000087502, ENSG00000044574, ENSG00000180398, ENSG00000142186, ENSG00000100522, ENSG00000107651, ENSG00000148248	1350	41	12782	2.3093044263775973	0.999999806584151	0.1737391300974751	30.99054509847874
GOTERM_BP_FAT	GO:0043549~regulation of kinase activity	53	2.7249357326478147	0.024825046932890716	ENSG00000110768, ENSG00000132522, ENSG00000125695, ENSG00000169032, ENSG00000073803, ENSG00000163513, ENSG00000167815, ENSG00000130382, ENSG00000110422, ENSG00000163806, ENSG00000116586, ENSG00000175104, ENSG00000139132, ENSG00000103423, ENSG00000108465, ENSG00000114739, ENSG00000134982, ENSG00000180370, ENSG00000165059, ENSG00000115825, ENSG00000132356, ENSG00000149930, ENSG00000176248, ENSG0000…	1504	357	13528	1.3353447762083555	1.0	0.3690441707962412	36.89784835413508
GOTERM_MF_FAT	GO:0051427~hormone receptor binding	17	0.8740359897172237	0.025085711369157236	ENSG00000108510, ENSG00000155229, ENSG00000184634, ENSG00000033800, ENSG00000179218, ENSG00000132341, ENSG00000064995, ENSG00000168036, ENSG00000013561, ENSG00000111424, ENSG00000155974, ENSG00000128245, ENSG00000215021, ENSG00000173757, ENSG00000172977, ENSG00000096968, ENSG00000087191	1402	88	12983	1.7889297756451823	0.999999999999995	0.36701146996603584	33.94345164566794
GOTERM_MF_FAT	GO:0008289~lipid binding	63	3.2390745501285343	0.02521156041325071	ENSG00000141447, ENSG00000075651, ENSG00000116171, ENSG00000102189, ENSG00000113282, ENSG00000134318, ENSG00000140563, ENSG00000103066, ENSG00000121769, ENSG00000067900, ENSG00000070087, ENSG00000145675, ENSG00000106266, ENSG00000109756, ENSG00000089220, ENSG00000100504, ENSG00000198099, ENSG00000100300, ENSG00000084754, ENSG00000115825, ENSG00000163558, ENSG00000168522, ENSG00000214078, ENSG0000…	1402	450	12983	1.296447931526391	0.9999999999999958	0.36449189969666884	34.082488370801066
GOTERM_MF_FAT	GO:0043021~ribonucleoprotein binding	9	0.46272493573264784	0.025397232924657762	ENSG00000167881, ENSG00000120705, ENSG00000100462, ENSG00000085760, ENSG00000044574, ENSG00000104626, ENSG00000106803, ENSG00000058262, ENSG00000132600	1402	34	12983	2.451267097423848	0.9999999999999967	0.36271642741217325	34.287115889627565
GOTERM_MF_FAT	GO:0047485~protein N-terminus binding	15	0.7712082262210797	0.02542720939366392	ENSG00000142655, ENSG00000064995, ENSG00000173473, ENSG00000196498, ENSG00000130402, ENSG00000134308, ENSG00000143799, ENSG00000145736, ENSG00000104408, ENSG00000104884, ENSG00000162236, ENSG00000183474, ENSG00000136848, ENSG00000139197, ENSG00000176108, ENSG00000173221	1402	74	12983	1.8770964259551992	0.9999999999999968	0.3592172776197452	34.32009664712359
GOTERM_MF_FAT	GO:0008186~RNA-dependent ATPase activity	7	0.35989717223650386	0.025537868803133926	ENSG00000165732, ENSG00000215301, ENSG00000204351, ENSG00000174243, ENSG00000064703, ENSG00000088205, ENSG00000073146	1402	22	12983	2.946472571650888	0.9999999999999972	0.3567006479164816	34.44171200753667
GOTERM_BP_FAT	GO:0022900~electron transport chain	21	1.0796915167095116	0.025607592629235138	ENSG00000167985, ENSG00000114395, ENSG00000010256, ENSG00000178127, ENSG00000166136, ENSG00000112096, ENSG00000166347, ENSG00000204370, ENSG00000173660, ENSG00000140374, ENSG00000105379, ENSG00000136810, ENSG00000168653, ENSG00000110717, ENSG00000156467, ENSG00000130414, ENSG00000179091, ENSG00000165675, ENSG00000140740, ENSG00000004779, ENSG00000173221	1504	114	13528	1.6569148936170213	1.0	0.376714673503467	37.8188686006101
GOTERM_BP_FAT	GO:0045598~regulation of fat cell differentiation	6	0.30848329048843187	0.02576199735356528	ENSG00000137413, ENSG00000112096, ENSG00000112033, ENSG00000075420, ENSG00000197594, ENSG00000096717	1504	16	13528	3.3730053191489358	1.0	0.3769786373429629	37.99908819004959
GOTERM_BP_FAT	GO:0051493~regulation of cytoskeleton organization	24	1.2339331619537275	0.026210613317784646	ENSG00000065675, ENSG00000163466, ENSG00000119729, ENSG00000101624, ENSG00000074054, ENSG00000111229, ENSG00000167965, ENSG00000168036, ENSG00000136950, ENSG00000145715, ENSG00000162704, ENSG00000071051, ENSG00000134318, ENSG00000101367, ENSG00000149798, ENSG00000099901, ENSG00000172757, ENSG00000134982, ENSG00000197694, ENSG00000103197, ENSG00000116489, ENSG00000173898, ENSG00000163554, ENSG0000…	1504	136	13528	1.5872966207759698	1.0	0.3806238851027868	38.51991056089198
GOTERM_BP_FAT	GO:0016042~lipid catabolic process	29	1.4910025706940875	0.026286852787259	ENSG00000104823, ENSG00000075651, ENSG00000105223, ENSG00000107798, ENSG00000135241, ENSG00000087008, ENSG00000133835, ENSG00000130653, ENSG00000100439, ENSG00000103066, ENSG00000131373, ENSG00000117592, ENSG00000139197, ENSG00000134780, ENSG00000172594, ENSG00000102393, ENSG00000112033, ENSG00000161048, ENSG00000197943, ENSG00000072778, ENSG00000164039, ENSG00000127884, ENSG00000115234, ENSG0000…	1504	173	13528	1.5077788709875783	1.0	0.3799721183351823	38.60800882730479
GOTERM_CC_FAT	GO:0005913~cell-cell adherens junction	9	0.46272493573264784	0.0265726719529817	ENSG00000138443, ENSG00000197694, ENSG00000148498, ENSG00000134982, ENSG00000104067, ENSG00000066032, ENSG00000168036, ENSG00000035403, ENSG00000100345	1350	35	12782	2.4346666666666668	0.9999999409004314	0.18370226932053224	32.926136032410746
GOTERM_BP_FAT	GO:0010608~posttranscriptional regulation of gene expression	34	1.7480719794344475	0.02679352577624021	ENSG00000179218, ENSG00000100697, ENSG00000075151, ENSG00000163932, ENSG00000187840, ENSG00000136770, ENSG00000153187, ENSG00000151247, ENSG00000104408, ENSG00000100030, ENSG00000204842, ENSG00000132541, ENSG00000125207, ENSG00000168434, ENSG00000134001, ENSG00000162889, ENSG00000134644, ENSG00000117758, ENSG00000112531, ENSG00000124374, ENSG00000105887, ENSG00000136231, ENSG00000106263, ENSG0000…	1504	211	13528	1.449379852778058	1.0	0.38420665752698624	39.19046796229245
GOTERM_BP_FAT	GO:0051172~negative regulation of nitrogen compound metabolic process	73	3.7532133676092547	0.026847272007034358	ENSG00000178585, ENSG00000169946, ENSG00000198890, ENSG00000179218, ENSG00000152894, ENSG00000144744, ENSG00000064393, ENSG00000171720, ENSG00000053254, ENSG00000168036, ENSG00000086102, ENSG00000132522, ENSG00000172273, ENSG00000168610, ENSG00000168310, ENSG00000178028, ENSG00000127511, ENSG00000172613, ENSG00000196235, ENSG00000187325, ENSG00000135547, ENSG00000111707, ENSG00000131263, ENSG0000…	1504	519	13528	1.265147788299922	1.0	0.38329447403138805	39.25194592124445
GOTERM_BP_FAT	GO:0018130~heterocycle biosynthetic process	13	0.6683804627249357	0.026922491117188425	ENSG00000136444, ENSG00000160688, ENSG00000169093, ENSG00000139428, ENSG00000121897, ENSG00000066926, ENSG00000198931, ENSG00000100300, ENSG00000171723, ENSG00000148218, ENSG00000187531, ENSG00000166228, ENSG00000129167	1504	59	13528	1.9818788315903355	1.0	0.3826310013407247	39.33788710872405
GOTERM_MF_FAT	GO:0000287~magnesium ion binding	63	3.2390745501285343	0.027368655352359793	ENSG00000123983, ENSG00000138696, ENSG00000133275, ENSG00000112664, ENSG00000197142, ENSG00000107779, ENSG00000068366, ENSG00000115694, ENSG00000076984, ENSG00000131373, ENSG00000122643, ENSG00000125246, ENSG00000183454, ENSG00000073803, ENSG00000163513, ENSG00000067829, ENSG00000101974, ENSG00000182054, ENSG00000211455, ENSG00000168496, ENSG00000072756, ENSG00000113300, ENSG00000149476, ENSG0000…	1402	452	12983	1.2907114362541503	0.9999999999999998	0.3731622379010272	36.42333191621003
GOTERM_BP_FAT	GO:0045934~negative regulation of nucleobase, nucleoside, nucleotide and nucleic acid metabolic process	72	3.7017994858611827	0.02784470316168686	ENSG00000178585, ENSG00000169946, ENSG00000198890, ENSG00000179218, ENSG00000152894, ENSG00000144744, ENSG00000064393, ENSG00000171720, ENSG00000053254, ENSG00000168036, ENSG00000086102, ENSG00000132522, ENSG00000172273, ENSG00000168610, ENSG00000168310, ENSG00000178028, ENSG00000127511, ENSG00000172613, ENSG00000196235, ENSG00000187325, ENSG00000135547, ENSG00000111707, ENSG00000131263, ENSG0000…	1504	512	13528	1.264876994680851	1.0	0.391364997090086	40.38225525850601
GOTERM_BP_FAT	GO:0006790~sulfur metabolic process	21	1.0796915167095116	0.027876722742965848	ENSG00000111962, ENSG00000038274, ENSG00000175040, ENSG00000112096, ENSG00000169105, ENSG00000126561, ENSG00000169826, ENSG00000117479, ENSG00000121897, ENSG00000124713, ENSG00000182197, ENSG00000153936, ENSG00000175229, ENSG00000070614, ENSG00000124767, ENSG00000167468, ENSG00000197594, ENSG00000182551, ENSG00000137573, ENSG00000166507, ENSG00000173757	1504	115	13528	1.6425069380203516	1.0	0.39020356074998364	40.41820900062639
GOTERM_CC_FAT	GO:0030131~clathrin adaptor complex	8	0.4113110539845758	0.028027395001774272	ENSG00000095139, ENSG00000042753, ENSG00000100280, ENSG00000213983, ENSG00000196961, ENSG00000221838, ENSG00000006125, ENSG00000053770	1350	29	12782	2.611902937420179	0.9999999765476072	0.19076521236322652	34.39729387836823
GOTERM_MF_FAT	GO:0008234~cysteine-type peptidase activity	24	1.2339331619537275	0.028385941503926704	ENSG00000124486, ENSG00000125703, ENSG00000109189, ENSG00000108578, ENSG00000114374, ENSG00000083799, ENSG00000126247, ENSG00000164305, ENSG00000154277, ENSG00000166192, ENSG00000163930, ENSG00000152484, ENSG00000101844, ENSG00000019995, ENSG00000162909, ENSG00000103404, ENSG00000109775, ENSG00000100600, ENSG00000167004, ENSG00000163113, ENSG00000068308, ENSG00000123552, ENSG00000077254, ENSG0000…	1402	141	12983	1.5762284881779827	0.9999999999999999	0.38026715738975503	37.49998527182798
GOTERM_CC_FAT	GO:0031970~organelle envelope lumen	10	0.5141388174807198	0.028594396324650984	ENSG00000139531, ENSG00000204152, ENSG00000004455, ENSG00000113384, ENSG00000197081, ENSG00000138297, ENSG00000124523, ENSG00000123213, ENSG00000116161, ENSG00000117862, ENSG00000196636	1350	42	12782	2.2543209876543213	0.9999999836479	0.19219888766777138	34.96250696922273
GOTERM_BP_FAT	GO:0019751~polyol metabolic process	10	0.5141388174807198	0.02861550652822822	ENSG00000168781, ENSG00000151151, ENSG00000196475, ENSG00000149476, ENSG00000197943, ENSG00000108479, ENSG00000198814, ENSG00000132423, ENSG00000140263, ENSG00000153982	1504	40	13528	2.2486702127659575	1.0	0.39673805962202224	41.242094612695524
GOTERM_BP_FAT	GO:0016571~histone methylation	7	0.35989717223650386	0.029054648465561467	ENSG00000100462, ENSG00000198890, ENSG00000101945, ENSG00000181090, ENSG00000110066, ENSG00000005483, ENSG00000132600	1504	22	13528	2.861943907156673	1.0	0.39994523704036744	41.72670587386349
GOTERM_BP_FAT	GO:0045859~regulation of protein kinase activity	51	2.622107969151671	0.029390476278272744	ENSG00000110768, ENSG00000132522, ENSG00000125695, ENSG00000169032, ENSG00000073803, ENSG00000163513, ENSG00000167815, ENSG00000130382, ENSG00000110422, ENSG00000163806, ENSG00000175104, ENSG00000116586, ENSG00000139132, ENSG00000103423, ENSG00000108465, ENSG00000114739, ENSG00000134982, ENSG00000180370, ENSG00000165059, ENSG00000115825, ENSG00000132356, ENSG00000149930, ENSG00000176248, ENSG0000…	1504	345	13528	1.3296484736355225	1.0	0.402009941724328	42.094753355289484
GOTERM_CC_FAT	GO:0005885~Arp2/3 protein complex	4	0.2056555269922879	0.029632406287264143	ENSG00000162704, ENSG00000163466, ENSG00000138071, ENSG00000111229	1350	7	12782	5.41037037037037	0.9999999915545307	0.19643853213329454	35.9854937774305
GOTERM_BP_FAT	GO:0070585~protein localization in mitochondrion	9	0.46272493573264784	0.0296843765554454	ENSG00000204152, ENSG00000100300, ENSG00000154174, ENSG00000109519, ENSG00000173171, ENSG00000138297, ENSG00000128654, ENSG00000100216, ENSG00000025772, ENSG00000072756	1504	34	13528	2.380944931163955	1.0	0.40360677108895815	42.41504648483233
GOTERM_BP_FAT	GO:0006626~protein targeting to mitochondrion	9	0.46272493573264784	0.0296843765554454	ENSG00000204152, ENSG00000100300, ENSG00000154174, ENSG00000109519, ENSG00000173171, ENSG00000138297, ENSG00000128654, ENSG00000100216, ENSG00000025772, ENSG00000072756	1504	34	13528	2.380944931163955	1.0	0.40360677108895815	42.41504648483233
GOTERM_MF_FAT	GO:0045296~cadherin binding	6	0.30848329048843187	0.0297127258881707	ENSG00000044115, ENSG00000119326, ENSG00000067141, ENSG00000066032, ENSG00000168036, ENSG00000135124	1402	17	12983	3.2683561298984642	1.0	0.3903238965270073	38.87849214725298
GOTERM_CC_FAT	GO:0030863~cortical cytoskeleton	11	0.5655526992287918	0.029724057458340794	ENSG00000130402, ENSG00000131236, ENSG00000184009, ENSG00000101367, ENSG00000197694, ENSG00000074054, ENSG00000172757, ENSG00000111713, ENSG00000173898, ENSG00000163554, ENSG00000100345	1350	49	12782	2.1255026455026456	0.999999992033404	0.19493906482245837	36.0750937469505
GOTERM_BP_FAT	GO:0006260~DNA replication	31	1.5938303341902313	0.02989278994055418	ENSG00000136504, ENSG00000117748, ENSG00000124535, ENSG00000048392, ENSG00000135336, ENSG00000102054, ENSG00000049541, ENSG00000143476, ENSG00000035928, ENSG00000159593, ENSG00000172613, ENSG00000132646, ENSG00000174405, ENSG00000164815, ENSG00000062822, ENSG00000113456, ENSG00000136982, ENSG00000005156, ENSG00000168496, ENSG00000096717, ENSG00000101003, ENSG00000111653, ENSG00000168802, ENSG0000…	1504	190	13528	1.4675531914893616	1.0	0.40428939099170924	42.641160035032186
GOTERM_CC_FAT	GO:0005770~late endosome	12	0.6169665809768637	0.030209264702844914	ENSG00000100600, ENSG00000006715, ENSG00000100522, ENSG00000151445, ENSG00000078808, ENSG00000115561, ENSG00000159210, ENSG00000134108, ENSG00000116586, ENSG00000124333, ENSG00000176108, ENSG00000136100	1350	56	12782	2.028888888888889	0.9999999941517885	0.19579256992325766	36.547496460415374
GOTERM_BP_FAT	GO:0042325~regulation of phosphorylation	66	3.3933161953727504	0.030311126121949923	ENSG00000110768, ENSG00000107779, ENSG00000103126, ENSG00000132522, ENSG00000125695, ENSG00000169032, ENSG00000073803, ENSG00000167815, ENSG00000163513, ENSG00000130382, ENSG00000110422, ENSG00000163806, ENSG00000116586, ENSG00000175104, ENSG00000139132, ENSG00000089220, ENSG00000103423, ENSG00000108465, ENSG00000114739, ENSG00000134982, ENSG00000165059, ENSG00000180370, ENSG00000115825, ENSG0000…	1504	466	13528	1.2739247557300704	1.0	0.4071488214948671	43.09249380359703
GOTERM_CC_FAT	GO:0044454~nuclear chromosome part	21	1.0796915167095116	0.030391004023106016	ENSG00000111707, ENSG00000164815, ENSG00000168556, ENSG00000117748, ENSG00000062650, ENSG00000135336, ENSG00000120438, ENSG00000110066, ENSG00000173473, ENSG00000146676, ENSG00000111424, ENSG00000169375, ENSG00000104472, ENSG00000127511, ENSG00000173273, ENSG00000204569, ENSG00000187531, ENSG00000113522, ENSG00000115942, ENSG00000100084, ENSG00000105717	1350	122	12782	1.6297632058287796	0.999999994791398	0.19485920611807794	36.72360008679999
GOTERM_CC_FAT	GO:0030914~STAGA complex	5	0.2570694087403599	0.030569075348798935	ENSG00000162227, ENSG00000196367, ENSG00000136715, ENSG00000119760, ENSG00000085231	1350	12	12782	3.945061728395062	0.9999999953502954	0.1939247885996057	36.89570728618967
GOTERM_CC_FAT	GO:0005942~phosphoinositide 3-kinase complex	5	0.2570694087403599	0.030569075348798935	ENSG00000145675, ENSG00000105647, ENSG00000117461, ENSG00000011405, ENSG00000121879	1350	12	12782	3.945061728395062	0.9999999953502954	0.1939247885996057	36.89570728618967
GOTERM_BP_FAT	GO:0051098~regulation of binding	26	1.3367609254498714	0.030969016074718605	ENSG00000065675, ENSG00000100906, ENSG00000142655, ENSG00000064393, ENSG00000004487, ENSG00000163956, ENSG00000163932, ENSG00000153879, ENSG00000135766, ENSG00000173273, ENSG00000172936, ENSG00000104964, ENSG00000096968, ENSG00000073803, ENSG00000167815, ENSG00000126351, ENSG00000096717, ENSG00000132600, ENSG00000148143, ENSG00000162227, ENSG00000103423, ENSG00000108840, ENSG00000104884, ENSG0000…	1504	153	13528	1.5285078570435269	1.0	0.41242905594392754	43.795491252674154
GOTERM_CC_FAT	GO:0000176~nuclear exosome (RNase complex)	3	0.15424164524421594	0.031046892845338517	ENSG00000171824, ENSG00000107371, ENSG00000123737	1350	3	12782	9.468148148148147	0.9999999965714893	0.194722403688663	37.35536644409656
GOTERM_MF_FAT	GO:0003724~RNA helicase activity	8	0.4113110539845758	0.03121848016243089	ENSG00000165732, ENSG00000215301, ENSG00000204351, ENSG00000204560, ENSG00000174243, ENSG00000064703, ENSG00000088205, ENSG00000073146	1402	29	12983	2.55457720497811	1.0	0.40178306798392627	40.40835293337466
GOTERM_MF_FAT	GO:0045182~translation regulator activity	8	0.4113110539845758	0.03121848016243089	ENSG00000131503, ENSG00000106591, ENSG00000159217, ENSG00000124374, ENSG00000136231, ENSG00000132313, ENSG00000055950, ENSG00000146676	1402	29	12983	2.55457720497811	1.0	0.40178306798392627	40.40835293337466
GOTERM_MF_FAT	GO:0016273~arginine N-methyltransferase activity	4	0.2056555269922879	0.03143781343038943	ENSG00000100462, ENSG00000198890, ENSG00000185238, ENSG00000132600	1402	7	12983	5.2916242103118	1.0	0.40015346087968917	40.62817463429196
GOTERM_MF_FAT	GO:0016274~protein-arginine N-methyltransferase activity	4	0.2056555269922879	0.03143781343038943	ENSG00000100462, ENSG00000198890, ENSG00000185238, ENSG00000132600	1402	7	12983	5.2916242103118	1.0	0.40015346087968917	40.62817463429196
GOTERM_MF_FAT	GO:0070567~cytidylyltransferase activity	4	0.2056555269922879	0.03143781343038943	ENSG00000101290, ENSG00000163624, ENSG00000161217, ENSG00000095380	1402	7	12983	5.2916242103118	1.0	0.40015346087968917	40.62817463429196
GOTERM_MF_FAT	GO:0004559~alpha-mannosidase activity	4	0.2056555269922879	0.03143781343038943	ENSG00000196547, ENSG00000116406, ENSG00000104774, ENSG00000112893	1402	7	12983	5.2916242103118	1.0	0.40015346087968917	40.62817463429196
GOTERM_MF_FAT	GO:0016885~ligase activity, forming carbon-carbon bonds	4	0.2056555269922879	0.03143781343038943	ENSG00000175198, ENSG00000114054, ENSG00000131844, ENSG00000076555	1402	7	12983	5.2916242103118	1.0	0.40015346087968917	40.62817463429196
GOTERM_MF_FAT	GO:0019201~nucleotide kinase activity	7	0.35989717223650386	0.031488319531922514	ENSG00000162368, ENSG00000162433, ENSG00000004455, ENSG00000147044, ENSG00000108852, ENSG00000085231, ENSG00000081026	1402	23	12983	2.8183650685356323	1.0	0.39690038574187547	40.67868527176556
GOTERM_MF_FAT	GO:0008353~RNA polymerase II carboxy-terminal domain kinase activity	5	0.2570694087403599	0.03288187222750587	ENSG00000145736, ENSG00000132964, ENSG00000134480, ENSG00000110768, ENSG00000104884, ENSG00000183474	1402	12	12983	3.858475986685687	1.0	0.406705069890544	42.056555411632125
GOTERM_BP_FAT	GO:0030833~regulation of actin filament polymerization	12	0.6169665809768637	0.032953856489810744	ENSG00000145715, ENSG00000162704, ENSG00000163466, ENSG00000071051, ENSG00000149798, ENSG00000197694, ENSG00000111229, ENSG00000173898, ENSG00000116489, ENSG00000167965, ENSG00000163554, ENSG00000136950	1504	54	13528	1.9988179669030732	1.0	0.43089673846902643	45.867003985197165
GOTERM_CC_FAT	GO:0030119~AP-type membrane coat adaptor complex	8	0.4113110539845758	0.03333524763023206	ENSG00000095139, ENSG00000042753, ENSG00000100280, ENSG00000213983, ENSG00000196961, ENSG00000221838, ENSG00000006125, ENSG00000053770	1350	30	12782	2.5248395061728393	0.9999999992047645	0.20566180049947724	39.51379471179614
GOTERM_CC_FAT	GO:0044440~endosomal part	12	0.6169665809768637	0.0339944867557361	ENSG00000136021, ENSG00000112367, ENSG00000065923, ENSG00000103043, ENSG00000159733, ENSG00000115561, ENSG00000159210, ENSG00000134108, ENSG00000198689, ENSG00000124333, ENSG00000176108, ENSG00000131475	1350	57	12782	1.9932943469785573	0.99999999947833	0.20731228132935065	40.12261342672831
GOTERM_CC_FAT	GO:0010008~endosome membrane	12	0.6169665809768637	0.0339944867557361	ENSG00000136021, ENSG00000112367, ENSG00000065923, ENSG00000103043, ENSG00000159733, ENSG00000115561, ENSG00000159210, ENSG00000134108, ENSG00000198689, ENSG00000124333, ENSG00000176108, ENSG00000131475	1350	57	12782	1.9932943469785573	0.99999999947833	0.20731228132935065	40.12261342672831
GOTERM_CC_FAT	GO:0005844~polysome	6	0.30848329048843187	0.03455179179013898	ENSG00000102081, ENSG00000179218, ENSG00000204842, ENSG00000125207, ENSG00000134001, ENSG00000153944	1350	18	12782	3.1560493827160494	0.9999999996348173	0.2083711470489068	40.63283158477624
GOTERM_CC_FAT	GO:0005881~cytoplasmic microtubule	6	0.30848329048843187	0.03455179179013898	ENSG00000007168, ENSG00000101367, ENSG00000074054, ENSG00000134982, ENSG00000141380, ENSG00000130640	1350	18	12782	3.1560493827160494	0.9999999996348173	0.2083711470489068	40.63283158477624
GOTERM_CC_FAT	GO:0005801~cis-Golgi network	6	0.30848329048843187	0.03455179179013898	ENSG00000092108, ENSG00000182541, ENSG00000142186, ENSG00000087470, ENSG00000136152, ENSG00000005243	1350	18	12782	3.1560493827160494	0.9999999996348173	0.2083711470489068	40.63283158477624
GOTERM_MF_FAT	GO:0035257~nuclear hormone receptor binding	15	0.7712082262210797	0.03463963083787844	ENSG00000108510, ENSG00000155229, ENSG00000184634, ENSG00000033800, ENSG00000179218, ENSG00000132341, ENSG00000064995, ENSG00000168036, ENSG00000013561, ENSG00000111424, ENSG00000155974, ENSG00000128245, ENSG00000215021, ENSG00000173757, ENSG00000172977	1402	77	12983	1.8039627989699316	1.0	0.4195292646196612	43.7517012719384
GOTERM_BP_FAT	GO:0009894~regulation of catabolic process	18	0.9254498714652957	0.03464332574520475	ENSG00000102096, ENSG00000114423, ENSG00000106617, ENSG00000185950, ENSG00000122882, ENSG00000163806, ENSG00000165912, ENSG00000175166, ENSG00000096384, ENSG00000140564, ENSG00000133794, ENSG00000103150, ENSG00000100359, ENSG00000134982, ENSG00000183454, ENSG00000085231, ENSG00000070159, ENSG00000100644	1504	96	13528	1.686502659574468	1.0	0.445822458711179	47.57317089338676
GOTERM_BP_FAT	GO:0032271~regulation of protein polymerization	14	0.7197943444730077	0.03482138858204614	ENSG00000163466, ENSG00000111229, ENSG00000167965, ENSG00000136950, ENSG00000145715, ENSG00000162704, ENSG00000071051, ENSG00000101367, ENSG00000149798, ENSG00000134982, ENSG00000197694, ENSG00000173898, ENSG00000116489, ENSG00000163554	1504	68	13528	1.8518460575719649	1.0	0.44596808284476686	47.75000175934595
GOTERM_BP_FAT	GO:0032956~regulation of actin cytoskeleton organization	17	0.8740359897172237	0.03500350731665254	ENSG00000065675, ENSG00000163466, ENSG00000119729, ENSG00000111229, ENSG00000167965, ENSG00000136950, ENSG00000145715, ENSG00000162704, ENSG00000071051, ENSG00000149798, ENSG00000197694, ENSG00000172757, ENSG00000103197, ENSG00000173898, ENSG00000116489, ENSG00000163554, ENSG00000070087	1504	89	13528	1.718085106382979	1.0	0.4461512051829065	47.930277086004835
GOTERM_CC_FAT	GO:0000775~chromosome, centromeric region	21	1.0796915167095116	0.03540827869920084	ENSG00000100401, ENSG00000102974, ENSG00000120253, ENSG00000101945, ENSG00000137100, ENSG00000074054, ENSG00000136982, ENSG00000005339, ENSG00000110066, ENSG00000163939, ENSG00000007168, ENSG00000086827, ENSG00000169375, ENSG00000175203, ENSG00000109445, ENSG00000134982, ENSG00000141200, ENSG00000125450, ENSG00000115942, ENSG00000157020, ENSG00000069248	1350	124	12782	1.6034767025089605	0.9999999997889907	0.21101810187125158	41.40905607566584
GOTERM_BP_FAT	GO:0007242~intracellular signaling cascade	160	8.226221079691516	0.035576279620514836	ENSG00000119729, ENSG00000075651, ENSG00000064393, ENSG00000053254, ENSG00000124198, ENSG00000013561, ENSG00000076984, ENSG00000134318, ENSG00000168610, ENSG00000059769, ENSG00000152256, ENSG00000172757, ENSG00000159593, ENSG00000120063, ENSG00000117862, ENSG00000196914, ENSG00000073803, ENSG00000167815, ENSG00000113595, ENSG00000107263, ENSG00000184634, ENSG00000145675, ENSG00000100852, ENSG0000…	1504	1256	13528	1.1458192166960293	1.0	0.4500213010226406	48.49342656518948
GOTERM_BP_FAT	GO:0046394~carboxylic acid biosynthetic process	26	1.3367609254498714	0.03557912039270166	ENSG00000066322, ENSG00000168350, ENSG00000182890, ENSG00000111669, ENSG00000169764, ENSG00000123983, ENSG00000075651, ENSG00000106617, ENSG00000076555, ENSG00000197601, ENSG00000182551, ENSG00000118402, ENSG00000038274, ENSG00000112531, ENSG00000125166, ENSG00000097033, ENSG00000121897, ENSG00000148672, ENSG00000070669, ENSG00000103150, ENSG00000176393, ENSG00000187531, ENSG00000132356, ENSG0000…	1504	155	13528	1.5087851750171586	1.0	0.4485020678849142	48.49620520656004
GOTERM_BP_FAT	GO:0016053~organic acid biosynthetic process	26	1.3367609254498714	0.03557912039270166	ENSG00000066322, ENSG00000168350, ENSG00000182890, ENSG00000111669, ENSG00000169764, ENSG00000123983, ENSG00000075651, ENSG00000106617, ENSG00000076555, ENSG00000197601, ENSG00000182551, ENSG00000118402, ENSG00000038274, ENSG00000112531, ENSG00000125166, ENSG00000097033, ENSG00000121897, ENSG00000148672, ENSG00000070669, ENSG00000103150, ENSG00000176393, ENSG00000187531, ENSG00000132356, ENSG0000…	1504	155	13528	1.5087851750171586	1.0	0.4485020678849142	48.49620520656004
GOTERM_BP_FAT	GO:0016180~snRNA processing	5	0.2570694087403599	0.03616435022227818	ENSG00000138785, ENSG00000143493, ENSG00000102786, ENSG00000104613, ENSG00000143624	1504	12	13528	3.7477836879432624	1.0	0.45242786346251385	49.06562346831912
GOTERM_BP_FAT	GO:0007029~endoplasmic reticulum organization	5	0.2570694087403599	0.03616435022227818	ENSG00000083097, ENSG00000113163, ENSG00000113734, ENSG00000139197, ENSG00000197386	1504	12	13528	3.7477836879432624	1.0	0.45242786346251385	49.06562346831912
GOTERM_BP_FAT	GO:0016073~snRNA metabolic process	5	0.2570694087403599	0.03616435022227818	ENSG00000138785, ENSG00000143493, ENSG00000102786, ENSG00000104613, ENSG00000143624	1504	12	13528	3.7477836879432624	1.0	0.45242786346251385	49.06562346831912
GOTERM_BP_FAT	GO:0007167~enzyme linked receptor protein signaling pathway	50	2.570694087403599	0.0364405216937207	ENSG00000119729, ENSG00000138696, ENSG00000152894, ENSG00000064393, ENSG00000107779, ENSG00000175354, ENSG00000168610, ENSG00000070614, ENSG00000173757, ENSG00000141232, ENSG00000163513, ENSG00000107263, ENSG00000145675, ENSG00000114739, ENSG00000168522, ENSG00000156299, ENSG00000163590, ENSG00000124486, ENSG00000121989, ENSG00000077782, ENSG00000183520, ENSG00000185950, ENSG00000197122, ENSG0000…	1504	342	13528	1.3150118203309693	1.0	0.453446835517366	49.33226156562902
GOTERM_MF_FAT	GO:0019205~nucleobase, nucleoside, nucleotide kinase activity	10	0.5141388174807198	0.037250878108342905	ENSG00000143179, ENSG00000162368, ENSG00000162433, ENSG00000004455, ENSG00000147044, ENSG00000108852, ENSG00000085231, ENSG00000081026, ENSG00000102218, ENSG00000172113	1402	43	12983	2.1535679925687554	1.0	0.43943788728237676	46.18419177435504
GOTERM_MF_FAT	GO:0005024~transforming growth factor beta receptor activity	6	0.30848329048843187	0.03758851608975254	ENSG00000163513, ENSG00000138696, ENSG00000114739, ENSG00000121989, ENSG00000107779, ENSG00000115170	1402	18	12983	3.08678078934855	1.0	0.4386275780400466	46.49140592547914
GOTERM_MF_FAT	GO:0004675~transmembrane receptor protein serine/threonine kinase activity	6	0.30848329048843187	0.03758851608975254	ENSG00000163513, ENSG00000138696, ENSG00000114739, ENSG00000121989, ENSG00000107779, ENSG00000115170	1402	18	12983	3.08678078934855	1.0	0.4386275780400466	46.49140592547914
GOTERM_MF_FAT	GO:0035091~phosphoinositide binding	18	0.9254498714652957	0.03848466883954442	ENSG00000147164, ENSG00000145675, ENSG00000075651, ENSG00000104205, ENSG00000165861, ENSG00000106266, ENSG00000143376, ENSG00000159733, ENSG00000116095, ENSG00000102189, ENSG00000178996, ENSG00000115234, ENSG00000168297, ENSG00000111737, ENSG00000150995, ENSG00000112335, ENSG00000011405, ENSG00000070087	1402	100	12983	1.6668616262482168	1.0	0.44267778972363925	47.29884383706134
GOTERM_MF_FAT	GO:0008094~DNA-dependent ATPase activity	12	0.6169665809768637	0.03911103290987894	ENSG00000049167, ENSG00000131778, ENSG00000134480, ENSG00000110768, ENSG00000049541, ENSG00000100888, ENSG00000196535, ENSG00000145736, ENSG00000163918, ENSG00000035928, ENSG00000104884, ENSG00000183474, ENSG00000173575	1402	57	12983	1.949545761693821	1.0	0.44432150234395074	47.85639452725421
GOTERM_BP_FAT	GO:0006979~response to oxidative stress	27	1.3881748071979434	0.039250329545366544	ENSG00000049167, ENSG00000152894, ENSG00000048392, ENSG00000088812, ENSG00000115694, ENSG00000117450, ENSG00000116288, ENSG00000178568, ENSG00000107438, ENSG00000103415, ENSG00000117592, ENSG00000096968, ENSG00000169032, ENSG00000167815, ENSG00000112096, ENSG00000164294, ENSG00000003393, ENSG00000089220, ENSG00000110717, ENSG00000125995, ENSG00000106268, ENSG00000167468, ENSG00000104884, ENSG0000…	1504	164	13528	1.4808316035288014	1.0	0.4772403516205004	51.97110306128807
GOTERM_MF_FAT	GO:0042623~ATPase activity, coupled	40	2.056555269922879	0.039305635071839706	ENSG00000165732, ENSG00000108406, ENSG00000215301, ENSG00000163312, ENSG00000204560, ENSG00000049167, ENSG00000100697, ENSG00000131778, ENSG00000067248, ENSG00000110768, ENSG00000125485, ENSG00000049541, ENSG00000100888, ENSG00000102910, ENSG00000166855, ENSG00000147416, ENSG00000204351, ENSG00000174243, ENSG00000035928, ENSG00000163214, ENSG00000112249, ENSG00000183258, ENSG00000183474, ENSG0000…	1402	272	12983	1.36181505412436	1.0	0.44228819782269513	48.028486824927406
GOTERM_MF_FAT	GO:0004428~inositol or phosphatidylinositol kinase activity	9	0.46272493573264784	0.040517321869910396	ENSG00000168781, ENSG00000068745, ENSG00000151151, ENSG00000105647, ENSG00000117461, ENSG00000011405, ENSG00000143393, ENSG00000121879, ENSG00000143398	1402	37	12983	2.252515711146239	1.0	0.44876752311386126	49.088079254946315
GOTERM_CC_FAT	GO:0005779~integral to peroxisomal membrane	5	0.2570694087403599	0.040557055587399735	ENSG00000034693, ENSG00000157911, ENSG00000131779, ENSG00000108733, ENSG00000164751	1350	13	12782	3.6415954415954412	0.9999999999922761	0.236111694253885	45.87943097931828
GOTERM_CC_FAT	GO:0031231~intrinsic to peroxisomal membrane	5	0.2570694087403599	0.040557055587399735	ENSG00000034693, ENSG00000157911, ENSG00000131779, ENSG00000108733, ENSG00000164751	1350	13	12782	3.6415954415954412	0.9999999999922761	0.236111694253885	45.87943097931828
GOTERM_BP_FAT	GO:0030521~androgen receptor signaling pathway	9	0.46272493573264784	0.04061044103979279	ENSG00000108510, ENSG00000067113, ENSG00000184634, ENSG00000033800, ENSG00000132341, ENSG00000155974, ENSG00000172977, ENSG00000168036, ENSG00000013561	1504	36	13528	2.2486702127659575	1.0	0.48751689966119094	53.20127201441265
GOTERM_BP_FAT	GO:0051272~positive regulation of cell motion	18	0.9254498714652957	0.04121099184758695	ENSG00000145675, ENSG00000075651, ENSG00000100852, ENSG00000185950, ENSG00000130402, ENSG00000140564, ENSG00000178568, ENSG00000100030, ENSG00000134982, ENSG00000008294, ENSG00000140443, ENSG00000112245, ENSG00000151694, ENSG00000173757, ENSG00000169032, ENSG00000108443, ENSG00000096968, ENSG00000100644	1504	98	13528	1.6520842379504994	1.0	0.49108352251220977	53.73491304882641
GOTERM_BP_FAT	GO:0000082~G1/S transition of mitotic cell cycle	12	0.6169665809768637	0.04183559048896254	ENSG00000172273, ENSG00000150093, ENSG00000118971, ENSG00000108094, ENSG00000055130, ENSG00000205250, ENSG00000103342, ENSG00000007047, ENSG00000036257, ENSG00000151694, ENSG00000163806, ENSG00000115170	1504	56	13528	1.927431610942249	1.0	0.49479887781256227	54.28381671143868
GOTERM_BP_FAT	GO:0006611~protein export from nucleus	6	0.30848329048843187	0.04194296577089532	ENSG00000124571, ENSG00000125695, ENSG00000179218, ENSG00000132341, ENSG00000113013, ENSG00000130227	1504	18	13528	2.9982269503546095	1.0	0.4941309594026806	54.377556794956774
GOTERM_BP_FAT	GO:0030178~negative regulation of Wnt receptor signaling pathway	8	0.4113110539845758	0.04249809952899487	ENSG00000125931, ENSG00000178585, ENSG00000087095, ENSG00000134982, ENSG00000123384, ENSG00000103197, ENSG00000103126, ENSG00000100888	1504	30	13528	2.398581560283688	1.0	0.497203865373371	54.859304825798695
GOTERM_MF_FAT	GO:0005525~GTP binding	52	2.6735218508997427	0.04259412793225638	ENSG00000119729, ENSG00000128340, ENSG00000087470, ENSG00000185305, ENSG00000110047, ENSG00000163541, ENSG00000065135, ENSG00000108591, ENSG00000148824, ENSG00000120063, ENSG00000169228, ENSG00000197562, ENSG00000172007, ENSG00000113595, ENSG00000104833, ENSG00000197885, ENSG00000100852, ENSG00000130741, ENSG00000148672, ENSG00000132394, ENSG00000101181, ENSG00000163607, ENSG00000138430, ENSG0000…	1402	372	12983	1.294456460049392	1.0	0.462008965103914	50.857174725803404
GOTERM_MF_FAT	GO:0008017~microtubule binding	14	0.7197943444730077	0.04286436057428294	ENSG00000120948, ENSG00000125703, ENSG00000153575, ENSG00000074054, ENSG00000007047, ENSG00000101844, ENSG00000007168, ENSG00000101367, ENSG00000134982, ENSG00000006715, ENSG00000166974, ENSG00000168522, ENSG00000117519, ENSG00000197386	1402	72	12983	1.8006221271199874	1.0	0.4605212425846573	51.08307804648713
GOTERM_MF_FAT	GO:0019901~protein kinase binding	24	1.2339331619537275	0.043212465664795155	ENSG00000164080, ENSG00000163513, ENSG00000118971, ENSG00000152894, ENSG00000162302, ENSG00000106617, ENSG00000185950, ENSG00000163806, ENSG00000072062, ENSG00000100151, ENSG00000089220, ENSG00000076984, ENSG00000103423, ENSG00000108465, ENSG00000172915, ENSG00000168610, ENSG00000100030, ENSG00000134982, ENSG00000008294, ENSG00000172613, ENSG00000118689, ENSG00000160551, ENSG00000169032, ENSG0000…	1402	147	12983	1.511892631517657	1.0	0.4596752928095691	51.37264299911427
GOTERM_MF_FAT	GO:0004532~exoribonuclease activity	5	0.2570694087403599	0.04354169101760749	ENSG00000135473, ENSG00000178896, ENSG00000107371, ENSG00000123737, ENSG00000088930	1402	13	12983	3.561670141556019	1.0	0.458699749267794	51.64502197514451
GOTERM_MF_FAT	GO:0016896~exoribonuclease activity, producing 5'-phosphomonoesters	5	0.2570694087403599	0.04354169101760749	ENSG00000135473, ENSG00000178896, ENSG00000107371, ENSG00000123737, ENSG00000088930	1402	13	12983	3.561670141556019	1.0	0.458699749267794	51.64502197514451
GOTERM_BP_FAT	GO:0045667~regulation of osteoblast differentiation	10	0.5141388174807198	0.0437389958402389	ENSG00000196923, ENSG00000138696, ENSG00000114739, ENSG00000121989, ENSG00000134982, ENSG00000107779, ENSG00000130522, ENSG00000115170, ENSG00000168036, ENSG00000141232	1504	43	13528	2.0917862444334485	1.0	0.5058483064952712	55.918828588414286
GOTERM_BP_FAT	GO:0034599~cellular response to oxidative stress	10	0.5141388174807198	0.0437389958402389	ENSG00000167815, ENSG00000117450, ENSG00000112096, ENSG00000125995, ENSG00000152894, ENSG00000167468, ENSG00000187531, ENSG00000117592, ENSG00000100644, ENSG00000116016	1504	43	13528	2.0917862444334485	1.0	0.5058483064952712	55.918828588414286
GOTERM_BP_FAT	GO:0051101~regulation of DNA binding	21	1.0796915167095116	0.044792675347991286	ENSG00000100906, ENSG00000065675, ENSG00000167815, ENSG00000142655, ENSG00000064393, ENSG00000004487, ENSG00000126351, ENSG00000096717, ENSG00000135766, ENSG00000153879, ENSG00000162227, ENSG00000148143, ENSG00000103423, ENSG00000108840, ENSG00000173273, ENSG00000172936, ENSG00000115738, ENSG00000104884, ENSG00000096968, ENSG00000100393, ENSG00000073803	1504	121	13528	1.561060312994549	1.0	0.5127852446678942	56.7999985407784
GOTERM_CC_FAT	GO:0030135~coated vesicle	25	1.2853470437017995	0.045579694180477866	ENSG00000005243, ENSG00000145817, ENSG00000197081, ENSG00000122218, ENSG00000111481, ENSG00000175115, ENSG00000136717, ENSG00000136021, ENSG00000113282, ENSG00000140564, ENSG00000042753, ENSG00000213983, ENSG00000095139, ENSG00000124507, ENSG00000089818, ENSG00000142186, ENSG00000134243, ENSG00000105669, ENSG00000089220, ENSG00000111737, ENSG00000123384, ENSG00000196961, ENSG00000105649, ENSG0000…	1350	159	12782	1.4887025390170043	0.9999999999996986	0.2594163333435062	49.93203449760738
GOTERM_BP_FAT	GO:0032970~regulation of actin filament-based process	17	0.8740359897172237	0.04572413385399135	ENSG00000065675, ENSG00000163466, ENSG00000119729, ENSG00000111229, ENSG00000167965, ENSG00000136950, ENSG00000145715, ENSG00000162704, ENSG00000071051, ENSG00000149798, ENSG00000197694, ENSG00000172757, ENSG00000103197, ENSG00000173898, ENSG00000116489, ENSG00000163554, ENSG00000070087	1504	92	13528	1.6620605920444036	1.0	0.5186111104092959	57.56506562857921
[truncated: 16 more rows]

## Sheet: GO postMBT
Category	Term	Count	%	PValue	Genes	List Total	Pop Hits	Pop Total	Fold Enrichment	Bonferroni	Benjamini	FDR		5 common with 2 only	73 common with 2 enriched	27 common with 4 enriched
[truncated: 312 more rows]
